# Supplementary material for: Assessment of a Takagi–Sugeno-Kang fuzzy model assembly for examination of polyphasic loglinear allometry
Source: PeerJ. 2020 Jan 6;8:e8173. doi: 10.7717/peerj.8173 (PMC6951296; doi:10.7717/peerj.8173)
Supplement: Supplemental Information 1 — We provide the Echavarria Heras et al 2018, (Mascaro et al., 2011) AND hUXLEY 1932 data sets. For (De Robertis & Williams, 2008) data please contact Alex De Robertis: alex.derobertis@noaa.gov [file peerj-08-8173-s001.zip]

Archive with 5 entries (4 files):
- DATA/
- DATA/De Robertis and Williams 2008  Raw Data.docx
- DATA/Echavarria Heras et al 2018 Raw Data.xlsx
- DATA/Huxley_1932_Raw_data.xlsx
- DATA/Mascaro et al 2011 Raw Data.xlsx
