# Supplementary material for: Assessment of a Takagi–Sugeno-Kang fuzzy model assembly for examination of polyphasic loglinear allometry
Source: PeerJ. 2020 Jan 6;8:e8173. doi: 10.7717/peerj.8173 (PMC6951296; doi:10.7717/peerj.8173)
Supplement: Supplemental Information 1 — We provide the Echavarria Heras et al 2018, (Mascaro et al., 2011) AND hUXLEY 1932 data sets. For (De Robertis & Williams, 2008) data please contact Alex De Robertis: alex.derobertis@noaa.gov [file peerj-08-8173-s001.zip › DATA/Echavarria Heras et al 2018 Raw Data.xlsx]

## Sheet: dobs
Area	Weigth
1365	0.02929
1250	0.01588
335	0.00344
2040	0.03751
1818	0.03316
810	0.01266
488	0.00719
440	0.00566
2040	0.03401
1404	0.02727
390	0.00442
340	0.00641
1580	0.03256
1150	0.01748
320	0.00408
120	0.00224
345	0.00798
207	0.00376
1080	0.02488
795	0.01296
235	0.00273
1020	0.02289
700	0.00901
1143	0.02312
335	0.0039
81	0.00057
965	0.01667
2600	0.05801
2067	0.03805
720	0.00966
124	0.00202
900	0.0159
860	0.01796
396	0.00476
1120	0.02502
828	0.01434
104	0.00038
175	0.00281
150	0.00252
26	0.00035
540	0.00616
87.5	0.00068
2709	0.05194
2653	0.04876
1659	0.02221
435.5	0.0027
21	0.00065
1260	0.02908
540	0.00728
165	0.00194
1476	0.04229
900	0.01156
73.5	0.00034
1590	0.03409
1330	0.02438
375	0.00344
189	0.00434
27.5	9e-05
1561.5	0.0318
925	0.01462
52.5	0.00018
249	0.00557
165	0.00285
2912	0.06152
2051	0.03511
612	0.00668
112	0.00104
477	0.0065
180	0.00113
1590	0.02807
360	0.00269
1575	0.03377
1675	0.03095
875	0.01325
88	0.00077
1314	0.02189
1084.5	0.01927
864	0.01209
204	0.00161
2431	0.04891
1548	0.02428
355	0.00314
414	0.00515
1835	0.03852
1617	0.03231
698.5	0.01019
176	0.00215
868	0.01726
536	0.00786
30	7e-05
792	0.01551
812	0.01368
224	0.00186
771	0.0159
342	0.00472
798	0.01477
507	0.0088
123	0.00094
690	0.01607
654	0.01538
345	0.00528
976.5	0.01787
492	0.00515
30	0.0002
930	0.01588
380	0.00348
828	0.01802
343	0.00378
681	0.01286
222	0.00253
594	0.01204
555	0.01445
519	0.00903
402.5	0.00663
368	0.00881
432.5	0.00773
70	0.00066
976	0.01528
213	0.00225
240	0.00372
485	0.00899
277.5	0.00556
107.5	0.00075
244	0.00438
78	0.00189
564	0.00839
372	0.00553
18	0.00019
198	0.0049
132	0.00165
390	0.00652
178	0.00271
184	0.00256
196	0.00374
128	0.0067
99	0.00196
127.5	0.00234
64.5	0.00072
72	0.00103
146	0.00279
60	0.00079
284	0.00477
272	0.00439
288	0.00649
135	0.00213
108	0.00185
1270	0.02881
2610	0.04727
296	0.00225
815	0.01689
895.5	0.02048
652.5	0.02914
480	0.00504
6075	0.16111
5647.5	0.13544
2790	0.04458
390.5	0.0027
1088	0.02096
119	0.00097
4179	0.09819
3120	0.06641
672	0.00583
3102	0.07768
2673	0.07941
2215	0.05084
495	0.00519
3588	0.09131
4322.5	0.10175
3598	0.06363
768	0.00933
560	0.0101
154	0.00119
2788.5	0.07126
2541.5	0.06054
3432	0.07855
4074	0.08247
1527.5	0.01934
460	0.00926
112	0.02584
465	0.00776
106	0.00123
3500	0.06324
702	0.00764
66.5	0.00076
2820	0.06543
2700	0.05846
1956.5	0.035
468	0.00438
69	0.00093
1248	0.02457
420	0.00522
3498	0.08469
3270	0.07285
1852.5	0.03022
120	0.00047
73.5	0.00061
535.5	0.00989
142.5	0.00259
132	0.00306
38	0.00033
3465	0.07679
2964	0.0664
2470	0.04516
871	0.01159
2868	0.06939
2730	0.06043
1578	0.01964
87.5	0.00059
2640	0.05485
611	0.00663
2728	0.05737
1771	0.02585
580	0.00455
1336	0.02222
232	0.00185
3311	0.07621
2268	0.04091
756	0.00692
295	0.00223
460	0.0024
104	0.00058
796	0.01463
456	0.00546
60	0.00015
2563	0.05766
2610	0.05029
1896	0.02956
410	0.00331
3048	0.0745
490	0.00482
75	0.00139
441	0.0067
2546.5	0.05985
2200	0.03695
620	0.00517
1728	0.03031
756	0.01031
68	0.00011
272	0.00354
496	0.00944
432	0.00523
63	0.00046
1794	0.03625
1488.5	0.02814
1027	0.01456
378	0.00332
166.5	0.00097
2028	0.03529
1111.5	0.01516
204	0.00324
1738	0.02595
770	0.00719
42	0.00025
264	0.00243
512	0.00933
452	0.00608
84	0.0006
1410	0.02007
750	0.0087
165	0.00132
156	0.00151
1293.5	0.02452
426	0.00456
1520	0.02645
910	0.01097
153	0.00076
1479.5	0.02572
814	0.01064
121.5	0.00042
320	0.00332
87.5	0.0003
1040	0.02419
643.5	0.00772
108	0.00016
720	0.01357
832	0.0158
580	0.00805
116	0.00189
185	0.00173
1135	0.01897
660	0.0077
104	0.00065
1075	0.01838
820	0.01312
230	0.00174
346.5	0.00542
164	0.00127
189	0.00174
1398	0.02438
877.5	0.01554
454.5	0.00582
1380	0.02917
905	0.01471
153	0.00217
20	7e-05
287	0.00392
880	0.01671
348	0.00451
1104	0.02344
704	0.01109
76	0.00109
863.5	0.00837
54	0.00033
931.5	0.01574
306	0.00041
660	0.00711
931.5	0.01109
306	0.004
343	0.00959
612	0.01053
300	0.00431
462	0.0002
343	0.01481
612	0.00665
385	0.0071
633.5	0.01289
605.5	0.01069
164	0.00096
577.5	0.01134
282	0.00371
327	0.00744
322	0.00406
500.5	0.00987
459	0.00904
171	0.00175
393	0.00454
483	0.0091
171.5	0.00159
2626	0.05779
2765	0.06062
2170	0.03715
994	0.01112
52.5	0.00031
405	0.00609
148	0.00171
140	0.00093
337.5	0.00612
819	0.01531
785	0.01075
265	0.004039
1001	0.019
1265	0.02575
1572	0.0282
1278	0.01712
510	0.00491
238	0.00288
625	0.01286
810	0.01597
1380	0.02167
525	0.00673
2562	0.05594
2240	0.03377
840	0.00825
690	0.00994
295	0.00229
418.5	0.00689
1071	0.02282
760	0.01104
96	0.00085
2715	0.0544
2332.5	0.04003
1260	0.01697
240	0.00192
670	0.01065
405	0.00243
20	0.00059
552	0.00565
36	0.0006
1956.5	0.04233
1729	0.03176
845	0.01243
84	0.00638
261	0.00356
14	0.00056
522	0.01203
681	0.01525
216	0.0032
1089	0.0238
1578.5	0.03637
1639	0.03509
1632	0.02953
877.5	0.01073
330	0.00355
42	0.001
1542	0.0481
1380	0.01896
570	0.00663
1120	0.0244
1908.5	0.03622
1292.5	0.01765
285	0.00246
1830	0.0451
1110	0.01481
84	0.00099
1390	0.02842
860	0.01213
136	0.00144
970	0.01786
500	0.01187
970	0.01425
335	0.00307
654.5	0.01283
567	0.00853
84	0.0005
1048	0.01708
404	0.00524
190	0.00324
52.5	0.0006
1881	0.03359
995.5	0.01247
91	0.00061
1120.5	0.02184
580	0.01393
45	0.00056
3484	0.0505
665.5	0.00404
3900	0.0681
3396	0.05623
1386	0.01531
3234	0.06894
3780	0.07571
3864	0.04539
1904	0.03061
207	0.0017
4552.5	0.09773
4402.5	0.11157
3486	0.07313
1547	0.0216
112	0.00102
420	0.00521
4420	0.08721
3055	0.0471
828	0.00859
75	0.0007
3252	0.06364
3633.5	0.0645
2073.5	0.02677
325	0.00245
1282.5	0.02877
2225	0.0412
1210	0.01405
25	0.00014
628	0.01164
984	0.01792
848	0.01209
2722.5	0.05264
1952.5	0.0283
390	0.00269
976	0.01775
540	0.00617
14	0.00012
3498	0.06518
2628	0.03742
440	0.00375
1467	0.0308
680	0.00779
48	0.00029
873	0.01842
1837	0.02837
539	0.00462
1512.5	0.02924
720	0.00966
160	0.0015
39	0.0002
1995.5	0.02929
1378	0.02179
290.5	0.00524
101.5	0.00065
21	5e-05
408	0.00565
108.5	0.00051
1488	0.0265
570	0.00645
30	0.00036
571.5	0.0097
276	0.0034
180	0.00177
1350	0.03497
1000	0.01921
225	0.00198
92.5	0.00144
1500	0.04038
935	0.01773
144	0.00149
213	0.00368
1480	0.02728
544.5	0.00807
279	0.00586
135	0.00184
956	0.02318
532	0.00949
45	0.00068
1062	0.02936
463.5	0.00812
884	0.02034
580	0.01011
726	0.02017
360	0.00646
672	0.01338
792	0.01327
308	0.00386
225	0.00482
110	0.00164
65	0.00108
840	0.02141
688	0.01393
320	0.005
576	0.01321
288	0.00374
956	0.01424
244	0.00271
604	0.0131
824	0.01697
418.5	0.00565
756	0.0214
318.5	0.00404
623	0.01501
409.5	0.00688
178.5	0.00343
486.5	0.00923
252	0.00337
17.5	0.00032
633	0.01365
245	0.00492
165	0.00244
519	0.01163
288	0.00748
204	0.00388
517.5	0.0125
327	0.00424
543	0.01004
351	0.00542
357	0.00782
469	0.0039
681	0.01557
612	0.01226
114	0.00092
2709	0.05447
1477	0.02308
318.5	0.00245
612	0.01216
409.5	0.00562
70	0.0007
382.5	0.00519
42	0.00023
1620	0.02898
401.5	0.00425
460	0.00852
340	0.00536
84	0.00067
297.5	0.0052
101.5	0.00102
1560	0.03429
520	0.00627
32.5	0.00048
42.5	0.00044
297	0.00547
105	0.00107
150.5	0.00179
2548	0.05702
1624	0.02959
494	0.00471
160	0.00136
575	0.00969
225	0.00223
1875.5	0.03322
1115	0.01551
275	0.00202
1886.5	0.02993
632.5	0.00726
402.5	0.00625
549.5	0.00861
199.5	0.00222
87	0.00173
1435	0.02537
745	0.01064
63	0.0009
1360	0.02629
510	0.00761
161	0.00241
371	0.00794
140	0.00197
1831.5	0.03268
918.5	0.01332
128	0.00099
297	0.00543
180	0.00225
27.5	0.00066
159	0.00281
16	0.00048
1413.5	0.03225
1254	0.02492
948	0.01616
340	0.00479
59.5	0.00082
6	0.00093
284	0.00449
84	0.0011
243	0.00343
301	0.00628
222	0.00409
10	0.00063
792	0.01673
459	0.00751
87.5	0.00195
4.5	0.00114
246	0.00528
237	0.00435
77.5	0.00217
245	0.00466
50	0.00174
266	0.0045
14	0.00013
448	0.00905
455	0.01069
367.5	0.00744
84	0.00214
1369.5	0.02412
675	0.01125
162	0.00244
7	0.00116
775	0.01441
148	0.00226
576	0.01022
636	0.01096
388	0.00576
124	0.00193
20	0.0007
12	0.00051
780	0.01753
544	0.01002
115.5	0.00175
5.25	0.0004
13.75	0.00293
24	0.00097
908	0.01669
119	0.00216
6	0.00091
592	0.01106
217	0.0036
27.5	0.00076
38	0.00099
500	0.009
508	0.00842
340	0.00513
112	0.00157
9	0.00091
632	0.01186
368	0.00519
144	0.00139
147	0.00164
26	6e-05
832.5	0.01432
368	0.0053
105	0.00134
620	0.01234
402.5	0.00563
93	0.00063
1350	0.02592
1010	0.01807
535	0.00862
245	0.00363
90	0.00099
195	0.00343
190	0.00397
227.5	0.00413
9	0.00017
521.5	0.01122
262.5	0.00416
20	0.00014
357	0.00682
206.5	0.00219
680	0.0124
112	0.00116
303	0.0054
204	0.00297
52.5	0.00043
234	0.0028
205	0.00428
18	0.00028
192.5	0.00349
120	0.00172
28	0.00055
136	0.00156
4.5	9e-05
145	0.00189
1100	0.02362
535.5	0.00962
60	0.00054
56	0.00071
32.5	0.00034
540	0.00746
210	0.00294
1260	0.02833
576	0.00912
84	0.0009
3.75	0.00018
101.5	0.00124
6	0.00016
1116.5	0.02096
649	0.01012
140	0.00088
424	0.00729
184	0.00217
20	0.00045
136	0.00128
1542	0.03101
834	0.0127
130.5	0.00129
9	0.00029
424	0.00786
160	0.00198
12	0.00022
1612	0.03175
696	0.01047
121.5	0.0011
8	0.0003
1380	0.0313
990	0.02014
315	0.00439
360	0.00646
368	0.00788
111	0.00195
96	0.00173
868	0.01948
900	0.01402
168	0.00259
1332	0.03037
786.5	0.01306
210	0.00227
15	0.00021
248.5	0.00393
98	0.00086
728	0.01361
548	0.00858
152	0.00119
4.5	0.00013
860	0.01995
528	0.01025
220	0.0027
10	0.0004
769.5	0.01611
360	0.00612
59.5	0.0008
1353	0.02135
594	0.00878
72	0.00103
3.75	0.00042
99	0.0014
14	0.00044
1152	0.02927
980	0.01887
400	0.00481
20	0.00049
117	0.00189
596	0.01364
500	0.00915
196	0.0032
10	0.00043
1540	0.03341
880	0.0163
140	0.00299
82.5	0.00175
664	0.01451
684	0.01227
556	0.00869
224	0.00232
136	0.00134
8	0.00011
276.5	0.00373
51	0.00022
778.5	0.0159
472	0.00869
168	0.00177
40	0.00012
676	0.01394
265.5	0.00286
572	0.01115
124	0.00116
452	0.01045
657	0.01255
373.5	0.00495
45	0.00056
4.5	0.00048
490.5	0.01032
580.5	0.01121
288	0.00425
33	0.00065
675	0.01327
612	0.00999
236	0.00257
792	0.015
556.5	0.01083
126	0.00217
549.5	0.0108
325.5	0.00554
42	0.00081
916	0.01876
476	0.00824
30	0.0002
702	0.01132
337.5	0.00405
45	0.00016
740	0.01371
448	0.00731
90	0.00113
592	0.01198
412	0.00706
87	0.00117
520	0.01179
468	0.00866
212	0.00289
600	0.01239
280	0.00454
132	0.00138
560	0.01158
81	0.00113
472.5	0.00879
308	0.00468
66.5	0.00043
483	0.0076
247.5	0.00351
26	0.00031
225	0.00496
129	0.00194
940	0.01564
700	0.01064
301.5	0.00346
270	0.0047
216	0.00251
102	0.00101
198	0.00273
48	0.00021
909	0.01618
548	0.00897
176	0.00174
156	0.00181
846	0.01186
372	0.00389
760	0.01314
409.5	0.00638
105	0.00093
909	0.01247
248	0.00273
190	0.00274
42	0.00015
75	0.00027
148	0.00097
751.5	0.01172
274.5	0.00319
514.5	0.00746
201	0.00249
521.5	0.00817
111	0.00382
45	7e-05
420	0.00658
309	0.0045
72.5	0.00051
458.5	0.00656
343	0.00381
147	0.00101
273	0.0039
212.5	0.00359
82.5	0.00087
225	0.00332
157.5	0.00209
32.5	2e-05
255	0.00468
167.5	0.00251
207.5	0.00291
45	7e-05
192.5	0.00279
66	0.00067
333	0.00541
156	0.00167
574	0.01016
315	0.00493
160	0.00239
110	0.00194
132	0.00095
532	0.00612
159	0.00177
577.5	0.01066
343	0.00507
157.5	0.00123
46	0.00034
337.5	0.00479
115	0.00124
108	0.00051
268	0.00219
150	0.00229
75	0.00103
120	0.00157
58.5	0.00065
1122	0.02127
511.5	0.00724
39	0.00079
336	0.00576
57	0.00102
60	0.00094
774	0.01417
368	0.00656
66.5	0.00081
111	0.0018
4.5	0.00035
1632	0.03658
1332	0.02553
786	0.01297
302.5	0.00307
49	0.00064
621	0.01226
693	0.01224
364	0.00599
73.5	0.00094
3	0.00033
960	0.01434
400	0.00474
70	0.00082
8	0.00013
456	0.00708
157.5	0.00219
468	0.00973
360	0.00703
114	0.00184
28	0.00073
940	0.02138
589.5	0.01048
176	0.00238
12	0.00033
35	0.0006
40.5	0.00085
1345	0.02566
860	0.01437
265	0.00264
20	0.00053
452	0.00681
304.5	0.00512
119	0.00155
6	0.00045
1350	0.02697
750	0.01271
235	0.00305
339	0.00632
207	0.00387
511	0.00922
336	0.00489
96	0.00124
648	0.0134
675	0.01563
660	0.01178
810	0.01837
283.5	0.00437
465	0.00502
17.5	0.00058
395.5	0.00552
126	0.00145
201	0.00284
14	0.00025
1135	0.02281
705	0.01076
211.5	0.002
7.5	0.0004
452	0.0093
273	0.00408
66	0.0006
22	0.00021
660	0.01388
548	0.00918
161	0.00248
1300	0.0231
720	0.01481
1110	0.01591
505	0.00592
345	0.00537
141	0.00221
70	0.00124
555	0.01094
228	0.00368
716	0.01094
280	0.00336
12	0.00016
207.5	0.00292
40	0.00058
616	0.01174
536	0.00891
272	0.00372
22.5	0.00069
596	0.00874
472.5	0.007
140	0.00161
6	0.00028
423	0.00867
385	0.0062
35	0.00179
14	0.00041
434	0.00816
465.5	0.00913
311.5	0.00572
73.5	0.00039
784	0.01314
490	0.00846
196	0.00277
4.5	9e-05
180	0.00267
57.5	0.00095
32	0.00048
432	0.01027
381	0.0074
132	0.00223
6	0.00035
295	0.00576
145	0.00256
14	0.00032
408	0.00913
468	0.0092
340	0.00654
156	0.002
15	0.00038
257.5	0.00414
202.5	0.00308
72.5	0.00102
900	0.01475
203.5	0.00139
15	0.00023
467.5	0.00524
8	0.00026
441	0.00643
96	0.00112
270	0.00456
9	0.00023
2242.5	0.03922
2158	0.03384
1104	0.01407
185	0.00124
500	0.00801
16	0.0027
460	0.00789
124	0.00116
6	6e-05
287	0.00619
340	0.00599
98	0.00122
1638	0.03437
1134	0.0222
462	0.00621
60	0.00069
1130	0.01678
315	0.00321
20	0.00033
915	0.01629
1185	0.02077
1050	0.01668
459	0.00572
63	0.00049
1335	0.02412
720	0.00937
136	0.00136
165	0.00346
114	0.00201
12	0.00016
1001	0.01547
300	0.00254
15	0.0001
975	0.01504
225	0.00166
6	0.00364
72	0.00096
1125	0.02263
565	0.00806
56	0.00401
4.5	0.0004
87	0.00411
660	0.00797
27.5	0.00059
483	0.00785
54	0.00089
234	0.00441
63	0.00119
665	0.01228
1015	0.01546
645	0.00801
92	0.00078
1125	0.02001
643.5	0.00854
48	0.00076
958.5	0.01969
548	0.00984
80.5	0.00085
244	0.0033
20	0.00058
710.5	0.01339
82.5	0.00135
490.5	0.00949
52.5	0.00342
814.5	0.01387
265.5	0.006
22.5	0.00057
1030	0.01419
265.5	0.00276
12	0.00058
36	0.00075
203	0.00226
6	0.00045
402.5	0.00519
49	0.00045
311.5	0.00398
32	0.00052
549	0.00934
324	0.00423
27.5	0.00061
576	0.01087
224	0.00307
22.5	0.00045
372	0.00618
320	0.0047
136	0.00149
8	0.00028
110	0.00121
950	0.01401
207	0.0021
8	0.00034
252	0.00394
567	0.01013
414	0.00752
78	0.00121
822.5	0.01364
246	0.00322
6	0.00039
348	0.00547
174	0.00215
12	0.00031
395.5	0.00669
161	0.00224
9	0.00046
287	0.00392
72	0.00096
1272	0.02545
672	0.01143
236.5	0.0024
12	0.0003
585	0.01062
346.5	0.00575
70	0.00089
301.5	0.00439
45	0.00053
769.5	0.01598
665	0.0125
275	0.00367
15	0.00052
40	0.00073
562.5	0.01075
243	0.00367
12	0.00061
186	0.00351
40	0.00099
387	0.00721
128	0.00177
720	0.01359
448	0.00706
87.5	0.00133
16	0.00031
720	0.01108
283.5	0.00395
175	0.00299
99	0.00149
65	0.00096
1010	0.01587
440	0.00637
36	0.00048
57.5	0.00054
560	0.00886
456	0.0069
156	0.00211
6	0.00025
594	0.01041
328.5	0.00517
33	0.00041
240	0.00458
150	0.00243
60	0.00096
688.5	0.01202
423	0.00571
6	0.00045
10.5	0.00022
117.5	0.0018
177	0.00258
464	0.00751
132	0.00208
863.5	0.0134
230	0.00242
7.5	0.00027
850.5	0.01472
504	0.00691
104	0.00111
4.5	0.00024
840	0.01652
765	0.01268
297	0.00378
17.5	0.00058
150	0.00302
157.5	0.00275
55	0.00093
514.5	0.00961
423.5	0.00707
157.5	0.00195
27.5	0.00041
1080	0.01844
505	0.00622
80	0.00051
231	0.00369
126	0.00159
10	0.00031
900	0.01534
661.5	0.01103
229.5	0.00252
336	0.00592
360.5	0.00446
111	0.00105
270	0.00428
45	9e-05
237	0.00258
300	0.00562
135	0.0015
12	0.00043
180	0.00236
372	0.00687
183	0.00248
282	0.00567
246	0.00433
123	0.00171
6	0.0003
275	0.00493
85	0.00137
285	0.00487
231	0.00301
63	0.00078
364	0.00651
112	0.00125
4.5	0.00028
84	0.00175
40	2e-05
395.5	0.00524
60	0.0004
441	0.00743
108	0.00121
96	0.00111
3	7e-05
303	0.0044
126	0.00135
252	0.00364
15	0.00077
330	0.00523
141	0.00195
16	0.00026
342	0.00503
108	0.00112
157.5	0.00309
65	0.00115
210	0.00417
87	0.00137
6	0.00029
36	0.00106
796	0.01585
445.5	0.00621
73.5	0.00069
455	0.00905
212	0.00196
6	0.00018
21	0.00302
20	0.00047
321	0.00697
576	0.00955
280	0.00326
10	0.0004
252	0.00436
81	0.0011
40	0.00041
751.5	0.01395
423	0.00616
112	0.00079
210	0.00319
57.5	0.00064
648	0.01282
616	0.01294
440	0.00705
132	0.00114
6	0.00034
77.5	0.00108
309	0.00518
240	0.00396
84	0.00018
625	0.00897
175.5	0.00092
5.25	0.00012
365	0.00389
25	0.00529
291	0.00035
297.5	0.00424
114	0.00141
35	0.00019
369	0.00553
73.5	0.0008
481.5	0.00723
136	0.0014
384	0.00719
438	0.00947
367.5	0.00624
157.5	0.00082
549	0.00818
202.5	0.00172
10	4e-05
628	0.01123
702	0.01136
418.5	0.00547
73.5	0.00017
51	3e-05
497	0.00854
292	0.00297
14	0.0001
374.5	0.00589
500	0.007
236	0.00239
14	0.00034
550	0.00706
77	0.0008
1055	0.01904
555	0.00737
427	0.00723
238	0.00299
30	0.00041
232	0.00318
25	0.00021
859.5	0.01559
801	0.01543
504	0.00758
175.5	0.00158
519	0.01086
448	0.00803
129.5	0.00188
152.5	0.00226
45	0.0005
24	0.00053
469	0.00741
140	0.00162
564	0.00906
176	0.00173
10	0.00028
567	0.0094
256.5	0.00276
18	0.00024
540	0.00723
184	0.00155
4.5	0.0002
245	0.00383
127.5	0.00156
18	0.00035
294	0.00521
249	0.00502
374.5	0.00681
245	0.00327
54	0.00048
552	0.0091
176	0.00186
12	0.0001
18	0.00024
177.5	0.00294
185	0.0031
217.5	0.00459
220	0.00411
122.5	0.00177
7.5	0.00032
420	0.00807
219	0.0039
75	0.0005
342	0.00572
306	0.00485
141	0.00177
6	0.0002
210	0.00418
245	0.00483
345	0.00585
204	0.00305
37.5	0.00056
355.5	0.00397
18	0.0004
448	0.00703
252	0.00308
243	0.00397
165	0.00277
212.5	0.00483
228	0.00338
108	0.00131
8	0.0003
640	0.01323
480	0.00891
164	0.00123
10	0.00037
245	0.00447
177.5	0.0031
45	0.00064
368	0.00585
108.5	0.00122
162.5	0.00324
183	0.0028
120	0.00119
262.5	0.00406
87.5	0.00108
210	0.00325
159	0.00187
3	0.00026
237	0.00379
195	0.00344
246	0.00459
186	0.00191
69	0.00064
4.5	0.0001
465	0.00534
183	0.00395
237	0.00463
182	0.0023
30	0.00014
267	0.00497
225	0.00357
65	0.00083
280	0.0049
165	0.00224
55	0.0007
301	0.00374
52.5	0.00064
136	0.00218
40	0.00079
217.5	0.00424
150	0.00351
97.5	0.00205
95	0.00186
70	0.0012
88	0.00183
96	0.00178
90	0.00133
24	0.00046
154	0.00136
66	0.00075
13.5	0.00053
552	0.01048
844	0.01529
996	0.01929
837	0.01094
248	0.00186
4.5	2e-05
837	0.01535
841.5	0.01381
364.5	0.00439
36	0.00057
700	0.01274
524	0.00895
676	0.01285
596	0.00893
240	0.00232
8	0.00028
1565	0.02666
1120	0.01733
425	0.00416
14	0.00052
222	0.0033
26	0.00044
715.5	0.01202
1053	0.02092
954	0.01505
387	0.00389
17.5	0.00015
553.5	0.00947
828	0.01379
880	0.01861
846	0.01522
396	0.00514
15	0.00023
1777.5	0.02981
609	0.0056
56	0.00085
1464	0.02415
564	0.00587
30	0.00037
840	0.0124
56	0.00052
52	0.00914
260	0.00309
22.5	0.00021
589.5	0.01213
765	0.01281
731.5	0.00945
73.5	0.00046
3	0.0001
668	0.01487
888	0.01843
837	0.01146
94.5	0.00076
4.5	0.00026
396	0.00294
15	0.00047
733.5	0.00982
63	0.00095
282	0.00381
81	0.0009
1938	0.03337
1482	0.02239
660	0.00706
96	0.00066
4	0.0004
1716	0.02953
954	0.01057
87.5	0.00094
45	0.00059
1240	0.01814
455	0.00483
30	0.00068
1305	0.02246
1278	0.02176
805.5	0.01159
247.5	0.00291
12.5	0.00059
444.5	0.00675
528.5	0.00792
325.5	0.00421
39	0.00049
1012.5	0.01549
567	0.00679
91	0.00071
4.5	0.00018
888	0.01383
916	0.01448
526.5	0.00602
57	0.0004
626.5	0.01156
570.5	0.01004
567	0.00894
231	0.00229
10	4e-05
294	0.00464
417	0.00691
384	0.00723
474	0.00775
390	0.00531
196	0.00135
3	0.00023
1084.5	0.01674
918	0.01369
536	0.00748
176	0.00134
4.5	0.00017
1133	0.01665
440	0.00454
15	0.0001
224	0.00289
30	0.0002
1539	0.02529
1495	0.02236
845	0.00977
162	0.00128
330	0.0058
291	0.00417
72	0.00068
544.5	0.0095
652.5	0.01211
1331	0.01983
396	0.00354
8	0.00059
480	0.007
560	0.00828
748	0.01216
620	0.00832
192	0.00163
4.5	0.00066
668	0.00963
236	0.00216
14	0.00026
255	0.00361
372	0.00676
432	0.00571
387	0.00519
150.5	0.00087
486.5	0.00777
500.5	0.00889
591.5	0.01004
464	0.00536
94.5	0.0004
664	0.01014
224	0.00185
8	0.00014
796	0.01235
700	0.00957
238	0.00258
16	0.00044
564	0.01019
751.5	0.0118
423	0.0043
12	0.0001
1076	0.0212
580	0.0067
17.5	0.00015
1523.5	0.03056
1661	0.02616
946	0.01099
240	0.00154
10	0.00069
444	0.00605
308	0.00455
465.5	0.00742
322	0.00316
48	0.00025
360	0.00564
309	0.00488
504	0.00871
378	0.00464
87	0.0006
988	0.01478
728	0.00974
288	0.00253
8	0.00031
1164	0.018225
944	0.01779
607.5	0.00732
80.5	0.00043
402.5	0.00442
665	0.00916
434	0.00439
69	0.00022
508	0.0084
684	0.01112
78	0.00057
321	0.00542
402	0.00654
102	0.00088
627	0.0108
522	0.00828
240	0.0028
36	0.00027
658	0.00973
280	0.0028
18	0.00014
609	0.00921
227.5	0.00202
10	0.00048
616	0.01023
490	0.00687
150.5	0.00082
780	0.01169
720	0.01046
366	0.00554
438	0.00593
154	0.00077
537	0.00959
339.5	0.00388
348	0.00497
198	0.00181
35	3e-05
240	0.0035
82.5	0.00095
220	0.00323
125	0.00144
18	0.00013
155	0.00219
1884	0.03286
1339	0.02024
456	0.0035
42	0.00019
4	2e-05
1190	0.018
875	0.01458
325	0.00273
30	6e-05
460	0.00677
524	0.00766
616	0.01003
414	0.00479
57	0.00052
1908	0.03519
294	0.00139
720.5	0.00827
96	0.00023
980	0.01822
706.5	0.00993
172	0.001
1243	0.01886
704	0.00803
96	0.00052
10	0.00019
140	0.00114
8	3e-05
1111	0.01646
432	0.00303
18	0.0002
955	0.01254
280	0.00209
266	0.01293
69	0.00015
532	0.00869
539	0.00889
304	0.00341
918	0.01417
52.5	0.00043
345	0.00582
471	0.00833
393	0.00553
147	0.00063
816	0.01375
516	0.00723
180	0.00105
1254	0.01954
594	0.00639
96	0.0005
6	7e-05
610	0.00929
688.5	0.00883
270	0.00187
8	0.00018
580.5	0.00684
45	0.00023
200	0.00327
249	0.00337
87	0.0004
425	0.00952
453	0.0078
186	0.00218
6	0.00045
562.5	0.00723
356	0.00406
66.5	0.00041
676	0.00946
900	0.01512
228	0.00186
8	0.00014
626.5	0.01126
276.5	0.00338
14	0.0001
766.5	0.01485
651	0.01072
352	0.0033
14	9e-05
632	0.0095
340	0.004268
54	0.00072
360	0.00368
25	0.00507
374.5	0.00566
375	0.00219
426	0.00718
367.5	0.00486
133	0.0008
675	0.01063
481.5	0.00564
6	0.0001
357.5	0.00863
295	0.0051
110	0.00105
4.5	0.00037
367.5	0.00702
742	0.01312
616	0.00907
240	0.00207
315	0.00448
306	0.00429
381	0.00613
321	0.0045
93	0.00093
492	0.00846
402	0.00624
220.5	0.00214
10	0.00017
607.5	0.00809
22.5	5e-05
246	0.00359
240	0.00386
189	0.00185
22.5	5e-05
378	0.00633
318	0.00437
147	0.00095
658	0.0111
404	0.00458
63	0.00027
1350	0.02223
1275	0.021
855	0.01191
265	0.00177
12.5	5e-05
315	0.00657
347.5	0.00652
375	0.00643
147	0.00082
273	0.00374
267	0.00368
175	0.00132
643.5	0.00904
801	0.01311
553.5	0.00733
98	0.00047
4.5	7e-05
300	0.00545
291	0.00356
75	0.00042
468	0.00713
243	0.00278
177.5	0.00288
247.5	0.00411
160	0.00212
294	0.00418
237	0.00238
114	0.0005
130	0.00207
150	0.00189
75	0.00041
4.5	2e-05
312	0.00451
108	0.00061
180	0.00233
70	0.00108
148	0.00246
85	0.00038
122	0.00156
46	0.00014
66	0.0013
61.5	0.00061
350	0.00286
15	0.00023
848	0.01613
436	0.0069
72	0.00022
493.5	0.00916
392	0.00527
124	0.00055
552	0.00829
536	0.00674
352	0.00284
84	0.00028
180	0.001
285	0.00449
225	0.00269
102	0.00059
350	0.00285
96	0.00703
164	0.00133
187.5	0.0027
32	0.00028
116	0.00044
720	0.00959
139.5	0.00061
132	0.00056
436	0.00558
98	0.00014
470	0.00596
88	0.00017
436	0.00472
315	0.00208
364	0.00534
177	0.00168
366	0.00595
378	0.00696
273	0.00354
464	0.00557
94.5	0.00043
499.5	0.00589
52	8e-05
120	0.00102
796	0.01209
348	0.00322
18	0.00022
539	0.00804
259	0.00247
384	0.00395
607.5	0.00689
80.5	0.00029
560	0.00709
115.5	0.00048
352	0.00394
45	9e-05
335	0.00569
172.5	0.00213
26	0.0001
304.5	0.00395
245	0.00382
178.5	0.00178
320	0.00265
176	0.00101
120	0.00099
496	0.00549
40	0.00028
399	0.00564
479.5	0.00823
332	0.0035
98	0.00045
596	0.00803
126	0.00085
440	0.00626
696	0.01127
536	0.00783
168	0.00103
435	0.00591
141	0.00138
6	3e-05
476	0.00749
476	0.0071
227.5	0.00198
748	0.00964
147	0.00093
360	0.00571
354	0.00583
213	0.00264
63	0.00058
3	0.0001
467.5	0.00396
147	0.00109
180	0.00262
150	0.00244
6	2e-05
312	0.00423
267.5	0.0042
315	0.00503
183	0.0016
402.5	0.00486
108	0.00087
243	0.00305
150	0.00256
135	0.00141
301	0.00329
47.5	0.00041
205	0.00282
170	0.00235
255	0.0028
192.5	0.00258
75	0.00056
539	0.0053
66.5	0.00021
423.5	0.00571
150.5	0.00104
536	0.00651
140	0.001
428	0.00549
128	0.00064
8	8e-05
72.5	0.00034
232.5	0.00317
187.5	0.00232
52.5	0.0001
423.5	0.00645
259	0.00298
45	2e-05
4	7e-05
164	0.00073
280	0.00321
453	0.00693
242.5	0.00399
75	0.00051
182	0.00311
202.5	0.00287
110	0.00091
270	0.00356
172.5	0.00299
108	0.00083
261	0.00411
330	0.00528
165	0.00174
45	0.00031
260	0.0043
180	0.00252
57.5	0.00025
395.5	0.00516
96	0.00047
210	0.00297
187.5	0.00249
82.5	0.00084
756	0.01345
274.5	0.00306
17.5	0.0003
144	0.00183
47.5	0.00046
682.5	0.01268
297.5	0.00352
16	0.0001
428	0.00499
35	0.00034
195	0.00122
6	0.00024
244	0.00232
140	0.00016
728	0.01184
427.5	0.00515
70	0.0007
4.5	0.0002
550	0.00653
42	0.0002
296	0.0036
8	3e-05
202.5	0.00195
51	0.00079
591.5	0.00979
332	0.00357
10	0.00015
172	0.00145
4.5	0.00011
[truncated: 8,413 more rows]
