# Supplementary material for: Assessment of a Takagi–Sugeno-Kang fuzzy model assembly for examination of polyphasic loglinear allometry
Source: PeerJ. 2020 Jan 6;8:e8173. doi: 10.7717/peerj.8173 (PMC6951296; doi:10.7717/peerj.8173)
Supplement: Supplemental Information 1 — We provide the Echavarria Heras et al 2018, (Mascaro et al., 2011) AND hUXLEY 1932 data sets. For (De Robertis & Williams, 2008) data please contact Alex De Robertis: alex.derobertis@noaa.gov [file peerj-08-8173-s001.zip › DATA/Huxley_1932_Raw_data.xlsx]

## Sheet: Huxley_1932_Raw_data
Weigth	Weigth
57.6	5.3
80.3	9
109.2	13.7
156.1	25.1
199.7	38.3
238.3	52.5
270	59
300.2	78.1
355.2	104.5
420.1	135
470.1	164.9
535.7	195.6
617.9	243
680.6	271.6
743.3	319.2
872.4	417.6
983.1	460.8
1079.9	537
1165.5	593.8
1211.7	616.8
1291.3	670
1363.2	699.3
1449.1	777.8
1807.9	1009.1
2235	1380
