# Supplementary material for: Assessment of a Takagi–Sugeno-Kang fuzzy model assembly for examination of polyphasic loglinear allometry
Source: PeerJ. 2020 Jan 6;8:e8173. doi: 10.7717/peerj.8173 (PMC6951296; doi:10.7717/peerj.8173)
Supplement: Supplemental Information 1 — We provide the Echavarria Heras et al 2018, (Mascaro et al., 2011) AND hUXLEY 1932 data sets. For (De Robertis & Williams, 2008) data please contact Alex De Robertis: alex.derobertis@noaa.gov [file peerj-08-8173-s001.zip › DATA/Mascaro et al 2011 Raw Data.xlsx]

## Sheet: datosmascaro2011
Diameter	Biomass
0.33	0.1
0.42	0.13
0.81	0.32
1.17	0.35
1.34	0.58
1.44	0.75
1.84	0.69
1.89	1.14
2.45	1.23
2.79	1.16
2.79	1.07
3.1	1.51
3.31	1.52
3.39	3.09
4.55	4.32
4.68	5.92
4.96	4.58
5.41	7.48
7.57	17.96
7.84	47.5
10.27	22.12
11.69	72.56
11.89	54.74
13.99	133.45
18.95	177.12
19.36	245.56
23.15	230.63
24.5	395.55
24.7	467.61
33.06	541.71
