# Supplementary material for: Assessment of a Takagi–Sugeno-Kang fuzzy model assembly for examination of polyphasic loglinear allometry
Source: PeerJ. 2020 Jan 6;8:e8173. doi: 10.7717/peerj.8173 (PMC6951296; doi:10.7717/peerj.8173)
Supplement: Supplemental Information 2 [file peerj-08-8173-s002.zip]

Archive with 290 entries (264 files):
- METHODS/
- METHODS/MPCA/
- METHODS/MPCA/Echavarria/
- METHODS/MPCA/Echavarria/comp1gaussmf.m
- METHODS/MPCA/Echavarria/comp2gaussmf.m
- METHODS/MPCA/Echavarria/Echavarria_Heras_et_al_2018_Raw_data.txt
- METHODS/MPCA/Echavarria/evaltskfis.m
- METHODS/MPCA/Echavarria/evaltskfisrlsconseq.m
- METHODS/MPCA/Echavarria/Fig12a.fig
- METHODS/MPCA/Echavarria/Fig12b.fig
- METHODS/MPCA/Echavarria/Fig12c.fig
- METHODS/MPCA/Echavarria/Fig12d.fig
- METHODS/MPCA/Echavarria/findices.m
- METHODS/MPCA/Echavarria/flinccc.m
- METHODS/MPCA/Echavarria/fnngetm.m
- METHODS/MPCA/Echavarria/gentskfistrain.m
- METHODS/MPCA/Echavarria/main_fun_results.m
- METHODS/MPCA/Echavarria/main_fun_tsk_mpca_model_fit.m
- METHODS/MPCA/Echavarria/printdata.m
- METHODS/MPCA/Echavarria/printprms.m
- METHODS/MPCA/Echavarria/Readme_first.txt
- METHODS/MPCA/Echavarria/xyhet.txt
- METHODS/MPCA/Huxley/
- METHODS/MPCA/Huxley/bYhpla.txt
- METHODS/MPCA/Huxley/comp1gaussmf.m
- METHODS/MPCA/Huxley/comp2gaussmf.m
- METHODS/MPCA/Huxley/evaltskfis.m
- METHODS/MPCA/Huxley/evaltskfisrlsconseq.m
- METHODS/MPCA/Huxley/Fig_14a.fig
- METHODS/MPCA/Huxley/Fig_14b.fig
- METHODS/MPCA/Huxley/Fig_14c.fig
- METHODS/MPCA/Huxley/Fig_14d.fig
- METHODS/MPCA/Huxley/findices.m
- METHODS/MPCA/Huxley/flinccc.m
- METHODS/MPCA/Huxley/fnngetm.m
- METHODS/MPCA/Huxley/gentskfistrain.m
- METHODS/MPCA/Huxley/Huxley_1932_Raw_data.txt
- METHODS/MPCA/Huxley/main_fun_results.m
- METHODS/MPCA/Huxley/main_fun_tsk_mpca_model_fit.m
- METHODS/MPCA/Huxley/printdata.m
- METHODS/MPCA/Huxley/printprms.m
- METHODS/MPCA/Huxley/Readme_first.txt
- METHODS/MPCA/Mascaro/
- METHODS/MPCA/Mascaro/bYhpla.txt
- METHODS/MPCA/Mascaro/comp1gaussmf.m
- METHODS/MPCA/Mascaro/comp2gaussmf.m
- METHODS/MPCA/Mascaro/dosrectas.m
- METHODS/MPCA/Mascaro/evaltskfis.m
- METHODS/MPCA/Mascaro/evaltskfisrlsconseq.m
- METHODS/MPCA/Mascaro/Fig_13a.fig
- METHODS/MPCA/Mascaro/Fig_13b.fig
- METHODS/MPCA/Mascaro/Fig_13c.fig
- METHODS/MPCA/Mascaro/Fig_13d.fig
- METHODS/MPCA/Mascaro/findice.m
- METHODS/MPCA/Mascaro/findices.m
- METHODS/MPCA/Mascaro/flinccc.m
- METHODS/MPCA/Mascaro/fnngetm.m
- METHODS/MPCA/Mascaro/gentskfistrain.m
- METHODS/MPCA/Mascaro/main_fun_results.m
- METHODS/MPCA/Mascaro/main_fun_tsk_mpca_model_fit.m
- METHODS/MPCA/Mascaro/Mascaro_et_al_2011_Raw_data.txt
- METHODS/MPCA/Mascaro/printdata.m
- METHODS/MPCA/Mascaro/printprms.m
- METHODS/MPCA/Mascaro/Readme_first.txt
- METHODS/MPCA/Robertis/
- METHODS/MPCA/Robertis/anfis_mex.mexw64
- METHODS/MPCA/Robertis/anfis_mexwin64.m
- METHODS/MPCA/Robertis/brobpla.txt
- METHODS/MPCA/Robertis/comp1gaussmf.m
- METHODS/MPCA/Robertis/comp2gaussmf.m
- METHODS/MPCA/Robertis/evaltskfis.m
- METHODS/MPCA/Robertis/evaltskfisrlsconseq.m
- METHODS/MPCA/Robertis/Fig_15a.fig
- METHODS/MPCA/Robertis/Fig_15b.fig
- METHODS/MPCA/Robertis/Fig_15c.fig
- METHODS/MPCA/Robertis/findices.m
- METHODS/MPCA/Robertis/flinccc.m
- METHODS/MPCA/Robertis/fnngetm.m
- METHODS/MPCA/Robertis/gentskfistrain.m
- METHODS/MPCA/Robertis/main_fun_results.m
- METHODS/MPCA/Robertis/main_fun_tsk_mpca_model_fit.m
- METHODS/MPCA/Robertis/printdata.m
- METHODS/MPCA/Robertis/printprms.m
- METHODS/MPCA/Robertis/Readme_first.txt
- METHODS/PLA/
- METHODS/PLA/Echavarria/
- METHODS/PLA/Echavarria/HETEROSCEDASTIC/
- METHODS/PLA/Echavarria/HETEROSCEDASTIC/correction_factor_eq_56.m
- METHODS/PLA/Echavarria/HETEROSCEDASTIC/Echavarria_Heras_et_al_2018_raw_data.txt
- METHODS/PLA/Echavarria/HETEROSCEDASTIC/evaltskfis.m
- METHODS/PLA/Echavarria/HETEROSCEDASTIC/Fig12e.fig
- METHODS/PLA/Echavarria/HETEROSCEDASTIC/Fig12f.fig
- METHODS/PLA/Echavarria/HETEROSCEDASTIC/Fig_3a.fig
- METHODS/PLA/Echavarria/HETEROSCEDASTIC/Fig_3b.fig
- METHODS/PLA/Echavarria/HETEROSCEDASTIC/Fig_3c.fig
- METHODS/PLA/Echavarria/HETEROSCEDASTIC/Fig_3d.fig
- METHODS/PLA/Echavarria/HETEROSCEDASTIC/Fig_4a.fig
- METHODS/PLA/Echavarria/HETEROSCEDASTIC/Fig_4b.fig
- METHODS/PLA/Echavarria/HETEROSCEDASTIC/Fig_4c.fig
- METHODS/PLA/Echavarria/HETEROSCEDASTIC/Fig_5a.fig
- METHODS/PLA/Echavarria/HETEROSCEDASTIC/Fig_5b.fig
- METHODS/PLA/Echavarria/HETEROSCEDASTIC/Fig_5c.fig
- METHODS/PLA/Echavarria/HETEROSCEDASTIC/findices.m
- METHODS/PLA/Echavarria/HETEROSCEDASTIC/flinccc.m
- METHODS/PLA/Echavarria/HETEROSCEDASTIC/fnngetm.m
- METHODS/PLA/Echavarria/HETEROSCEDASTIC/gentskfis.m
- METHODS/PLA/Echavarria/HETEROSCEDASTIC/main_fun_results.m
- METHODS/PLA/Echavarria/HETEROSCEDASTIC/printdata.m
- METHODS/PLA/Echavarria/HETEROSCEDASTIC/printprms.m
- METHODS/PLA/Echavarria/HETEROSCEDASTIC/Readme_first.txt
- METHODS/PLA/Echavarria/HETEROSCEDASTIC/xyhet.txt
- METHODS/PLA/Echavarria/HETEROSCEDASTIC/xynln.txt
- METHODS/PLA/Echavarria/HETEROSCEDASTIC/xytamaduan.txt
- METHODS/PLA/Echavarria/HOMOSCEDASTIC/
- METHODS/PLA/Echavarria/HOMOSCEDASTIC/correction_factor_eq_56.m
- METHODS/PLA/Echavarria/HOMOSCEDASTIC/Echavarria_Heras_et_al_2018_raw_data.txt
- METHODS/PLA/Echavarria/HOMOSCEDASTIC/evaltskfis.m
- METHODS/PLA/Echavarria/HOMOSCEDASTIC/Fig_1a.fig
- METHODS/PLA/Echavarria/HOMOSCEDASTIC/findices.m
- METHODS/PLA/Echavarria/HOMOSCEDASTIC/flinccc.m
- METHODS/PLA/Echavarria/HOMOSCEDASTIC/fnngetm.m
- METHODS/PLA/Echavarria/HOMOSCEDASTIC/gentskfis.m
- METHODS/PLA/Echavarria/HOMOSCEDASTIC/main_fun_results.m
- METHODS/PLA/Echavarria/HOMOSCEDASTIC/main_fun_tsk_pla_model_fit.m
- METHODS/PLA/Echavarria/HOMOSCEDASTIC/printdata.m
- METHODS/PLA/Echavarria/HOMOSCEDASTIC/printprms.m
- METHODS/PLA/Echavarria/HOMOSCEDASTIC/Readme_first.txt
- METHODS/PLA/Huxley/
- METHODS/PLA/Huxley/HOMOSCEDASTIC/
- METHODS/PLA/Huxley/HOMOSCEDASTIC/bYhpla.txt
- METHODS/PLA/Huxley/HOMOSCEDASTIC/correction_factor_eq_56.m
- METHODS/PLA/Huxley/HOMOSCEDASTIC/dosrectas.m
- METHODS/PLA/Huxley/HOMOSCEDASTIC/evaltskfis.m
- METHODS/PLA/Huxley/HOMOSCEDASTIC/Fig_14b.fig
- METHODS/PLA/Huxley/HOMOSCEDASTIC/Fig_14e.fig
- METHODS/PLA/Huxley/HOMOSCEDASTIC/Fig_14f.fig
- METHODS/PLA/Huxley/HOMOSCEDASTIC/Fig_1c.fig
- METHODS/PLA/Huxley/HOMOSCEDASTIC/Fig_8a.fig
- METHODS/PLA/Huxley/HOMOSCEDASTIC/Fig_8a_no.fig
- METHODS/PLA/Huxley/HOMOSCEDASTIC/Fig_8b.fig
- METHODS/PLA/Huxley/HOMOSCEDASTIC/Fig_8c.fig
- METHODS/PLA/Huxley/HOMOSCEDASTIC/Fig_8d.fig
- METHODS/PLA/Huxley/HOMOSCEDASTIC/Fig_8e.fig
- METHODS/PLA/Huxley/HOMOSCEDASTIC/Fig_8e_no.fig
- METHODS/PLA/Huxley/HOMOSCEDASTIC/Fig_8f.fig
- METHODS/PLA/Huxley/HOMOSCEDASTIC/Fig_9a.fig
- METHODS/PLA/Huxley/HOMOSCEDASTIC/Fig_9b.fig
- METHODS/PLA/Huxley/HOMOSCEDASTIC/Fig_9c.fig
- METHODS/PLA/Huxley/HOMOSCEDASTIC/Fig_Xa.fig
- METHODS/PLA/Huxley/HOMOSCEDASTIC/Fig_Xb.fig
- METHODS/PLA/Huxley/HOMOSCEDASTIC/Fig_Xc.fig
- METHODS/PLA/Huxley/HOMOSCEDASTIC/findices.m
- METHODS/PLA/Huxley/HOMOSCEDASTIC/fit2lines.m
- METHODS/PLA/Huxley/HOMOSCEDASTIC/flinccc.m
- METHODS/PLA/Huxley/HOMOSCEDASTIC/fnngetm.m
- METHODS/PLA/Huxley/HOMOSCEDASTIC/gentskfis.m
- METHODS/PLA/Huxley/HOMOSCEDASTIC/Huxley_1932_raw_data.txt
- METHODS/PLA/Huxley/HOMOSCEDASTIC/main_fun_results.m
- METHODS/PLA/Huxley/HOMOSCEDASTIC/main_fun_tsk_pla_model_fit.m
- METHODS/PLA/Huxley/HOMOSCEDASTIC/printdata.m
- METHODS/PLA/Huxley/HOMOSCEDASTIC/printprms.m
- METHODS/PLA/Huxley/HOMOSCEDASTIC/Readme_first.txt
- METHODS/PLA/Mascaro/
- METHODS/PLA/Mascaro/HOMOSCEDASTIC/
- METHODS/PLA/Mascaro/HOMOSCEDASTIC/bYhpla.txt
- METHODS/PLA/Mascaro/HOMOSCEDASTIC/correction_factor_eq_56.m
- METHODS/PLA/Mascaro/HOMOSCEDASTIC/evaltskfis.m
- METHODS/PLA/Mascaro/HOMOSCEDASTIC/Fig_15d.fig
- METHODS/PLA/Mascaro/HOMOSCEDASTIC/Fig_15e.fig
- METHODS/PLA/Mascaro/HOMOSCEDASTIC/Fig_15f.fig
- METHODS/PLA/Mascaro/HOMOSCEDASTIC/Fig_6a.fig
- METHODS/PLA/Mascaro/HOMOSCEDASTIC/Fig_6b.fig
- METHODS/PLA/Mascaro/HOMOSCEDASTIC/Fig_6c.fig
- METHODS/PLA/Mascaro/HOMOSCEDASTIC/Fig_6d.fig
- METHODS/PLA/Mascaro/HOMOSCEDASTIC/Fig_7a.fig
- METHODS/PLA/Mascaro/HOMOSCEDASTIC/Fig_7b.fig
- METHODS/PLA/Mascaro/HOMOSCEDASTIC/Fig_7c.fig
- METHODS/PLA/Mascaro/HOMOSCEDASTIC/findices.m
- METHODS/PLA/Mascaro/HOMOSCEDASTIC/flinccc.m
- METHODS/PLA/Mascaro/HOMOSCEDASTIC/fnngetm.m
- METHODS/PLA/Mascaro/HOMOSCEDASTIC/gentskfis.m
- METHODS/PLA/Mascaro/HOMOSCEDASTIC/main_fun_results.m
- METHODS/PLA/Mascaro/HOMOSCEDASTIC/main_fun_tsk_pla_model_fit.m
- METHODS/PLA/Mascaro/HOMOSCEDASTIC/Mascaro_et_al_2011_raw_data.txt
- METHODS/PLA/Mascaro/HOMOSCEDASTIC/printdata.m
- METHODS/PLA/Mascaro/HOMOSCEDASTIC/printprms.m
- METHODS/PLA/Mascaro/HOMOSCEDASTIC/Readme_first.txt
- METHODS/PLA/Robertis/
- METHODS/PLA/Robertis/HOMOSCEDASTIC/
- METHODS/PLA/Robertis/HOMOSCEDASTIC/brobpla.txt
- METHODS/PLA/Robertis/HOMOSCEDASTIC/correction_factor_eq_56.m
- METHODS/PLA/Robertis/HOMOSCEDASTIC/evaltskfis.m
- METHODS/PLA/Robertis/HOMOSCEDASTIC/Fig_10a.fig
- METHODS/PLA/Robertis/HOMOSCEDASTIC/Fig_10b.fig
- METHODS/PLA/Robertis/HOMOSCEDASTIC/Fig_10c.fig
- METHODS/PLA/Robertis/HOMOSCEDASTIC/Fig_10d.fig
- METHODS/PLA/Robertis/HOMOSCEDASTIC/Fig_11d.fig
- METHODS/PLA/Robertis/HOMOSCEDASTIC/Fig_11d.png
- METHODS/PLA/Robertis/HOMOSCEDASTIC/Fig_11e.fig
- METHODS/PLA/Robertis/HOMOSCEDASTIC/Fig_11f.fig
- METHODS/PLA/Robertis/HOMOSCEDASTIC/Fig_1d.fig
- METHODS/PLA/Robertis/HOMOSCEDASTIC/findices.m
- METHODS/PLA/Robertis/HOMOSCEDASTIC/flinccc.m
- METHODS/PLA/Robertis/HOMOSCEDASTIC/fnngetm.m
- METHODS/PLA/Robertis/HOMOSCEDASTIC/gentskfis.m
- METHODS/PLA/Robertis/HOMOSCEDASTIC/main_fun_results.m
- METHODS/PLA/Robertis/HOMOSCEDASTIC/main_fun_tsk_pla_model_fit.m
- METHODS/PLA/Robertis/HOMOSCEDASTIC/printdata.m
- METHODS/PLA/Robertis/HOMOSCEDASTIC/printprms.m
- METHODS/PLA/Robertis/HOMOSCEDASTIC/Readme_first.txt
- METHODS/SIMPLE/
- METHODS/SIMPLE/Echavarria/
- METHODS/SIMPLE/Echavarria/Echavarria_Heras_et_al_2018_Raw_data.txt
- METHODS/SIMPLE/Echavarria/findices.m
- METHODS/SIMPLE/Echavarria/flinccc.m
- METHODS/SIMPLE/Echavarria/main_fun_results.m
- METHODS/SIMPLE/Echavarria/printdata.m
- METHODS/SIMPLE/Echavarria/printprms.m
- METHODS/SIMPLE/Echavarria/Readme_first.txt
- METHODS/SIMPLE/Huxley/
- METHODS/SIMPLE/Huxley/findices.m
- METHODS/SIMPLE/Huxley/flinccc.m
- METHODS/SIMPLE/Huxley/Huxley_1932_Raw_data.txt
- METHODS/SIMPLE/Huxley/main_fun_simple_fit.m
- METHODS/SIMPLE/Huxley/Readme_first.txt
- METHODS/SIMPLE/Mascaro/
- METHODS/SIMPLE/Mascaro/findices.m
- METHODS/SIMPLE/Mascaro/flinccc.m
- METHODS/SIMPLE/Mascaro/main_fun_simple_fit.m
- METHODS/SIMPLE/Mascaro/Mascaro_et_al_2011_Raw_data.txt
- METHODS/SIMPLE/Mascaro/Readme_first.txt
- METHODS/SIMPLE/Robertis/
- METHODS/SIMPLE/Robertis/brobpla.txt
- METHODS/SIMPLE/Robertis/Fig_15d.fig
- METHODS/SIMPLE/Robertis/Fig_15e.fig
- METHODS/SIMPLE/Robertis/Fig_15f.fig
- METHODS/SIMPLE/Robertis/findices.m
- METHODS/SIMPLE/Robertis/flinccc.m
- METHODS/SIMPLE/Robertis/main_fun_results.m
- METHODS/SIMPLE/Robertis/printdata.m
- METHODS/SIMPLE/Robertis/printprms.m
- METHODS/SIMPLE/Robertis/Readme_first.txt
- METHODS/TAMA/
- METHODS/TAMA/Echavarria/
- METHODS/TAMA/Echavarria/Echavarria_Heras_et_al_2018_Raw_data.txt
- METHODS/TAMA/Echavarria/Fig_2a.fig
- METHODS/TAMA/Echavarria/Fig_2b.fig
- METHODS/TAMA/Echavarria/Fig_2c.fig
- METHODS/TAMA/Echavarria/findices.m
- METHODS/TAMA/Echavarria/flinccc.m
- METHODS/TAMA/Echavarria/main_fun_results.m
- METHODS/TAMA/Echavarria/printdata.m
- METHODS/TAMA/Echavarria/printprms.m
- METHODS/TAMA/Echavarria/Readme_first.txt
- METHODS/TAMA/Huxley/
- METHODS/TAMA/Huxley/Fig_10a.fig
- METHODS/TAMA/Huxley/Fig_10b.fig
- METHODS/TAMA/Huxley/Fig_10c.fig
- METHODS/TAMA/Huxley/Fig_9d.fig
- METHODS/TAMA/Huxley/Fig_9e.fig
- METHODS/TAMA/Huxley/Fig_9f.fig
- METHODS/TAMA/Huxley/findices.m
- METHODS/TAMA/Huxley/flinccc.m
- METHODS/TAMA/Huxley/Huxley_1932_Raw_data.txt
- METHODS/TAMA/Huxley/main_fun_results.m
- METHODS/TAMA/Huxley/printdata.m
- METHODS/TAMA/Huxley/printprms.m
- METHODS/TAMA/Huxley/Readme_first.txt
- METHODS/TAMA/Mascaro/
- METHODS/TAMA/Mascaro/7d.fig
- METHODS/TAMA/Mascaro/7e.fig
- METHODS/TAMA/Mascaro/7f.fig
- METHODS/TAMA/Mascaro/findices.m
- METHODS/TAMA/Mascaro/flinccc.m
- METHODS/TAMA/Mascaro/main_fun_results.m
- METHODS/TAMA/Mascaro/Mascaro_et_al_2011_Raw_data.txt
- METHODS/TAMA/Mascaro/printdata.m
- METHODS/TAMA/Mascaro/printprms.m
- METHODS/TAMA/Mascaro/Readme_first.txt
- METHODS/TAMA/Robertis/
- METHODS/TAMA/Robertis/Fig_11a.fig
- METHODS/TAMA/Robertis/Fig_11a.png
- METHODS/TAMA/Robertis/Fig_11b.fig
- METHODS/TAMA/Robertis/Fig_11c.fig
- METHODS/TAMA/Robertis/findices.m
- METHODS/TAMA/Robertis/flinccc.m
- METHODS/TAMA/Robertis/main_fun_results.m
- METHODS/TAMA/Robertis/printdata.m
- METHODS/TAMA/Robertis/printprms.m
- METHODS/TAMA/Robertis/Readme_first.txt
