# Supplementary material for: Assessment of a Takagi–Sugeno-Kang fuzzy model assembly for examination of polyphasic loglinear allometry
Source: PeerJ. 2020 Jan 6;8:e8173. doi: 10.7717/peerj.8173 (PMC6951296; doi:10.7717/peerj.8173)
Supplement: Supplemental Information 2 [file peerj-08-8173-s002.zip › METHODS/MPCA/Echavarria/Echavarria_Heras_et_al_2018_Raw_data.txt]

   1.3650000e+03   2.9290000e-02
   1.2500000e+03   1.5880000e-02
   3.3500000e+02   3.4400000e-03
   2.0400000e+03   3.7510000e-02
   1.8180000e+03   3.3160000e-02
   8.1000000e+02   1.2660000e-02
   4.8800000e+02   7.1900000e-03
   4.4000000e+02   5.6600000e-03
   2.0400000e+03   3.4010000e-02
   1.4040000e+03   2.7270000e-02
   3.9000000e+02   4.4200000e-03
   3.4000000e+02   6.4100000e-03
   1.5800000e+03   3.2560000e-02
   1.1500000e+03   1.7480000e-02
   3.2000000e+02   4.0800000e-03
   1.2000000e+02   2.2400000e-03
   3.4500000e+02   7.9800000e-03
   2.0700000e+02   3.7600000e-03
   1.0800000e+03   2.4880000e-02
   7.9500000e+02   1.2960000e-02
   2.3500000e+02   2.7300000e-03
   1.0200000e+03   2.2890000e-02
   7.0000000e+02   9.0100000e-03
   1.1430000e+03   2.3120000e-02
   3.3500000e+02   3.9000000e-03
   8.1000000e+01   5.7000000e-04
   9.6500000e+02   1.6670000e-02
   2.6000000e+03   5.8010000e-02
   2.0670000e+03   3.8050000e-02
   7.2000000e+02   9.6600000e-03
   1.2400000e+02   2.0200000e-03
   9.0000000e+02   1.5900000e-02
   8.6000000e+02   1.7960000e-02
   3.9600000e+02   4.7600000e-03
   1.1200000e+03   2.5020000e-02
   8.2800000e+02   1.4340000e-02
   1.0400000e+02   3.8000000e-04
   1.7500000e+02   2.8100000e-03
   1.5000000e+02   2.5200000e-03
   2.6000000e+01   3.5000000e-04
   5.4000000e+02   6.1600000e-03
   8.7500000e+01   6.8000000e-04
   2.7090000e+03   5.1940000e-02
   2.6530000e+03   4.8760000e-02
   1.6590000e+03   2.2210000e-02
   4.3550000e+02   2.7000000e-03
   2.1000000e+01   6.5000000e-04
   1.2600000e+03   2.9080000e-02
   5.4000000e+02   7.2800000e-03
   1.6500000e+02   1.9400000e-03
   1.4760000e+03   4.2290000e-02
   9.0000000e+02   1.1560000e-02
   7.3500000e+01   3.4000000e-04
   1.5900000e+03   3.4090000e-02
   1.3300000e+03   2.4380000e-02
   3.7500000e+02   3.4400000e-03
   1.8900000e+02   4.3400000e-03
   2.7500000e+01   9.0000000e-05
   1.5615000e+03   3.1800000e-02
   9.2500000e+02   1.4620000e-02
   5.2500000e+01   1.8000000e-04
   2.4900000e+02   5.5700000e-03
   1.6500000e+02   2.8500000e-03
   2.9120000e+03   6.1520000e-02
   2.0510000e+03   3.5110000e-02
   6.1200000e+02   6.6800000e-03
   1.1200000e+02   1.0400000e-03
   4.7700000e+02   6.5000000e-03
   1.8000000e+02   1.1300000e-03
   1.5900000e+03   2.8070000e-02
   3.6000000e+02   2.6900000e-03
   1.5750000e+03   3.3770000e-02
   1.6750000e+03   3.0950000e-02
   8.7500000e+02   1.3250000e-02
   8.8000000e+01   7.7000000e-04
   1.3140000e+03   2.1890000e-02
   1.0845000e+03   1.9270000e-02
   8.6400000e+02   1.2090000e-02
   2.0400000e+02   1.6100000e-03
   2.4310000e+03   4.8910000e-02
   1.5480000e+03   2.4280000e-02
   3.5500000e+02   3.1400000e-03
   4.1400000e+02   5.1500000e-03
   1.8350000e+03   3.8520000e-02
   1.6170000e+03   3.2310000e-02
   6.9850000e+02   1.0190000e-02
   1.7600000e+02   2.1500000e-03
   8.6800000e+02   1.7260000e-02
   5.3600000e+02   7.8600000e-03
   3.0000000e+01   7.0000000e-05
   7.9200000e+02   1.5510000e-02
   8.1200000e+02   1.3680000e-02
   2.2400000e+02   1.8600000e-03
   7.7100000e+02   1.5900000e-02
   3.4200000e+02   4.7200000e-03
   7.9800000e+02   1.4770000e-02
   5.0700000e+02   8.8000000e-03
   1.2300000e+02   9.4000000e-04
   6.9000000e+02   1.6070000e-02
   6.5400000e+02   1.5380000e-02
   3.4500000e+02   5.2800000e-03
   9.7650000e+02   1.7870000e-02
   4.9200000e+02   5.1500000e-03
   3.0000000e+01   2.0000000e-04
   9.3000000e+02   1.5880000e-02
   3.8000000e+02   3.4800000e-03
   8.2800000e+02   1.8020000e-02
   3.4300000e+02   3.7800000e-03
   6.8100000e+02   1.2860000e-02
   2.2200000e+02   2.5300000e-03
   5.9400000e+02   1.2040000e-02
   5.5500000e+02   1.4450000e-02
   5.1900000e+02   9.0300000e-03
   4.0250000e+02   6.6300000e-03
   3.6800000e+02   8.8100000e-03
   4.3250000e+02   7.7300000e-03
   7.0000000e+01   6.6000000e-04
   9.7600000e+02   1.5280000e-02
   2.1300000e+02   2.2500000e-03
   2.4000000e+02   3.7200000e-03
   4.8500000e+02   8.9900000e-03
   2.7750000e+02   5.5600000e-03
   1.0750000e+02   7.5000000e-04
   2.4400000e+02   4.3800000e-03
   7.8000000e+01   1.8900000e-03
   5.6400000e+02   8.3900000e-03
   3.7200000e+02   5.5300000e-03
   1.8000000e+01   1.9000000e-04
   1.9800000e+02   4.9000000e-03
   1.3200000e+02   1.6500000e-03
   3.9000000e+02   6.5200000e-03
   1.7800000e+02   2.7100000e-03
   1.8400000e+02   2.5600000e-03
   1.9600000e+02   3.7400000e-03
   1.2800000e+02   6.7000000e-03
   9.9000000e+01   1.9600000e-03
   1.2750000e+02   2.3400000e-03
   6.4500000e+01   7.2000000e-04
   7.2000000e+01   1.0300000e-03
   1.4600000e+02   2.7900000e-03
   6.0000000e+01   7.9000000e-04
   2.8400000e+02   4.7700000e-03
   2.7200000e+02   4.3900000e-03
   2.8800000e+02   6.4900000e-03
   1.3500000e+02   2.1300000e-03
   1.0800000e+02   1.8500000e-03
   1.2700000e+03   2.8810000e-02
   2.6100000e+03   4.7270000e-02
   2.9600000e+02   2.2500000e-03
   8.1500000e+02   1.6890000e-02
   8.9550000e+02   2.0480000e-02
   6.5250000e+02   2.9140000e-02
   4.8000000e+02   5.0400000e-03
   6.0750000e+03   1.6111000e-01
   5.6475000e+03   1.3544000e-01
   2.7900000e+03   4.4580000e-02
   3.9050000e+02   2.7000000e-03
   1.0880000e+03   2.0960000e-02
   1.1900000e+02   9.7000000e-04
   4.1790000e+03   9.8190000e-02
   3.1200000e+03   6.6410000e-02
   6.7200000e+02   5.8300000e-03
   3.1020000e+03   7.7680000e-02
   2.6730000e+03   7.9410000e-02
   2.2150000e+03   5.0840000e-02
   4.9500000e+02   5.1900000e-03
   3.5880000e+03   9.1310000e-02
   4.3225000e+03   1.0175000e-01
   3.5980000e+03   6.3630000e-02
   7.6800000e+02   9.3300000e-03
   5.6000000e+02   1.0100000e-02
   1.5400000e+02   1.1900000e-03
   2.7885000e+03   7.1260000e-02
   2.5415000e+03   6.0540000e-02
   3.4320000e+03   7.8550000e-02
   4.0740000e+03   8.2470000e-02
   1.5275000e+03   1.9340000e-02
   4.6000000e+02   9.2600000e-03
   1.1200000e+02   2.5840000e-02
   4.6500000e+02   7.7600000e-03
   1.0600000e+02   1.2300000e-03
   3.5000000e+03   6.3240000e-02
   7.0200000e+02   7.6400000e-03
   6.6500000e+01   7.6000000e-04
   2.8200000e+03   6.5430000e-02
   2.7000000e+03   5.8460000e-02
   1.9565000e+03   3.5000000e-02
   4.6800000e+02   4.3800000e-03
   6.9000000e+01   9.3000000e-04
   1.2480000e+03   2.4570000e-02
   4.2000000e+02   5.2200000e-03
   3.4980000e+03   8.4690000e-02
   3.2700000e+03   7.2850000e-02
   1.8525000e+03   3.0220000e-02
   1.2000000e+02   4.7000000e-04
   7.3500000e+01   6.1000000e-04
   5.3550000e+02   9.8900000e-03
   1.4250000e+02   2.5900000e-03
   1.3200000e+02   3.0600000e-03
   3.8000000e+01   3.3000000e-04
   3.4650000e+03   7.6790000e-02
   2.9640000e+03   6.6400000e-02
   2.4700000e+03   4.5160000e-02
   8.7100000e+02   1.1590000e-02
   2.8680000e+03   6.9390000e-02
   2.7300000e+03   6.0430000e-02
   1.5780000e+03   1.9640000e-02
   8.7500000e+01   5.9000000e-04
   2.6400000e+03   5.4850000e-02
   6.1100000e+02   6.6300000e-03
   2.7280000e+03   5.7370000e-02
   1.7710000e+03   2.5850000e-02
   5.8000000e+02   4.5500000e-03
   1.3360000e+03   2.2220000e-02
   2.3200000e+02   1.8500000e-03
   3.3110000e+03   7.6210000e-02
   2.2680000e+03   4.0910000e-02
   7.5600000e+02   6.9200000e-03
   2.9500000e+02   2.2300000e-03
   4.6000000e+02   2.4000000e-03
   1.0400000e+02   5.8000000e-04
   7.9600000e+02   1.4630000e-02
   4.5600000e+02   5.4600000e-03
   6.0000000e+01   1.5000000e-04
   2.5630000e+03   5.7660000e-02
   2.6100000e+03   5.0290000e-02
   1.8960000e+03   2.9560000e-02
   4.1000000e+02   3.3100000e-03
   3.0480000e+03   7.4500000e-02
   4.9000000e+02   4.8200000e-03
   7.5000000e+01   1.3900000e-03
   4.4100000e+02   6.7000000e-03
   2.5465000e+03   5.9850000e-02
   2.2000000e+03   3.6950000e-02
   6.2000000e+02   5.1700000e-03
   1.7280000e+03   3.0310000e-02
   7.5600000e+02   1.0310000e-02
   6.8000000e+01   1.1000000e-04
   2.7200000e+02   3.5400000e-03
   4.9600000e+02   9.4400000e-03
   4.3200000e+02   5.2300000e-03
   6.3000000e+01   4.6000000e-04
   1.7940000e+03   3.6250000e-02
   1.4885000e+03   2.8140000e-02
   1.0270000e+03   1.4560000e-02
   3.7800000e+02   3.3200000e-03
   1.6650000e+02   9.7000000e-04
   2.0280000e+03   3.5290000e-02
   1.1115000e+03   1.5160000e-02
   2.0400000e+02   3.2400000e-03
   1.7380000e+03   2.5950000e-02
   7.7000000e+02   7.1900000e-03
   4.2000000e+01   2.5000000e-04
   2.6400000e+02   2.4300000e-03
   5.1200000e+02   9.3300000e-03
   4.5200000e+02   6.0800000e-03
   8.4000000e+01   6.0000000e-04
   1.4100000e+03   2.0070000e-02
   7.5000000e+02   8.7000000e-03
   1.6500000e+02   1.3200000e-03
   1.5600000e+02   1.5100000e-03
   1.2935000e+03   2.4520000e-02
   4.2600000e+02   4.5600000e-03
   1.5200000e+03   2.6450000e-02
   9.1000000e+02   1.0970000e-02
   1.5300000e+02   7.6000000e-04
   1.4795000e+03   2.5720000e-02
   8.1400000e+02   1.0640000e-02
   1.2150000e+02   4.2000000e-04
   3.2000000e+02   3.3200000e-03
   8.7500000e+01   3.0000000e-04
   1.0400000e+03   2.4190000e-02
   6.4350000e+02   7.7200000e-03
   1.0800000e+02   1.6000000e-04
   7.2000000e+02   1.3570000e-02
   8.3200000e+02   1.5800000e-02
   5.8000000e+02   8.0500000e-03
   1.1600000e+02   1.8900000e-03
   1.8500000e+02   1.7300000e-03
   1.1350000e+03   1.8970000e-02
   6.6000000e+02   7.7000000e-03
   1.0400000e+02   6.5000000e-04
   1.0750000e+03   1.8380000e-02
   8.2000000e+02   1.3120000e-02
   2.3000000e+02   1.7400000e-03
   3.4650000e+02   5.4200000e-03
   1.6400000e+02   1.2700000e-03
   1.8900000e+02   1.7400000e-03
   1.3980000e+03   2.4380000e-02
   8.7750000e+02   1.5540000e-02
   4.5450000e+02   5.8200000e-03
   1.3800000e+03   2.9170000e-02
   9.0500000e+02   1.4710000e-02
   1.5300000e+02   2.1700000e-03
   2.0000000e+01   7.0000000e-05
   2.8700000e+02   3.9200000e-03
   8.8000000e+02   1.6710000e-02
   3.4800000e+02   4.5100000e-03
   1.1040000e+03   2.3440000e-02
   7.0400000e+02   1.1090000e-02
   7.6000000e+01   1.0900000e-03
   8.6350000e+02   8.3700000e-03
   5.4000000e+01   3.3000000e-04
   9.3150000e+02   1.5740000e-02
   3.0600000e+02   4.1000000e-04
   6.6000000e+02   7.1100000e-03
   9.3150000e+02   1.1090000e-02
   3.0600000e+02   4.0000000e-03
   3.4300000e+02   9.5900000e-03
   6.1200000e+02   1.0530000e-02
   3.0000000e+02   4.3100000e-03
   4.6200000e+02   2.0000000e-04
   3.4300000e+02   1.4810000e-02
   6.1200000e+02   6.6500000e-03
   3.8500000e+02   7.1000000e-03
   6.3350000e+02   1.2890000e-02
   6.0550000e+02   1.0690000e-02
   1.6400000e+02   9.6000000e-04
   5.7750000e+02   1.1340000e-02
   2.8200000e+02   3.7100000e-03
   3.2700000e+02   7.4400000e-03
   3.2200000e+02   4.0600000e-03
   5.0050000e+02   9.8700000e-03
   4.5900000e+02   9.0400000e-03
   1.7100000e+02   1.7500000e-03
   3.9300000e+02   4.5400000e-03
   4.8300000e+02   9.1000000e-03
   1.7150000e+02   1.5900000e-03
   2.6260000e+03   5.7790000e-02
   2.7650000e+03   6.0620000e-02
   2.1700000e+03   3.7150000e-02
   9.9400000e+02   1.1120000e-02
   5.2500000e+01   3.1000000e-04
   4.0500000e+02   6.0900000e-03
   1.4800000e+02   1.7100000e-03
   1.4000000e+02   9.3000000e-04
   3.3750000e+02   6.1200000e-03
   8.1900000e+02   1.5310000e-02
   7.8500000e+02   1.0750000e-02
   2.6500000e+02   4.0390000e-03
   1.0010000e+03   1.9000000e-02
   1.2650000e+03   2.5750000e-02
   1.5720000e+03   2.8200000e-02
   1.2780000e+03   1.7120000e-02
   5.1000000e+02   4.9100000e-03
   2.3800000e+02   2.8800000e-03
   6.2500000e+02   1.2860000e-02
   8.1000000e+02   1.5970000e-02
   1.3800000e+03   2.1670000e-02
   5.2500000e+02   6.7300000e-03
   2.5620000e+03   5.5940000e-02
   2.2400000e+03   3.3770000e-02
   8.4000000e+02   8.2500000e-03
   6.9000000e+02   9.9400000e-03
   2.9500000e+02   2.2900000e-03
   4.1850000e+02   6.8900000e-03
   1.0710000e+03   2.2820000e-02
   7.6000000e+02   1.1040000e-02
   9.6000000e+01   8.5000000e-04
   2.7150000e+03   5.4400000e-02
   2.3325000e+03   4.0030000e-02
   1.2600000e+03   1.6970000e-02
   2.4000000e+02   1.9200000e-03
   6.7000000e+02   1.0650000e-02
   4.0500000e+02   2.4300000e-03
   2.0000000e+01   5.9000000e-04
   5.5200000e+02   5.6500000e-03
   3.6000000e+01   6.0000000e-04
   1.9565000e+03   4.2330000e-02
   1.7290000e+03   3.1760000e-02
   8.4500000e+02   1.2430000e-02
   8.4000000e+01   6.3800000e-03
   2.6100000e+02   3.5600000e-03
   1.4000000e+01   5.6000000e-04
   5.2200000e+02   1.2030000e-02
   6.8100000e+02   1.5250000e-02
   2.1600000e+02   3.2000000e-03
   1.0890000e+03   2.3800000e-02
   1.5785000e+03   3.6370000e-02
   1.6390000e+03   3.5090000e-02
   1.6320000e+03   2.9530000e-02
   8.7750000e+02   1.0730000e-02
   3.3000000e+02   3.5500000e-03
   4.2000000e+01   1.0000000e-03
   1.5420000e+03   4.8100000e-02
   1.3800000e+03   1.8960000e-02
   5.7000000e+02   6.6300000e-03
   1.1200000e+03   2.4400000e-02
   1.9085000e+03   3.6220000e-02
   1.2925000e+03   1.7650000e-02
   2.8500000e+02   2.4600000e-03
   1.8300000e+03   4.5100000e-02
   1.1100000e+03   1.4810000e-02
   8.4000000e+01   9.9000000e-04
   1.3900000e+03   2.8420000e-02
   8.6000000e+02   1.2130000e-02
   1.3600000e+02   1.4400000e-03
   9.7000000e+02   1.7860000e-02
   5.0000000e+02   1.1870000e-02
   9.7000000e+02   1.4250000e-02
   3.3500000e+02   3.0700000e-03
   6.5450000e+02   1.2830000e-02
   5.6700000e+02   8.5300000e-03
   8.4000000e+01   5.0000000e-04
   1.0480000e+03   1.7080000e-02
   4.0400000e+02   5.2400000e-03
   1.9000000e+02   3.2400000e-03
   5.2500000e+01   6.0000000e-04
   1.8810000e+03   3.3590000e-02
   9.9550000e+02   1.2470000e-02
   9.1000000e+01   6.1000000e-04
   1.1205000e+03   2.1840000e-02
   5.8000000e+02   1.3930000e-02
   4.5000000e+01   5.6000000e-04
   3.4840000e+03   5.0500000e-02
   6.6550000e+02   4.0400000e-03
   3.9000000e+03   6.8100000e-02
   3.3960000e+03   5.6230000e-02
   1.3860000e+03   1.5310000e-02
   3.2340000e+03   6.8940000e-02
   3.7800000e+03   7.5710000e-02
   3.8640000e+03   4.5390000e-02
   1.9040000e+03   3.0610000e-02
   2.0700000e+02   1.7000000e-03
   4.5525000e+03   9.7730000e-02
   4.4025000e+03   1.1157000e-01
   3.4860000e+03   7.3130000e-02
   1.5470000e+03   2.1600000e-02
   1.1200000e+02   1.0200000e-03
   4.2000000e+02   5.2100000e-03
   4.4200000e+03   8.7210000e-02
   3.0550000e+03   4.7100000e-02
   8.2800000e+02   8.5900000e-03
   7.5000000e+01   7.0000000e-04
   3.2520000e+03   6.3640000e-02
   3.6335000e+03   6.4500000e-02
   2.0735000e+03   2.6770000e-02
   3.2500000e+02   2.4500000e-03
   1.2825000e+03   2.8770000e-02
   2.2250000e+03   4.1200000e-02
   1.2100000e+03   1.4050000e-02
   2.5000000e+01   1.4000000e-04
   6.2800000e+02   1.1640000e-02
   9.8400000e+02   1.7920000e-02
   8.4800000e+02   1.2090000e-02
   2.7225000e+03   5.2640000e-02
   1.9525000e+03   2.8300000e-02
   3.9000000e+02   2.6900000e-03
   9.7600000e+02   1.7750000e-02
   5.4000000e+02   6.1700000e-03
   1.4000000e+01   1.2000000e-04
   3.4980000e+03   6.5180000e-02
   2.6280000e+03   3.7420000e-02
   4.4000000e+02   3.7500000e-03
   1.4670000e+03   3.0800000e-02
   6.8000000e+02   7.7900000e-03
   4.8000000e+01   2.9000000e-04
   8.7300000e+02   1.8420000e-02
   1.8370000e+03   2.8370000e-02
   5.3900000e+02   4.6200000e-03
   1.5125000e+03   2.9240000e-02
   7.2000000e+02   9.6600000e-03
   1.6000000e+02   1.5000000e-03
   3.9000000e+01   2.0000000e-04
   1.9955000e+03   2.9290000e-02
   1.3780000e+03   2.1790000e-02
   2.9050000e+02   5.2400000e-03
   1.0150000e+02   6.5000000e-04
   2.1000000e+01   5.0000000e-05
   4.0800000e+02   5.6500000e-03
   1.0850000e+02   5.1000000e-04
   1.4880000e+03   2.6500000e-02
   5.7000000e+02   6.4500000e-03
   3.0000000e+01   3.6000000e-04
   5.7150000e+02   9.7000000e-03
   2.7600000e+02   3.4000000e-03
   1.8000000e+02   1.7700000e-03
   1.3500000e+03   3.4970000e-02
   1.0000000e+03   1.9210000e-02
   2.2500000e+02   1.9800000e-03
   9.2500000e+01   1.4400000e-03
   1.5000000e+03   4.0380000e-02
   9.3500000e+02   1.7730000e-02
   1.4400000e+02   1.4900000e-03
   2.1300000e+02   3.6800000e-03
   1.4800000e+03   2.7280000e-02
   5.4450000e+02   8.0700000e-03
   2.7900000e+02   5.8600000e-03
   1.3500000e+02   1.8400000e-03
   9.5600000e+02   2.3180000e-02
   5.3200000e+02   9.4900000e-03
   4.5000000e+01   6.8000000e-04
   1.0620000e+03   2.9360000e-02
   4.6350000e+02   8.1200000e-03
   8.8400000e+02   2.0340000e-02
   5.8000000e+02   1.0110000e-02
   7.2600000e+02   2.0170000e-02
   3.6000000e+02   6.4600000e-03
   6.7200000e+02   1.3380000e-02
   7.9200000e+02   1.3270000e-02
   3.0800000e+02   3.8600000e-03
   2.2500000e+02   4.8200000e-03
   1.1000000e+02   1.6400000e-03
   6.5000000e+01   1.0800000e-03
   8.4000000e+02   2.1410000e-02
   6.8800000e+02   1.3930000e-02
   3.2000000e+02   5.0000000e-03
   5.7600000e+02   1.3210000e-02
   2.8800000e+02   3.7400000e-03
   9.5600000e+02   1.4240000e-02
   2.4400000e+02   2.7100000e-03
   6.0400000e+02   1.3100000e-02
   8.2400000e+02   1.6970000e-02
   4.1850000e+02   5.6500000e-03
   7.5600000e+02   2.1400000e-02
   3.1850000e+02   4.0400000e-03
   6.2300000e+02   1.5010000e-02
   4.0950000e+02   6.8800000e-03
   1.7850000e+02   3.4300000e-03
   4.8650000e+02   9.2300000e-03
   2.5200000e+02   3.3700000e-03
   1.7500000e+01   3.2000000e-04
   6.3300000e+02   1.3650000e-02
   2.4500000e+02   4.9200000e-03
   1.6500000e+02   2.4400000e-03
   5.1900000e+02   1.1630000e-02
   2.8800000e+02   7.4800000e-03
   2.0400000e+02   3.8800000e-03
   5.1750000e+02   1.2500000e-02
   3.2700000e+02   4.2400000e-03
   5.4300000e+02   1.0040000e-02
   3.5100000e+02   5.4200000e-03
   3.5700000e+02   7.8200000e-03
   4.6900000e+02   3.9000000e-03
   6.8100000e+02   1.5570000e-02
   6.1200000e+02   1.2260000e-02
   1.1400000e+02   9.2000000e-04
   2.7090000e+03   5.4470000e-02
   1.4770000e+03   2.3080000e-02
   3.1850000e+02   2.4500000e-03
   6.1200000e+02   1.2160000e-02
   4.0950000e+02   5.6200000e-03
   7.0000000e+01   7.0000000e-04
   3.8250000e+02   5.1900000e-03
   4.2000000e+01   2.3000000e-04
   1.6200000e+03   2.8980000e-02
   4.0150000e+02   4.2500000e-03
   4.6000000e+02   8.5200000e-03
   3.4000000e+02   5.3600000e-03
   8.4000000e+01   6.7000000e-04
   2.9750000e+02   5.2000000e-03
   1.0150000e+02   1.0200000e-03
   1.5600000e+03   3.4290000e-02
   5.2000000e+02   6.2700000e-03
   3.2500000e+01   4.8000000e-04
   4.2500000e+01   4.4000000e-04
   2.9700000e+02   5.4700000e-03
   1.0500000e+02   1.0700000e-03
   1.5050000e+02   1.7900000e-03
   2.5480000e+03   5.7020000e-02
   1.6240000e+03   2.9590000e-02
   4.9400000e+02   4.7100000e-03
   1.6000000e+02   1.3600000e-03
   5.7500000e+02   9.6900000e-03
   2.2500000e+02   2.2300000e-03
   1.8755000e+03   3.3220000e-02
   1.1150000e+03   1.5510000e-02
   2.7500000e+02   2.0200000e-03
   1.8865000e+03   2.9930000e-02
   6.3250000e+02   7.2600000e-03
   4.0250000e+02   6.2500000e-03
   5.4950000e+02   8.6100000e-03
   1.9950000e+02   2.2200000e-03
   8.7000000e+01   1.7300000e-03
   1.4350000e+03   2.5370000e-02
   7.4500000e+02   1.0640000e-02
   6.3000000e+01   9.0000000e-04
   1.3600000e+03   2.6290000e-02
   5.1000000e+02   7.6100000e-03
   1.6100000e+02   2.4100000e-03
   3.7100000e+02   7.9400000e-03
   1.4000000e+02   1.9700000e-03
   1.8315000e+03   3.2680000e-02
   9.1850000e+02   1.3320000e-02
   1.2800000e+02   9.9000000e-04
   2.9700000e+02   5.4300000e-03
   1.8000000e+02   2.2500000e-03
   2.7500000e+01   6.6000000e-04
   1.5900000e+02   2.8100000e-03
   1.6000000e+01   4.8000000e-04
   1.4135000e+03   3.2250000e-02
   1.2540000e+03   2.4920000e-02
   9.4800000e+02   1.6160000e-02
   3.4000000e+02   4.7900000e-03
   5.9500000e+01   8.2000000e-04
   6.0000000e+00   9.3000000e-04
   2.8400000e+02   4.4900000e-03
   8.4000000e+01   1.1000000e-03
   2.4300000e+02   3.4300000e-03
   3.0100000e+02   6.2800000e-03
   2.2200000e+02   4.0900000e-03
   1.0000000e+01   6.3000000e-04
   7.9200000e+02   1.6730000e-02
   4.5900000e+02   7.5100000e-03
   8.7500000e+01   1.9500000e-03
   4.5000000e+00   1.1400000e-03
   2.4600000e+02   5.2800000e-03
   2.3700000e+02   4.3500000e-03
   7.7500000e+01   2.1700000e-03
   2.4500000e+02   4.6600000e-03
   5.0000000e+01   1.7400000e-03
   2.6600000e+02   4.5000000e-03
   1.4000000e+01   1.3000000e-04
   4.4800000e+02   9.0500000e-03
   4.5500000e+02   1.0690000e-02
   3.6750000e+02   7.4400000e-03
   8.4000000e+01   2.1400000e-03
   1.3695000e+03   2.4120000e-02
   6.7500000e+02   1.1250000e-02
   1.6200000e+02   2.4400000e-03
   7.0000000e+00   1.1600000e-03
   7.7500000e+02   1.4410000e-02
   1.4800000e+02   2.2600000e-03
   5.7600000e+02   1.0220000e-02
   6.3600000e+02   1.0960000e-02
   3.8800000e+02   5.7600000e-03
   1.2400000e+02   1.9300000e-03
   2.0000000e+01   7.0000000e-04
   1.2000000e+01   5.1000000e-04
   7.8000000e+02   1.7530000e-02
   5.4400000e+02   1.0020000e-02
   1.1550000e+02   1.7500000e-03
   5.2500000e+00   4.0000000e-04
   1.3750000e+01   2.9300000e-03
   2.4000000e+01   9.7000000e-04
   9.0800000e+02   1.6690000e-02
   1.1900000e+02   2.1600000e-03
   6.0000000e+00   9.1000000e-04
   5.9200000e+02   1.1060000e-02
   2.1700000e+02   3.6000000e-03
   2.7500000e+01   7.6000000e-04
   3.8000000e+01   9.9000000e-04
   5.0000000e+02   9.0000000e-03
   5.0800000e+02   8.4200000e-03
   3.4000000e+02   5.1300000e-03
   1.1200000e+02   1.5700000e-03
   9.0000000e+00   9.1000000e-04
   6.3200000e+02   1.1860000e-02
   3.6800000e+02   5.1900000e-03
   1.4400000e+02   1.3900000e-03
   1.4700000e+02   1.6400000e-03
   2.6000000e+01   6.0000000e-05
   8.3250000e+02   1.4320000e-02
   3.6800000e+02   5.3000000e-03
   1.0500000e+02   1.3400000e-03
   6.2000000e+02   1.2340000e-02
   4.0250000e+02   5.6300000e-03
   9.3000000e+01   6.3000000e-04
   1.3500000e+03   2.5920000e-02
   1.0100000e+03   1.8070000e-02
   5.3500000e+02   8.6200000e-03
   2.4500000e+02   3.6300000e-03
   9.0000000e+01   9.9000000e-04
   1.9500000e+02   3.4300000e-03
   1.9000000e+02   3.9700000e-03
   2.2750000e+02   4.1300000e-03
   9.0000000e+00   1.7000000e-04
   5.2150000e+02   1.1220000e-02
   2.6250000e+02   4.1600000e-03
   2.0000000e+01   1.4000000e-04
   3.5700000e+02   6.8200000e-03
   2.0650000e+02   2.1900000e-03
   6.8000000e+02   1.2400000e-02
   1.1200000e+02   1.1600000e-03
   3.0300000e+02   5.4000000e-03
   2.0400000e+02   2.9700000e-03
   5.2500000e+01   4.3000000e-04
   2.3400000e+02   2.8000000e-03
   2.0500000e+02   4.2800000e-03
   1.8000000e+01   2.8000000e-04
   1.9250000e+02   3.4900000e-03
   1.2000000e+02   1.7200000e-03
   2.8000000e+01   5.5000000e-04
   1.3600000e+02   1.5600000e-03
   4.5000000e+00   9.0000000e-05
   1.4500000e+02   1.8900000e-03
   1.1000000e+03   2.3620000e-02
   5.3550000e+02   9.6200000e-03
   6.0000000e+01   5.4000000e-04
   5.6000000e+01   7.1000000e-04
   3.2500000e+01   3.4000000e-04
   5.4000000e+02   7.4600000e-03
   2.1000000e+02   2.9400000e-03
   1.2600000e+03   2.8330000e-02
   5.7600000e+02   9.1200000e-03
   8.4000000e+01   9.0000000e-04
   3.7500000e+00   1.8000000e-04
   1.0150000e+02   1.2400000e-03
   6.0000000e+00   1.6000000e-04
   1.1165000e+03   2.0960000e-02
   6.4900000e+02   1.0120000e-02
   1.4000000e+02   8.8000000e-04
   4.2400000e+02   7.2900000e-03
   1.8400000e+02   2.1700000e-03
   2.0000000e+01   4.5000000e-04
   1.3600000e+02   1.2800000e-03
   1.5420000e+03   3.1010000e-02
   8.3400000e+02   1.2700000e-02
   1.3050000e+02   1.2900000e-03
   9.0000000e+00   2.9000000e-04
   4.2400000e+02   7.8600000e-03
   1.6000000e+02   1.9800000e-03
   1.2000000e+01   2.2000000e-04
   1.6120000e+03   3.1750000e-02
   6.9600000e+02   1.0470000e-02
   1.2150000e+02   1.1000000e-03
   8.0000000e+00   3.0000000e-04
   1.3800000e+03   3.1300000e-02
   9.9000000e+02   2.0140000e-02
   3.1500000e+02   4.3900000e-03
   3.6000000e+02   6.4600000e-03
   3.6800000e+02   7.8800000e-03
   1.1100000e+02   1.9500000e-03
   9.6000000e+01   1.7300000e-03
   8.6800000e+02   1.9480000e-02
   9.0000000e+02   1.4020000e-02
   1.6800000e+02   2.5900000e-03
   1.3320000e+03   3.0370000e-02
   7.8650000e+02   1.3060000e-02
   2.1000000e+02   2.2700000e-03
   1.5000000e+01   2.1000000e-04
   2.4850000e+02   3.9300000e-03
   9.8000000e+01   8.6000000e-04
   7.2800000e+02   1.3610000e-02
   5.4800000e+02   8.5800000e-03
   1.5200000e+02   1.1900000e-03
   4.5000000e+00   1.3000000e-04
   8.6000000e+02   1.9950000e-02
   5.2800000e+02   1.0250000e-02
   2.2000000e+02   2.7000000e-03
   1.0000000e+01   4.0000000e-04
   7.6950000e+02   1.6110000e-02
   3.6000000e+02   6.1200000e-03
   5.9500000e+01   8.0000000e-04
   1.3530000e+03   2.1350000e-02
   5.9400000e+02   8.7800000e-03
   7.2000000e+01   1.0300000e-03
   3.7500000e+00   4.2000000e-04
   9.9000000e+01   1.4000000e-03
   1.4000000e+01   4.4000000e-04
   1.1520000e+03   2.9270000e-02
   9.8000000e+02   1.8870000e-02
   4.0000000e+02   4.8100000e-03
   2.0000000e+01   4.9000000e-04
   1.1700000e+02   1.8900000e-03
   5.9600000e+02   1.3640000e-02
   5.0000000e+02   9.1500000e-03
   1.9600000e+02   3.2000000e-03
   1.0000000e+01   4.3000000e-04
   1.5400000e+03   3.3410000e-02
   8.8000000e+02   1.6300000e-02
   1.4000000e+02   2.9900000e-03
   8.2500000e+01   1.7500000e-03
   6.6400000e+02   1.4510000e-02
   6.8400000e+02   1.2270000e-02
   5.5600000e+02   8.6900000e-03
   2.2400000e+02   2.3200000e-03
   1.3600000e+02   1.3400000e-03
   8.0000000e+00   1.1000000e-04
   2.7650000e+02   3.7300000e-03
   5.1000000e+01   2.2000000e-04
   7.7850000e+02   1.5900000e-02
   4.7200000e+02   8.6900000e-03
   1.6800000e+02   1.7700000e-03
   4.0000000e+01   1.2000000e-04
   6.7600000e+02   1.3940000e-02
   2.6550000e+02   2.8600000e-03
   5.7200000e+02   1.1150000e-02
   1.2400000e+02   1.1600000e-03
   4.5200000e+02   1.0450000e-02
   6.5700000e+02   1.2550000e-02
   3.7350000e+02   4.9500000e-03
   4.5000000e+01   5.6000000e-04
   4.5000000e+00   4.8000000e-04
   4.9050000e+02   1.0320000e-02
   5.8050000e+02   1.1210000e-02
   2.8800000e+02   4.2500000e-03
   3.3000000e+01   6.5000000e-04
   6.7500000e+02   1.3270000e-02
   6.1200000e+02   9.9900000e-03
   2.3600000e+02   2.5700000e-03
   7.9200000e+02   1.5000000e-02
   5.5650000e+02   1.0830000e-02
   1.2600000e+02   2.1700000e-03
   5.4950000e+02   1.0800000e-02
   3.2550000e+02   5.5400000e-03
   4.2000000e+01   8.1000000e-04
   9.1600000e+02   1.8760000e-02
   4.7600000e+02   8.2400000e-03
   3.0000000e+01   2.0000000e-04
   7.0200000e+02   1.1320000e-02
   3.3750000e+02   4.0500000e-03
   4.5000000e+01   1.6000000e-04
   7.4000000e+02   1.3710000e-02
   4.4800000e+02   7.3100000e-03
   9.0000000e+01   1.1300000e-03
   5.9200000e+02   1.1980000e-02
   4.1200000e+02   7.0600000e-03
   8.7000000e+01   1.1700000e-03
   5.2000000e+02   1.1790000e-02
   4.6800000e+02   8.6600000e-03
   2.1200000e+02   2.8900000e-03
   6.0000000e+02   1.2390000e-02
   2.8000000e+02   4.5400000e-03
   1.3200000e+02   1.3800000e-03
   5.6000000e+02   1.1580000e-02
   8.1000000e+01   1.1300000e-03
   4.7250000e+02   8.7900000e-03
   3.0800000e+02   4.6800000e-03
   6.6500000e+01   4.3000000e-04
   4.8300000e+02   7.6000000e-03
   2.4750000e+02   3.5100000e-03
   2.6000000e+01   3.1000000e-04
   2.2500000e+02   4.9600000e-03
   1.2900000e+02   1.9400000e-03
   9.4000000e+02   1.5640000e-02
   7.0000000e+02   1.0640000e-02
   3.0150000e+02   3.4600000e-03
   2.7000000e+02   4.7000000e-03
   2.1600000e+02   2.5100000e-03
   1.0200000e+02   1.0100000e-03
   1.9800000e+02   2.7300000e-03
   4.8000000e+01   2.1000000e-04
   9.0900000e+02   1.6180000e-02
   5.4800000e+02   8.9700000e-03
   1.7600000e+02   1.7400000e-03
   1.5600000e+02   1.8100000e-03
   8.4600000e+02   1.1860000e-02
   3.7200000e+02   3.8900000e-03
   7.6000000e+02   1.3140000e-02
   4.0950000e+02   6.3800000e-03
   1.0500000e+02   9.3000000e-04
   9.0900000e+02   1.2470000e-02
   2.4800000e+02   2.7300000e-03
   1.9000000e+02   2.7400000e-03
   4.2000000e+01   1.5000000e-04
   7.5000000e+01   2.7000000e-04
   1.4800000e+02   9.7000000e-04
   7.5150000e+02   1.1720000e-02
   2.7450000e+02   3.1900000e-03
   5.1450000e+02   7.4600000e-03
   2.0100000e+02   2.4900000e-03
   5.2150000e+02   8.1700000e-03
   1.1100000e+02   3.8200000e-03
   4.5000000e+01   7.0000000e-05
   4.2000000e+02   6.5800000e-03
   3.0900000e+02   4.5000000e-03
   7.2500000e+01   5.1000000e-04
   4.5850000e+02   6.5600000e-03
   3.4300000e+02   3.8100000e-03
   1.4700000e+02   1.0100000e-03
   2.7300000e+02   3.9000000e-03
   2.1250000e+02   3.5900000e-03
   8.2500000e+01   8.7000000e-04
   2.2500000e+02   3.3200000e-03
   1.5750000e+02   2.0900000e-03
   3.2500000e+01   2.0000000e-05
   2.5500000e+02   4.6800000e-03
   1.6750000e+02   2.5100000e-03
   2.0750000e+02   2.9100000e-03
   4.5000000e+01   7.0000000e-05
   1.9250000e+02   2.7900000e-03
   6.6000000e+01   6.7000000e-04
   3.3300000e+02   5.4100000e-03
   1.5600000e+02   1.6700000e-03
   5.7400000e+02   1.0160000e-02
   3.1500000e+02   4.9300000e-03
   1.6000000e+02   2.3900000e-03
   1.1000000e+02   1.9400000e-03
   1.3200000e+02   9.5000000e-04
   5.3200000e+02   6.1200000e-03
   1.5900000e+02   1.7700000e-03
   5.7750000e+02   1.0660000e-02
   3.4300000e+02   5.0700000e-03
   1.5750000e+02   1.2300000e-03
   4.6000000e+01   3.4000000e-04
   3.3750000e+02   4.7900000e-03
   1.1500000e+02   1.2400000e-03
   1.0800000e+02   5.1000000e-04
   2.6800000e+02   2.1900000e-03
   1.5000000e+02   2.2900000e-03
   7.5000000e+01   1.0300000e-03
   1.2000000e+02   1.5700000e-03
   5.8500000e+01   6.5000000e-04
   1.1220000e+03   2.1270000e-02
   5.1150000e+02   7.2400000e-03
   3.9000000e+01   7.9000000e-04
   3.3600000e+02   5.7600000e-03
   5.7000000e+01   1.0200000e-03
   6.0000000e+01   9.4000000e-04
   7.7400000e+02   1.4170000e-02
   3.6800000e+02   6.5600000e-03
   6.6500000e+01   8.1000000e-04
   1.1100000e+02   1.8000000e-03
   4.5000000e+00   3.5000000e-04
   1.6320000e+03   3.6580000e-02
   1.3320000e+03   2.5530000e-02
   7.8600000e+02   1.2970000e-02
   3.0250000e+02   3.0700000e-03
   4.9000000e+01   6.4000000e-04
   6.2100000e+02   1.2260000e-02
   6.9300000e+02   1.2240000e-02
   3.6400000e+02   5.9900000e-03
   7.3500000e+01   9.4000000e-04
   3.0000000e+00   3.3000000e-04
   9.6000000e+02   1.4340000e-02
   4.0000000e+02   4.7400000e-03
   7.0000000e+01   8.2000000e-04
   8.0000000e+00   1.3000000e-04
   4.5600000e+02   7.0800000e-03
   1.5750000e+02   2.1900000e-03
   4.6800000e+02   9.7300000e-03
   3.6000000e+02   7.0300000e-03
   1.1400000e+02   1.8400000e-03
   2.8000000e+01   7.3000000e-04
   9.4000000e+02   2.1380000e-02
   5.8950000e+02   1.0480000e-02
   1.7600000e+02   2.3800000e-03
   1.2000000e+01   3.3000000e-04
   3.5000000e+01   6.0000000e-04
   4.0500000e+01   8.5000000e-04
   1.3450000e+03   2.5660000e-02
   8.6000000e+02   1.4370000e-02
   2.6500000e+02   2.6400000e-03
   2.0000000e+01   5.3000000e-04
   4.5200000e+02   6.8100000e-03
   3.0450000e+02   5.1200000e-03
   1.1900000e+02   1.5500000e-03
   6.0000000e+00   4.5000000e-04
   1.3500000e+03   2.6970000e-02
   7.5000000e+02   1.2710000e-02
   2.3500000e+02   3.0500000e-03
   3.3900000e+02   6.3200000e-03
   2.0700000e+02   3.8700000e-03
   5.1100000e+02   9.2200000e-03
   3.3600000e+02   4.8900000e-03
   9.6000000e+01   1.2400000e-03
   6.4800000e+02   1.3400000e-02
   6.7500000e+02   1.5630000e-02
   6.6000000e+02   1.1780000e-02
   8.1000000e+02   1.8370000e-02
   2.8350000e+02   4.3700000e-03
   4.6500000e+02   5.0200000e-03
   1.7500000e+01   5.8000000e-04
   3.9550000e+02   5.5200000e-03
   1.2600000e+02   1.4500000e-03
   2.0100000e+02   2.8400000e-03
   1.4000000e+01   2.5000000e-04
   1.1350000e+03   2.2810000e-02
   7.0500000e+02   1.0760000e-02
   2.1150000e+02   2.0000000e-03
   7.5000000e+00   4.0000000e-04
   4.5200000e+02   9.3000000e-03
   2.7300000e+02   4.0800000e-03
   6.6000000e+01   6.0000000e-04
   2.2000000e+01   2.1000000e-04
   6.6000000e+02   1.3880000e-02
   5.4800000e+02   9.1800000e-03
   1.6100000e+02   2.4800000e-03
   1.3000000e+03   2.3100000e-02
   7.2000000e+02   1.4810000e-02
   1.1100000e+03   1.5910000e-02
   5.0500000e+02   5.9200000e-03
   3.4500000e+02   5.3700000e-03
   1.4100000e+02   2.2100000e-03
   7.0000000e+01   1.2400000e-03
   5.5500000e+02   1.0940000e-02
   2.2800000e+02   3.6800000e-03
   7.1600000e+02   1.0940000e-02
   2.8000000e+02   3.3600000e-03
   1.2000000e+01   1.6000000e-04
   2.0750000e+02   2.9200000e-03
   4.0000000e+01   5.8000000e-04
   6.1600000e+02   1.1740000e-02
   5.3600000e+02   8.9100000e-03
   2.7200000e+02   3.7200000e-03
   2.2500000e+01   6.9000000e-04
   5.9600000e+02   8.7400000e-03
   4.7250000e+02   7.0000000e-03
   1.4000000e+02   1.6100000e-03
   6.0000000e+00   2.8000000e-04
   4.2300000e+02   8.6700000e-03
   3.8500000e+02   6.2000000e-03
   3.5000000e+01   1.7900000e-03
   1.4000000e+01   4.1000000e-04
   4.3400000e+02   8.1600000e-03
   4.6550000e+02   9.1300000e-03
   3.1150000e+02   5.7200000e-03
   7.3500000e+01   3.9000000e-04
   7.8400000e+02   1.3140000e-02
   4.9000000e+02   8.4600000e-03
   1.9600000e+02   2.7700000e-03
   4.5000000e+00   9.0000000e-05
   1.8000000e+02   2.6700000e-03
   5.7500000e+01   9.5000000e-04
   3.2000000e+01   4.8000000e-04
   4.3200000e+02   1.0270000e-02
   3.8100000e+02   7.4000000e-03
   1.3200000e+02   2.2300000e-03
   6.0000000e+00   3.5000000e-04
   2.9500000e+02   5.7600000e-03
   1.4500000e+02   2.5600000e-03
   1.4000000e+01   3.2000000e-04
   4.0800000e+02   9.1300000e-03
   4.6800000e+02   9.2000000e-03
   3.4000000e+02   6.5400000e-03
   1.5600000e+02   2.0000000e-03
   1.5000000e+01   3.8000000e-04
   2.5750000e+02   4.1400000e-03
   2.0250000e+02   3.0800000e-03
   7.2500000e+01   1.0200000e-03
   9.0000000e+02   1.4750000e-02
   2.0350000e+02   1.3900000e-03
   1.5000000e+01   2.3000000e-04
   4.6750000e+02   5.2400000e-03
   8.0000000e+00   2.6000000e-04
   4.4100000e+02   6.4300000e-03
   9.6000000e+01   1.1200000e-03
   2.7000000e+02   4.5600000e-03
   9.0000000e+00   2.3000000e-04
   2.2425000e+03   3.9220000e-02
   2.1580000e+03   3.3840000e-02
   1.1040000e+03   1.4070000e-02
   1.8500000e+02   1.2400000e-03
   5.0000000e+02   8.0100000e-03
   1.6000000e+01   2.7000000e-03
   4.6000000e+02   7.8900000e-03
   1.2400000e+02   1.1600000e-03
   6.0000000e+00   6.0000000e-05
   2.8700000e+02   6.1900000e-03
   3.4000000e+02   5.9900000e-03
   9.8000000e+01   1.2200000e-03
   1.6380000e+03   3.4370000e-02
   1.1340000e+03   2.2200000e-02
   4.6200000e+02   6.2100000e-03
   6.0000000e+01   6.9000000e-04
   1.1300000e+03   1.6780000e-02
   3.1500000e+02   3.2100000e-03
   2.0000000e+01   3.3000000e-04
   9.1500000e+02   1.6290000e-02
   1.1850000e+03   2.0770000e-02
   1.0500000e+03   1.6680000e-02
   4.5900000e+02   5.7200000e-03
   6.3000000e+01   4.9000000e-04
   1.3350000e+03   2.4120000e-02
   7.2000000e+02   9.3700000e-03
   1.3600000e+02   1.3600000e-03
   1.6500000e+02   3.4600000e-03
   1.1400000e+02   2.0100000e-03
   1.2000000e+01   1.6000000e-04
   1.0010000e+03   1.5470000e-02
   3.0000000e+02   2.5400000e-03
   1.5000000e+01   1.0000000e-04
   9.7500000e+02   1.5040000e-02
   2.2500000e+02   1.6600000e-03
   6.0000000e+00   3.6400000e-03
   7.2000000e+01   9.6000000e-04
   1.1250000e+03   2.2630000e-02
   5.6500000e+02   8.0600000e-03
   5.6000000e+01   4.0100000e-03
   4.5000000e+00   4.0000000e-04
   8.7000000e+01   4.1100000e-03
   6.6000000e+02   7.9700000e-03
   2.7500000e+01   5.9000000e-04
   4.8300000e+02   7.8500000e-03
   5.4000000e+01   8.9000000e-04
   2.3400000e+02   4.4100000e-03
   6.3000000e+01   1.1900000e-03
   6.6500000e+02   1.2280000e-02
   1.0150000e+03   1.5460000e-02
   6.4500000e+02   8.0100000e-03
   9.2000000e+01   7.8000000e-04
   1.1250000e+03   2.0010000e-02
   6.4350000e+02   8.5400000e-03
   4.8000000e+01   7.6000000e-04
   9.5850000e+02   1.9690000e-02
   5.4800000e+02   9.8400000e-03
   8.0500000e+01   8.5000000e-04
   2.4400000e+02   3.3000000e-03
   2.0000000e+01   5.8000000e-04
   7.1050000e+02   1.3390000e-02
   8.2500000e+01   1.3500000e-03
   4.9050000e+02   9.4900000e-03
   5.2500000e+01   3.4200000e-03
   8.1450000e+02   1.3870000e-02
   2.6550000e+02   6.0000000e-03
   2.2500000e+01   5.7000000e-04
   1.0300000e+03   1.4190000e-02
   2.6550000e+02   2.7600000e-03
   1.2000000e+01   5.8000000e-04
   3.6000000e+01   7.5000000e-04
   2.0300000e+02   2.2600000e-03
   6.0000000e+00   4.5000000e-04
   4.0250000e+02   5.1900000e-03
   4.9000000e+01   4.5000000e-04
   3.1150000e+02   3.9800000e-03
   3.2000000e+01   5.2000000e-04
   5.4900000e+02   9.3400000e-03
   3.2400000e+02   4.2300000e-03
   2.7500000e+01   6.1000000e-04
   5.7600000e+02   1.0870000e-02
   2.2400000e+02   3.0700000e-03
   2.2500000e+01   4.5000000e-04
   3.7200000e+02   6.1800000e-03
   3.2000000e+02   4.7000000e-03
   1.3600000e+02   1.4900000e-03
   8.0000000e+00   2.8000000e-04
   1.1000000e+02   1.2100000e-03
   9.5000000e+02   1.4010000e-02
   2.0700000e+02   2.1000000e-03
   8.0000000e+00   3.4000000e-04
   2.5200000e+02   3.9400000e-03
   5.6700000e+02   1.0130000e-02
   4.1400000e+02   7.5200000e-03
   7.8000000e+01   1.2100000e-03
   8.2250000e+02   1.3640000e-02
   2.4600000e+02   3.2200000e-03
   6.0000000e+00   3.9000000e-04
   3.4800000e+02   5.4700000e-03
   1.7400000e+02   2.1500000e-03
   1.2000000e+01   3.1000000e-04
   3.9550000e+02   6.6900000e-03
   1.6100000e+02   2.2400000e-03
   9.0000000e+00   4.6000000e-04
   2.8700000e+02   3.9200000e-03
   7.2000000e+01   9.6000000e-04
   1.2720000e+03   2.5450000e-02
   6.7200000e+02   1.1430000e-02
   2.3650000e+02   2.4000000e-03
   1.2000000e+01   3.0000000e-04
   5.8500000e+02   1.0620000e-02
   3.4650000e+02   5.7500000e-03
   7.0000000e+01   8.9000000e-04
   3.0150000e+02   4.3900000e-03
   4.5000000e+01   5.3000000e-04
   7.6950000e+02   1.5980000e-02
   6.6500000e+02   1.2500000e-02
   2.7500000e+02   3.6700000e-03
   1.5000000e+01   5.2000000e-04
   4.0000000e+01   7.3000000e-04
   5.6250000e+02   1.0750000e-02
   2.4300000e+02   3.6700000e-03
   1.2000000e+01   6.1000000e-04
   1.8600000e+02   3.5100000e-03
   4.0000000e+01   9.9000000e-04
   3.8700000e+02   7.2100000e-03
   1.2800000e+02   1.7700000e-03
   7.2000000e+02   1.3590000e-02
   4.4800000e+02   7.0600000e-03
   8.7500000e+01   1.3300000e-03
   1.6000000e+01   3.1000000e-04
   7.2000000e+02   1.1080000e-02
   2.8350000e+02   3.9500000e-03
   1.7500000e+02   2.9900000e-03
   9.9000000e+01   1.4900000e-03
   6.5000000e+01   9.6000000e-04
   1.0100000e+03   1.5870000e-02
   4.4000000e+02   6.3700000e-03
   3.6000000e+01   4.8000000e-04
   5.7500000e+01   5.4000000e-04
   5.6000000e+02   8.8600000e-03
   4.5600000e+02   6.9000000e-03
   1.5600000e+02   2.1100000e-03
   6.0000000e+00   2.5000000e-04
   5.9400000e+02   1.0410000e-02
   3.2850000e+02   5.1700000e-03
   3.3000000e+01   4.1000000e-04
   2.4000000e+02   4.5800000e-03
   1.5000000e+02   2.4300000e-03
   6.0000000e+01   9.6000000e-04
   6.8850000e+02   1.2020000e-02
   4.2300000e+02   5.7100000e-03
   6.0000000e+00   4.5000000e-04
   1.0500000e+01   2.2000000e-04
   1.1750000e+02   1.8000000e-03
   1.7700000e+02   2.5800000e-03
   4.6400000e+02   7.5100000e-03
   1.3200000e+02   2.0800000e-03
   8.6350000e+02   1.3400000e-02
   2.3000000e+02   2.4200000e-03
   7.5000000e+00   2.7000000e-04
   8.5050000e+02   1.4720000e-02
   5.0400000e+02   6.9100000e-03
   1.0400000e+02   1.1100000e-03
   4.5000000e+00   2.4000000e-04
   8.4000000e+02   1.6520000e-02
   7.6500000e+02   1.2680000e-02
   2.9700000e+02   3.7800000e-03
   1.7500000e+01   5.8000000e-04
   1.5000000e+02   3.0200000e-03
   1.5750000e+02   2.7500000e-03
   5.5000000e+01   9.3000000e-04
   5.1450000e+02   9.6100000e-03
   4.2350000e+02   7.0700000e-03
   1.5750000e+02   1.9500000e-03
   2.7500000e+01   4.1000000e-04
   1.0800000e+03   1.8440000e-02
   5.0500000e+02   6.2200000e-03
   8.0000000e+01   5.1000000e-04
   2.3100000e+02   3.6900000e-03
   1.2600000e+02   1.5900000e-03
   1.0000000e+01   3.1000000e-04
   9.0000000e+02   1.5340000e-02
   6.6150000e+02   1.1030000e-02
   2.2950000e+02   2.5200000e-03
   3.3600000e+02   5.9200000e-03
   3.6050000e+02   4.4600000e-03
   1.1100000e+02   1.0500000e-03
   2.7000000e+02   4.2800000e-03
   4.5000000e+01   9.0000000e-05
   2.3700000e+02   2.5800000e-03
   3.0000000e+02   5.6200000e-03
   1.3500000e+02   1.5000000e-03
   1.2000000e+01   4.3000000e-04
   1.8000000e+02   2.3600000e-03
   3.7200000e+02   6.8700000e-03
   1.8300000e+02   2.4800000e-03
   2.8200000e+02   5.6700000e-03
   2.4600000e+02   4.3300000e-03
   1.2300000e+02   1.7100000e-03
   6.0000000e+00   3.0000000e-04
   2.7500000e+02   4.9300000e-03
   8.5000000e+01   1.3700000e-03
   2.8500000e+02   4.8700000e-03
   2.3100000e+02   3.0100000e-03
   6.3000000e+01   7.8000000e-04
   3.6400000e+02   6.5100000e-03
   1.1200000e+02   1.2500000e-03
   4.5000000e+00   2.8000000e-04
   8.4000000e+01   1.7500000e-03
   4.0000000e+01   2.0000000e-05
   3.9550000e+02   5.2400000e-03
   6.0000000e+01   4.0000000e-04
   4.4100000e+02   7.4300000e-03
   1.0800000e+02   1.2100000e-03
   9.6000000e+01   1.1100000e-03
   3.0000000e+00   7.0000000e-05
   3.0300000e+02   4.4000000e-03
   1.2600000e+02   1.3500000e-03
   2.5200000e+02   3.6400000e-03
   1.5000000e+01   7.7000000e-04
   3.3000000e+02   5.2300000e-03
   1.4100000e+02   1.9500000e-03
   1.6000000e+01   2.6000000e-04
   3.4200000e+02   5.0300000e-03
   1.0800000e+02   1.1200000e-03
   1.5750000e+02   3.0900000e-03
   6.5000000e+01   1.1500000e-03
   2.1000000e+02   4.1700000e-03
   8.7000000e+01   1.3700000e-03
   6.0000000e+00   2.9000000e-04
   3.6000000e+01   1.0600000e-03
   7.9600000e+02   1.5850000e-02
   4.4550000e+02   6.2100000e-03
   7.3500000e+01   6.9000000e-04
   4.5500000e+02   9.0500000e-03
   2.1200000e+02   1.9600000e-03
   6.0000000e+00   1.8000000e-04
   2.1000000e+01   3.0200000e-03
   2.0000000e+01   4.7000000e-04
   3.2100000e+02   6.9700000e-03
   5.7600000e+02   9.5500000e-03
   2.8000000e+02   3.2600000e-03
   1.0000000e+01   4.0000000e-04
   2.5200000e+02   4.3600000e-03
   8.1000000e+01   1.1000000e-03
   4.0000000e+01   4.1000000e-04
   7.5150000e+02   1.3950000e-02
   4.2300000e+02   6.1600000e-03
   1.1200000e+02   7.9000000e-04
   2.1000000e+02   3.1900000e-03
   5.7500000e+01   6.4000000e-04
   6.4800000e+02   1.2820000e-02
   6.1600000e+02   1.2940000e-02
   4.4000000e+02   7.0500000e-03
   1.3200000e+02   1.1400000e-03
   6.0000000e+00   3.4000000e-04
   7.7500000e+01   1.0800000e-03
   3.0900000e+02   5.1800000e-03
   2.4000000e+02   3.9600000e-03
   8.4000000e+01   1.8000000e-04
   6.2500000e+02   8.9700000e-03
   1.7550000e+02   9.2000000e-04
   5.2500000e+00   1.2000000e-04
   3.6500000e+02   3.8900000e-03
   2.5000000e+01   5.2900000e-03
   2.9100000e+02   3.5000000e-04
   2.9750000e+02   4.2400000e-03
   1.1400000e+02   1.4100000e-03
   3.5000000e+01   1.9000000e-04
   3.6900000e+02   5.5300000e-03
   7.3500000e+01   8.0000000e-04
   4.8150000e+02   7.2300000e-03
   1.3600000e+02   1.4000000e-03
   3.8400000e+02   7.1900000e-03
   4.3800000e+02   9.4700000e-03
   3.6750000e+02   6.2400000e-03
   1.5750000e+02   8.2000000e-04
   5.4900000e+02   8.1800000e-03
   2.0250000e+02   1.7200000e-03
   1.0000000e+01   4.0000000e-05
   6.2800000e+02   1.1230000e-02
   7.0200000e+02   1.1360000e-02
   4.1850000e+02   5.4700000e-03
   7.3500000e+01   1.7000000e-04
   5.1000000e+01   3.0000000e-05
   4.9700000e+02   8.5400000e-03
   2.9200000e+02   2.9700000e-03
   1.4000000e+01   1.0000000e-04
   3.7450000e+02   5.8900000e-03
   5.0000000e+02   7.0000000e-03
   2.3600000e+02   2.3900000e-03
   1.4000000e+01   3.4000000e-04
   5.5000000e+02   7.0600000e-03
   7.7000000e+01   8.0000000e-04
   1.0550000e+03   1.9040000e-02
   5.5500000e+02   7.3700000e-03
   4.2700000e+02   7.2300000e-03
   2.3800000e+02   2.9900000e-03
   3.0000000e+01   4.1000000e-04
   2.3200000e+02   3.1800000e-03
   2.5000000e+01   2.1000000e-04
   8.5950000e+02   1.5590000e-02
   8.0100000e+02   1.5430000e-02
   5.0400000e+02   7.5800000e-03
   1.7550000e+02   1.5800000e-03
   5.1900000e+02   1.0860000e-02
   4.4800000e+02   8.0300000e-03
   1.2950000e+02   1.8800000e-03
   1.5250000e+02   2.2600000e-03
   4.5000000e+01   5.0000000e-04
   2.4000000e+01   5.3000000e-04
   4.6900000e+02   7.4100000e-03
   1.4000000e+02   1.6200000e-03
   5.6400000e+02   9.0600000e-03
   1.7600000e+02   1.7300000e-03
   1.0000000e+01   2.8000000e-04
   5.6700000e+02   9.4000000e-03
   2.5650000e+02   2.7600000e-03
   1.8000000e+01   2.4000000e-04
   5.4000000e+02   7.2300000e-03
   1.8400000e+02   1.5500000e-03
   4.5000000e+00   2.0000000e-04
   2.4500000e+02   3.8300000e-03
   1.2750000e+02   1.5600000e-03
   1.8000000e+01   3.5000000e-04
   2.9400000e+02   5.2100000e-03
   2.4900000e+02   5.0200000e-03
   3.7450000e+02   6.8100000e-03
   2.4500000e+02   3.2700000e-03
   5.4000000e+01   4.8000000e-04
   5.5200000e+02   9.1000000e-03
   1.7600000e+02   1.8600000e-03
   1.2000000e+01   1.0000000e-04
   1.8000000e+01   2.4000000e-04
   1.7750000e+02   2.9400000e-03
   1.8500000e+02   3.1000000e-03
   2.1750000e+02   4.5900000e-03
   2.2000000e+02   4.1100000e-03
   1.2250000e+02   1.7700000e-03
   7.5000000e+00   3.2000000e-04
   4.2000000e+02   8.0700000e-03
   2.1900000e+02   3.9000000e-03
   7.5000000e+01   5.0000000e-04
   3.4200000e+02   5.7200000e-03
   3.0600000e+02   4.8500000e-03
   1.4100000e+02   1.7700000e-03
   6.0000000e+00   2.0000000e-04
   2.1000000e+02   4.1800000e-03
   2.4500000e+02   4.8300000e-03
   3.4500000e+02   5.8500000e-03
   2.0400000e+02   3.0500000e-03
   3.7500000e+01   5.6000000e-04
   3.5550000e+02   3.9700000e-03
   1.8000000e+01   4.0000000e-04
   4.4800000e+02   7.0300000e-03
   2.5200000e+02   3.0800000e-03
   2.4300000e+02   3.9700000e-03
   1.6500000e+02   2.7700000e-03
   2.1250000e+02   4.8300000e-03
   2.2800000e+02   3.3800000e-03
   1.0800000e+02   1.3100000e-03
   8.0000000e+00   3.0000000e-04
   6.4000000e+02   1.3230000e-02
   4.8000000e+02   8.9100000e-03
   1.6400000e+02   1.2300000e-03
   1.0000000e+01   3.7000000e-04
   2.4500000e+02   4.4700000e-03
   1.7750000e+02   3.1000000e-03
   4.5000000e+01   6.4000000e-04
   3.6800000e+02   5.8500000e-03
   1.0850000e+02   1.2200000e-03
   1.6250000e+02   3.2400000e-03
   1.8300000e+02   2.8000000e-03
   1.2000000e+02   1.1900000e-03
   2.6250000e+02   4.0600000e-03
   8.7500000e+01   1.0800000e-03
   2.1000000e+02   3.2500000e-03
   1.5900000e+02   1.8700000e-03
   3.0000000e+00   2.6000000e-04
   2.3700000e+02   3.7900000e-03
   1.9500000e+02   3.4400000e-03
   2.4600000e+02   4.5900000e-03
   1.8600000e+02   1.9100000e-03
   6.9000000e+01   6.4000000e-04
   4.5000000e+00   1.0000000e-04
   4.6500000e+02   5.3400000e-03
   1.8300000e+02   3.9500000e-03
   2.3700000e+02   4.6300000e-03
   1.8200000e+02   2.3000000e-03
   3.0000000e+01   1.4000000e-04
   2.6700000e+02   4.9700000e-03
   2.2500000e+02   3.5700000e-03
   6.5000000e+01   8.3000000e-04
   2.8000000e+02   4.9000000e-03
   1.6500000e+02   2.2400000e-03
   5.5000000e+01   7.0000000e-04
   3.0100000e+02   3.7400000e-03
   5.2500000e+01   6.4000000e-04
   1.3600000e+02   2.1800000e-03
   4.0000000e+01   7.9000000e-04
   2.1750000e+02   4.2400000e-03
   1.5000000e+02   3.5100000e-03
   9.7500000e+01   2.0500000e-03
   9.5000000e+01   1.8600000e-03
   7.0000000e+01   1.2000000e-03
   8.8000000e+01   1.8300000e-03
   9.6000000e+01   1.7800000e-03
   9.0000000e+01   1.3300000e-03
   2.4000000e+01   4.6000000e-04
   1.5400000e+02   1.3600000e-03
   6.6000000e+01   7.5000000e-04
   1.3500000e+01   5.3000000e-04
   5.5200000e+02   1.0480000e-02
   8.4400000e+02   1.5290000e-02
   9.9600000e+02   1.9290000e-02
   8.3700000e+02   1.0940000e-02
   2.4800000e+02   1.8600000e-03
   4.5000000e+00   2.0000000e-05
   8.3700000e+02   1.5350000e-02
   8.4150000e+02   1.3810000e-02
   3.6450000e+02   4.3900000e-03
   3.6000000e+01   5.7000000e-04
   7.0000000e+02   1.2740000e-02
   5.2400000e+02   8.9500000e-03
   6.7600000e+02   1.2850000e-02
   5.9600000e+02   8.9300000e-03
   2.4000000e+02   2.3200000e-03
   8.0000000e+00   2.8000000e-04
   1.5650000e+03   2.6660000e-02
   1.1200000e+03   1.7330000e-02
   4.2500000e+02   4.1600000e-03
   1.4000000e+01   5.2000000e-04
   2.2200000e+02   3.3000000e-03
   2.6000000e+01   4.4000000e-04
   7.1550000e+02   1.2020000e-02
   1.0530000e+03   2.0920000e-02
   9.5400000e+02   1.5050000e-02
   3.8700000e+02   3.8900000e-03
   1.7500000e+01   1.5000000e-04
   5.5350000e+02   9.4700000e-03
   8.2800000e+02   1.3790000e-02
   8.8000000e+02   1.8610000e-02
   8.4600000e+02   1.5220000e-02
   3.9600000e+02   5.1400000e-03
   1.5000000e+01   2.3000000e-04
   1.7775000e+03   2.9810000e-02
   6.0900000e+02   5.6000000e-03
   5.6000000e+01   8.5000000e-04
   1.4640000e+03   2.4150000e-02
   5.6400000e+02   5.8700000e-03
   3.0000000e+01   3.7000000e-04
   8.4000000e+02   1.2400000e-02
   5.6000000e+01   5.2000000e-04
   5.2000000e+01   9.1400000e-03
   2.6000000e+02   3.0900000e-03
   2.2500000e+01   2.1000000e-04
   5.8950000e+02   1.2130000e-02
   7.6500000e+02   1.2810000e-02
   7.3150000e+02   9.4500000e-03
   7.3500000e+01   4.6000000e-04
   3.0000000e+00   1.0000000e-04
   6.6800000e+02   1.4870000e-02
   8.8800000e+02   1.8430000e-02
   8.3700000e+02   1.1460000e-02
   9.4500000e+01   7.6000000e-04
   4.5000000e+00   2.6000000e-04
   3.9600000e+02   2.9400000e-03
   1.5000000e+01   4.7000000e-04
   7.3350000e+02   9.8200000e-03
   6.3000000e+01   9.5000000e-04
   2.8200000e+02   3.8100000e-03
   8.1000000e+01   9.0000000e-04
   1.9380000e+03   3.3370000e-02
   1.4820000e+03   2.2390000e-02
   6.6000000e+02   7.0600000e-03
   9.6000000e+01   6.6000000e-04
   4.0000000e+00   4.0000000e-04
   1.7160000e+03   2.9530000e-02
   9.5400000e+02   1.0570000e-02
   8.7500000e+01   9.4000000e-04
   4.5000000e+01   5.9000000e-04
   1.2400000e+03   1.8140000e-02
   4.5500000e+02   4.8300000e-03
   3.0000000e+01   6.8000000e-04
   1.3050000e+03   2.2460000e-02
   1.2780000e+03   2.1760000e-02
   8.0550000e+02   1.1590000e-02
   2.4750000e+02   2.9100000e-03
   1.2500000e+01   5.9000000e-04
   4.4450000e+02   6.7500000e-03
   5.2850000e+02   7.9200000e-03
   3.2550000e+02   4.2100000e-03
   3.9000000e+01   4.9000000e-04
   1.0125000e+03   1.5490000e-02
   5.6700000e+02   6.7900000e-03
   9.1000000e+01   7.1000000e-04
   4.5000000e+00   1.8000000e-04
   8.8800000e+02   1.3830000e-02
   9.1600000e+02   1.4480000e-02
   5.2650000e+02   6.0200000e-03
   5.7000000e+01   4.0000000e-04
   6.2650000e+02   1.1560000e-02
   5.7050000e+02   1.0040000e-02
   5.6700000e+02   8.9400000e-03
   2.3100000e+02   2.2900000e-03
   1.0000000e+01   4.0000000e-05
   2.9400000e+02   4.6400000e-03
   4.1700000e+02   6.9100000e-03
   3.8400000e+02   7.2300000e-03
   4.7400000e+02   7.7500000e-03
   3.9000000e+02   5.3100000e-03
   1.9600000e+02   1.3500000e-03
   3.0000000e+00   2.3000000e-04
   1.0845000e+03   1.6740000e-02
   9.1800000e+02   1.3690000e-02
   5.3600000e+02   7.4800000e-03
   1.7600000e+02   1.3400000e-03
   4.5000000e+00   1.7000000e-04
   1.1330000e+03   1.6650000e-02
   4.4000000e+02   4.5400000e-03
   1.5000000e+01   1.0000000e-04
   2.2400000e+02   2.8900000e-03
   3.0000000e+01   2.0000000e-04
   1.5390000e+03   2.5290000e-02
   1.4950000e+03   2.2360000e-02
   8.4500000e+02   9.7700000e-03
   1.6200000e+02   1.2800000e-03
   3.3000000e+02   5.8000000e-03
   2.9100000e+02   4.1700000e-03
   7.2000000e+01   6.8000000e-04
   5.4450000e+02   9.5000000e-03
   6.5250000e+02   1.2110000e-02
   1.3310000e+03   1.9830000e-02
   3.9600000e+02   3.5400000e-03
   8.0000000e+00   5.9000000e-04
   4.8000000e+02   7.0000000e-03
   5.6000000e+02   8.2800000e-03
   7.4800000e+02   1.2160000e-02
   6.2000000e+02   8.3200000e-03
   1.9200000e+02   1.6300000e-03
   4.5000000e+00   6.6000000e-04
   6.6800000e+02   9.6300000e-03
   2.3600000e+02   2.1600000e-03
   1.4000000e+01   2.6000000e-04
   2.5500000e+02   3.6100000e-03
   3.7200000e+02   6.7600000e-03
   4.3200000e+02   5.7100000e-03
   3.8700000e+02   5.1900000e-03
   1.5050000e+02   8.7000000e-04
   4.8650000e+02   7.7700000e-03
   5.0050000e+02   8.8900000e-03
   5.9150000e+02   1.0040000e-02
   4.6400000e+02   5.3600000e-03
   9.4500000e+01   4.0000000e-04
   6.6400000e+02   1.0140000e-02
   2.2400000e+02   1.8500000e-03
   8.0000000e+00   1.4000000e-04
   7.9600000e+02   1.2350000e-02
   7.0000000e+02   9.5700000e-03
   2.3800000e+02   2.5800000e-03
   1.6000000e+01   4.4000000e-04
   5.6400000e+02   1.0190000e-02
   7.5150000e+02   1.1800000e-02
   4.2300000e+02   4.3000000e-03
   1.2000000e+01   1.0000000e-04
   1.0760000e+03   2.1200000e-02
   5.8000000e+02   6.7000000e-03
   1.7500000e+01   1.5000000e-04
   1.5235000e+03   3.0560000e-02
   1.6610000e+03   2.6160000e-02
   9.4600000e+02   1.0990000e-02
   2.4000000e+02   1.5400000e-03
   1.0000000e+01   6.9000000e-04
   4.4400000e+02   6.0500000e-03
   3.0800000e+02   4.5500000e-03
   4.6550000e+02   7.4200000e-03
   3.2200000e+02   3.1600000e-03
   4.8000000e+01   2.5000000e-04
   3.6000000e+02   5.6400000e-03
   3.0900000e+02   4.8800000e-03
   5.0400000e+02   8.7100000e-03
   3.7800000e+02   4.6400000e-03
   8.7000000e+01   6.0000000e-04
   9.8800000e+02   1.4780000e-02
   7.2800000e+02   9.7400000e-03
   2.8800000e+02   2.5300000e-03
   8.0000000e+00   3.1000000e-04
   1.1640000e+03   1.8225000e-02
   9.4400000e+02   1.7790000e-02
   6.0750000e+02   7.3200000e-03
   8.0500000e+01   4.3000000e-04
   4.0250000e+02   4.4200000e-03
   6.6500000e+02   9.1600000e-03
   4.3400000e+02   4.3900000e-03
   6.9000000e+01   2.2000000e-04
   5.0800000e+02   8.4000000e-03
   6.8400000e+02   1.1120000e-02
   7.8000000e+01   5.7000000e-04
   3.2100000e+02   5.4200000e-03
   4.0200000e+02   6.5400000e-03
   1.0200000e+02   8.8000000e-04
   6.2700000e+02   1.0800000e-02
   5.2200000e+02   8.2800000e-03
   2.4000000e+02   2.8000000e-03
   3.6000000e+01   2.7000000e-04
   6.5800000e+02   9.7300000e-03
   2.8000000e+02   2.8000000e-03
   1.8000000e+01   1.4000000e-04
   6.0900000e+02   9.2100000e-03
   2.2750000e+02   2.0200000e-03
   1.0000000e+01   4.8000000e-04
   6.1600000e+02   1.0230000e-02
   4.9000000e+02   6.8700000e-03
   1.5050000e+02   8.2000000e-04
   7.8000000e+02   1.1690000e-02
   7.2000000e+02   1.0460000e-02
   3.6600000e+02   5.5400000e-03
   4.3800000e+02   5.9300000e-03
   1.5400000e+02   7.7000000e-04
   5.3700000e+02   9.5900000e-03
   3.3950000e+02   3.8800000e-03
   3.4800000e+02   4.9700000e-03
   1.9800000e+02   1.8100000e-03
   3.5000000e+01   3.0000000e-05
   2.4000000e+02   3.5000000e-03
   8.2500000e+01   9.5000000e-04
   2.2000000e+02   3.2300000e-03
   1.2500000e+02   1.4400000e-03
   1.8000000e+01   1.3000000e-04
   1.5500000e+02   2.1900000e-03
   1.8840000e+03   3.2860000e-02
   1.3390000e+03   2.0240000e-02
   4.5600000e+02   3.5000000e-03
   4.2000000e+01   1.9000000e-04
   4.0000000e+00   2.0000000e-05
   1.1900000e+03   1.8000000e-02
   8.7500000e+02   1.4580000e-02
   3.2500000e+02   2.7300000e-03
   3.0000000e+01   6.0000000e-05
   4.6000000e+02   6.7700000e-03
   5.2400000e+02   7.6600000e-03
   6.1600000e+02   1.0030000e-02
   4.1400000e+02   4.7900000e-03
   5.7000000e+01   5.2000000e-04
   1.9080000e+03   3.5190000e-02
   2.9400000e+02   1.3900000e-03
   7.2050000e+02   8.2700000e-03
   9.6000000e+01   2.3000000e-04
   9.8000000e+02   1.8220000e-02
   7.0650000e+02   9.9300000e-03
   1.7200000e+02   1.0000000e-03
   1.2430000e+03   1.8860000e-02
   7.0400000e+02   8.0300000e-03
   9.6000000e+01   5.2000000e-04
   1.0000000e+01   1.9000000e-04
   1.4000000e+02   1.1400000e-03
   8.0000000e+00   3.0000000e-05
   1.1110000e+03   1.6460000e-02
   4.3200000e+02   3.0300000e-03
   1.8000000e+01   2.0000000e-04
   9.5500000e+02   1.2540000e-02
   2.8000000e+02   2.0900000e-03
   2.6600000e+02   1.2930000e-02
   6.9000000e+01   1.5000000e-04
   5.3200000e+02   8.6900000e-03
   5.3900000e+02   8.8900000e-03
   3.0400000e+02   3.4100000e-03
   9.1800000e+02   1.4170000e-02
   5.2500000e+01   4.3000000e-04
   3.4500000e+02   5.8200000e-03
   4.7100000e+02   8.3300000e-03
   3.9300000e+02   5.5300000e-03
   1.4700000e+02   6.3000000e-04
   8.1600000e+02   1.3750000e-02
   5.1600000e+02   7.2300000e-03
   1.8000000e+02   1.0500000e-03
   1.2540000e+03   1.9540000e-02
   5.9400000e+02   6.3900000e-03
   9.6000000e+01   5.0000000e-04
   6.0000000e+00   7.0000000e-05
   6.1000000e+02   9.2900000e-03
   6.8850000e+02   8.8300000e-03
   2.7000000e+02   1.8700000e-03
   8.0000000e+00   1.8000000e-04
   5.8050000e+02   6.8400000e-03
   4.5000000e+01   2.3000000e-04
   2.0000000e+02   3.2700000e-03
   2.4900000e+02   3.3700000e-03
   8.7000000e+01   4.0000000e-04
   4.2500000e+02   9.5200000e-03
   4.5300000e+02   7.8000000e-03
   1.8600000e+02   2.1800000e-03
   6.0000000e+00   4.5000000e-04
   5.6250000e+02   7.2300000e-03
   3.5600000e+02   4.0600000e-03
   6.6500000e+01   4.1000000e-04
   6.7600000e+02   9.4600000e-03
   9.0000000e+02   1.5120000e-02
   2.2800000e+02   1.8600000e-03
   8.0000000e+00   1.4000000e-04
   6.2650000e+02   1.1260000e-02
   2.7650000e+02   3.3800000e-03
   1.4000000e+01   1.0000000e-04
   7.6650000e+02   1.4850000e-02
   6.5100000e+02   1.0720000e-02
   3.5200000e+02   3.3000000e-03
   1.4000000e+01   9.0000000e-05
   6.3200000e+02   9.5000000e-03
   3.4000000e+02   4.2680000e-03
   5.4000000e+01   7.2000000e-04
   3.6000000e+02   3.6800000e-03
   2.5000000e+01   5.0700000e-03
   3.7450000e+02   5.6600000e-03
   3.7500000e+02   2.1900000e-03
   4.2600000e+02   7.1800000e-03
   3.6750000e+02   4.8600000e-03
   1.3300000e+02   8.0000000e-04
   6.7500000e+02   1.0630000e-02
   4.8150000e+02   5.6400000e-03
   6.0000000e+00   1.0000000e-04
   3.5750000e+02   8.6300000e-03
   2.9500000e+02   5.1000000e-03
   1.1000000e+02   1.0500000e-03
   4.5000000e+00   3.7000000e-04
   3.6750000e+02   7.0200000e-03
   7.4200000e+02   1.3120000e-02
   6.1600000e+02   9.0700000e-03
   2.4000000e+02   2.0700000e-03
   3.1500000e+02   4.4800000e-03
   3.0600000e+02   4.2900000e-03
   3.8100000e+02   6.1300000e-03
   3.2100000e+02   4.5000000e-03
   9.3000000e+01   9.3000000e-04
   4.9200000e+02   8.4600000e-03
   4.0200000e+02   6.2400000e-03
   2.2050000e+02   2.1400000e-03
   1.0000000e+01   1.7000000e-04
   6.0750000e+02   8.0900000e-03
   2.2500000e+01   5.0000000e-05
   2.4600000e+02   3.5900000e-03
   2.4000000e+02   3.8600000e-03
   1.8900000e+02   1.8500000e-03
   2.2500000e+01   5.0000000e-05
   3.7800000e+02   6.3300000e-03
   3.1800000e+02   4.3700000e-03
   1.4700000e+02   9.5000000e-04
   6.5800000e+02   1.1100000e-02
   4.0400000e+02   4.5800000e-03
   6.3000000e+01   2.7000000e-04
   1.3500000e+03   2.2230000e-02
   1.2750000e+03   2.1000000e-02
   8.5500000e+02   1.1910000e-02
   2.6500000e+02   1.7700000e-03
   1.2500000e+01   5.0000000e-05
   3.1500000e+02   6.5700000e-03
   3.4750000e+02   6.5200000e-03
   3.7500000e+02   6.4300000e-03
   1.4700000e+02   8.2000000e-04
   2.7300000e+02   3.7400000e-03
   2.6700000e+02   3.6800000e-03
   1.7500000e+02   1.3200000e-03
   6.4350000e+02   9.0400000e-03
   8.0100000e+02   1.3110000e-02
   5.5350000e+02   7.3300000e-03
   9.8000000e+01   4.7000000e-04
   4.5000000e+00   7.0000000e-05
   3.0000000e+02   5.4500000e-03
   2.9100000e+02   3.5600000e-03
   7.5000000e+01   4.2000000e-04
   4.6800000e+02   7.1300000e-03
   2.4300000e+02   2.7800000e-03
   1.7750000e+02   2.8800000e-03
   2.4750000e+02   4.1100000e-03
   1.6000000e+02   2.1200000e-03
   2.9400000e+02   4.1800000e-03
   2.3700000e+02   2.3800000e-03
   1.1400000e+02   5.0000000e-04
   1.3000000e+02   2.0700000e-03
   1.5000000e+02   1.8900000e-03
   7.5000000e+01   4.1000000e-04
   4.5000000e+00   2.0000000e-05
   3.1200000e+02   4.5100000e-03
   1.0800000e+02   6.1000000e-04
   1.8000000e+02   2.3300000e-03
   7.0000000e+01   1.0800000e-03
   1.4800000e+02   2.4600000e-03
   8.5000000e+01   3.8000000e-04
   1.2200000e+02   1.5600000e-03
   4.6000000e+01   1.4000000e-04
   6.6000000e+01   1.3000000e-03
   6.1500000e+01   6.1000000e-04
   3.5000000e+02   2.8600000e-03
   1.5000000e+01   2.3000000e-04
   8.4800000e+02   1.6130000e-02
   4.3600000e+02   6.9000000e-03
   7.2000000e+01   2.2000000e-04
   4.9350000e+02   9.1600000e-03
   3.9200000e+02   5.2700000e-03
   1.2400000e+02   5.5000000e-04
   5.5200000e+02   8.2900000e-03
   5.3600000e+02   6.7400000e-03
   3.5200000e+02   2.8400000e-03
   8.4000000e+01   2.8000000e-04
   1.8000000e+02   1.0000000e-03
   2.8500000e+02   4.4900000e-03
   2.2500000e+02   2.6900000e-03
   1.0200000e+02   5.9000000e-04
   3.5000000e+02   2.8500000e-03
   9.6000000e+01   7.0300000e-03
   1.6400000e+02   1.3300000e-03
   1.8750000e+02   2.7000000e-03
   3.2000000e+01   2.8000000e-04
   1.1600000e+02   4.4000000e-04
   7.2000000e+02   9.5900000e-03
   1.3950000e+02   6.1000000e-04
   1.3200000e+02   5.6000000e-04
   4.3600000e+02   5.5800000e-03
   9.8000000e+01   1.4000000e-04
   4.7000000e+02   5.9600000e-03
   8.8000000e+01   1.7000000e-04
   4.3600000e+02   4.7200000e-03
   3.1500000e+02   2.0800000e-03
   3.6400000e+02   5.3400000e-03
   1.7700000e+02   1.6800000e-03
   3.6600000e+02   5.9500000e-03
   3.7800000e+02   6.9600000e-03
   2.7300000e+02   3.5400000e-03
   4.6400000e+02   5.5700000e-03
   9.4500000e+01   4.3000000e-04
   4.9950000e+02   5.8900000e-03
   5.2000000e+01   8.0000000e-05
   1.2000000e+02   1.0200000e-03
   7.9600000e+02   1.2090000e-02
   3.4800000e+02   3.2200000e-03
   1.8000000e+01   2.2000000e-04
   5.3900000e+02   8.0400000e-03
   2.5900000e+02   2.4700000e-03
   3.8400000e+02   3.9500000e-03
   6.0750000e+02   6.8900000e-03
   8.0500000e+01   2.9000000e-04
   5.6000000e+02   7.0900000e-03
   1.1550000e+02   4.8000000e-04
   3.5200000e+02   3.9400000e-03
   4.5000000e+01   9.0000000e-05
   3.3500000e+02   5.6900000e-03
   1.7250000e+02   2.1300000e-03
   2.6000000e+01   1.0000000e-04
   3.0450000e+02   3.9500000e-03
   2.4500000e+02   3.8200000e-03
   1.7850000e+02   1.7800000e-03
   3.2000000e+02   2.6500000e-03
   1.7600000e+02   1.0100000e-03
   1.2000000e+02   9.9000000e-04
   4.9600000e+02   5.4900000e-03
   4.0000000e+01   2.8000000e-04
   3.9900000e+02   5.6400000e-03
   4.7950000e+02   8.2300000e-03
   3.3200000e+02   3.5000000e-03
   9.8000000e+01   4.5000000e-04
   5.9600000e+02   8.0300000e-03
   1.2600000e+02   8.5000000e-04
   4.4000000e+02   6.2600000e-03
   6.9600000e+02   1.1270000e-02
   5.3600000e+02   7.8300000e-03
   1.6800000e+02   1.0300000e-03
   4.3500000e+02   5.9100000e-03
   1.4100000e+02   1.3800000e-03
   6.0000000e+00   3.0000000e-05
   4.7600000e+02   7.4900000e-03
   4.7600000e+02   7.1000000e-03
   2.2750000e+02   1.9800000e-03
   7.4800000e+02   9.6400000e-03
   1.4700000e+02   9.3000000e-04
   3.6000000e+02   5.7100000e-03
   3.5400000e+02   5.8300000e-03
   2.1300000e+02   2.6400000e-03
   6.3000000e+01   5.8000000e-04
   3.0000000e+00   1.0000000e-04
   4.6750000e+02   3.9600000e-03
   1.4700000e+02   1.0900000e-03
   1.8000000e+02   2.6200000e-03
   1.5000000e+02   2.4400000e-03
   6.0000000e+00   2.0000000e-05
   3.1200000e+02   4.2300000e-03
   2.6750000e+02   4.2000000e-03
   3.1500000e+02   5.0300000e-03
   1.8300000e+02   1.6000000e-03
   4.0250000e+02   4.8600000e-03
   1.0800000e+02   8.7000000e-04
   2.4300000e+02   3.0500000e-03
   1.5000000e+02   2.5600000e-03
   1.3500000e+02   1.4100000e-03
   3.0100000e+02   3.2900000e-03
   4.7500000e+01   4.1000000e-04
   2.0500000e+02   2.8200000e-03
   1.7000000e+02   2.3500000e-03
   2.5500000e+02   2.8000000e-03
   1.9250000e+02   2.5800000e-03
   7.5000000e+01   5.6000000e-04
   5.3900000e+02   5.3000000e-03
   6.6500000e+01   2.1000000e-04
   4.2350000e+02   5.7100000e-03
   1.5050000e+02   1.0400000e-03
   5.3600000e+02   6.5100000e-03
   1.4000000e+02   1.0000000e-03
   4.2800000e+02   5.4900000e-03
   1.2800000e+02   6.4000000e-04
   8.0000000e+00   8.0000000e-05
   7.2500000e+01   3.4000000e-04
   2.3250000e+02   3.1700000e-03
   1.8750000e+02   2.3200000e-03
   5.2500000e+01   1.0000000e-04
   4.2350000e+02   6.4500000e-03
   2.5900000e+02   2.9800000e-03
   4.5000000e+01   2.0000000e-05
   4.0000000e+00   7.0000000e-05
   1.6400000e+02   7.3000000e-04
   2.8000000e+02   3.2100000e-03
   4.5300000e+02   6.9300000e-03
   2.4250000e+02   3.9900000e-03
   7.5000000e+01   5.1000000e-04
   1.8200000e+02   3.1100000e-03
   2.0250000e+02   2.8700000e-03
   1.1000000e+02   9.1000000e-04
   2.7000000e+02   3.5600000e-03
   1.7250000e+02   2.9900000e-03
   1.0800000e+02   8.3000000e-04
   2.6100000e+02   4.1100000e-03
   3.3000000e+02   5.2800000e-03
   1.6500000e+02   1.7400000e-03
   4.5000000e+01   3.1000000e-04
   2.6000000e+02   4.3000000e-03
   1.8000000e+02   2.5200000e-03
   5.7500000e+01   2.5000000e-04
   3.9550000e+02   5.1600000e-03
   9.6000000e+01   4.7000000e-04
   2.1000000e+02   2.9700000e-03
   1.8750000e+02   2.4900000e-03
   8.2500000e+01   8.4000000e-04
   7.5600000e+02   1.3450000e-02
   2.7450000e+02   3.0600000e-03
   1.7500000e+01   3.0000000e-04
   1.4400000e+02   1.8300000e-03
   4.7500000e+01   4.6000000e-04
   6.8250000e+02   1.2680000e-02
   2.9750000e+02   3.5200000e-03
   1.6000000e+01   1.0000000e-04
   4.2800000e+02   4.9900000e-03
   3.5000000e+01   3.4000000e-04
   1.9500000e+02   1.2200000e-03
   6.0000000e+00   2.4000000e-04
   2.4400000e+02   2.3200000e-03
   1.4000000e+02   1.6000000e-04
   7.2800000e+02   1.1840000e-02
   4.2750000e+02   5.1500000e-03
   7.0000000e+01   7.0000000e-04
   4.5000000e+00   2.0000000e-04
   5.5000000e+02   6.5300000e-03
   4.2000000e+01   2.0000000e-04
   2.9600000e+02   3.6000000e-03
   8.0000000e+00   3.0000000e-05
   2.0250000e+02   1.9500000e-03
   5.1000000e+01   7.9000000e-04
   5.9150000e+02   9.7900000e-03
   3.3200000e+02   3.5700000e-03
   1.0000000e+01   1.5000000e-04
   1.7200000e+02   1.4500000e-03
   4.5000000e+00   1.1000000e-04
   6.8000000e+02   1.1510000e-02
   4.0400000e+02   6.0500000e-03
   4.9000000e+01   4.5000000e-04
   7.5600000e+02   1.4990000e-02
   3.8800000e+02   5.6800000e-03
   5.4000000e+01   4.5000000e-04
   9.1800000e+02   1.5540000e-02
   4.2300000e+02   4.6200000e-03
   2.5000000e+01   4.9000000e-04
   7.4700000e+02   1.1420000e-02
   3.1950000e+02   3.1500000e-03
   1.5000000e+01   4.1500000e-03
   4.5600000e+02   7.7300000e-03
   1.9950000e+02   1.8100000e-03
   3.1800000e+02   4.7800000e-03
   5.5000000e+01   3.9000000e-04
   2.0000000e+00   2.2000000e-04
   2.7000000e+02   3.4700000e-03
   1.8000000e+02   2.9200000e-03
   1.9000000e+02   2.9900000e-03
   8.7500000e+01   6.6000000e-04
   2.0000000e+00   1.2000000e-04
   5.6350000e+02   1.0640000e-02
   3.8150000e+02   6.3200000e-03
   1.0150000e+02   4.2000000e-04
   5.3100000e+02   6.0800000e-03
   1.0150000e+02   3.9000000e-04
   4.5000000e+00   1.1000000e-04
   4.4550000e+02   5.0300000e-03
   8.0500000e+01   3.1000000e-04
   6.0000000e+01   4.1000000e-04
   3.3600000e+02   4.0500000e-03
   3.2500000e+01   2.0000000e-04
   4.6800000e+02   7.8600000e-03
   5.0000000e+02   7.2100000e-03
   1.4400000e+02   9.1000000e-04
   6.3500000e+02   8.9900000e-03
   1.0800000e+02   5.1000000e-04
   5.6400000e+02   9.4100000e-03
   5.8400000e+02   9.8800000e-03
   2.1200000e+02   2.1200000e-03
   4.9350000e+02   6.5600000e-03
   1.2250000e+02   7.2000000e-04
   8.3600000e+02   1.0360000e-02
   1.5500000e+02   1.0000000e-03
   6.0000000e+00   3.8000000e-04
   6.1200000e+02   6.4100000e-03
   4.9000000e+01   3.9000000e-04
   6.0000000e+00   3.1000000e-04
   5.2850000e+02   1.1600000e-02
   6.2000000e+02   9.7100000e-03
   3.8000000e+02   4.5800000e-03
   5.1000000e+01   3.3000000e-04
   2.1250000e+02   3.0900000e-03
   2.2000000e+02   3.4100000e-03
   2.1500000e+02   2.7600000e-03
   6.5000000e+01   2.5000000e-04
   8.4600000e+02   1.3400000e-02
   3.5550000e+02   3.7700000e-03
   1.7500000e+01   2.2000000e-04
   5.0000000e+02   6.8800000e-03
   1.6000000e+02   1.1300000e-03
   1.0000000e+01   2.9000000e-04
   2.6750000e+02   4.1900000e-03
   3.3300000e+02   4.6200000e-03
   1.5900000e+02   1.4500000e-03
   6.0000000e+00   2.0000000e-04
   4.1300000e+02   6.7500000e-03
   5.1800000e+02   8.2000000e-03
   3.7450000e+02   5.1600000e-03
   4.5000000e+00   2.9000000e-04
   3.0800000e+02   3.2800000e-03
   1.7500000e+01   2.7000000e-04
   3.2400000e+02   5.2400000e-03
   2.6250000e+02   2.8600000e-03
   7.2000000e+01   7.9000000e-04
   4.5000000e+00   4.0000000e-04
   2.4150000e+02   2.9900000e-03
   4.8000000e+01   6.0000000e-04
   3.0000000e+00   1.2000000e-04
   3.2700000e+02   5.1100000e-03
   1.5050000e+02   1.4200000e-03
   8.0000000e+00   5.0000000e-05
   6.0400000e+02   8.8600000e-03
   2.4000000e+02   2.3400000e-03
   5.6400000e+02   5.4500000e-03
   3.6000000e+01   4.0000000e-04
   3.0800000e+02   3.6500000e-03
   3.0800000e+02   3.7300000e-03
   3.6000000e+01   5.0000000e-04
   3.9600000e+02   4.5300000e-03
   2.2500000e+01   4.1000000e-04
   3.2200000e+02   3.5200000e-03
   6.2550000e+02   8.4900000e-03
   1.8450000e+02   1.3500000e-03
   8.0000000e+00   3.0000000e-05
   3.9900000e+02   7.0300000e-03
   3.8700000e+02   5.7400000e-03
   1.8600000e+02   1.9700000e-03
   1.0000000e+01   6.0000000e-05
   1.0500000e+02   1.3800000e-03
   1.8000000e+01   3.4000000e-04
   2.0750000e+02   2.2700000e-03
   2.6000000e+01   3.0000000e-05
   2.0500000e+02   3.3400000e-03
   2.1750000e+02   3.3500000e-03
   1.1400000e+02   1.0100000e-03
   4.4800000e+02   7.3100000e-03
   5.7050000e+02   9.0800000e-03
   4.1650000e+02   5.8100000e-03
   1.2950000e+02   1.0000000e-03
   4.5000000e+00   8.0000000e-05
   6.1200000e+02   9.3200000e-03
   2.4800000e+02   2.1500000e-03
   2.0000000e+01   2.1000000e-04
   1.6000000e+01   1.8000000e-04
   5.7600000e+02   8.3300000e-03
   2.2400000e+02   1.5400000e-03
   8.0000000e+00   7.0000000e-05
   2.7900000e+02   4.4200000e-03
   2.0100000e+02   2.6700000e-03
   7.8000000e+01   7.0000000e-04
   2.0000000e+00   2.6000000e-04
   1.4400000e+02   1.4700000e-03
   6.0000000e+00   1.8000000e-04
   4.6200000e+02   6.9300000e-03
   1.0150000e+02   6.9000000e-04
   3.4800000e+02   5.3200000e-03
   3.2700000e+02   4.5700000e-03
   1.5900000e+02   1.1900000e-03
   8.0000000e+00   1.5000000e-04
   1.2600000e+02   2.6200000e-03
   1.6400000e+02   3.2600000e-03
   1.1500000e+02   1.3200000e-03
   3.2500000e+01   4.4000000e-04
   5.0800000e+02   8.5900000e-03
   1.3600000e+02   1.2100000e-03
   1.7250000e+02   2.6200000e-03
   1.0400000e+02   1.9800000e-03
   1.2250000e+02   1.1800000e-03
   9.0000000e+00   2.3000000e-04
   1.5000000e+02   2.2800000e-03
   7.7500000e+01   1.1100000e-03
   5.0000000e+01   6.3000000e-04
   1.2000000e+02   1.1000000e-03
   1.5250000e+02   2.7900000e-03
   2.6750000e+02   4.6000000e-03
   1.9800000e+02   2.5600000e-03
   2.7500000e+01   2.3000000e-04
   1.6750000e+02   2.5000000e-03
   9.0000000e+01   4.9000000e-04
   1.3050000e+02   2.2000000e-03
   6.0000000e+01   6.9000000e-04
   4.0000000e+00   6.0000000e-05
   2.7300000e+02   4.0600000e-03
   3.6300000e+02   6.0300000e-03
   4.2500000e+01   1.5000000e-04
   2.4250000e+02   4.3400000e-03
   2.9400000e+02   4.0600000e-03
   1.1400000e+02   9.7000000e-04
   1.9500000e+02   3.0800000e-03
   1.7500000e+02   2.9300000e-03
   2.2000000e+01   1.5000000e-04
   1.5750000e+02   2.7500000e-03
   1.2000000e+02   1.3800000e-03
   1.4000000e+02   2.0600000e-03
   1.2750000e+02   1.5300000e-03
   4.4000000e+01   4.2000000e-04
   9.8000000e+01   1.7500000e-03
   1.0200000e+02   1.8200000e-03
   6.8000000e+01   9.6000000e-04
   5.9500000e+02   9.4400000e-03
   4.5200000e+02   5.6500000e-03
   1.0150000e+02   6.6000000e-04
   6.0000000e+00   1.0000000e-05
   3.0500000e+02   5.3900000e-03
   1.8300000e+02   2.1700000e-03
   3.0250000e+02   5.1100000e-03
   2.7500000e+02   4.0200000e-03
   1.5000000e+02   2.4600000e-03
   2.4000000e+01   3.2000000e-04
   4.7500000e+02   5.6400000e-03
   5.9500000e+01   6.2000000e-04
   2.0000000e+00   3.4000000e-04
   9.8000000e+01   1.0600000e-03
   3.7500000e+01   4.8000000e-04
   1.2750000e+02   1.8000000e-03
   2.4000000e+01   2.9000000e-04
   1.2600000e+02   1.2100000e-03
   4.5000000e+00   2.7000000e-04
   3.5250000e+02   6.2600000e-03
   2.0500000e+02   2.7000000e-03
   5.7500000e+01   4.3000000e-04
   5.0000000e+02   6.4100000e-03
   1.8000000e+02   1.6400000e-03
   4.5000000e+00   2.6000000e-04
   3.2000000e+02   4.1100000e-03
   5.7000000e+01   3.2000000e-04
   3.0000000e+00   2.5000000e-04
   1.1200000e+02   2.0300000e-03
   1.2000000e+02   1.5700000e-03
   4.7500000e+01   5.7000000e-04
   1.9250000e+02   2.2000000e-03
   4.5000000e+00   1.4000000e-04
   2.2500000e+02   3.5400000e-03
   1.4000000e+01   4.9000000e-04
   3.3300000e+02   5.5800000e-03
   1.5900000e+02   2.0400000e-03
   1.4000000e+01   3.2000000e-04
   3.2000000e+02   4.8300000e-03
   2.2000000e+02   2.9500000e-03
   4.5000000e+01   6.5000000e-04
   5.2150000e+02   7.9000000e-03
   3.6050000e+02   4.3500000e-03
   1.1900000e+02   1.0100000e-03
   3.0000000e+00   8.0000000e-05
   2.0000000e+02   2.5800000e-03
   2.7500000e+01   3.4000000e-04
   2.0000000e+02   3.0000000e-03
   1.8000000e+02   2.7100000e-03
   8.7500000e+01   1.2800000e-03
   1.4000000e+01   2.0000000e-04
   1.0800000e+02   9.3000000e-04
   3.0000000e+00   9.0000000e-05
   6.6500000e+01   8.1000000e-04
   2.8350000e+02   3.4000000e-03
   2.7500000e+01   2.4000000e-04
   3.1850000e+02   4.6500000e-03
   2.4300000e+02   3.4800000e-03
   6.0000000e+01   8.4000000e-04
   3.1200000e+02   4.3000000e-03
   9.6000000e+01   1.3500000e-03
   2.8000000e+02   4.8700000e-03
   1.3750000e+02   2.0400000e-03
   1.6000000e+01   3.0000000e-05
   1.3400000e+02   2.1800000e-03
   1.5400000e+02   2.6400000e-03
   9.0000000e+01   1.1500000e-03
   4.3200000e+02   7.4200000e-03
   3.4200000e+02   5.3700000e-03
   1.3200000e+02   1.4600000e-03
   4.5000000e+00   1.8000000e-04
   4.9000000e+02   7.7100000e-03
   2.1700000e+02   2.8600000e-03
   2.5000000e+01   4.2000000e-04
   3.0000000e+00   3.0000000e-04
   2.0250000e+02   3.3500000e-03
   1.4250000e+02   2.2000000e-03
   6.5000000e+01   8.8000000e-04
   4.5000000e+00   1.4000000e-04
   3.3250000e+02   4.6600000e-03
   8.4000000e+01   6.4000000e-04
   3.0000000e+00   3.8000000e-04
   1.9000000e+02   3.0700000e-03
   9.2000000e+01   1.4500000e-03
   3.0000000e+00   1.1000000e-04
   2.4000000e+02   2.9700000e-03
   1.6750000e+02   2.7200000e-03
   1.5250000e+02   2.3100000e-03
   8.4000000e+01   1.1700000e-03
   3.0000000e+00   2.0000000e-04
   2.4900000e+02   3.6000000e-03
   8.5000000e+01   1.1200000e-03
   3.0000000e+00   6.0000000e-05
   1.8000000e+02   2.0200000e-03
   3.4200000e+02   5.0200000e-03
   1.2600000e+02   9.6000000e-04
   1.0200000e+02   9.6000000e-04
   2.7300000e+02   5.1100000e-03
   3.7800000e+02   4.8700000e-03
   1.8550000e+02   1.6300000e-03
   1.6600000e+02   2.2400000e-03
   7.0000000e+01   5.8000000e-04
   1.5600000e+02   2.6500000e-03
   1.7600000e+02   3.1600000e-03
   1.0200000e+02   1.1900000e-03
   4.0950000e+02   5.2300000e-03
   1.4350000e+02   1.1000000e-03
   1.5400000e+02   1.1000000e-03
   2.1250000e+02   2.9900000e-03
   9.5000000e+01   1.1600000e-03
   4.5000000e+00   1.1000000e-04
   2.1600000e+02   2.4900000e-03
   1.4000000e+01   1.8000000e-04
   5.1000000e+01   6.5000000e-04
   3.0450000e+02   4.6100000e-03
   5.4000000e+01   4.3000000e-04
   3.0000000e+00   1.5000000e-04
   7.5000000e+01   6.7000000e-04
   2.0000000e+00   1.0000000e-05
   2.5200000e+02   3.4600000e-03
   9.0000000e+01   1.1100000e-03
   3.0300000e+02   4.1300000e-03
   1.4100000e+02   1.1900000e-03
   1.1550000e+02   7.6000000e-04
   1.7000000e+02   2.9700000e-03
   7.0000000e+01   1.0000000e-03
   2.0000000e+00   1.6000000e-04
   1.7500000e+02   2.3400000e-03
   4.0000000e+01   6.0000000e-04
   7.6000000e+01   1.4800000e-03
   1.1400000e+02   2.0600000e-03
   7.8000000e+01   1.3100000e-03
   4.5000000e+00   1.2000000e-04
   1.9000000e+02   2.8900000e-03
   8.2500000e+01   1.7000000e-03
   1.8550000e+02   1.7000000e-03
   2.8800000e+02   3.5900000e-03
   1.5000000e+01   4.5000000e-04
   2.3400000e+02   3.0100000e-03
   3.7500000e+01   2.2000000e-04
   6.4500000e+01   1.0000000e-03
   2.4000000e+01   2.2000000e-04
   1.8250000e+02   2.9100000e-03
   3.5000000e+01   4.7000000e-04
   1.1400000e+02   1.5600000e-03
   5.2000000e+01   4.1000000e-04
   1.2750000e+02   1.4500000e-03
   1.2750000e+02   1.4800000e-03
   4.8000000e+01   7.3000000e-04
   1.6800000e+02   1.9700000e-03
   6.0000000e+00   8.0000000e-05
   7.3500000e+01   7.4000000e-04
   3.0000000e+00   4.0000000e-04
   7.5000000e+00   1.5000000e-04
   6.4500000e+01   1.3800000e-03
   7.2000000e+01   1.2800000e-03
   2.5500000e+01   3.2000000e-04
   1.2400000e+02   2.2300000e-03
   5.4000000e+01   5.7000000e-04
   6.0000000e+01   3.9000000e-04
   3.0000000e+01   5.7000000e-04
   1.8600000e+02   3.5700000e-03
   1.8600000e+02   3.3000000e-03
   9.6000000e+01   1.1100000e-03
   1.0200000e+02   2.2000000e-03
   6.7500000e+01   1.2500000e-03
   5.3200000e+02   7.8500000e-03
   6.0000000e+02   9.4900000e-03
   8.1200000e+02   7.8900000e-03
   6.3450000e+02   7.7100000e-03
   1.4800000e+02   1.0200000e-03
   4.5000000e+00   2.1000000e-04
   5.4950000e+02   8.4700000e-03
   5.5650000e+02   8.1000000e-03
   3.0450000e+02   3.8000000e-03
   4.0000000e+01   1.2000000e-04
   7.7500000e+01   3.3000000e-04
   9.4000000e+02   1.0150000e-02
   1.2000000e+02   1.0400000e-03
   6.0000000e+00   1.3000000e-04
   8.2350000e+02   1.2340000e-02
   9.7200000e+02   1.5750000e-02
   1.1850000e+03   1.6410000e-02
   7.7000000e+02   8.4400000e-03
   1.7550000e+02   1.2300000e-03
   4.5000000e+00   1.0000000e-05
   5.0750000e+02   7.7300000e-03
   5.5300000e+02   8.5500000e-03
   4.9350000e+02   6.4400000e-03
   1.9950000e+02   1.9700000e-03
   1.0890000e+03   1.7130000e-02
   9.2400000e+02   1.6560000e-02
   9.2500000e+02   9.9200000e-03
   3.2400000e+02   2.3400000e-03
   8.0000000e+00   2.0000000e-05
   4.5150000e+02   7.1800000e-03
   6.6150000e+02   1.0080000e-02
   3.9200000e+02   4.8600000e-03
   5.7000000e+01   4.5000000e-04
   6.0200000e+02   1.0940000e-02
   5.5650000e+02   9.1100000e-03
   6.0200000e+02   8.5900000e-03
   4.2700000e+02   4.7700000e-03
   4.7500000e+01   3.5000000e-04
   3.2800000e+02   1.2350000e-02
   9.9000000e+02   1.3930000e-02
   5.4450000e+02   5.8700000e-03
   3.7500000e+01   2.9000000e-04
   1.3400000e+03   2.3300000e-02
   1.1600000e+03   1.8770000e-02
   4.5900000e+02   6.0500000e-03
   2.2500000e+01   2.5000000e-04
   9.0000000e+02   1.1840000e-02
   2.5200000e+02   2.3700000e-03
   6.0000000e+00   1.0000000e-05
   8.4000000e+02   1.2710000e-02
   6.2000000e+02   7.7500000e-03
   1.4000000e+02   1.1100000e-03
   6.2000000e+01   4.1200000e-03
   7.5000000e+00   9.0000000e-05
   3.2550000e+02   3.6900000e-03
   4.0000000e+01   1.3000000e-04
   8.5200000e+02   1.3920000e-02
   8.9200000e+02   1.1990000e-02
   3.4400000e+02   3.2900000e-03
   1.4000000e+01   1.4000000e-04
   1.6250000e+02   1.9400000e-03
   6.7500000e+01   5.1000000e-04
   3.0000000e+00   1.4000000e-04
   1.0050000e+03   1.7980000e-02
   1.0150000e+03   1.4340000e-02
   4.6000000e+02   8.1200000e-03
   1.9350000e+02   1.9000000e-03
   6.0000000e+00   1.3000000e-04
   8.7600000e+02   1.4670000e-02
   7.9600000e+02   1.1680000e-02
   3.6400000e+02   3.2300000e-03
   4.5000000e+01   4.3000000e-04
   1.8750000e+02   2.5900000e-03
   1.8600000e+02   2.0400000e-03
   5.7500000e+01   5.1000000e-04
   8.1200000e+02   1.1310000e-02
   3.7600000e+02   3.8600000e-03
   5.9150000e+02   8.6900000e-03
   5.8100000e+02   7.8300000e-03
   3.2900000e+02   3.6500000e-03
   2.0000000e+01   6.0000000e-05
   1.1385000e+03   1.8610000e-02
   5.7150000e+02   6.5600000e-03
   6.3000000e+01   4.1000000e-04
   3.1500000e+02   4.6100000e-03
   1.9500000e+02   2.0100000e-03
   1.2000000e+01   1.9000000e-04
   4.0500000e+02   4.0300000e-03
   8.0500000e+01   6.7000000e-04
   4.5000000e+00   1.3000000e-04
   6.3250000e+02   8.6500000e-03
   6.6500000e+01   6.0000000e-04
   3.1050000e+02   3.1700000e-03
   8.0000000e+00   2.2000000e-04
   1.4000000e+02   1.2500000e-03
   3.6900000e+02   6.1600000e-03
   2.8200000e+02   4.7200000e-03
   2.5800000e+02   3.3200000e-03
   9.3000000e+01   6.2000000e-04
   4.5000000e+00   1.0000000e-04
   4.9200000e+02   8.0800000e-03
   3.3900000e+02   4.5500000e-03
   1.0500000e+02   8.8000000e-04
   3.4800000e+02   5.9900000e-03
   4.1100000e+02   6.7600000e-03
   2.9750000e+02   3.5000000e-03
   2.5000000e+01   3.2000000e-04
   4.5600000e+02   6.8200000e-03
   2.2200000e+02   2.4600000e-03
   4.1700000e+02   5.9400000e-03
   1.6800000e+02   1.4400000e-03
   8.5950000e+02   1.3050000e-02
   5.5800000e+02   7.4800000e-03
   1.6650000e+02   1.2500000e-03
   8.0000000e+00   1.3000000e-04
   1.0500000e+02   7.5000000e-04
   8.4400000e+02   1.1810000e-02
   3.4000000e+02   3.4300000e-03
   1.0000000e+01   1.3000000e-04
   2.8800000e+02   4.3700000e-03
   3.1500000e+02   4.7500000e-03
   2.6100000e+02   3.5200000e-03
   9.6000000e+01   9.1000000e-04
   2.0000000e+00   1.2000000e-04
   1.7250000e+02   2.6300000e-03
   2.0250000e+02   3.1800000e-03
   3.5700000e+02   5.0000000e-03
   2.5200000e+02   2.8300000e-03
   6.5000000e+01   4.3000000e-04
   7.3500000e+02   1.2550000e-02
   8.5500000e+02   1.3700000e-02
   7.6500000e+02   1.3360000e-02
   8.4600000e+02   1.1950000e-02
   4.3200000e+02   4.6900000e-03
   2.7500000e+01   3.1000000e-04
   1.5250000e+02   5.7500000e-03
   2.1250000e+02   3.1000000e-03
   1.1250000e+02   1.2700000e-03
   4.5000000e+00   1.9000000e-04
   6.1600000e+02   7.9400000e-03
   6.3000000e+01   5.1000000e-04
   8.0550000e+02   1.4390000e-02
   9.4500000e+02   1.3630000e-02
   5.9850000e+02   6.9900000e-03
   1.2800000e+02   7.4000000e-04
   9.5500000e+02   1.4350000e-02
   8.9500000e+02   1.0970000e-02
   2.7000000e+02   2.7200000e-03
   1.2500000e+01   2.4000000e-04
   1.9200000e+02   2.8500000e-03
   2.0700000e+02   2.5900000e-03
   6.9000000e+01   5.1000000e-04
   1.7000000e+02   2.5900000e-03
   2.1500000e+02   3.5000000e-03
   2.6500000e+02   4.5700000e-03
   2.5250000e+02   3.5600000e-03
   8.5000000e+01   7.9000000e-04
   2.3450000e+02   8.2000000e-03
   2.7300000e+02   3.1300000e-03
   3.3300000e+02   2.3100000e-03
   2.1600000e+02   1.7600000e-03
   4.7500000e+01   1.5000000e-04
   1.9200000e+02   2.2800000e-03
   2.5500000e+02   3.0500000e-03
   3.2100000e+02   4.5200000e-03
   3.6300000e+02   4.4900000e-03
   2.0400000e+02   1.8700000e-03
   6.0200000e+02   7.9000000e-03
   3.9900000e+02   4.1100000e-03
   6.9000000e+01   1.2000000e-04
   5.9150000e+02   8.7300000e-03
   3.5700000e+02   3.5900000e-03
   1.8250000e+02   2.8700000e-03
   3.0500000e+02   4.4000000e-03
   3.0500000e+02   4.3000000e-03
   1.2750000e+02   1.0800000e-03
   4.5000000e+00   2.0000000e-05
   2.6700000e+02   3.7100000e-03
   1.8250000e+02   2.9900000e-03
   1.6500000e+02   1.9800000e-03
   4.4450000e+02   5.0900000e-03
   4.9700000e+02   6.3200000e-03
   3.1150000e+02   3.1600000e-03
   4.5000000e+01   1.1000000e-04
   1.8300000e+02   1.5700000e-03
   4.0200000e+02   4.3200000e-03
   1.9000000e+02   2.7500000e-03
   1.4200000e+02   1.4400000e-03
   2.3750000e+02   2.8600000e-03
   2.8000000e+02   3.6000000e-03
   1.5000000e+02   1.4100000e-03
   2.2750000e+02   3.2600000e-03
   1.7250000e+02   2.0400000e-03
   1.3900000e+03   2.3430000e-02
   1.0900000e+03   1.4320000e-02
   3.9500000e+02   2.9300000e-03
   2.2500000e+01   1.3000000e-04
   1.0380000e+03   1.2430000e-02
   3.4100000e+02   2.5600000e-03
   1.5000000e+01   2.3000000e-04
   9.0000000e+02   1.1990000e-02
   3.1050000e+02   1.8900000e-03
   1.6020000e+03   2.0670000e-02
   8.4600000e+02   7.6700000e-03
   7.0000000e+01   1.5000000e-04
   4.7500000e+01   3.4000000e-04
   9.7650000e+02   1.3160000e-02
   2.7000000e+02   2.0600000e-03
   1.0125000e+03   1.7550000e-02
   1.1565000e+03   2.0070000e-02
   8.6400000e+02   1.2890000e-02
   3.5550000e+02   3.1500000e-03
   6.4800000e+02   1.1350000e-02
   8.7300000e+02   1.3460000e-02
   7.7400000e+02   1.2570000e-02
   1.3150000e+03   1.6380000e-02
   7.3500000e+02   7.3200000e-03
   6.3000000e+01   4.9000000e-04
   1.3800000e+03   1.9960000e-02
   6.9000000e+02   7.4200000e-03
   6.6000000e+01   6.8000000e-04
   6.0000000e+00   1.2000000e-04
   9.9200000e+02   1.7340000e-02
   9.5200000e+02   1.5860000e-02
   9.8800000e+02   1.7960000e-02
   7.1600000e+02   9.7900000e-03
   2.2400000e+02   1.4600000e-03
   1.0000000e+01   1.5000000e-04
   6.3000000e+02   8.6500000e-03
   3.0500000e+02   3.3900000e-03
   1.0000000e+01   1.8000000e-04
   2.4300000e+02   2.4000000e-03
   1.0400000e+02   7.4000000e-04
   9.4050000e+02   1.2880000e-02
   3.2400000e+02   2.8050000e-03
   9.0000000e+00   2.5000000e-04
   1.0800000e+03   1.3990000e-02
   2.7000000e+02   1.7400000e-03
   1.0000000e+01   1.0000000e-04
   9.6600000e+02   1.1140000e-02
   1.9000000e+02   1.2800000e-03
   1.2500000e+01   4.0000000e-05
   1.1250000e+03   1.4760000e-02
   3.1500000e+02   2.7600000e-03
   5.5200000e+02   8.9500000e-03
   7.2900000e+02   1.0030000e-02
   8.5050000e+02   1.2060000e-02
   8.2800000e+02   1.0920000e-02
   5.4000000e+02   5.5300000e-03
   9.5850000e+02   1.5010000e-02
   9.6750000e+02   1.4430000e-02
   7.7400000e+02   8.9000000e-03
   2.1200000e+02   1.2900000e-03
   1.2900000e+03   1.6560000e-02
   3.6450000e+02   3.1300000e-03
   4.5600000e+02   5.8800000e-03
   3.8800000e+02   4.7800000e-03
   6.6400000e+02   1.0160000e-02
   7.3600000e+02   1.0510000e-02
   4.6800000e+02   4.1700000e-03
   7.7000000e+01   1.0000000e-05
   3.3600000e+02   4.7500000e-03
   3.9550000e+02   5.9600000e-03
   5.4250000e+02   8.3700000e-03
   5.0050000e+02   8.0500000e-03
   5.7400000e+02   7.9700000e-03
   2.6950000e+02   1.6500000e-03
   6.0000000e+00   2.0000000e-04
   1.2050000e+03   1.7380000e-02
   8.4000000e+02   9.6000000e-03
   2.0700000e+02   1.0800000e-03
   4.2700000e+02   8.3600000e-03
   5.3200000e+02   9.9600000e-03
   6.4750000e+02   1.1550000e-02
   7.8800000e+02   1.2360000e-02
   6.8400000e+02   9.1100000e-03
   2.4800000e+02   2.0000000e-03
   3.4650000e+02   6.0000000e-03
   3.5700000e+02   6.0200000e-03
   4.2700000e+02   7.1300000e-03
   4.9000000e+02   7.7100000e-03
   4.7250000e+02   7.2900000e-03
   4.0250000e+02   5.1100000e-03
   9.0000000e+01   2.6000000e-04
   9.2800000e+02   1.6380000e-02
   9.8800000e+02   1.6950000e-02
   9.8400000e+02   1.7220000e-02
   1.0400000e+03   1.7670000e-02
   7.7200000e+02   1.0020000e-02
   1.5050000e+02   8.9000000e-04
   8.0000000e+00   1.4000000e-04
   7.5250000e+02   1.2840000e-02
   8.3300000e+02   1.3310000e-02
   8.0500000e+02   1.3560000e-02
   7.3600000e+02   9.6700000e-03
   2.0300000e+02   1.9000000e-03
   1.2000000e+01   3.0000000e-05
   7.7350000e+02   1.2210000e-02
   8.1550000e+02   1.3010000e-02
   5.4950000e+02   6.8100000e-03
   1.0200000e+02   5.9000000e-04
   8.6000000e+02   1.6120000e-02
   1.0080000e+03   1.7120000e-02
   8.5200000e+02   1.2760000e-02
   3.2000000e+02   3.3800000e-03
   1.6000000e+01   1.4000000e-04
   3.4300000e+02   5.5500000e-03
   4.4800000e+02   7.1600000e-03
   5.2150000e+02   8.0500000e-03
   6.3350000e+02   9.8500000e-03
   2.9600000e+02   1.1900000e-03
   1.6000000e+01   1.9000000e-04
   4.2000000e+02   6.0600000e-03
   3.9550000e+02   6.1600000e-03
   6.3600000e+02   9.1200000e-03
   5.6400000e+02   6.1300000e-03
   2.1350000e+02   2.0500000e-03
   2.3500000e+02   4.5600000e-03
   1.9500000e+02   3.4200000e-03
   2.8500000e+02   5.6700000e-03
   2.3750000e+02   3.8200000e-03
   9.7500000e+01   9.5000000e-04
   2.0000000e+00   2.0000000e-05
   2.6400000e+02   3.8100000e-03
   2.5800000e+02   4.5900000e-03
   1.6750000e+02   3.0500000e-03
   1.4500000e+02   2.1900000e-03
   2.6700000e+02   4.0300000e-03
   1.8600000e+02   2.4300000e-03
   1.4000000e+01   2.0000000e-04
   1.6250000e+02   2.4500000e-03
   1.3800000e+03   1.7400000e-03
   2.9750000e+02   4.2800000e-03
   3.7450000e+02   6.3400000e-03
   5.0400000e+02   6.0700000e-03
   2.4000000e+02   2.0400000e-03
   1.4000000e+01   1.6000000e-04
   1.3500000e+03   2.4160000e-02
   6.3900000e+02   8.8000000e-03
   5.1000000e+01   2.7000000e-04
   3.3900000e+02   5.4800000e-03
   2.9400000e+02   5.0900000e-03
   4.2900000e+02   6.4900000e-03
   2.1000000e+02   2.5100000e-03
   1.2000000e+01   2.0000000e-04
   3.1000000e+02   6.2000000e-03
   4.5500000e+02   8.2500000e-03
   4.2250000e+02   7.9000000e-03
   3.2400000e+02   3.5100000e-03
   3.4000000e+01   3.8000000e-04
   3.2200000e+02   4.4500000e-03
   1.9200000e+02   2.9500000e-03
   3.0300000e+02   4.4700000e-03
   1.5300000e+02   1.7300000e-03
   3.1200000e+02   5.3400000e-03
   2.8500000e+02   4.6500000e-03
   2.1900000e+02   2.3900000e-03
   3.5400000e+02   5.1500000e-03
   9.0000000e+00   2.0000000e-05
   2.7900000e+02   4.6200000e-03
   3.1500000e+02   4.9900000e-03
   3.1800000e+02   5.1400000e-03
   3.7200000e+02   6.3300000e-03
   2.6100000e+02   3.0500000e-03
   5.0000000e+01   2.1000000e-04
   2.5750000e+02   4.9300000e-03
   3.9000000e+02   6.2400000e-03
   2.7250000e+02   5.4400000e-03
   1.6500000e+02   1.7500000e-03
   7.5000000e+00   8.0000000e-05
   5.0850000e+02   8.9000000e-03
   2.6950000e+02   3.9400000e-03
   7.5000000e+01   6.7000000e-04
   1.8900000e+02   2.3600000e-03
   3.2850000e+02   4.0600000e-03
   1.0500000e+02   1.2800000e-03
   1.2000000e+02   1.2200000e-03
   3.6900000e+02   5.6600000e-03
   1.5000000e+02   1.5100000e-03
   2.1900000e+02   3.0700000e-03
   1.6500000e+02   1.5800000e-03
   2.6700000e+02   3.2300000e-03
   7.5000000e+01   5.4000000e-04
   5.2000000e+02   6.8400000e-03
   9.4500000e+01   7.5000000e-04
   4.5000000e+00   6.0000000e-05
   2.3100000e+02   2.8300000e-03
   2.0100000e+02   2.3400000e-03
   2.9400000e+02   4.3100000e-03
   2.8250000e+02   4.4300000e-03
   1.8000000e+02   2.4400000e-03
   7.5000000e+00   7.0000000e-05
   2.9700000e+02   3.5100000e-03
   6.0000000e+01   5.8000000e-04
   1.3800000e+02   1.1000000e-03
   2.4250000e+02   3.1800000e-03
   2.6000000e+01   3.3000000e-04
   9.2500000e+01   1.0000000e-03
   4.6500000e+01   5.6000000e-04
   3.0000000e+00   2.4000000e-04
   1.9600000e+02   2.4100000e-03
   7.5000000e+00   1.7000000e-04
   1.4500000e+02   1.7500000e-03
   1.8000000e+01   2.7000000e-04
   7.3500000e+01   5.7000000e-04
   1.6000000e+02   2.5400000e-03
   1.7500000e+02   2.8900000e-03
   1.6250000e+02   2.8200000e-03
   4.6000000e+01   3.1000000e-04
   1.0200000e+02   1.4500000e-03
   1.8000000e+01   2.7000000e-04
   2.3250000e+02   3.2300000e-03
   6.0000000e+00   4.1000000e-04
   2.0400000e+02   2.4900000e-03
   3.1850000e+02   4.8300000e-03
   6.0000000e+01   7.9000000e-04
   1.7100000e+02   1.7600000e-03
   6.0000000e+00   1.6000000e-04
   3.3900000e+02   5.2500000e-03
   7.5000000e+01   7.3000000e-04
   3.9000000e+01   2.6000000e-04
   2.0700000e+02   2.8900000e-03
   2.0000000e+01   3.0000000e-04
   4.0200000e+02   6.2800000e-03
   2.4750000e+02   3.4800000e-03
   9.2500000e+01   1.2000000e-03
   7.2000000e+01   7.8000000e-04
   2.4000000e+01   1.0000000e-04
   2.1600000e+02   2.1300000e-03
   1.7150000e+02   1.7700000e-03
   2.3450000e+02   2.9900000e-03
   8.0000000e+00   2.1000000e-04
   3.1150000e+02   3.7700000e-03
   5.7000000e+01   4.2000000e-04
   1.3500000e+02   1.4500000e-03
   4.5000000e+00   1.1000000e-04
   2.6950000e+02   2.7300000e-03
   2.5000000e+01   2.3000000e-04
   2.3400000e+02   2.7000000e-03
   4.5000000e+01   4.8000000e-04
   4.0000000e+01   4.4000000e-04
   1.1400000e+02   1.7600000e-03
   7.5000000e+00   1.7000000e-04
   3.6000000e+02   3.9800000e-03
   1.0000000e+01   3.5000000e-04
   7.2500000e+01   7.2000000e-04
   2.4250000e+02   3.4400000e-03
   8.2000000e+01   1.1200000e-03
   2.2250000e+02   3.4200000e-03
   2.2000000e+01   2.1000000e-04
   1.7500000e+02   2.2800000e-03
   2.4000000e+01   3.4000000e-04
   9.0000000e+00   1.2000000e-04
   3.8000000e+01   5.5000000e-04
   1.5000000e+02   1.4300000e-03
   1.6250000e+02   2.0000000e-03
   1.4250000e+02   1.7000000e-03
   1.2000000e+01   4.0000000e-05
   2.2050000e+02   2.3100000e-03
   1.8200000e+02   2.9600000e-03
   9.8000000e+01   1.3300000e-03
   6.0000000e+00   2.2000000e-04
   1.6400000e+02   2.8900000e-03
   8.4000000e+01   1.1400000e-03
   9.2000000e+01   1.1900000e-03
   2.1000000e+02   3.1100000e-03
   9.7500000e+01   1.2600000e-03
   1.0250000e+02   1.0600000e-03
   8.5000000e+01   8.1000000e-04
   7.5000000e+01   6.7000000e-04
   1.5200000e+02   2.6400000e-03
   1.5800000e+02   2.4600000e-03
   1.5200000e+02   2.4000000e-03
   3.6000000e+01   3.1000000e-04
   3.4800000e+02   5.9300000e-03
   2.0400000e+02   2.7800000e-03
   1.2600000e+02   2.1500000e-03
   6.8000000e+01   9.1000000e-04
   1.8000000e+02   2.2800000e-03
   1.8000000e+01   2.1000000e-04
   2.0400000e+02   2.3700000e-03
   7.5000000e+00   3.0000000e-04
   1.3750000e+02   1.8200000e-03
   6.0000000e+00   1.8000000e-04
   1.6200000e+02   1.8400000e-03
   4.5000000e+00   4.1000000e-04
   9.4000000e+01   1.3500000e-03
   3.0000000e+01   4.1000000e-04
   1.3800000e+02   1.7600000e-03
   3.1500000e+01   5.8000000e-04
   1.1000000e+02   1.8100000e-03
   9.0000000e+00   2.2000000e-04
   7.8000000e+01   1.1500000e-03
   1.1100000e+02   1.2800000e-03
   4.6000000e+01   5.4000000e-04
   3.9000000e+01   4.8000000e-04
   7.2000000e+01   9.6000000e-04
   1.5000000e+01   1.8000000e-04
   1.2600000e+02   2.9400000e-03
   9.6000000e+01   2.0000000e-03
   1.8000000e+01   1.7000000e-04
   4.6550000e+02   7.2400000e-03
   1.0200000e+02   1.2700000e-03
   5.0000000e+01   6.7000000e-04
   1.0600000e+02   1.7000000e-03
   5.6000000e+01   8.5000000e-04
   9.6000000e+01   1.0200000e-03
   2.0000000e+00   2.6000000e-04
   5.0000000e+00   3.5000000e-04
   1.9000000e+02   3.3100000e-03
   6.4000000e+01   8.8000000e-04
   1.1400000e+02   1.0000000e-03
   2.5550000e+02   3.3300000e-03
   1.2000000e+01   2.4000000e-04
   1.0500000e+02   1.1200000e-03
   1.1250000e+02   1.4900000e-03
   7.5000000e+00   4.0000000e-04
   1.6250000e+02   2.3600000e-03
   1.1600000e+02   1.7200000e-03
   7.5000000e+00   4.2000000e-04
   1.5000000e+01   3.4000000e-04
   4.0000000e+01   6.4000000e-04
   1.5000000e+01   4.5000000e-04
   6.8000000e+01   1.1300000e-03
   2.2500000e+01   6.3000000e-04
   6.0000000e+00   4.0000000e-04
   3.0000000e+01   6.5000000e-04
   6.0000000e+01   8.9000000e-04
   6.0000000e+01   1.5100000e-03
   4.9000000e+01   1.1300000e-03
   1.6000000e+01   3.7000000e-04
   3.1200000e+02   4.6700000e-03
   9.0000000e+01   1.2900000e-03
   3.0000000e+00   1.7000000e-04
   1.0500000e+01   2.7000000e-04
   1.5400000e+02   2.5100000e-03
   6.2000000e+01   1.0100000e-03
   3.0000000e+00   2.0000000e-05
   2.0750000e+02   3.0300000e-03
   4.2500000e+01   5.3000000e-04
   7.6500000e+01   1.4800000e-03
   1.8750000e+02   2.6900000e-03
   2.2000000e+01   4.6000000e-04
   1.6000000e+01   3.1000000e-04
   2.8500000e+02   4.5200000e-03
   6.9000000e+01   9.1000000e-04
   9.7500000e+01   1.6700000e-03
   2.6750000e+02   3.9000000e-03
   1.1000000e+02   1.3600000e-03
   3.0000000e+00   2.6000000e-04
   2.3700000e+02   3.7200000e-03
   1.0000000e+01   2.0000000e-04
   2.2750000e+02   3.5900000e-03
   1.0250000e+02   1.5600000e-03
   2.0000000e+00   3.2000000e-04
   1.2200000e+02   1.9100000e-03
   7.5000000e+00   3.1000000e-04
   1.5400000e+02   2.1400000e-03
   2.8500000e+01   4.7000000e-04
   3.0000000e+00   2.4000000e-04
   1.3000000e+02   1.8700000e-03
   6.0000000e+00   3.7000000e-04
   5.7500000e+01   8.2000000e-04
   1.6400000e+02   3.3800000e-03
   1.4800000e+02   2.5600000e-03
   1.7750000e+02   2.7300000e-03
   5.7500000e+01   8.1000000e-04
   7.8000000e+01   1.6200000e-03
   3.3000000e+01   6.3000000e-04
   1.2000000e+01   4.2000000e-04
   5.2000000e+01   9.0000000e-04
   5.5000000e+01   6.2000000e-04
   7.8000000e+01   1.1700000e-03
   7.0500000e+01   1.3100000e-03
   6.9000000e+01   1.3500000e-03
   7.2000000e+01   1.2300000e-03
   9.0000000e+00   1.2000000e-04
   1.2200000e+02   1.7900000e-03
   3.7500000e+01   5.2000000e-04
   7.4000000e+01   8.9000000e-04
   1.2600000e+02   1.9400000e-03
   6.4000000e+01   8.6000000e-04
   1.0600000e+02   1.3900000e-03
   3.9000000e+01   7.0000000e-04
   7.2500000e+01   9.0000000e-04
   3.8000000e+01   7.2000000e-04
   6.7500000e+01   8.5000000e-04
   3.2000000e+01   5.6000000e-04
   4.4100000e+02   7.7800000e-03
   4.8600000e+02   8.7200000e-03
   4.2350000e+02   5.0100000e-03
   1.0500000e+02   1.1000000e-03
   4.5000000e+00   1.5000000e-04
   7.5150000e+02   1.0460000e-02
   4.0050000e+02   4.4100000e-03
   4.5000000e+01   2.6000000e-04
   4.4100000e+02   5.9100000e-03
   1.0500000e+02   9.4000000e-04
   4.5000000e+00   3.8000000e-04
   2.5900000e+02   2.9600000e-03
   7.5000000e+00   2.2000000e-04
   1.4000000e+02   1.2800000e-03
   3.0000000e+00   8.0000000e-05
   4.1400000e+02   4.2500000e-03
   2.2500000e+01   3.1000000e-04
   2.6100000e+02   2.1900000e-03
   4.7600000e+02   6.0600000e-03
   1.7500000e+02   1.5400000e-03
   4.5000000e+00   3.0000000e-05
   1.2500000e+03   2.1800000e-02
   5.4000000e+02   5.8300000e-03
   2.1000000e+02   1.9500000e-03
   1.0000000e+01   1.6000000e-04
   2.5200000e+02   2.2100000e-03
   3.0000000e+00   3.6000000e-04
   7.1200000e+02   1.0300000e-02
   3.1600000e+02   3.4000000e-03
   8.0000000e+00   3.2000000e-04
   4.8800000e+02   5.8400000e-03
   2.7500000e+01   2.6000000e-04
   4.4100000e+02   5.2600000e-03
   8.0500000e+01   6.4000000e-04
   1.0500000e+02   1.2000000e-03
   5.5300000e+02   8.5000000e-03
   5.8100000e+02   7.3600000e-03
   1.7100000e+02   1.3100000e-03
   4.3200000e+02   6.6900000e-03
   2.1600000e+02   2.5300000e-03
   4.5000000e+00   2.0000000e-04
   3.9200000e+02   4.1200000e-03
   1.4000000e+01   1.8000000e-04
   5.3550000e+02   8.0300000e-03
   2.8000000e+02   2.9500000e-03
   2.7600000e+02   4.0100000e-03
   1.2600000e+02   1.5300000e-03
   1.2000000e+01   1.9000000e-04
   4.0250000e+02   5.4600000e-03
   4.4100000e+02   5.5900000e-03
   2.1900000e+02   2.4600000e-03
   4.5000000e+00   1.5000000e-04
   3.7500000e+02   6.5700000e-03
   4.7950000e+02   6.7400000e-03
   2.5900000e+02   3.0300000e-03
   1.8000000e+01   2.1000000e-04
   2.4900000e+02   2.7600000e-03
   3.5000000e+01   3.0000000e-04
   3.0300000e+02   4.6700000e-03
   1.1700000e+02   1.3800000e-03
   2.0000000e+00   3.1000000e-04
   2.0750000e+02   2.8000000e-03
   5.2000000e+01   5.9000000e-04
   5.7600000e+02   9.0000000e-03
   4.6000000e+02   5.9800000e-03
   1.6400000e+02   1.5400000e-03
   4.5000000e+00   2.0000000e-05
   2.7450000e+02   2.8000000e-03
   1.0000000e+01   2.2000000e-04
   2.4400000e+02   2.3600000e-03
   8.0000000e+00   3.3000000e-04
   2.6100000e+02   2.4200000e-03
   6.0000000e+00   2.2000000e-04
   2.8000000e+02   3.4600000e-03
   7.7500000e+01   8.6000000e-04
   1.8250000e+02   2.8300000e-03
   1.2000000e+02   1.4500000e-03
   7.5000000e+00   3.2000000e-04
   2.7600000e+02   2.5600000e-03
   3.0000000e+00   2.1000000e-04
   1.0800000e+02   1.0200000e-03
   3.0000000e+00   2.1000000e-04
   5.1000000e+02   5.7300000e-03
   7.0000000e+01   5.0000000e-04
   2.6000000e+02   4.4200000e-03
   3.4500000e+02   4.7100000e-03
   1.7700000e+02   1.8900000e-03
   9.0000000e+00   1.6000000e-04
   1.9500000e+01   4.1000000e-04
   5.0000000e+01   7.0000000e-04
   2.0000000e+00   2.1000000e-04
   1.2600000e+02   1.7800000e-03
   3.0000000e+00   2.2000000e-04
   1.4000000e+01   1.9000000e-04
   1.2750000e+02   1.4700000e-03
   4.5000000e+00   2.0000000e-04
   1.4800000e+02   2.2200000e-03
   6.8000000e+01   1.0000000e-03
   1.0500000e+01   3.4000000e-04
   1.3600000e+02   1.8600000e-03
   4.8000000e+01   6.7000000e-04
   1.3500000e+02   1.9600000e-03
   1.4750000e+02   1.7100000e-03
   4.4000000e+01   6.2000000e-04
   1.0800000e+02   1.6500000e-03
   1.8750000e+02   2.4100000e-03
   9.0000000e+01   1.1100000e-03
   5.2000000e+01   7.8000000e-04
   1.4750000e+02   1.8200000e-03
   2.8000000e+01   4.0000000e-04
   1.1400000e+02   1.7400000e-03
   1.3600000e+02   1.7100000e-03
   5.0000000e+01   8.0000000e-04
   1.7000000e+02   2.4400000e-03
   1.2200000e+02   2.1900000e-03
   5.2000000e+01   9.3000000e-04
   8.7000000e+01   1.4600000e-03
   5.8500000e+01   9.2000000e-04
   1.6500000e+01   5.0000000e-04
   1.2800000e+02   1.8500000e-03
   4.6000000e+01   4.5000000e-04
   1.0800000e+02   1.2600000e-03
   3.0000000e+00   1.5000000e-04
   8.6000000e+01   1.3000000e-03
   1.6500000e+01   2.9000000e-04
   7.3500000e+01   1.1000000e-03
   2.4000000e+01   3.5000000e-04
   1.2000000e+02   1.2700000e-03
   6.0000000e+00   2.3000000e-04
   8.7500000e+01   8.3000000e-04
   6.0000000e+00   7.0000000e-05
   6.8000000e+01   6.6000000e-04
   3.0000000e+01   7.4000000e-04
   5.6000000e+01   9.7000000e-04
   1.3500000e+01   4.5000000e-04
   1.1550000e+03   1.3730000e-02
   3.9600000e+02   4.1700000e-03
   8.3600000e+02   8.9000000e-03
   6.3000000e+01   5.6000000e-04
   4.3400000e+02   4.8000000e-03
   1.2950000e+02   1.0300000e-03
   7.3600000e+02   1.1190000e-02
   7.9200000e+02   1.0550000e-02
   7.2000000e+02   8.4500000e-03
   2.6000000e+02   2.4800000e-03
   8.0000000e+00   2.4000000e-04
   2.0250000e+02   1.5700000e-03
   4.5600000e+02   6.2700000e-03
   2.4150000e+02   2.3900000e-03
   8.8400000e+02   1.3110000e-02
   8.2000000e+02   9.9900000e-03
   2.3200000e+02   2.0300000e-03
   1.5620000e+03   2.0010000e-02
   5.7000000e+02   5.1300000e-03
   1.0000000e+01   2.7000000e-04
   9.0450000e+02   1.5850000e-02
   8.5050000e+02   1.3190000e-02
   9.4950000e+02   1.2040000e-02
   4.6800000e+02   4.8400000e-03
   1.7500000e+01   3.0000000e-04
   2.1200000e+02   1.5000000e-03
   4.5000000e+00   6.3000000e-04
   3.8700000e+02   3.0900000e-03
   6.0000000e+00   4.7000000e-04
   8.6400000e+02   1.4290000e-02
   3.5000000e+01   3.1000000e-04
   4.6900000e+02   8.6200000e-03
   6.3000000e+02   8.6200000e-03
   4.5500000e+02   5.2800000e-03
   2.0000000e+01   2.9000000e-04
   4.7700000e+02   4.4500000e-03
   8.0000000e+00   3.0000000e-04
   6.5800000e+02   1.0810000e-02
   4.2700000e+02   4.8700000e-03
   4.5000000e+00   3.2000000e-04
   4.2300000e+02   6.4500000e-03
   5.0100000e+02   6.1500000e-03
   1.6200000e+02   1.4500000e-03
   3.8500000e+02   5.3600000e-03
   4.8650000e+02   6.9200000e-03
   2.2500000e+02   2.3200000e-03
   7.5000000e+00   2.5000000e-04
   3.6400000e+02   4.9100000e-03
   6.3200000e+02   8.9400000e-03
   5.0750000e+02   6.2900000e-03
   1.5750000e+02   1.5800000e-03
   4.5000000e+02   5.8100000e-03
   6.0000000e+00   2.8000000e-04
   3.2500000e+02   2.4700000e-03
   2.2800000e+02   3.4000000e-03
   3.1500000e+02   4.4200000e-03
   3.4200000e+02   4.9800000e-03
   4.1100000e+02   5.6600000e-03
   4.3200000e+02   5.4000000e-03
   7.2000000e+01   9.3000000e-04
   4.6200000e+02   5.5700000e-03
   1.9600000e+02   1.6400000e-03
   3.4800000e+02   3.7500000e-03
   3.2500000e+01   5.5000000e-04
   2.4600000e+02   3.6900000e-03
   3.3900000e+02   4.6900000e-03
   1.0500000e+02   1.2600000e-03
   9.9000000e+02   1.4910000e-02
   1.0500000e+02   1.1200000e-03
   3.0000000e+00   4.7000000e-04
   6.1600000e+02   1.0180000e-02
   5.2150000e+02   6.0300000e-03
   1.2000000e+01   3.3000000e-04
   6.4000000e+02   7.9100000e-03
   5.6350000e+02   6.2600000e-03
   1.0200000e+02   1.1000000e-03
   2.0000000e+00   2.3000000e-04
   8.0800000e+02   1.6220000e-02
   7.9200000e+02   8.5400000e-03
   3.5000000e+01   5.6000000e-04
   6.3000000e+02   8.9200000e-03
   1.0850000e+02   7.3000000e-04
   4.0250000e+02   6.0800000e-03
   2.6750000e+02   3.2000000e-03
   4.5000000e+00   4.5000000e-04
   5.1100000e+02   8.6400000e-03
   5.5300000e+02   8.4000000e-03
   3.5000000e+01   5.5000000e-04
   1.4500000e+02   2.3100000e-03
   1.7750000e+02   2.3300000e-03
   9.0000000e+02   9.9900000e-03
   1.1550000e+02   1.2600000e-03
   1.4400000e+02   1.2100000e-03
   5.2000000e+02   4.7700000e-03
   1.0000000e+01   2.6000000e-04
   2.2500000e+02   3.7200000e-03
   2.2750000e+02   3.3300000e-03
   9.4000000e+01   8.7000000e-04
   5.8050000e+02   5.7000000e-03
   5.1000000e+02   6.7900000e-03
   3.7200000e+02   3.9600000e-03
   6.0000000e+00   3.8000000e-04
   5.6400000e+02   7.8800000e-03
   1.7000000e+02   2.2100000e-03
   1.4250000e+02   2.3700000e-03
   3.2000000e+01   6.0000000e-04
   2.7500000e+02   3.7300000e-03
   5.8800000e+02   6.9200000e-03
   2.0000000e+01   5.0000000e-04
   4.2000000e+02   6.7600000e-03
   1.6000000e+02   1.7200000e-03
   4.8400000e+02   4.4600000e-03
   4.5000000e+00   3.3000000e-04
   5.0000000e+01   5.7000000e-04
   2.7500000e+02   5.1400000e-03
   8.0000000e+01   1.0400000e-03
   1.8600000e+02   2.5500000e-03
   3.0000000e+00   6.4000000e-04
   3.5400000e+02   5.9600000e-03
   4.2900000e+02   6.0100000e-03
   1.0500000e+02   1.3600000e-03
   9.6000000e+01   1.7000000e-03
   7.5000000e+00   4.0000000e-04
   3.6600000e+02   5.8600000e-03
   4.0000000e+01   7.7000000e-04
   2.6700000e+02   5.1700000e-03
   3.9300000e+02   6.7900000e-03
   3.3600000e+02   4.1600000e-03
   4.2500000e+01   7.3000000e-04
   3.1500000e+02   4.9400000e-03
   3.0000000e+01   5.2000000e-04
   3.5350000e+02   1.9600000e-03
   3.0000000e+01   6.3000000e-04
   3.9600000e+02   6.0400000e-03
   8.7000000e+01   8.2000000e-04
   3.2000000e+02   3.7600000e-03
   6.0000000e+00   6.4000000e-04
   3.6000000e+02   7.4300000e-03
   3.9600000e+02   4.2900000e-03
   8.1000000e+01   1.1900000e-03
   1.7100000e+02   2.4300000e-03
   5.0000000e+01   9.3000000e-04
   7.5000000e+00   3.5000000e-04
   3.6000000e+02   4.5800000e-03
   1.8000000e+01   3.6000000e-04
   1.8900000e+02   4.5000000e-03
   1.7200000e+02   4.0200000e-03
   1.6800000e+02   3.3200000e-03
   3.6000000e+01   8.6000000e-04
   6.6000000e+01   8.0000000e-04
   2.2000000e+01   6.1000000e-04
   7.5000000e+01   1.0800000e-03
   2.5500000e+02   3.7800000e-03
   2.4900000e+02   3.1600000e-03
   4.6500000e+02   7.8600000e-03
   2.6100000e+02   3.6200000e-03
   2.6000000e+02   2.2700000e-03
   1.3750000e+02   1.5500000e-03
   4.7600000e+02   6.0600000e-03
   1.5750000e+02   1.6900000e-03
   3.4500000e+02   4.3100000e-03
   7.5000000e+01   4.9000000e-04
   7.5000000e+01   6.8000000e-04
   1.1000000e+02   1.6100000e-03
   1.9200000e+02   1.7400000e-03
   1.1700000e+02   1.4200000e-03
   1.8000000e+02   3.5100000e-03
   1.2600000e+02   2.1600000e-03
   5.8000000e+01   8.6000000e-04
   3.1000000e+02   8.3800000e-03
   2.7900000e+02   3.8100000e-03
   3.0000000e+01   4.5000000e-04
   1.8000000e+01   4.2000000e-04
   2.0000000e+01   5.2000000e-04
   4.2000000e+02   4.3500000e-03
   8.1000000e+01   7.2000000e-04
   2.4750000e+02   4.3300000e-03
   1.3500000e+02   1.4000000e-03
   2.8500000e+02   4.1800000e-03
   3.0500000e+02   6.0100000e-03
   3.5400000e+02   4.5100000e-03
   8.0000000e+01   9.9000000e-04
   7.8000000e+01   1.2400000e-03
   4.2000000e+01   7.4000000e-04
   2.3100000e+02   3.3000000e-03
   1.4500000e+02   2.4700000e-03
   4.2000000e+02   4.6700000e-03
   4.5000000e+01   4.1000000e-04
   3.6000000e+02   5.9800000e-03
   3.5400000e+02   4.7800000e-03
   1.0500000e+02   1.0800000e-03
   2.9700000e+02   3.6600000e-03
   1.2000000e+01   3.1000000e-04
   3.0000000e+01   5.7000000e-04
   2.5200000e+02   3.9500000e-03
   2.4000000e+02   3.7500000e-03
   4.1300000e+02   5.9900000e-03
   6.4000000e+01   7.3000000e-04
   4.2000000e+02   4.6800000e-03
   5.1000000e+01   5.4000000e-04
   4.4000000e+01   5.6000000e-04
   1.3800000e+02   1.9700000e-03
   1.2250000e+02   1.4000000e-03
   3.6300000e+02   4.1400000e-03
   1.1400000e+02   1.0200000e-03
   2.7000000e+02   3.0100000e-03
   7.5000000e+01   2.9000000e-04
   2.4600000e+02   2.8200000e-03
   1.8000000e+01   1.0200000e-03
   8.7000000e+01   6.3000000e-04
   2.8000000e+02   2.7500000e-03
   2.0000000e+01   8.0000000e-05
   5.0000000e+01   1.2400000e-03
   2.8800000e+02   2.9300000e-03
   2.1300000e+02   1.7400000e-03
   2.0000000e+01   4.0000000e-05
   3.1850000e+02   3.0700000e-03
   4.5000000e+01   3.2000000e-04
   1.6800000e+02   2.1700000e-03
   3.9300000e+02   6.5100000e-03
   2.8400000e+02   2.8600000e-03
   8.0000000e+00   5.4000000e-04
   4.8800000e+02   7.0800000e-03
   3.9000000e+01   8.2000000e-04
   2.4400000e+02   2.8100000e-03
   1.2600000e+02   1.5500000e-03
   3.2000000e+02   3.2000000e-03
   3.0000000e+01   3.6000000e-04
   3.6800000e+02   3.9600000e-03
   3.0000000e+01   2.0000000e-05
   2.1000000e+02   2.5400000e-03
   1.6500000e+02   1.8700000e-03
   5.0000000e+00   6.1000000e-04
   2.7450000e+02   2.6800000e-03
   3.5500000e+02   6.0600000e-03
   2.6250000e+02   4.1600000e-03
   3.2000000e+01   2.5000000e-04
   2.8000000e+01   5.4000000e-04
   1.8600000e+02   2.1400000e-03
   2.2000000e+02   2.1200000e-03
   5.0700000e+02   6.0800000e-03
   2.5800000e+02   3.5400000e-03
   2.2000000e+01   4.2000000e-04
   5.5000000e+01   2.5000000e-04
   5.0800000e+02   5.4400000e-03
   4.5000000e+01   4.8000000e-04
   1.5900000e+02   1.4100000e-03
   1.2000000e+02   1.2900000e-03
   1.4000000e+02   1.5800000e-03
   3.0000000e+01   1.8000000e-04
   1.1750000e+02   1.0400000e-03
   1.3500000e+02   9.6000000e-04
   2.4000000e+02   2.7900000e-03
   1.9500000e+02   1.9800000e-03
   2.7300000e+02   3.0600000e-03
   1.2000000e+01   4.7000000e-04
   2.2050000e+02   2.9500000e-03
   7.5000000e+00   4.0000000e-04
   2.9100000e+02   3.4800000e-03
   5.5000000e+01   5.6000000e-04
   2.4850000e+02   1.7600000e-03
   2.2800000e+02   2.0600000e-03
   2.2000000e+01   2.8000000e-04
   1.5750000e+02   1.7500000e-03
   3.0000000e+00   2.2000000e-04
   2.2200000e+02   2.7300000e-03
   1.1100000e+02   1.0500000e-03
   2.5800000e+02   3.0300000e-03
   2.4000000e+01   4.0000000e-05
   2.2750000e+02   1.9900000e-03
   4.2300000e+02   6.1300000e-03
   2.4300000e+02   2.6300000e-03
   1.5000000e+01   3.2000000e-04
   2.5750000e+02   3.4500000e-03
   3.8400000e+02   4.9000000e-03
   1.3800000e+02   1.3100000e-03
   3.7800000e+02   5.9100000e-03
   1.5000000e+02   1.3400000e-03
   9.0000000e+01   7.1000000e-04
   9.3000000e+01   8.6000000e-04
   5.8800000e+02   7.0400000e-03
   1.1200000e+02   7.9000000e-04
   6.0000000e+01   8.3000000e-04
   8.7000000e+01   7.2000000e-04
   4.4000000e+01   5.5000000e-04
   4.2500000e+01   6.6000000e-04
   3.0000000e+01   2.6000000e-04
   3.8150000e+02   4.1500000e-03
   9.6000000e+01   1.0100000e-03
   1.1250000e+02   1.2700000e-03
   1.3500000e+01   2.9000000e-04
   2.4750000e+02   4.0700000e-03
   1.9750000e+02   2.5100000e-03
   9.0000000e+00   5.3000000e-04
   9.1500000e+01   1.5500000e-03
   7.8000000e+01   1.2400000e-03
   4.9500000e+01   9.4000000e-04
   2.7000000e+02   4.3400000e-03
   1.5000000e+02   1.8600000e-03
   1.0500000e+01   1.5000000e-04
   1.7400000e+02   2.1100000e-03
   3.3000000e+02   6.0300000e-03
   1.2300000e+02   1.5000000e-03
   1.8400000e+02   3.6300000e-03
   1.7500000e+02   1.9400000e-03
   3.2000000e+01   2.3000000e-04
   8.4000000e+01   7.6000000e-04
   1.0800000e+02   8.0000000e-04
   9.5000000e+01   1.2000000e-03
   3.1850000e+02   3.8400000e-03
   4.2000000e+01   3.2000000e-04
   1.8000000e+02   2.0200000e-03
   1.1750000e+02   1.9400000e-03
   8.7000000e+01   8.0000000e-04
   1.8300000e+02   1.9300000e-03
   1.3200000e+02   1.6600000e-03
   8.2500000e+01   6.0000000e-04
   2.3100000e+02   2.8700000e-03
   3.4000000e+01   2.3000000e-04
   1.8900000e+02   2.0500000e-03
   2.6000000e+01   1.3000000e-04
   2.4500000e+02   3.4900000e-03
   4.2500000e+01   5.3000000e-04
   3.0300000e+02   4.5600000e-03
   6.7500000e+01   7.2000000e-04
   1.7400000e+02   2.1700000e-03
   3.1200000e+02   3.5400000e-03
   1.8000000e+02   1.4900000e-03
   2.0000000e+01   1.3000000e-04
   3.6050000e+02   3.2600000e-03
   6.0000000e+01   7.2000000e-04
   2.1750000e+02   3.5300000e-03
   4.5000000e+01   4.5000000e-04
   2.2750000e+02   2.4700000e-03
   1.8000000e+02   3.1500000e-03
   2.0000000e+02   3.1300000e-03
   5.8000000e+01   8.2000000e-04
   2.9500000e+02   4.9500000e-03
   1.0500000e+02   1.2400000e-03
   1.7800000e+02   2.9900000e-03
   1.3400000e+02   1.8500000e-03
   1.7250000e+02   3.6000000e-03
   9.5000000e+01   1.5900000e-03
   1.9750000e+02   2.3700000e-03
   7.5000000e+01   1.0000000e-03
   3.0250000e+02   5.2200000e-03
   1.6000000e+02   2.0500000e-03
   1.6000000e+01   2.6000000e-04
   1.3000000e+01   5.1000000e-04
   8.2000000e+01   1.0000000e-03
   1.1750000e+02   1.2100000e-03
   5.0000000e+00   2.2000000e-04
   1.3000000e+02   1.5100000e-03
   1.2400000e+02   2.0500000e-03
   3.0000000e+01   4.7000000e-04
   1.5000000e+02   2.1700000e-03
   9.8000000e+01   1.6300000e-03
   8.4000000e+01   1.1900000e-03
   1.6200000e+02   2.0600000e-03
   4.8000000e+01   3.1000000e-04
   1.2000000e+02   1.2400000e-03
   2.1500000e+02   2.9300000e-03
   3.0000000e+01   7.6000000e-04
   1.1250000e+02   2.4500000e-03
   1.3400000e+02   1.9000000e-03
   1.2000000e+02   2.2800000e-03
   3.4500000e+01   5.4000000e-04
   2.6100000e+02   3.3900000e-03
   1.2300000e+02   1.0200000e-03
   1.6100000e+02   2.2200000e-03
   7.5000000e+00   4.5000000e-04
   4.6000000e+01   3.5000000e-04
   7.0000000e+01   9.7000000e-04
   1.7000000e+02   2.5800000e-03
   2.7000000e+01   4.4000000e-04
   2.3000000e+02   4.2500000e-03
   2.1250000e+02   3.6500000e-03
   2.2000000e+02   2.3200000e-03
   1.5000000e+01   3.6000000e-04
   1.9000000e+02   1.0500000e-03
   3.4500000e+01   4.2000000e-04
   1.7200000e+02   3.2100000e-03
   9.8000000e+01   1.6800000e-03
   7.0000000e+01   6.1000000e-04
   2.5500000e+02   2.7000000e-03
   6.5000000e+01   5.5000000e-04
   1.9200000e+02   3.0200000e-03
   1.6400000e+02   2.9800000e-03
   8.2000000e+01   1.0900000e-03
   2.0250000e+02   2.9300000e-03
   1.8000000e+02   1.9800000e-03
   2.2500000e+02   3.4400000e-03
   1.3500000e+02   1.8500000e-03
   4.2000000e+01   4.8000000e-04
   2.5200000e+02   3.1300000e-03
   7.5000000e+01   7.3000000e-04
   3.4800000e+02   6.3300000e-03
   1.0800000e+02   1.4800000e-03
   1.9500000e+02   2.4300000e-03
   2.6000000e+01   4.0000000e-04
   1.4200000e+02   2.0400000e-03
   1.5000000e+01   2.9000000e-04
   1.1000000e+02   1.8000000e-03
   5.2000000e+01   1.0300000e-03
   1.7000000e+02   2.2600000e-03
   2.1000000e+01   4.2000000e-04
   9.9000000e+01   1.1800000e-03
   2.6000000e+02   3.5400000e-03
   1.6000000e+02   1.8400000e-03
   2.1750000e+02   2.6300000e-03
   2.8000000e+01   4.5000000e-04
   1.1000000e+02   1.5800000e-03
   8.2500000e+01   9.4000000e-04
   1.5400000e+02   3.0500000e-03
   4.8000000e+01   4.8000000e-04
   1.8800000e+02   2.7200000e-03
   1.3400000e+02   1.9400000e-03
   4.2000000e+01   5.9000000e-04
   1.1200000e+02   1.1500000e-03
   1.6200000e+02   1.4300000e-03
   8.1000000e+01   4.9000000e-04
   1.7000000e+02   2.4800000e-03
   6.0000000e+01   6.5000000e-04
   1.6800000e+02   2.5100000e-03
   1.0200000e+02   1.4300000e-03
   1.1800000e+02   1.5200000e-03
   1.9600000e+02   2.7900000e-03
   5.0000000e+01   5.6000000e-04
   1.2500000e+02   1.5200000e-03
   1.0500000e+01   2.1000000e-04
   1.6800000e+02   2.3800000e-03
   1.3200000e+02   2.0300000e-03
   3.8000000e+01   3.8000000e-04
   2.1000000e+02   2.6500000e-03
   1.3400000e+02   1.9600000e-03
   9.0000000e+01   1.0400000e-03
   2.8500000e+02   3.6400000e-03
   2.2750000e+02   3.6000000e-03
   1.7250000e+02   2.1500000e-03
   2.4000000e+01   2.9000000e-04
   2.5250000e+02   3.2900000e-03
   3.0000000e+01   6.1000000e-04
   1.8250000e+02   2.4500000e-03
   6.6000000e+01   6.5000000e-04
   9.0000000e+01   7.3000000e-04
   2.6000000e+02   2.8700000e-03
   4.0000000e+01   2.2000000e-04
   1.3600000e+02   1.5400000e-03
   3.2000000e+01   3.2000000e-04
   1.0800000e+02   1.6900000e-03
   7.3500000e+01   1.1570000e-02
   9.6000000e+01   9.0000000e-04
   8.6000000e+01   1.1400000e-03
   1.8000000e+01   2.8000000e-04
   2.1200000e+02   3.5500000e-03
   1.4000000e+02   2.2700000e-03
   1.2400000e+02   2.0300000e-03
   9.8000000e+01   9.7000000e-04
   2.3800000e+02   3.5600000e-03
   2.2000000e+02   2.9400000e-03
   2.4000000e+01   2.3000000e-04
   2.2800000e+02   2.5000000e-03
   1.1400000e+02   1.7200000e-03
   4.6500000e+01   5.3000000e-04
   2.3200000e+02   3.2300000e-03
   7.4000000e+01   3.6000000e-04
   1.4200000e+02   1.3600000e-03
   6.4500000e+01   5.1000000e-04
   9.0000000e+01   1.0300000e-03
   4.1100000e+02   5.9800000e-03
   4.2000000e+02   4.7800000e-03
   3.2700000e+02   4.4200000e-03
   1.3750000e+02   1.1900000e-03
   1.4600000e+02   1.5000000e-03
   1.3200000e+02   1.2600000e-03
   6.0000000e+01   2.5000000e-04
   1.7200000e+02   2.9600000e-03
   3.9000000e+01   2.3000000e-04
   1.3000000e+02   1.1800000e-03
   1.3800000e+02   1.0300000e-03
   9.2000000e+01   7.2000000e-04
   1.0350000e+02   1.1900000e-03
   9.9000000e+01   9.5000000e-04
   1.2800000e+02   8.9000000e-04
   1.2800000e+02   1.2400000e-03
   2.0800000e+02   1.7200000e-03
   5.4000000e+01   2.1000000e-04
   9.7500000e+01   1.4400000e-03
   6.4500000e+01   5.0000000e-04
   9.0000000e+01   1.2400000e-03
   4.2000000e+01   4.0000000e-04
   1.6000000e+02   2.0400000e-03
   9.4500000e+01   9.1000000e-04
   1.2000000e+02   1.0600000e-03
   1.4400000e+02   1.5700000e-03
   1.0500000e+02   1.2200000e-03
   7.0500000e+01   9.4000000e-04
   7.2000000e+01   4.7000000e-04
   1.4100000e+02   1.6300000e-03
   1.0500000e+02   1.5300000e-03
   7.0500000e+01   1.1100000e-03
   4.0500000e+01   3.1000000e-04
   5.2500000e+01   6.6000000e-04
   6.3000000e+01   8.5000000e-04
   1.4800000e+02   2.4800000e-03
   6.2000000e+01   4.6000000e-04
   9.1500000e+01   1.4300000e-03
   6.1500000e+01   4.6000000e-04
   1.3800000e+02   1.5100000e-03
   9.7500000e+01   1.1200000e-03
   1.7600000e+02   1.4300000e-03
   1.5000000e+02   1.6200000e-03
   1.4600000e+02   1.9100000e-03
   5.2500000e+01   4.3800000e-03
   3.0000000e+01   3.5000000e-04
   9.1500000e+01   1.2000000e-03
   3.1000000e+01   5.0000000e-04
   4.0000000e+01   4.0000000e-04
   3.8000000e+01   3.7000000e-04
   4.5150000e+02   9.9600000e-03
   4.0950000e+02   5.5500000e-03
   8.1000000e+01   4.7000000e-04
   1.2750000e+02   1.5500000e-03
   6.9200000e+02   8.6500000e-03
   2.9200000e+02   2.4700000e-03
   6.2800000e+02   8.7600000e-03
   2.6800000e+02   3.3600000e-03
   2.8000000e+02   4.5800000e-03
   1.2000000e+02   1.7200000e-03
   2.4600000e+02   3.4400000e-03
   3.4000000e+01   1.8000000e-04
   1.0500000e+02   2.1000000e-03
   2.9700000e+02   4.2600000e-03
   1.6000000e+01   1.1000000e-04
   6.6400000e+02   9.9700000e-03
   3.8000000e+02   4.6200000e-03
   7.0000000e+02   1.4100000e-02
   5.6400000e+02   8.6400000e-03
   1.2950000e+02   1.4600000e-03
   5.7600000e+02   1.1370000e-02
   3.5200000e+02   5.6600000e-03
   6.3000000e+01   2.5000000e-04
   5.4800000e+02   7.0100000e-03
   8.1000000e+01   5.0000000e-04
   6.4750000e+02   9.9000000e-03
   1.4700000e+02   1.6900000e-03
   2.0100000e+02   1.7100000e-03
   3.1800000e+02   5.3600000e-03
   6.0000000e+01   7.9000000e-04
   3.5700000e+02   5.1300000e-03
   4.0000000e+01   3.4000000e-04
   7.6000000e+01   7.2000000e-04
   6.3000000e+02   8.7900000e-03
   1.0500000e+02   8.5000000e-04
   5.2850000e+02   9.9900000e-03
   3.1200000e+02   4.2400000e-03
   1.9800000e+02   3.0800000e-03
   1.4600000e+02   2.2200000e-03
   1.2800000e+02   1.6500000e-03
   2.2000000e+01   2.3000000e-04
   2.2250000e+02   3.4500000e-03
   9.9000000e+01   9.4000000e-04
   3.3250000e+02   3.5200000e-03
   8.7000000e+01   4.9000000e-04
   5.0000000e+02   7.7500000e-03
   4.8400000e+02   5.8100000e-03
   1.5750000e+02   1.3400000e-03
   3.6900000e+02   5.3900000e-03
   2.7000000e+02   3.3800000e-03
   1.7200000e+02   2.0800000e-03
   1.3000000e+02   2.2100000e-03
   1.0200000e+02   1.2000000e-03
   1.3800000e+02   1.7100000e-03
   1.8000000e+02   1.4500000e-03
   1.1700000e+02   1.1700000e-03
   3.0500000e+02   4.5000000e-03
   1.1000000e+02   1.1600000e-03
   1.6600000e+02   2.4100000e-03
   5.4000000e+01   5.2000000e-04
   6.0000000e+02   1.3810000e-02
   3.9200000e+02   4.5200000e-03
   4.5000000e+01   1.6000000e-04
   3.9600000e+02   6.0000000e-03
   9.9000000e+01   5.9000000e-04
   6.4000000e+02   7.7600000e-03
   2.2000000e+02   1.5200000e-03
   7.2000000e+02   1.2180000e-02
   4.2800000e+02   5.2700000e-03
   9.6000000e+01   8.5000000e-04
   2.0000000e+01   9.0000000e-05
   8.7500000e+02   1.4310000e-02
   3.5000000e+02   4.1100000e-03
   2.2500000e+01   9.0000000e-05
   4.2300000e+02   6.8600000e-03
   2.2500000e+02   2.6800000e-03
   3.7800000e+02   7.3100000e-03
   2.0400000e+02   2.7100000e-03
   5.6400000e+02   9.6600000e-03
   3.6000000e+02   3.5700000e-03
   3.7500000e+01   4.0000000e-05
   2.8350000e+02   3.4300000e-03
   9.0000000e+00   1.6000000e-04
   6.2800000e+02   9.6500000e-03
   2.4800000e+02   4.0900000e-03
   7.0000000e+01   4.4000000e-04
   2.8750000e+02   4.7400000e-03
   1.6750000e+02   1.7800000e-03
   2.2750000e+02   2.6600000e-03
   1.5500000e+02   2.4600000e-03
   5.6000000e+02   7.1000000e-03
   4.8300000e+02   8.3800000e-03
   2.9050000e+02   2.4600000e-03
   2.8000000e+01   1.9000000e-04
   2.6800000e+02   5.9700000e-03
   3.0600000e+02   6.0000000e-03
   2.5200000e+02   2.4900000e-03
   3.0600000e+02   4.1100000e-03
   8.4000000e+01   2.7000000e-04
   3.3900000e+02   5.1600000e-03
   4.2000000e+01   4.2000000e-04
   1.6000000e+02   1.7300000e-03
   1.3600000e+02   2.0800000e-03
   2.7500000e+02   4.7600000e-03
   2.0250000e+02   2.6700000e-03
   1.3500000e+01   2.4000000e-04
   1.0400000e+02   1.0800000e-03
   4.6000000e+01   1.5000000e-04
   8.0000000e+01   6.5000000e-04
   1.5000000e+01   1.1000000e-04
   3.4000000e+01   3.6000000e-04
   1.5200000e+02   1.9600000e-03
   7.0000000e+02   1.1670000e-02
   4.2400000e+02   5.6700000e-03
   5.5000000e+01   3.3000000e-04
   2.1750000e+02   2.8000000e-03
   1.0500000e+01   3.4000000e-04
   4.8600000e+02   7.7200000e-03
   6.5000000e+01   5.5000000e-04
   7.9200000e+02   1.1670000e-02
   2.6800000e+02   3.3900000e-03
   3.6750000e+02   5.3900000e-03
   4.5600000e+02   6.5200000e-03
   1.2500000e+02   1.5200000e-03
   4.9200000e+02   8.0800000e-03
   2.5800000e+02   3.4900000e-03
   8.3700000e+02   1.3100000e-02
   3.2850000e+02   3.8200000e-03
   4.2000000e+02   5.9900000e-03
   5.0000000e+01   1.9000000e-04
   4.3800000e+02   8.3000000e-03
   3.2700000e+02   5.1100000e-03
   3.2000000e+01   1.3000000e-04
   3.4400000e+02   3.8600000e-03
   5.6400000e+02   8.1600000e-03
   7.8000000e+01   1.6000000e-04
   1.2000000e+01   2.1000000e-04
   2.8750000e+02   3.9900000e-03
   1.2250000e+02   1.1400000e-03
   3.4650000e+02   4.6300000e-03
   1.7500000e+01   2.5000000e-04
   3.8100000e+02   6.0400000e-03
   6.5100000e+02   1.0280000e-02
   4.1200000e+02   4.7400000e-03
   3.2500000e+01   1.6000000e-04
   9.0900000e+02   1.6220000e-02
   8.4000000e+02   1.1570000e-02
   2.0700000e+02   1.8600000e-03
   5.6250000e+02   8.5300000e-03
   1.2800000e+02   1.1800000e-03
   6.7500000e+02   9.5200000e-03
   1.5600000e+02   1.5700000e-03
   6.8400000e+02   1.1640000e-02
   3.2400000e+02   4.1600000e-03
   3.0000000e+01   2.2000000e-04
   4.9700000e+02   7.8400000e-03
   1.8000000e+02   1.7900000e-03
   3.3600000e+02   4.5000000e-03
   1.2000000e+02   1.0700000e-03
   4.3200000e+02   8.1400000e-03
   2.4150000e+02   3.0000000e-03
   3.9900000e+02   5.8100000e-03
   6.3000000e+01   4.8000000e-04
   4.8500000e+02   5.5700000e-03
   2.0000000e+01   2.7000000e-04
   1.4000000e+02   1.6000000e-03
   1.1500000e+02   2.3900000e-03
   1.9800000e+02   3.4400000e-03
   2.5750000e+02   4.0700000e-03
   1.1700000e+02   1.0400000e-03
   3.5250000e+02   5.1100000e-03
   3.0000000e+01   2.0000000e-04
   2.6750000e+02   4.2400000e-03
   9.0000000e+01   1.1800000e-03
   3.4750000e+02   4.5800000e-03
   2.9100000e+02   3.7400000e-03
   2.1900000e+02   2.5400000e-03
   1.8900000e+02   2.0200000e-03
   9.1500000e+01   1.5300000e-03
   1.2300000e+02   1.0900000e-03
   1.1750000e+02   1.0200000e-03
   1.0600000e+02   1.0800000e-03
   3.3000000e+02   4.9500000e-03
   4.2000000e+02   4.3300000e-03
   3.0600000e+02   4.6900000e-03
   1.2000000e+02   6.7000000e-04
   3.6250000e+02   5.7300000e-03
   2.5750000e+02   3.0300000e-03
   5.4800000e+02   6.9900000e-03
   4.4450000e+02   5.9800000e-03
   1.9250000e+02   2.0300000e-03
   4.1100000e+02   5.6900000e-03
   3.7450000e+02   5.1600000e-03
   1.8900000e+02   1.6200000e-03
   3.8100000e+02   4.7700000e-03
   1.2900000e+02   1.1200000e-03
   6.4800000e+02   9.1300000e-03
   2.3600000e+02   2.3400000e-03
   2.3100000e+02   2.2600000e-03
   1.8000000e+01   3.5000000e-04
   3.8700000e+02   5.5800000e-03
   3.5700000e+02   6.3800000e-03
   1.7100000e+02   1.7700000e-03
   4.1700000e+02   4.9400000e-03
   2.4250000e+02   3.9600000e-03
   1.2750000e+02   1.3100000e-03
   2.4400000e+02   1.7700000e-03
   7.2000000e+01   7.5000000e-04
   6.9600000e+02   9.8700000e-03
   3.8400000e+02   3.7300000e-03
   3.6000000e+01   1.4000000e-04
   4.7100000e+02   5.3900000e-03
   2.3100000e+02   3.8500000e-03
   2.8500000e+02   1.9300000e-03
   1.0500000e+02   8.1000000e-04
   1.7000000e+02   2.4300000e-03
   1.6400000e+02   1.8000000e-03
   2.4400000e+02   2.9100000e-03
   7.0000000e+01   5.0000000e-04
   3.5500000e+02   5.0900000e-03
   2.9250000e+02   4.0200000e-03
   2.9000000e+02   3.7900000e-03
   7.5000000e+01   6.0000000e-04
   2.7900000e+02   2.7700000e-03
   4.0200000e+02   5.3000000e-03
   2.8200000e+02   3.0400000e-03
   1.7600000e+02   2.2100000e-03
   1.5200000e+02   1.3200000e-03
   1.3400000e+02   1.4400000e-03
   1.2400000e+02   1.8900000e-03
   2.1000000e+01   1.4000000e-04
   1.4600000e+02   1.8500000e-03
   7.6000000e+01   5.0000000e-04
   1.2400000e+02   1.5400000e-03
   3.3300000e+02   3.8600000e-03
   1.7800000e+02   1.8100000e-03
   9.3600000e+02   1.4400000e-02
   4.5600000e+02   6.0500000e-03
   3.5000000e+01   4.0000000e-05
   4.4100000e+02   7.3700000e-03
   4.9000000e+02   7.3600000e-03
   3.4650000e+02   4.0700000e-03
   1.2250000e+02   9.7000000e-04
   6.7550000e+02   1.0250000e-02
   5.0000000e+02   5.8300000e-03
   7.8000000e+01   6.3000000e-04
   4.0800000e+02   5.4100000e-03
   4.2000000e+01   3.0000000e-04
   5.8450000e+02   7.7900000e-03
   1.6200000e+02   1.5800000e-03
   3.0750000e+02   3.9000000e-03
   2.8750000e+02   4.7100000e-03
   1.1250000e+02   7.5000000e-04
   5.3200000e+02   7.7100000e-03
   3.0100000e+02   3.0600000e-03
   4.9500000e+02   7.5500000e-03
   3.2700000e+02   3.8700000e-03
   3.4000000e+01   2.5000000e-04
   5.2200000e+02   8.2700000e-03
   3.4800000e+02   4.5200000e-03
   6.7500000e+01   4.2000000e-04
   5.9150000e+02   9.8500000e-03
   5.9150000e+02   8.6500000e-03
   3.2000000e+02   3.5300000e-03
   3.6000000e+01   6.0000000e-05
   3.0500000e+02   4.8700000e-03
   2.0500000e+02   2.6600000e-03
   2.8000000e+01   2.5000000e-04
   3.1750000e+02   4.6600000e-03
   1.4500000e+02   2.4500000e-03
   1.7500000e+02   1.4800000e-03
   4.0000000e+01   1.9000000e-04
   2.9700000e+02   4.3600000e-03
   1.4000000e+02   1.7700000e-03
   2.4000000e+01   5.8000000e-04
   1.4500000e+02   2.4700000e-03
   2.8000000e+02   5.1800000e-03
   3.2500000e+01   4.8000000e-04
   2.4600000e+02   3.4800000e-03
   9.9000000e+01   1.2800000e-03
   1.6500000e+02   2.4800000e-03
   1.8000000e+01   4.1000000e-04
   1.5400000e+02   2.0200000e-03
   1.0750000e+02   1.7500000e-03
   7.4000000e+01   1.4000000e-03
   8.7000000e+01   1.2100000e-03
   3.8400000e+02   5.8500000e-03
   9.4500000e+01   1.1100000e-03
   2.0700000e+02   3.7700000e-03
   1.9500000e+02   3.2200000e-03
   6.3000000e+01   9.2000000e-04
   8.2000000e+01   1.4500000e-03
   4.8000000e+01   1.0200000e-03
   4.9700000e+02   1.2230000e-02
   4.7200000e+02   1.0280000e-02
   3.7800000e+02   1.1420000e-02
   3.5200000e+02   5.9800000e-03
   7.8000000e+01   1.1700000e-03
   1.2500000e+02   2.2200000e-03
   1.3500000e+01   4.8000000e-04
   3.2700000e+02   6.8100000e-03
   3.1800000e+02   6.4400000e-03
   2.2750000e+02   3.2500000e-03
   3.1800000e+02   6.0700000e-03
   8.5000000e+01   1.2800000e-03
   5.8450000e+02   1.1620000e-02
   4.4100000e+02   6.4800000e-03
   3.7500000e+01   7.0000000e-04
   2.2750000e+02   3.1200000e-03
   2.2000000e+01   4.2000000e-04
   4.2000000e+02   8.8900000e-03
   3.7450000e+02   6.1600000e-03
   1.3650000e+02   1.3200000e-03
   4.4800000e+02   9.2200000e-03
   4.9600000e+02   7.3900000e-03
   1.0800000e+02   1.6300000e-03
   2.0100000e+02   2.7000000e-03
   5.2000000e+01   7.4000000e-04
   4.3200000e+02   9.9800000e-03
   3.9900000e+02   6.6200000e-03
   1.4000000e+02   1.5400000e-03
   1.3500000e+02   1.5400000e-03
   9.0000000e+01   1.0900000e-03
   1.4250000e+02   2.0200000e-03
   3.3000000e+02   5.4800000e-03
   2.6000000e+02   4.7800000e-03
   1.6400000e+02   3.4200000e-03
   4.0000000e+01   7.4000000e-04
   3.1500000e+02   7.6300000e-03
   2.6700000e+02   4.0100000e-03
   1.0500000e+02   8.9000000e-04
   4.8300000e+02   8.9300000e-03
   2.7600000e+02   2.9400000e-03
   3.9000000e+02   6.5800000e-03
   2.0000000e+02   3.2400000e-03
   1.5000000e+01   4.1000000e-04
   3.7500000e+02   6.7400000e-03
   3.3000000e+02   5.7100000e-03
   1.5050000e+02   1.9200000e-03
   2.8000000e+02   3.5900000e-03
   2.4000000e+02   3.7200000e-03
   4.4000000e+01   4.3000000e-04
   4.9200000e+02   9.3400000e-03
   3.0000000e+01   5.0000000e-04
   3.3600000e+02   6.2600000e-03
   1.2600000e+02   2.1600000e-03
   3.0500000e+02   6.7100000e-03
   3.0250000e+02   6.2200000e-03
   3.3600000e+02   6.8400000e-03
   2.0200000e+02   4.1500000e-03
   1.0200000e+02   1.4900000e-03
   8.5000000e+01   1.9700000e-03
   2.0000000e+01   4.8000000e-04
   4.2600000e+02   7.6200000e-03
   4.1700000e+02   8.4100000e-03
   4.5850000e+02   9.0100000e-03
   3.8100000e+02   8.8100000e-03
   3.7200000e+02   5.2600000e-03
   5.7000000e+01   7.8000000e-04
   9.2500000e+01   1.1600000e-03
   4.1400000e+02   8.5600000e-03
   3.7500000e+02   7.9700000e-03
   4.3750000e+02   7.2700000e-03
   1.9250000e+02   2.5200000e-03
   4.4400000e+02   7.4300000e-03
   3.0000000e+02   5.8600000e-03
   2.6400000e+02   3.4600000e-03
   5.3900000e+02   9.8100000e-03
   2.4500000e+02   2.8100000e-03
   6.0750000e+02   1.2820000e-02
   5.9400000e+02   1.1650000e-02
   4.0500000e+02   5.9000000e-03
   3.6000000e+01   4.6000000e-04
   1.7700000e+02   3.3700000e-03
   1.6450000e+02   2.0300000e-03
   3.3000000e+02   5.6300000e-03
   2.8500000e+02   5.8200000e-03
   1.7400000e+02   2.2700000e-03
   3.3500000e+02   5.8100000e-03
   2.9250000e+02   5.1400000e-03
   8.5000000e+01   1.0600000e-03
   4.3750000e+02   9.9000000e-03
   3.9550000e+02   6.5300000e-03
   1.9600000e+02   1.8900000e-03
   4.5600000e+02   9.6300000e-03
   3.8000000e+02   6.0100000e-03
   1.3200000e+02   1.6200000e-03
   3.3600000e+02   5.5700000e-03
   5.0000000e+01   5.2000000e-04
   4.2400000e+02   5.8500000e-03
   1.6400000e+02   1.7700000e-03
   1.4750000e+02   2.3000000e-03
   1.8000000e+01   2.4000000e-04
   2.4000000e+02   2.6200000e-03
   2.2500000e+02   3.0200000e-03
   1.9500000e+01   4.1000000e-04
   4.0200000e+02   8.5900000e-03
   2.2050000e+02   2.7900000e-03
   1.6000000e+01   1.6000000e-04
   2.8000000e+02   4.5700000e-03
   1.4800000e+02   2.1200000e-03
   1.3500000e+01   1.1000000e-04
   5.8800000e+02   9.7700000e-03
   5.1200000e+02   6.4200000e-03
   4.4450000e+02   8.6700000e-03
   9.3000000e+01   7.2000000e-04
   2.7250000e+02   5.3200000e-03
   2.7000000e+02   4.8300000e-03
   1.9500000e+02   2.4600000e-03
   3.4500000e+02   6.7300000e-03
   3.2100000e+02   6.2000000e-03
   2.7600000e+02   4.7300000e-03
   1.2000000e+01   7.0000000e-05
   1.8400000e+02   3.7900000e-03
   1.6200000e+02   2.9800000e-03
   4.2000000e+01   3.6000000e-04
   5.0400000e+02   1.0190000e-02
   1.6800000e+02   2.2200000e-03
   1.6750000e+02   3.0900000e-03
   1.6250000e+02   3.3400000e-03
   5.7500000e+01   5.0000000e-04
   8.7500000e+01   6.3000000e-04
   8.1000000e+01   4.5000000e-04
   2.5750000e+02   4.8100000e-03
   2.4750000e+02   3.9600000e-03
   1.5200000e+02   8.6000000e-04
   6.3000000e+01   9.4000000e-04
   2.5900000e+02   4.0700000e-03
   1.1400000e+02   1.8000000e-03
   1.4000000e+01   6.1000000e-04
   1.5750000e+02   3.0100000e-03
   7.4000000e+01   1.5000000e-03
   1.5600000e+02   2.8300000e-03
   6.2500000e+01   8.6000000e-04
   2.1800000e+02   5.0200000e-03
   1.6200000e+02   3.7800000e-03
   3.4000000e+01   5.5000000e-04
   1.2200000e+02   2.2900000e-03
   4.0000000e+01   4.3000000e-04
   2.5500000e+02   4.5100000e-03
   2.8500000e+02   4.4500000e-03
   2.8500000e+02   3.9500000e-03
   2.2000000e+02   3.7600000e-03
   2.1500000e+02   3.4800000e-03
   1.2900000e+02   1.5400000e-03
   2.0000000e+01   2.6000000e-04
   2.2500000e+02   5.1400000e-03
   1.6250000e+02   3.0200000e-03
   1.9500000e+02   3.4200000e-03
   2.2000000e+01   4.7000000e-04
   3.0900000e+02   6.9500000e-03
   2.1000000e+02   3.9100000e-03
   3.5000000e+01   4.7000000e-04
   3.8800000e+02   5.9000000e-03
   1.0150000e+02   1.5200000e-03
   1.2250000e+02   1.3900000e-03
   1.7700000e+02   2.9000000e-03
   9.0000000e+00   2.9000000e-04
   6.7500000e+01   7.7000000e-04
   2.6700000e+02   5.0600000e-03
   2.0700000e+02   3.3400000e-03
   8.7000000e+01   7.2000000e-04
   2.8250000e+02   4.3100000e-03
   1.9500000e+02   3.1000000e-03
   1.4250000e+02   1.7000000e-03
   2.2500000e+02   4.2400000e-03
   1.2900000e+02   1.8200000e-03
   1.4000000e+01   4.2000000e-04
   1.6000000e+02   3.5800000e-03
   7.0000000e+01   1.3200000e-03
   1.9500000e+02   3.0400000e-03
   3.7500000e+01   5.7000000e-04
   2.2050000e+02   3.0300000e-03
   2.3700000e+02   3.4000000e-03
   1.3500000e+02   1.3200000e-03
   1.5400000e+02   3.9600000e-03
   1.2600000e+02   2.7600000e-03
   1.4000000e+01   3.7000000e-04
   1.3000000e+02   2.1600000e-03
   1.8000000e+01   3.0000000e-04
   1.8500000e+02   3.4000000e-03
   7.5000000e+01   1.3800000e-03
   1.5900000e+02   3.3900000e-03
   1.9500000e+02   3.4300000e-03
   1.8750000e+02   2.9400000e-03
   1.2300000e+02   1.1700000e-03
   9.0000000e+00   2.1000000e-04
   5.5000000e+01   5.7000000e-04
   2.9700000e+02   5.3300000e-03
   2.2800000e+02   3.3400000e-03
   5.7500000e+01   3.2000000e-04
   1.7600000e+02   3.2200000e-03
   9.2500000e+01   9.6000000e-04
   2.3500000e+02   4.4400000e-03
   2.2750000e+02   2.8500000e-03
   1.6400000e+02   3.7900000e-03
   1.7400000e+02   2.3000000e-03
   1.0500000e+01   2.5000000e-04
   4.8650000e+02   1.0470000e-02
   2.5900000e+02   3.4600000e-03
   1.9500000e+02   2.8000000e-03
   3.5000000e+01   1.6000000e-04
   4.2400000e+02   7.2900000e-03
   2.0250000e+02   1.9500000e-03
   2.5200000e+02   5.1000000e-03
   5.5000000e+01   4.7000000e-04
   6.2000000e+01   9.5000000e-04
   1.6000000e+02   2.9700000e-03
   1.9500000e+02   2.9000000e-03
   1.4200000e+02   2.0000000e-03
   1.3500000e+01   7.0000000e-05
   1.6200000e+02   3.2500000e-03
   1.5600000e+02   2.6300000e-03
   3.4000000e+01   3.5000000e-04
   1.6250000e+02   2.9900000e-03
   9.0000000e+00   4.3000000e-04
   1.0600000e+02   1.8200000e-03
   6.2000000e+01   1.0300000e-03
   1.2000000e+02   2.1900000e-03
   5.6000000e+01   7.4000000e-04
   2.8000000e+02   5.1300000e-03
   2.6400000e+02   3.6000000e-03
   1.2300000e+02   9.2000000e-04
   4.4000000e+01   4.9000000e-04
   2.1000000e+01   3.9000000e-04
   1.7200000e+02   3.2100000e-03
   8.8000000e+01   8.1000000e-04
   2.1000000e+02   2.4400000e-03
   4.0000000e+01   2.1000000e-04
   7.2500000e+01   6.9000000e-04
   1.3400000e+02   1.7400000e-03
   1.3500000e+01   1.9000000e-04
   1.2000000e+02   1.4300000e-03
   2.2500000e+01   4.2000000e-04
   3.0600000e+02   4.7800000e-03
   5.2500000e+01   4.3000000e-04
   1.0800000e+02   1.4500000e-03
   1.0500000e+01   5.0000000e-05
   2.2200000e+02   3.0700000e-03
   4.5000000e+01   3.2000000e-04
   8.0000000e+01   9.1000000e-04
   1.4100000e+02   1.4400000e-03
   9.2500000e+01   8.6000000e-04
   2.1600000e+02   2.9300000e-03
   8.4000000e+01   5.5000000e-04
   1.9250000e+02   3.0000000e-03
   1.0250000e+02   1.1400000e-03
   1.2000000e+01   1.1000000e-04
   2.7300000e+02   4.0000000e-03
   1.0850000e+02   7.9000000e-04
   1.2000000e+01   1.6000000e-04
   6.4000000e+01   6.3000000e-04
   1.8900000e+02   1.8800000e-03
   1.5600000e+02   2.4800000e-03
   8.7500000e+01   5.4000000e-04
   7.2500000e+01   4.0000000e-04
   7.8000000e+01   8.5000000e-04
   4.4000000e+01   5.1000000e-04
   5.2500000e+01   1.9000000e-04
   2.6000000e+01   2.0000000e-04
   1.1500000e+02   1.2000000e-03
   5.6000000e+01   4.6000000e-04
   1.3200000e+02   2.3400000e-03
   8.4000000e+01   7.8000000e-04
   1.3500000e+01   5.0000000e-05
   7.8000000e+01   7.3000000e-04
   2.0600000e+02   2.9100000e-03
   1.2800000e+02   1.2300000e-03
   9.4500000e+01   1.8300000e-03
   6.0000000e+01   1.1400000e-03
   1.6750000e+02   2.5100000e-03
   2.5500000e+02   3.9900000e-03
   1.1250000e+02   8.5000000e-04
   1.1250000e+02   2.3500000e-03
   5.2500000e+01   5.0000000e-04
   6.2000000e+01   7.0000000e-04
   1.7000000e+02   2.1900000e-03
   1.6800000e+02   2.8600000e-03
   7.4000000e+01   7.1000000e-04
   6.0000000e+00   2.7000000e-04
   1.2200000e+02   1.3700000e-03
   7.4000000e+01   7.6000000e-04
   1.3000000e+02   1.7700000e-03
   4.0000000e+01   2.8000000e-04
   3.4000000e+01   2.5000000e-04
   2.5250000e+02   4.1200000e-03
   1.2750000e+02   1.2700000e-03
   3.7500000e+01   3.8000000e-04
   3.2000000e+01   1.0000000e-04
   1.1000000e+02   1.5600000e-03
   2.5500000e+01   5.1000000e-04
   8.7000000e+01   1.4600000e-03
   7.5000000e+01   1.4000000e-03
   5.8500000e+01   7.7000000e-04
   4.0000000e+00   4.3000000e-04
   2.1500000e+02   3.1800000e-03
   1.2600000e+02   2.4500000e-03
   7.2500000e+01   4.8000000e-04
   1.1850000e+02   2.0700000e-03
   7.0000000e+01   1.5900000e-03
   6.9000000e+01   7.5000000e-04
   6.3000000e+01   8.2000000e-04
   9.5000000e+01   8.6000000e-04
   2.3000000e+02   3.0600000e-03
   8.7500000e+01   5.8000000e-04
   3.4000000e+01   2.6000000e-04
   1.2000000e+02   1.2000000e-03
   6.0000000e+00   5.0000000e-05
   1.4200000e+02   2.5700000e-03
   2.2000000e+02   3.9600000e-03
   7.0000000e+01   8.1000000e-04
   1.9400000e+02   3.1400000e-03
   9.8000000e+01   1.3400000e-03
   2.0400000e+02   3.1300000e-03
   1.0500000e+02   1.1000000e-03
   3.9000000e+01   4.2000000e-04
   2.8250000e+02   5.3500000e-03
   2.3750000e+02   4.0400000e-03
   6.2500000e+01   2.8000000e-04
   1.2200000e+02   1.7300000e-03
   2.4000000e+02   3.2700000e-03
   3.0000000e+01   4.4000000e-04
   1.3400000e+02   2.1700000e-03
   1.0200000e+02   1.4200000e-03
   7.2000000e+01   8.9000000e-04
   2.1900000e+02   2.7700000e-03
   7.8000000e+01   6.0000000e-04
   1.3500000e+02   1.2100000e-03
   1.4200000e+02   1.7700000e-03
   1.8000000e+01   3.0000000e-05
   5.6000000e+01   7.6000000e-04
   1.0800000e+02   2.1700000e-03
   1.2400000e+02   1.8500000e-03
   8.7000000e+01   1.8900000e-03
   4.0000000e+01   4.0890000e-02
   1.8500000e+02   2.7000000e-03
   5.5000000e+01   5.2000000e-04
   1.3500000e+02   1.2500000e-03
   1.3400000e+02   1.9400000e-03
   2.2500000e+01   3.2000000e-04
   1.6800000e+02   1.8100000e-03
   1.4200000e+02   2.0700000e-03
   4.8000000e+01   5.3000000e-04
   2.7500000e+02   5.7400000e-03
   1.0250000e+02   1.0500000e-03
   2.3750000e+02   3.9500000e-03
   3.0000000e+01   1.0000000e-05
   2.0250000e+02   3.2300000e-03
   1.0600000e+02   1.6700000e-03
   1.3500000e+01   3.0000000e-05
   2.5500000e+02   3.2000000e-03
   1.3800000e+02   1.1000000e-03
   2.2750000e+02   4.4300000e-03
   2.0250000e+02   2.8200000e-03
   9.2500000e+01   7.0000000e-04
   1.0200000e+02   9.7000000e-04
   2.8250000e+02   3.8200000e-03
   2.7500000e+02   4.3400000e-03
   1.8000000e+02   1.9500000e-03
   2.1750000e+02   2.5600000e-03
   1.7200000e+02   3.1700000e-03
   8.7500000e+01   5.0000000e-04
   2.6000000e+02   1.8900000e-03
   9.7500000e+01   7.8000000e-04
   1.6500000e+02   1.9700000e-03
   5.2000000e+01   2.3000000e-04
   2.5500000e+02   3.5700000e-03
   1.5250000e+02   1.2900000e-03
   5.6000000e+01   2.8000000e-04
   2.1800000e+02   3.3800000e-03
   2.1000000e+02   3.0100000e-03
   5.8000000e+01   4.1000000e-04
   1.9000000e+02   3.0700000e-03
   1.3600000e+02   2.2000000e-03
   1.1800000e+02   1.6500000e-03
   1.9500000e+01   9.0000000e-05
   8.0000000e+01   1.0900000e-03
   6.3600000e+02   1.0580000e-02
   6.0900000e+02   1.0770000e-02
   5.7900000e+02   1.0840000e-02
   1.6500000e+02   1.5000000e-03
   7.6650000e+02   1.3600000e-02
   7.3500000e+02   1.3930000e-02
   8.2400000e+02   1.2360000e-02
   6.1500000e+02   1.1860000e-02
   4.6400000e+02   4.8400000e-03
   2.0000000e+01   3.3000000e-04
   6.8100000e+02   1.4400000e-02
   7.2100000e+02   1.1290000e-02
   6.1250000e+02   1.1110000e-02
   3.0800000e+02   3.3400000e-03
   3.9000000e+02   6.9800000e-03
   3.7500000e+02   6.8700000e-03
   1.5500000e+02   1.8000000e-03
   1.0160000e+03   1.8350000e-02
   8.8400000e+02   1.7270000e-02
   9.8100000e+02   1.4390000e-02
   4.4800000e+02   5.0100000e-03
   2.5000000e+01   1.5000000e-04
   1.3000000e+03   2.7380000e-02
   1.0050000e+03   1.6940000e-02
   4.3000000e+02   3.9100000e-03
   4.0000000e+01   3.3000000e-04
   6.1200000e+02   1.0930000e-02
   7.1050000e+02   1.2280000e-02
   6.7900000e+02   1.0200000e-02
   3.7450000e+02   3.8000000e-03
   9.0000000e+00   1.3000000e-04
   7.8750000e+02   1.5380000e-02
   8.1600000e+02   1.2090000e-02
   9.2400000e+02   1.5580000e-02
   8.5600000e+02   1.3850000e-02
   8.4000000e+02   1.4310000e-02
   5.6400000e+02   6.8200000e-03
   8.4000000e+01   4.7000000e-04
   2.6000000e+02   3.5200000e-03
   6.0000000e+02   1.2500000e-02
   6.7550000e+02   1.1240000e-02
   4.6200000e+02   6.9800000e-03
   6.6500000e+01   5.0000000e-04
   5.4000000e+02   9.5700000e-03
   6.2400000e+02   9.0800000e-03
   3.8750000e+02   7.6700000e-03
   3.2400000e+02   3.6500000e-03
   4.8600000e+02   8.5400000e-03
   2.8250000e+02   4.7200000e-03
   2.5250000e+02   3.4700000e-03
   1.1040000e+03   2.1030000e-02
   1.1040000e+03   2.1650000e-02
   9.3800000e+02   1.9250000e-02
   7.5250000e+02   1.3560000e-02
   7.4400000e+02   1.0860000e-02
   3.2000000e+01   5.9000000e-04
   1.8600000e+02   2.0000000e-03
   9.3200000e+02   1.7370000e-02
   8.8000000e+02   1.4630000e-02
   5.9600000e+02   7.6800000e-03
   5.5000000e+01   6.4000000e-04
   6.5100000e+02   1.1800000e-02
   5.2500000e+02   1.0250000e-02
   4.3800000e+02   6.1900000e-03
   3.8000000e+01   4.5000000e-04
   9.0500000e+02   1.1440000e-02
   2.5200000e+02   1.6300000e-03
   1.4000000e+01   3.7000000e-04
   9.0800000e+02   1.5140000e-02
   8.1600000e+02   1.5150000e-02
   7.8400000e+02   1.3260000e-02
   5.2400000e+02   6.7100000e-03
   4.7500000e+01   6.3000000e-04
   3.4000000e+01   4.8000000e-04
   9.7200000e+02   1.5720000e-02
   7.7000000e+02   1.4230000e-02
   9.0000000e+02   1.3430000e-02
   6.7200000e+02   9.4000000e-03
   2.1600000e+02   2.0100000e-03
   6.9000000e+02   1.0720000e-02
   4.7700000e+02   5.9200000e-03
   3.8750000e+02   7.9600000e-03
   6.0000000e+00   2.8000000e-04
   6.1650000e+02   1.7830000e-02
   1.0350000e+03   1.8250000e-02
   7.2900000e+02   9.2700000e-03
   1.5400000e+02   1.2600000e-03
   7.5000000e+00   3.5000000e-04
   1.2825000e+03   2.4600000e-02
   1.0640000e+03   2.1210000e-02
   1.1250000e+03   2.2810000e-02
   9.7200000e+02   1.6180000e-02
   3.7800000e+02   3.6100000e-03
   2.3700000e+02   2.4500000e-03
   6.4050000e+02   1.0770000e-02
   6.2300000e+02   1.1340000e-02
   5.4600000e+02   6.9300000e-03
   7.5000000e+01   3.6000000e-04
   1.3750000e+02   1.3800000e-03
   5.5800000e+02   1.0040000e-02
   4.8000000e+02   6.5400000e-03
   1.5000000e+01   8.0000000e-05
   4.7250000e+02   8.6700000e-03
   3.1250000e+02   3.9100000e-03
   9.4000000e+02   1.7840000e-02
   9.9900000e+02   1.8410000e-02
   9.5400000e+02   1.4050000e-02
   2.0000000e+01   5.0000000e-04
   5.9100000e+02   9.4900000e-03
   4.8600000e+02   7.7100000e-03
   4.4100000e+02   6.2400000e-03
   4.1400000e+02   5.8500000e-03
   4.6000000e+01   6.9000000e-04
   4.1100000e+02   7.8200000e-03
   4.0800000e+02   6.4600000e-03
   3.1800000e+02   5.6200000e-03
   1.4000000e+02   1.9500000e-03
   6.1500000e+02   9.6700000e-03
   4.5000000e+02   8.6500000e-03
   4.1250000e+02   7.4900000e-03
   4.2600000e+02   5.3700000e-03
   2.0000000e+01   2.2600000e-03
   8.1000000e+01   7.4000000e-04
   1.5000000e+02   1.4500000e-03
   1.1925000e+03   2.1300000e-02
   1.1340000e+03   2.1470000e-02
   1.1295000e+03   2.0560000e-02
   1.0170000e+03   1.7110000e-02
   6.2550000e+02   8.0500000e-03
   9.6000000e+01   7.2000000e-04
   1.0000000e+01   4.2000000e-04
   6.0600000e+02   1.0900000e-02
   5.4900000e+02   1.0070000e-02
   5.6350000e+02   8.2700000e-03
   8.7500000e+01   1.3200000e-03
   6.0300000e+02   1.0720000e-02
   5.1900000e+02   9.0000000e-03
   4.8900000e+02   8.9100000e-03
   4.5900000e+02   7.2800000e-03
   1.2300000e+02   1.3800000e-03
   1.3680000e+03   2.4470000e-02
   1.0520000e+03   2.0440000e-02
   9.5850000e+02   1.3880000e-02
   2.8000000e+02   2.4500000e-03
   5.2500000e+02   9.6400000e-03
   5.1900000e+02   9.8400000e-03
   5.0100000e+02   8.4700000e-03
   3.5100000e+02   5.2500000e-03
   7.7700000e+02   1.4430000e-02
   7.3150000e+02   1.2230000e-02
   8.2800000e+02   1.5080000e-02
   6.4400000e+02   1.0190000e-02
   1.0960000e+03   1.8170000e-02
   5.8000000e+02   6.8300000e-03
   5.0000000e+01   1.5000000e-04
   5.9400000e+02   1.1720000e-02
   6.0200000e+02   1.0010000e-02
   5.7050000e+02   8.0900000e-03
   2.1700000e+02   2.0000000e-03
   5.3400000e+02   9.8900000e-03
   3.5000000e+02   6.5000000e-03
   2.4300000e+02   2.3700000e-03
   4.6500000e+02   8.3800000e-03
   2.9750000e+02   5.4100000e-03
   2.4500000e+02   2.8600000e-03
   7.6800000e+02   1.4510000e-02
   6.6400000e+02   9.0900000e-03
   2.2400000e+02   1.6900000e-03
   3.9000000e+02   6.5000000e-03
   4.1700000e+02   5.5200000e-03
   3.7000000e+02   6.1100000e-03
   2.7200000e+02   4.6900000e-03
   3.2750000e+02   4.2200000e-03
   2.4000000e+01   2.0000000e-05
   8.5750000e+02   1.5710000e-02
   8.9200000e+02   1.5200000e-02
   8.4800000e+02   1.3430000e-02
   6.3600000e+02   8.1200000e-03
   1.6800000e+02   1.2400000e-03
   1.1205000e+03   2.0130000e-02
   8.3700000e+02   9.9000000e-03
   2.4000000e+02   1.8400000e-03
   4.0750000e+02   7.9700000e-03
   3.4250000e+02   5.9100000e-03
   2.1250000e+02   2.4600000e-03
   8.7200000e+02   1.5070000e-02
   7.4000000e+02   1.2060000e-02
   5.7600000e+02   7.6300000e-03
   1.5050000e+02   1.0500000e-03
   1.0520000e+03   1.9000000e-02
   8.1200000e+02   1.4870000e-02
   8.0000000e+02   1.3010000e-02
   4.5200000e+02   4.8600000e-03
   1.8000000e+01   4.0000000e-05
   5.9500000e+02   9.7300000e-03
   4.6550000e+02   5.8500000e-03
   9.0000000e+01   3.6000000e-04
   5.6100000e+02   9.7900000e-03
   4.5000000e+02   6.1500000e-03
   1.3000000e+02   1.2900000e-03
   6.0900000e+02   1.1440000e-02
   3.6300000e+02   5.7000000e-03
   1.7400000e+02   1.6700000e-03
   6.6500000e+02   1.1670000e-02
   6.3350000e+02   1.0740000e-02
   4.8600000e+02   8.4900000e-03
   3.6400000e+02   4.2700000e-03
   1.4000000e+01   6.0000000e-05
   3.2200000e+02   6.0400000e-03
   3.9750000e+02   6.8600000e-03
   3.9500000e+02   5.7100000e-03
   1.5250000e+02   1.7600000e-03
   2.5500000e+02   3.5300000e-03
   1.2000000e+01   1.5000000e-04
   3.9500000e+02   7.1500000e-03
   3.7250000e+02   5.9400000e-03
   3.6000000e+02   5.7900000e-03
   5.3700000e+02   8.5800000e-03
   4.7400000e+02   8.3100000e-03
   1.5900000e+02   1.4400000e-03
   5.9500000e+02   8.6500000e-03
   4.1400000e+02   6.9400000e-03
   6.9000000e+01   9.2000000e-04
   1.1400000e+02   2.3300000e-03
   1.8000000e+01   4.1000000e-04
   5.1000000e+02   9.8000000e-03
   4.7000000e+02   7.5800000e-03
   3.6250000e+02   6.9200000e-03
   7.6000000e+01   9.2000000e-04
   4.1250000e+02   7.3100000e-03
   3.9500000e+02   6.2900000e-03
   3.8500000e+02   8.3700000e-03
   2.5500000e+02   2.9100000e-03
   1.2000000e+01   9.0000000e-05
   7.4400000e+02   1.2720000e-02
   4.4700000e+02   7.7300000e-03
   4.6750000e+02   9.6000000e-03
   4.6500000e+02   6.9300000e-03
   2.0100000e+02   3.2200000e-03
   2.8400000e+02   4.8300000e-03
   1.6200000e+02   3.2100000e-03
   2.3750000e+02   3.2000000e-03
   3.0000000e+02   2.0700000e-03
   5.0000000e+01   4.3000000e-04
   1.6500000e+01   4.0000000e-04
   4.5000000e+02   7.9500000e-03
   3.2200000e+02   7.0500000e-03
   3.0500000e+02   4.9400000e-03
   7.6500000e+01   1.6300000e-03
   3.5350000e+02   5.1000000e-03
   3.6000000e+01   5.8000000e-04
   1.1750000e+02   1.3900000e-03
   6.2000000e+02   1.0480000e-02
   5.2500000e+02   9.6600000e-03
   4.1200000e+02   6.1000000e-03
   5.7500000e+01   4.1000000e-04
   1.8900000e+02   2.0500000e-03
   2.1200000e+02   2.0000000e-03
   1.9750000e+02   2.2700000e-03
   4.6900000e+02   7.8300000e-03
   4.0600000e+02   5.5900000e-03
   1.8200000e+02   1.7800000e-03
   5.4300000e+02   8.1600000e-03
   4.2000000e+02   6.1700000e-03
   3.9000000e+02   6.7200000e-03
   3.8100000e+02   5.1900000e-03
   6.0000000e+01   8.8000000e-04
   1.7400000e+02   2.2800000e-03
   8.2000000e+01   7.7000000e-04
   4.8300000e+02   9.1300000e-03
   4.1400000e+02   8.0700000e-03
   3.9300000e+02   7.5900000e-03
   2.0400000e+02   3.0800000e-03
   2.0400000e+02   2.8900000e-03
   1.3600000e+02   1.6600000e-03
   4.5750000e+02   8.8400000e-03
   4.7400000e+02   7.1900000e-03
   4.2000000e+02   6.6800000e-03
   1.5600000e+02   1.5300000e-03
   3.6000000e+02   5.6200000e-03
   3.4250000e+02   7.0000000e-03
   3.9000000e+02   7.3700000e-03
   3.0300000e+02   5.1500000e-03
   6.2500000e+01   7.2000000e-04
   4.8300000e+02   8.9000000e-03
   4.8300000e+02   7.8500000e-03
   4.7100000e+02   8.5500000e-03
   3.8700000e+02   6.2300000e-03
   1.1400000e+02   1.0800000e-03
   1.9500000e+01   1.5000000e-04
   4.8900000e+02   7.2800000e-03
   5.6700000e+02   9.0900000e-03
   4.9000000e+02   8.3500000e-03
   4.4100000e+02   6.8900000e-03
   1.7150000e+02   1.8300000e-03
   3.3250000e+02   6.1500000e-03
   2.8750000e+02   6.0900000e-03
   3.8000000e+01   3.1000000e-04
   2.7750000e+02   4.6900000e-03
   2.3250000e+02   3.4100000e-03
   3.0000000e+01   3.7000000e-04
   3.8150000e+02   5.5300000e-03
   2.8000000e+01   2.9000000e-04
   1.5250000e+02   1.7100000e-03
   2.7600000e+02   4.6600000e-03
   2.7000000e+02   4.6600000e-03
   2.1400000e+02   3.1800000e-03
   7.2000000e+01   9.7000000e-04
   1.3650000e+02   1.6100000e-03
   3.8100000e+02   6.0300000e-03
   3.7200000e+02   5.3300000e-03
   3.2100000e+02   4.5500000e-03
   5.0000000e+01   2.0000000e-04
   6.4000000e+02   9.6300000e-03
   5.5650000e+02   8.2800000e-03
   5.0400000e+02   9.2000000e-03
   3.1850000e+02   4.5000000e-03
   3.0000000e+01   3.7000000e-04
   4.9000000e+02   1.1370000e-02
   4.0250000e+02   7.8400000e-03
   1.6800000e+02   1.8300000e-03
   4.3500000e+02   6.2600000e-03
   3.6600000e+02   5.9100000e-03
   3.3900000e+02   6.4400000e-03
   1.6200000e+02   1.9100000e-03
   4.2700000e+02   6.1300000e-03
   7.0000000e+01   6.4000000e-04
   1.4750000e+02   1.8300000e-03
   3.6000000e+02   5.0100000e-03
   6.0000000e+01   6.5000000e-04
   2.5750000e+02   3.7100000e-03
   2.5500000e+02   4.4500000e-03
   1.8600000e+02   3.6400000e-03
   3.4000000e+01   6.4000000e-04
   4.1400000e+02   7.3800000e-03
   3.7500000e+02   5.8000000e-03
   3.0250000e+02   5.4600000e-03
   1.3200000e+02   1.4700000e-03
   1.6800000e+02   1.8900000e-03
   6.8850000e+02   1.1460000e-02
   5.2800000e+02   7.0500000e-03
   1.7850000e+02   2.0600000e-03
   3.6750000e+02   6.9000000e-03
   3.4750000e+02   6.6400000e-03
   2.4000000e+02   3.2600000e-03
   3.0000000e+01   4.7000000e-04
   3.2500000e+02   6.4100000e-03
   2.7250000e+02   4.2400000e-03
   2.6250000e+02   4.8700000e-03
   4.6000000e+01   6.9000000e-04
   4.7250000e+02   7.4200000e-03
   3.1200000e+02   4.9300000e-03
   3.0300000e+02   5.6800000e-03
   8.7000000e+01   8.7000000e-04
   4.7100000e+02   8.1300000e-03
   4.1700000e+02   6.9600000e-03
   1.8000000e+02   2.3200000e-03
   9.0000000e+00   2.1000000e-04
   2.0200000e+02   3.3400000e-03
   1.8400000e+02   3.0800000e-03
   1.6800000e+02   2.8800000e-03
   7.0000000e+01   7.8000000e-04
   4.8900000e+02   7.4400000e-03
   4.4400000e+02   8.3100000e-03
   4.1400000e+02   8.5600000e-03
   3.4500000e+02   5.6600000e-03
   1.0250000e+02   1.3800000e-03
   5.7600000e+02   9.4200000e-03
   2.0000000e+02   2.4400000e-03
   9.3000000e+01   1.1400000e-03
   3.0000000e+01   3.8000000e-04
   6.6400000e+02   1.1660000e-02
   4.7600000e+02   6.8700000e-03
   1.4700000e+02   1.3000000e-03
   2.6800000e+02   5.8200000e-03
   3.2250000e+02   5.1000000e-03
   1.0500000e+02   1.3800000e-03
   5.7750000e+02   1.0280000e-02
   5.3900000e+02   9.3400000e-03
   5.2500000e+02   9.2200000e-03
   4.8000000e+01   3.3700000e-03
   3.1500000e+02   4.8900000e-03
   2.7300000e+02   4.7100000e-03
   7.7500000e+01   1.1300000e-03
   4.1700000e+02   6.3600000e-03
   3.5100000e+02   5.7400000e-03
   9.0000000e+01   1.3900000e-03
   1.8900000e+02   3.8400000e-03
   1.4400000e+02   2.5800000e-03
   1.2750000e+02   1.8700000e-03
   3.0000000e+01   3.6000000e-04
   4.0600000e+02   6.6400000e-03
   1.5400000e+02   1.3500000e-03
   2.1300000e+02   3.0700000e-03
   7.5000000e+00   1.0000000e-04
   5.0400000e+02   8.6500000e-03
   4.8300000e+02   7.4100000e-03
   4.4800000e+02   6.5100000e-03
   4.4450000e+02   7.7100000e-03
   1.0500000e+02   1.2800000e-03
   4.2600000e+02   8.3700000e-03
   4.5850000e+02   9.0100000e-03
   4.5500000e+02   1.0220000e-02
   3.0100000e+02   4.4700000e-03
   1.4000000e+01   1.4200000e-03
   9.7500000e+01   2.4000000e-04
   3.3000000e+02   4.5700000e-03
   2.3000000e+02   3.8200000e-03
   2.4300000e+02   2.8900000e-03
   2.2000000e+01   1.7000000e-04
   1.4400000e+02   2.3900000e-03
   1.2500000e+02   1.4900000e-03
   3.5250000e+02   7.3700000e-03
   3.3250000e+02   7.0800000e-03
   3.1500000e+02   5.5700000e-03
   3.4000000e+01   4.5000000e-04
   3.9550000e+02   5.9700000e-03
   2.4000000e+01   7.4000000e-04
   7.4550000e+02   9.6800000e-03
   6.1200000e+02   1.4830000e-02
   6.3000000e+02   1.2790000e-02
   1.9600000e+02   2.2700000e-03
   4.6250000e+02   8.4200000e-03
   1.1500000e+02   1.4600000e-03
   8.2000000e+02   1.6070000e-02
   8.1900000e+02   1.5360000e-02
   4.7250000e+02   7.1900000e-03
   4.7500000e+01   3.8000000e-04
   2.6000000e+01   9.2000000e-04
   4.8300000e+02   1.0540000e-02
   4.6800000e+02   9.5400000e-03
   2.7300000e+02   5.5000000e-03
   6.6850000e+02   1.3980000e-02
   5.5800000e+02   1.1110000e-02
   4.7250000e+02   8.5900000e-03
   2.8000000e+01   3.7000000e-04
   1.1050000e+03   1.8500000e-02
   1.0650000e+03   1.0640000e-02
   9.3150000e+02   1.7170000e-02
   6.0500000e+02   7.8500000e-03
   3.0000000e+01   7.8000000e-04
   4.6200000e+02   6.3000000e-03
   2.1700000e+02   2.3300000e-03
   2.1600000e+02   3.6600000e-03
   2.1150000e+02   2.7000000e-03
   7.2000000e+01   1.1200000e-03
   8.2000000e+02   1.7540000e-02
   7.6000000e+02   1.7030000e-02
   7.5600000e+02   1.7830000e-02
   3.0000000e+01   6.7000000e-04
   3.1950000e+02   3.7500000e-03
   1.2000000e+01   8.3000000e-04
   5.2200000e+02   1.4890000e-02
   4.7100000e+02   8.8400000e-03
   2.7600000e+02   4.4700000e-03
   5.5650000e+02   1.2330000e-02
   3.7450000e+02   6.2900000e-03
   2.6000000e+01   6.2000000e-04
   4.6200000e+02   9.7000000e-03
   2.0100000e+02   3.1600000e-03
   5.3400000e+02   8.9400000e-03
   4.2500000e+02   7.1300000e-03
   4.6200000e+02   9.5100000e-03
   2.7000000e+02   3.9500000e-03
   4.8000000e+01   1.5900000e-03
   6.4200000e+02   1.2350000e-02
   5.4300000e+02   1.3010000e-02
   3.6900000e+02   6.7700000e-03
   3.8000000e+01   1.4000000e-04
   5.2500000e+02   1.0040000e-02
   4.9800000e+02   8.0600000e-03
   4.5300000e+02   9.9900000e-03
   3.9000000e+02   7.6400000e-03
   1.1400000e+02   1.4700000e-03
   3.7800000e+02   6.2600000e-03
   3.2400000e+02   4.3900000e-03
   2.8800000e+02   5.1900000e-03
   1.6000000e+01   4.4000000e-04
   4.8900000e+02   8.4500000e-03
   4.3500000e+02   6.6000000e-03
   1.3200000e+02   1.6400000e-03
   5.3700000e+02   1.1490000e-02
   2.4900000e+02   3.5600000e-03
   2.6100000e+02   5.2000000e-03
   1.2750000e+02   2.2700000e-03
   4.6750000e+02   9.1800000e-03
   5.0100000e+02   8.4700000e-03
   2.4900000e+02   3.0300000e-03
   2.7000000e+02   5.2500000e-03
   2.4750000e+02   3.5000000e-03
   1.8250000e+02   3.7700000e-03
   7.5000000e+00   2.0000000e-05
   6.3700000e+02   1.2050000e-02
   4.6550000e+02   7.4300000e-03
   1.9600000e+02   1.9100000e-03
   3.7800000e+02   7.2800000e-03
   2.8500000e+02   4.5800000e-03
   2.6700000e+02   3.0100000e-03
   2.1250000e+02   3.2800000e-03
   7.5000000e+00   2.4000000e-04
   3.4250000e+02   6.4600000e-03
   3.1000000e+02   4.8000000e-03
   6.8250000e+02   1.1950000e-02
   6.6150000e+02   1.3290000e-02
   5.5200000e+02   1.1260000e-02
   6.3350000e+02   1.5200000e-02
   5.0700000e+02   8.7800000e-03
   3.6400000e+02   7.0700000e-03
   2.0000000e+01   4.7000000e-04
   1.1250000e+02   1.9700000e-03
   4.0800000e+02   7.2500000e-03
   1.1400000e+02   1.1100000e-03
   5.8100000e+02   1.1010000e-02
   1.1400000e+02   1.4100000e-03
   4.7400000e+02   8.2800000e-03
   4.2300000e+02   5.9500000e-03
   1.9500000e+02   2.5100000e-03
   7.6800000e+02   1.4490000e-02
   5.0000000e+02   8.2200000e-03
   5.7000000e+01   3.4000000e-04
   3.1750000e+02   5.8100000e-03
   1.9000000e+02   2.2500000e-03
   9.0400000e+02   2.0890000e-02
   7.6300000e+02   1.4110000e-02
   9.4950000e+02   2.3760000e-02
   6.4350000e+02   1.2380000e-02
   1.3650000e+02   1.1700000e-03
   2.3700000e+02   2.8000000e-04
   2.6000000e+01   4.0900000e-03
   5.9150000e+02   1.0990000e-02
   3.0000000e+02   3.7100000e-03
   8.1200000e+02   1.5940000e-02
   7.6000000e+02   2.1230000e-02
   5.6800000e+02   1.1660000e-02
   1.6800000e+02   1.8900000e-03
   5.1900000e+02   1.0570000e-02
   3.4200000e+02   6.2000000e-03
   2.4000000e+01   1.7000000e-04
   6.5450000e+02   1.0910000e-02
   3.1850000e+02   4.2500000e-03
   3.8750000e+02   7.0400000e-03
   3.2750000e+02   4.6400000e-03
   2.5500000e+01   5.0000000e-05
   4.3050000e+02   9.2600000e-03
   3.2900000e+02   7.5000000e-03
   2.8350000e+02   5.6000000e-03
   2.7650000e+02   4.2200000e-03
   2.4000000e+01   3.4000000e-04
   3.2750000e+02   6.3300000e-03
   2.3500000e+02   3.4600000e-03
   3.7250000e+02   6.0900000e-03
   2.0250000e+02   3.2700000e-03
   2.4000000e+01   5.1000000e-04
   1.2600000e+02   1.8900000e-03
   1.0800000e+02   1.8200000e-03
   7.5000000e+01   1.3000000e-03
   1.5800000e+02   2.4400000e-03
   4.4000000e+01   6.0000000e-05
   6.6500000e+02   9.1200000e-03
   5.8500000e+02   9.6200000e-03
   4.8400000e+02   8.6400000e-03
   4.6000000e+02   5.3500000e-03
   1.2800000e+02   6.1000000e-04
   1.6800000e+02   1.1600000e-03
   3.9200000e+02   5.6900000e-03
   2.6950000e+02   2.8800000e-03
   2.1900000e+02   3.2100000e-03
   1.4000000e+01   2.0000000e-05
   3.2900000e+02   4.2100000e-03
   2.7900000e+02   5.1000000e-03
   2.2500000e+02   4.3500000e-03
   2.0100000e+02   3.0300000e-03
   1.9600000e+02   1.8300000e-03
   3.4500000e+02   5.4800000e-03
   2.8800000e+02   5.3100000e-03
   2.4600000e+02   4.2600000e-03
   2.0700000e+02   2.4500000e-03
   9.2000000e+01   1.3500000e-03
   3.0600000e+02   4.8100000e-03
   2.8200000e+02   3.5600000e-03
   1.7750000e+02   3.4900000e-03
   8.7000000e+01   6.3000000e-04
   7.6500000e+02   1.1550000e-02
   6.6600000e+02   1.1490000e-02
   5.6800000e+02   8.1800000e-03
   6.2500000e+02   1.0060000e-02
   6.1950000e+02   8.9200000e-03
   2.2950000e+02   1.6800000e-03
   2.2400000e+02   2.1200000e-03
   6.0750000e+02   9.5000000e-03
   5.2400000e+02   9.9400000e-03
   4.4450000e+02   8.1600000e-03
   5.5800000e+02   9.4400000e-03
   3.9900000e+02   6.5100000e-03
   4.2750000e+02   5.3200000e-03
   1.2400000e+02   7.6000000e-04
   1.5300000e+02   1.4200000e-03
   1.2000000e+01   3.2000000e-04
   2.7900000e+02   4.4900000e-03
   2.2500000e+02   4.2700000e-03
   2.0700000e+02   3.0200000e-03
   4.5000000e+01   2.4000000e-04
   4.3750000e+02   8.0300000e-03
   4.9200000e+02   7.6700000e-03
   4.8000000e+02   9.2100000e-03
   3.3300000e+02   5.5900000e-03
   3.4000000e+02   4.8900000e-03
   1.2400000e+02   8.2000000e-04
   1.5300000e+02   1.8500000e-03
   1.1250000e+02   1.2500000e-03
   2.9400000e+02   4.2700000e-03
   2.5800000e+02   4.3400000e-03
   1.7750000e+02   3.2000000e-03
   1.2000000e+02   1.3900000e-03
   1.5250000e+02   2.6500000e-03
   1.5300000e+02   5.0900000e-03
   1.0750000e+02   1.5100000e-03
   7.5000000e+00   2.2000000e-04
   2.8350000e+02   3.9000000e-03
   2.2200000e+02   4.3500000e-03
   2.1900000e+02   4.4100000e-03
   1.1900000e+02   9.6000000e-04
   7.6500000e+02   1.1390000e-02
   5.4800000e+02   1.1590000e-02
   6.5000000e+02   8.5500000e-03
   4.5500000e+02   8.3100000e-03
   3.5100000e+02   7.4300000e-03
   3.0000000e+02   2.6800000e-03
   1.0000000e+01   2.1000000e-04
   2.9050000e+02   4.3000000e-03
   2.8400000e+02   3.5300000e-03
   5.4000000e+01   9.0000000e-05
   3.0000000e+02   2.9000000e-03
   3.5000000e+01   1.7000000e-04
   3.4300000e+02   5.6700000e-03
   3.2200000e+02   4.6300000e-03
   3.6000000e+02   4.1500000e-03
   1.5200000e+02   1.1900000e-03
   5.8400000e+02   9.1800000e-03
   4.5500000e+02   7.9700000e-03
   3.6300000e+02   6.5700000e-03
   4.8400000e+02   6.9100000e-03
   1.8800000e+02   1.6600000e-03
   1.1250000e+02   1.3500000e-03
   3.4800000e+02   4.1200000e-03
   3.3600000e+02   5.2500000e-03
   2.2250000e+02   4.4200000e-03
   1.3350000e+02   3.3300000e-03
   1.0650000e+02   2.2900000e-03
   1.7400000e+02   1.4200000e-03
   1.4500000e+02   1.4500000e-03
   3.2000000e+01   2.0000000e-04
   4.0250000e+02   6.1300000e-03
   3.0450000e+02   4.5000000e-03
   2.7650000e+02   3.0200000e-03
   2.3100000e+02   3.7400000e-03
   4.0000000e+01   3.0000000e-05
   2.5800000e+02   5.8100000e-03
   1.9000000e+02   3.9500000e-03
   1.7000000e+02   2.6000000e-03
   1.8900000e+02   2.1000000e-03
   1.1200000e+02   1.8400000e-03
   4.0000000e+01   1.1000000e-04
   3.2200000e+02   4.7200000e-03
   2.6950000e+02   4.6600000e-03
   2.1300000e+02   3.9700000e-03
   1.8200000e+02   1.9800000e-03
   6.3600000e+02   1.0150000e-02
   4.2000000e+02   5.1200000e-03
   4.0200000e+02   5.7300000e-03
   6.7500000e+01   4.1000000e-04
   1.5400000e+02   2.3100000e-03
   1.4400000e+02   2.0100000e-03
   1.4000000e+02   2.0200000e-03
   5.6700000e+02   8.7200000e-03
   5.6000000e+02   9.8600000e-03
   4.0200000e+02   7.4000000e-03
   2.6000000e+02   2.3900000e-03
   9.0000000e+02   1.3900000e-02
   7.4200000e+02   1.3590000e-02
   6.0900000e+02   1.0190000e-02
   4.0500000e+02   4.6400000e-03
   5.8800000e+02   7.2700000e-03
   2.6000000e+01   3.0000000e-05
   1.8000000e+02   1.3600000e-03
   3.1500000e+02   5.0300000e-03
   2.7300000e+02   3.1100000e-03
   2.1750000e+02   2.9200000e-03
   3.1500000e+02   4.9300000e-03
   2.2250000e+02   3.1300000e-03
   2.1750000e+02   3.8800000e-03
   1.6750000e+02   1.9800000e-03
   1.3600000e+02   2.2300000e-03
   1.1600000e+02   2.0700000e-03
   6.0000000e+01   4.2000000e-04
   6.1250000e+02   1.0800000e-02
   6.6400000e+02   1.1000000e-02
   5.4950000e+02   9.6300000e-03
   5.5200000e+02   7.6100000e-03
   3.7200000e+02   6.2000000e-03
   1.8000000e+02   9.4000000e-04
   3.6900000e+02   5.9800000e-03
   4.0600000e+02   4.4300000e-03
   8.0850000e+02   1.3940000e-02
   7.8400000e+02   1.3410000e-02
   5.3100000e+02   9.5600000e-03
   4.0800000e+02   3.9000000e-03
   1.0500000e+01   1.1000000e-04
   4.9800000e+02   8.2300000e-03
   4.2000000e+02   6.3000000e-03
   2.3800000e+02   2.1000000e-03
   4.3200000e+02   6.7900000e-03
   3.2100000e+02   3.8100000e-03
   3.1200000e+02   4.6800000e-03
   2.1750000e+02   3.1300000e-03
   1.7500000e+02   1.6700000e-03
   6.7550000e+02   1.1380000e-02
   6.6150000e+02   1.1240000e-02
   5.2400000e+02   5.7200000e-03
   2.8250000e+02   5.4500000e-03
   3.8000000e+01   6.0000000e-05
   2.3500000e+02   2.9200000e-03
   1.2800000e+02   1.4300000e-03
   1.2400000e+02   1.9600000e-03
   9.9000000e+01   7.8000000e-04
   3.5750000e+02   6.0800000e-03
   3.6900000e+02   4.0700000e-03
   5.1100000e+02   7.6200000e-03
   3.7800000e+02   6.5100000e-03
   3.6000000e+02   4.0400000e-03
   2.3500000e+02   3.9200000e-03
   3.2550000e+02   3.6700000e-03
   2.4600000e+02   3.4400000e-03
   5.0000000e+01   5.1000000e-04
   5.1000000e+02   7.0500000e-03
   3.9750000e+02   6.3900000e-03
   2.6800000e+02   4.5000000e-03
   2.7900000e+02   2.7000000e-03
   1.2400000e+02   1.6500000e-03
   9.2000000e+01   1.2100000e-03
   8.8000000e+01   2.8900000e-03
   8.3300000e+02   1.3130000e-02
   6.3350000e+02   1.0220000e-02
   5.3700000e+02   8.9700000e-03
   4.9800000e+02   7.1900000e-03
   5.3550000e+02   6.4800000e-03
   7.2500000e+01   3.0000000e-05
   1.6500000e+02   9.6000000e-04
   2.3250000e+02   3.5600000e-03
   1.7750000e+02   2.1700000e-03
   2.9400000e+02   6.8200000e-03
   2.6100000e+02   4.3400000e-03
   1.9500000e+02   4.5000000e-03
   7.5000000e+00   2.3200000e-03
   2.4250000e+02   2.9300000e-03
   1.3000000e+02   2.2200000e-03
   1.3000000e+02   2.1200000e-03
   8.2500000e+01   3.8000000e-04
   8.2000000e+02   1.3250000e-02
   6.4050000e+02   1.0890000e-02
   6.9200000e+02   9.4900000e-03
   5.7400000e+02   8.5300000e-03
   1.9250000e+02   1.5600000e-03
   9.0400000e+02   1.4750000e-02
   1.0125000e+03   1.6490000e-02
   9.9900000e+02   1.4340000e-02
   7.0400000e+02   9.8000000e-03
   5.4450000e+02   3.2200000e-03
   2.7500000e+01   1.9000000e-04
   1.1100000e+02   6.9000000e-04
   5.1000000e+02   8.5600000e-03
   3.5100000e+02   5.6800000e-03
   4.0250000e+02   4.6700000e-03
   2.3750000e+02   4.5200000e-03
   3.6000000e+01   1.2000000e-04
   8.2250000e+02   1.3200000e-02
   5.3700000e+02   8.9300000e-03
   6.0550000e+02   7.9500000e-03
   3.6000000e+02   6.2500000e-03
   6.5000000e+01   1.4000000e-04
   3.0500000e+02   4.1900000e-03
   2.1750000e+02   3.2700000e-03
   1.3600000e+02   2.1700000e-03
   5.8200000e+02   8.0800000e-03
   4.1750000e+02   7.2000000e-03
   3.9300000e+02   4.2500000e-03
   3.2750000e+02   5.3400000e-03
   5.2800000e+02   7.7400000e-03
   4.3000000e+02   7.2400000e-03
   4.5000000e+02   5.5700000e-03
   6.2400000e+02   1.0280000e-02
   5.2850000e+02   9.1300000e-03
   5.4800000e+02   7.9200000e-03
   3.9900000e+02   6.5500000e-03
   2.1600000e+02   2.1200000e-03
   4.2500000e+01   3.0000000e-05
   5.6000000e+02   7.3300000e-03
   4.6200000e+02   8.2800000e-03
   3.4800000e+02   5.7800000e-03
   7.7500000e+01   5.2000000e-04
   4.2900000e+02   6.9700000e-03
   4.1700000e+02   6.9100000e-03
   3.1500000e+02   6.0900000e-03
   2.1200000e+02   4.4100000e-03
   2.3750000e+02   3.3500000e-03
   1.5750000e+02   2.5300000e-03
   1.1000000e+02   1.9700000e-03
   8.2500000e+01   5.8000000e-03
   7.5000000e+01   3.9800000e-03
   5.5000000e+01   1.8100000e-03
   2.2250000e+02   2.5400000e-03
   2.1250000e+02   2.8900000e-03
   1.7500000e+02   2.2200000e-03
   1.6750000e+02   2.4100000e-03
   7.0800000e+02   1.2610000e-02
   6.3600000e+02   1.2040000e-02
   5.8000000e+02   9.3500000e-03
   4.2000000e+02   6.0000000e-03
   1.8200000e+02   2.2700000e-03
   1.5000000e+02   2.0000000e-03
   3.5750000e+02   4.8600000e-03
   2.3750000e+02   4.7000000e-03
   2.4900000e+02   2.2400000e-03
   1.8750000e+02   2.9300000e-03
   1.6750000e+02   2.0700000e-03
   2.3200000e+02   4.0700000e-03
   6.4000000e+01   3.9000000e-04
   1.2600000e+02   3.3600000e-03
   1.1850000e+02   1.6500000e-03
   7.8000000e+01   9.9000000e-04
   1.1600000e+02   1.5700000e-03
   1.1400000e+02   1.5000000e-03
   2.5750000e+02   3.4200000e-03
   1.8400000e+02   3.4300000e-03
   1.6200000e+02   2.8600000e-03
   2.3500000e+02   4.5200000e-03
   1.7600000e+02   2.5100000e-03
   1.4200000e+02   2.1700000e-03
   5.4000000e+01   4.5000000e-04
   1.0650000e+02   1.6500000e-03
   9.0000000e+01   9.5000000e-04
   7.4000000e+01   9.0000000e-04
   9.0000000e+00   1.5000000e-04
   1.0500000e+02   1.5600000e-03
   7.5000000e+01   9.1000000e-04
   7.8000000e+01   1.0200000e-03
   3.9600000e+02   6.3400000e-03
   2.7300000e+02   4.1400000e-03
   1.0350000e+03   1.7480000e-02
   8.2800000e+02   1.2400000e-02
   9.8500000e+02   1.6330000e-02
   8.3000000e+02   1.1290000e-02
   3.8250000e+02   4.4300000e-03
   2.6000000e+01   5.2000000e-04
   7.9200000e+02   1.4620000e-02
   8.8650000e+02   1.3820000e-02
   7.5200000e+02   1.4460000e-02
   5.9500000e+02   1.0600000e-02
   5.4900000e+02   7.0600000e-03
   8.7000000e+01   5.2000000e-04
   5.7500000e+01   4.2000000e-04
   9.9000000e+02   1.6440000e-02
   9.7650000e+02   1.6500000e-02
   7.4400000e+02   1.2660000e-02
   7.8500000e+02   1.1170000e-02
   5.6800000e+02   1.0570000e-02
   2.3200000e+02   2.1200000e-03
   1.0500000e+01   5.0000000e-05
   3.9000000e+02   7.8400000e-03
   3.3000000e+02   6.3200000e-03
   2.6750000e+02   5.2300000e-03
   2.5250000e+02   4.6300000e-03
   1.0200000e+02   1.3300000e-03
   1.6500000e+02   2.1100000e-03
   1.3000000e+02   2.4800000e-03
   8.2400000e+02   1.4310000e-02
   8.5500000e+02   1.4630000e-02
   6.4050000e+02   1.2390000e-02
   7.6050000e+02   1.1710000e-02
   5.0750000e+02   1.1060000e-02
   4.4000000e+02   4.0700000e-03
   2.4300000e+02   3.0400000e-03
   2.2000000e+01   2.6000000e-04
   4.0000000e+01   4.4000000e-04
   3.8400000e+02   6.9100000e-03
   3.5100000e+02   5.2200000e-03
   2.7000000e+02   5.8600000e-03
   1.4700000e+02   1.2500000e-03
   3.6600000e+02   6.6200000e-03
   3.2400000e+02   4.9400000e-03
   2.3250000e+02   4.3900000e-03
   9.0000000e+01   8.7000000e-04
   6.3350000e+02   1.2400000e-02
   6.8800000e+02   1.1870000e-02
   4.5000000e+02   8.1600000e-03
   5.9600000e+02   8.6000000e-03
   3.0250000e+02   6.3300000e-03
   2.8800000e+02   2.7500000e-03
   4.1100000e+02   7.5300000e-03
   3.3500000e+02   6.2200000e-03
   4.2700000e+02   6.4800000e-03
   4.0950000e+02   7.7000000e-03
   3.2550000e+02   4.0500000e-03
   1.3300000e+02   6.2000000e-04
   1.2750000e+02   1.0600000e-03
   1.9400000e+02   3.4900000e-03
   1.8000000e+02   3.0800000e-03
   1.3000000e+02   1.6700000e-03
   3.5400000e+02   5.1600000e-03
   3.2100000e+02   5.1700000e-03
   2.5500000e+02   4.0600000e-03
   1.4700000e+02   1.2900000e-03
   6.0000000e+00   7.0000000e-05
   1.3800000e+02   2.3300000e-03
   1.2000000e+02   1.2100000e-03
   9.2000000e+01   1.5000000e-03
   8.0000000e+01   1.3400000e-03
   1.3600000e+02   2.3100000e-03
   1.3600000e+02   1.8500000e-03
   8.2000000e+01   1.4500000e-03
   4.8000000e+01   2.2000000e-04
   1.8535000e+03   3.7620000e-02
   1.8260000e+03   3.0740000e-02
   1.4250000e+03   3.1140000e-02
   6.6000000e+02   7.9800000e-03
   1.0035000e+03   1.5820000e-02
   6.6600000e+02   1.1790000e-02
   4.8600000e+02   4.4100000e-03
   4.5450000e+02   9.4200000e-03
   8.8400000e+02   1.5900000e-02
   7.8000000e+02   1.0590000e-02
   5.8800000e+02   1.0620000e-02
   2.4000000e+01   1.0000000e-05
   2.3160000e+03   4.5880000e-02
   2.2980000e+03   3.6730000e-02
   1.8120000e+03   3.5380000e-02
   1.0860000e+03   1.2000000e-02
   3.7500000e+01   3.0000000e-04
   1.2000000e+02   1.4000000e-03
   2.0160000e+03   3.0760000e-02
   1.9260000e+03   3.7190000e-02
   1.3530000e+03   2.8170000e-02
   9.3000000e+02   1.0120000e-02
   2.2500000e+01   2.4000000e-04
   1.5525000e+03   2.4970000e-02
   1.3185000e+03   2.2750000e-02
   9.0400000e+02   1.5280000e-02
   1.0250000e+03   1.1830000e-02
   1.8000000e+01   1.9000000e-04
   8.8400000e+02   1.2760000e-02
   4.8650000e+02   5.9000000e-03
   4.7950000e+02   7.0800000e-03
   1.7820000e+03   2.7520000e-02
   1.3680000e+03   2.3390000e-02
   1.1655000e+03   1.3870000e-02
   2.2050000e+02   1.5300000e-03
   6.0000000e+00   1.0000000e-05
   2.6580000e+03   3.8600000e-02
   1.9085000e+03   3.1040000e-02
   1.7100000e+03   1.8710000e-02
   1.1430000e+03   2.0010000e-02
   8.4000000e+02   1.4890000e-02
   1.0800000e+02   4.2000000e-04
   1.0480000e+03   1.4160000e-02
   8.4800000e+02   1.4050000e-02
   3.3250000e+02   2.8500000e-03
   9.2000000e+02   1.4320000e-02
   7.9600000e+02   1.4190000e-02
   7.8800000e+02   9.0500000e-03
   1.5345000e+03   2.8660000e-02
   1.2105000e+03   2.1730000e-02
   6.3600000e+02   7.2900000e-03
   3.8850000e+02   6.5800000e-03
   3.3000000e+02   5.3000000e-03
   4.8000000e+01   4.1000000e-04
   1.9920000e+03   3.8730000e-02
   1.5540000e+03   2.7960000e-02
   1.5240000e+03   1.9970000e-02
   1.2265000e+03   2.2960000e-02
   2.1200000e+02   2.2600000e-03
   1.9200000e+03   4.0170000e-02
   1.4650000e+03   2.8230000e-02
   1.2050000e+03   1.9560000e-02
   1.0800000e+03   2.1730000e-02
   1.8800000e+02   9.4000000e-04
   5.7750000e+02   8.4100000e-03
   5.4950000e+02   6.8400000e-03
   4.0600000e+02   6.0700000e-03
   1.4520000e+03   2.8110000e-02
   1.3760000e+03   2.0060000e-02
   5.2400000e+02   5.0200000e-03
   6.9650000e+02   1.1590000e-02
   6.5800000e+02   1.0380000e-02
   1.9500000e+02   1.7500000e-03
   1.8550000e+03   3.6630000e-02
   1.3005000e+03   3.1170000e-02
   1.2400000e+03   1.6190000e-02
   1.0260000e+03   2.0170000e-02
   1.1400000e+02   2.9000000e-04
   2.7600000e+02   5.4700000e-03
   2.4840000e+03   4.1710000e-02
   2.0185000e+03   3.6650000e-02
   1.6860000e+03   2.1930000e-02
   2.9700000e+02   2.6600000e-03
   1.2000000e+01   3.0000000e-05
   1.8050000e+03   3.2550000e-02
   1.3995000e+03   2.6910000e-02
   1.5200000e+03   2.2490000e-02
   9.5600000e+02   1.8520000e-02
   4.1500000e+02   3.1700000e-03
   1.6995000e+03   3.3990000e-02
   1.4190000e+03   3.0600000e-02
   1.1600000e+03   2.4840000e-02
   8.2000000e+02   1.1250000e-02
   1.4000000e+01   1.0000000e-05
   1.7000000e+03   2.7780000e-02
   1.2300000e+03   2.2100000e-02
   1.1055000e+03   1.1390000e-02
   8.2800000e+02   1.6250000e-02
   1.2680000e+03   1.9660000e-02
   9.7600000e+02   1.6450000e-02
   6.7200000e+02   9.9100000e-03
   7.3350000e+02   6.9300000e-03
   1.8400000e+03   3.4170000e-02
   1.4400000e+03   2.4590000e-02
   1.1400000e+03   1.4650000e-02
   1.3725000e+03   2.7710000e-02
   1.1700000e+03   2.4020000e-02
   1.0170000e+03   1.7840000e-02
   8.1000000e+01   3.3000000e-04
   1.0160000e+03   1.9140000e-02
   9.0000000e+02   1.2050000e-02
   7.6800000e+02   1.6100000e-02
   2.6250000e+02   2.1100000e-03
   9.0000000e+02   1.3120000e-02
   6.9600000e+02   1.2590000e-02
   6.2100000e+02   1.0530000e-02
   2.1000000e+02   1.3900000e-03
   1.6225000e+03   2.9920000e-02
   9.7900000e+02   1.1230000e-02
   2.4300000e+02   4.1690000e-02
   1.2845000e+03   1.9770000e-02
   1.1060000e+03   1.9650000e-02
   5.3700000e+02   1.1460000e-02
   4.2350000e+02   3.6700000e-03
   6.6900000e+02   1.0810000e-02
   5.7600000e+02   7.4800000e-03
   4.0500000e+02   6.9600000e-03
   5.8000000e+01   5.4000000e-04
   1.9800000e+03   3.4230000e-02
   1.6100000e+03   2.9820000e-02
   1.1430000e+03   2.0950000e-02
   1.0400000e+03   1.1970000e-02
   6.2500000e+01   3.9000000e-04
   1.0280000e+03   2.2700000e-02
   1.0890000e+03   2.0240000e-02
   5.2000000e+02   1.4200000e-02
   5.8400000e+02   1.0470000e-02
   4.6800000e+02   8.1500000e-03
   1.3650000e+02   5.3200000e-03
   2.4500000e+02   4.5200000e-03
   3.2500000e+01   5.0000000e-05
   8.1000000e+01   2.2900000e-03
   2.3800000e+02   2.7500000e-03
   2.0300000e+02   1.9500000e-03
   2.6700000e+03   4.0110000e-02
   1.9080000e+03   3.7540000e-02
   1.2780000e+03   1.3970000e-02
   1.2000000e+01   1.1000000e-04
   2.0500000e+03   3.0300000e-02
   1.3320000e+03   2.5870000e-02
   1.3500000e+03   1.5490000e-02
   9.6000000e+02   1.6830000e-02
   2.5200000e+02   1.7600000e-03
   1.8100000e+03   3.1890000e-02
   1.4050000e+03   1.8780000e-02
   1.2060000e+03   2.1050000e-02
   5.0500000e+02   3.5000000e-03
   1.9900000e+03   2.6310000e-02
   1.5750000e+03   2.5540000e-02
   1.1430000e+03   1.7570000e-02
   8.9500000e+02   9.2400000e-03
   9.3800000e+02   1.2870000e-02
   5.7000000e+02   9.5000000e-03
   6.5450000e+02   6.7000000e-03
   4.1300000e+02   5.3800000e-03
   1.3995000e+03   2.4540000e-02
   9.3150000e+02   1.7470000e-02
   6.9600000e+02   1.5660000e-02
   6.6600000e+02   8.0200000e-03
   1.0320000e+03   2.3000000e-02
   7.4550000e+02   1.5940000e-02
   5.7600000e+02   6.9900000e-03
   8.9950000e+02   1.3990000e-02
   6.8950000e+02   7.8800000e-03
   5.4000000e+02   8.6300000e-03
   4.5850000e+02   6.7200000e-03
   3.6050000e+02   3.1500000e-03
   3.3950000e+02   5.7000000e-03
   1.1305000e+03   1.8630000e-02
   6.4050000e+02   7.9300000e-03
   1.3995000e+03   2.5440000e-02
   1.0600000e+03   1.8280000e-02
   1.1800000e+03   1.5550000e-02
   1.5050000e+02   9.2000000e-04
   6.6000000e+02   1.0140000e-02
   4.8000000e+02   5.6000000e-03
   4.0000000e+02   6.9800000e-03
   1.0760000e+03   2.2130000e-02
   9.2800000e+02   1.7300000e-02
   3.2400000e+02   2.6900000e-03
   7.5600000e+02   1.1870000e-02
   6.2000000e+02   8.5100000e-03
   4.1200000e+02   9.2740000e-02
   1.0115000e+03   1.0980000e-02
   5.8750000e+02   9.9800000e-03
   2.2250000e+02   1.9300000e-03
   5.3200000e+02   9.1600000e-03
   3.9550000e+02   6.6000000e-03
   2.6700000e+02   2.8600000e-03
   4.2500000e+02   7.8900000e-03
   4.7100000e+02   5.4200000e-03
   1.2000000e+02   6.7000000e-04
   2.5250000e+02   3.1800000e-03
   2.3250000e+02   3.3600000e-03
   3.0300000e+02   4.3500000e-03
   2.6700000e+02   4.2500000e-03
   5.2250000e+02   1.0670000e-02
   1.8000000e+02   2.2300000e-03
   2.9400000e+02   5.1200000e-03
   9.8000000e+01   7.2000000e-04
   2.7000000e+02   4.4300000e-03
   4.8000000e+01   2.1000000e-04
   2.8800000e+02   5.4300000e-03
   1.5000000e+01   1.7000000e-04
   2.2800000e+02   3.7500000e-03
   1.0500000e+02   6.6000000e-04
   3.6600000e+02   6.5300000e-03
   1.3400000e+03   2.1830000e-02
   8.3600000e+02   1.2700000e-02
   1.0400000e+03   1.4390000e-02
   1.1900000e+02   8.0000000e-04
   1.3500000e+03   2.8140000e-02
   1.2050000e+03   1.8530000e-02
   9.5600000e+02   1.7620000e-02
   5.5500000e+02   5.7500000e-03
   1.0000000e+01   1.4000000e-04
   1.2000000e+01   1.8000000e-04
   1.4100000e+03   2.5850000e-02
   1.3700000e+03   2.4670000e-02
   1.2300000e+03   2.0730000e-02
   1.2300000e+03   1.8670000e-02
   9.6750000e+02   1.8130000e-02
   5.7000000e+02   5.8500000e-03
   7.5000000e+01   2.2000000e-04
   6.0000000e+00   3.1000000e-04
   1.4300000e+03   2.5680000e-02
   1.3365000e+03   2.4270000e-02
   1.1500000e+03   2.1130000e-02
   1.0920000e+03   1.3120000e-02
   2.0800000e+02   1.7100000e-03
   1.5000000e+02   1.3900000e-03
   1.5850000e+03   2.9680000e-02
   1.8660000e+03   3.1810000e-02
   1.6260000e+03   2.4830000e-02
   1.2050000e+03   2.0320000e-02
   8.1600000e+02   9.0400000e-03
   3.6000000e+01   3.2000000e-04
   1.3300000e+02   1.0000000e-03
   1.7500000e+01   1.6000000e-04
   5.7600000e+02   6.9900000e-03
   4.8300000e+02   8.4800000e-03
   2.7800000e+02   5.8600000e-03
   1.2690000e+03   1.2170000e-01
   1.2375000e+03   1.7920000e-02
   9.8800000e+02   1.8190000e-02
   5.6000000e+02   1.1380000e-02
   6.0750000e+02   6.1300000e-03
   1.2000000e+01   7.0000000e-05
   1.5000000e+03   2.6000000e-02
   1.1970000e+03   2.0840000e-02
   9.0400000e+02   1.6170000e-02
   9.0000000e+02   1.3840000e-02
   6.0900000e+02   1.1250000e-02
   3.4400000e+02   3.3800000e-03
   9.0450000e+02   1.4440000e-02
   6.2400000e+02   1.0960000e-02
   5.7150000e+02   8.7500000e-03
   4.6800000e+02   7.6500000e-03
   3.7600000e+02   5.3400000e-03
   2.4000000e+01   2.1000000e-04
   1.6500000e+01   5.5000000e-04
   2.2050000e+02   3.6700000e-03
   4.5000000e+01   1.4500000e-03
   2.4000000e+02   2.6700000e-03
   4.5000000e+00   6.0000000e-05
   5.0000000e+00   3.1000000e-04
   1.0800000e+02   1.0200000e-03
   7.2450000e+02   1.2430000e-02
   6.0900000e+02   8.7600000e-03
   3.4000000e+01   4.2000000e-04
   4.3500000e+02   8.0800000e-03
   4.1400000e+02   6.5600000e-03
   2.9100000e+02   3.3900000e-03
   1.4625000e+03   1.9630000e-02
   3.9200000e+02   3.5300000e-03
   7.0000000e+02   9.0100000e-03
   5.2500000e+02   9.1100000e-03
   3.4650000e+02   5.3300000e-03
   3.0800000e+02   5.0800000e-03
   1.1400000e+02   9.5000000e-04
   8.4800000e+02   1.4320000e-02
   6.7200000e+02   1.0800000e-02
   5.1800000e+02   7.0100000e-03
   3.2700000e+02   5.5100000e-03
   1.1700000e+02   1.0000000e-03
   1.0640000e+03   1.7240000e-02
   6.8700000e+02   1.3370000e-02
   5.2150000e+02   5.7200000e-03
   9.3800000e+02   1.7770000e-02
   7.0500000e+02   1.4030000e-02
   7.7700000e+02   1.1980000e-02
   5.1900000e+02   9.3100000e-03
   9.0000000e+01   8.0000000e-04
   1.0800000e+03   1.8350000e-02
   8.2250000e+02   1.2700000e-02
   8.1200000e+02   1.3300000e-02
   1.9200000e+02   1.6000000e-03
   5.6350000e+02   8.5800000e-03
   3.4800000e+02   5.2800000e-03
   9.0000000e+00   3.0000000e-05
   1.2960000e+03   1.8370000e-02
   1.1200000e+03   1.6370000e-02
   6.6400000e+02   7.1400000e-03
   8.4600000e+02   1.3900000e-02
   5.1000000e+02   6.4100000e-03
   7.5000000e+00   1.3000000e-04
   6.7500000e+02   1.0250000e-02
   4.8600000e+02   5.5800000e-03
   8.6100000e+02   1.6840000e-02
   7.4200000e+02   1.3840000e-02
   3.0600000e+02   3.9500000e-03
   6.3350000e+02   8.2000000e-03
   4.9500000e+02   9.2800000e-03
   4.0200000e+02   5.3400000e-03
   3.0000000e+01   2.6000000e-04
   5.3550000e+02   8.5900000e-03
   4.9000000e+02   7.6700000e-03
   3.2400000e+02   4.3700000e-03
   3.9250000e+02   7.4400000e-03
   3.2250000e+02   5.9200000e-03
   2.8500000e+02   4.4200000e-03
   5.0000000e+02   7.4900000e-03
   5.8500000e+02   7.7800000e-03
   1.4000000e+01   3.5000000e-04
   3.3000000e+02   6.1300000e-03
   4.2000000e+02   5.4100000e-03
   2.9750000e+02   4.6700000e-03
   4.8000000e+01   3.8000000e-04
   3.7500000e+02   6.5400000e-03
   3.3900000e+02   5.3700000e-03
   3.7800000e+02   4.0300000e-03
   3.9600000e+02   6.4600000e-03
   3.8100000e+02   5.9100000e-03
   3.5100000e+02   5.0900000e-03
   2.2800000e+02   2.4100000e-03
   4.0500000e+02   5.4900000e-03
   2.2500000e+02   3.7300000e-03
   4.0000000e+02   5.5100000e-03
   2.4400000e+02   4.3800000e-03
   2.1250000e+02   1.9200000e-03
   1.2000000e+02   1.0600000e-03
   6.7900000e+02   1.1990000e-02
   6.6150000e+02   1.0460000e-02
   6.6000000e+02   1.2600000e-02
   7.2900000e+02   9.3900000e-03
   3.0000000e+02   2.8200000e-03
   4.5000000e+00   1.8000000e-04
   9.4500000e+02   1.5300000e-02
   9.3600000e+02   1.5450000e-02
   4.9500000e+02   6.3000000e-03
   1.8000000e+01   1.2000000e-04
   3.0000000e+00   1.3000000e-04
   7.6400000e+02   1.3050000e-02
   7.4800000e+02   1.3820000e-02
   7.1200000e+02   1.0770000e-02
   5.5300000e+02   8.1200000e-03
   3.0400000e+02   3.0400000e-03
   4.5000000e+00   1.8000000e-04
   1.3915000e+03   2.2190000e-02
   1.3365000e+03   1.9510000e-02
   1.1100000e+03   1.6500000e-02
   7.7000000e+02   9.4400000e-03
   6.9000000e+01   8.4000000e-04
   1.2000000e+01   3.5000000e-04
   1.7600000e+02   3.5400000e-03
   1.4400000e+02   2.3000000e-03
   7.4400000e+02   1.0670000e-02
   5.7400000e+02   1.0680000e-02
   5.0750000e+02   8.1500000e-03
   3.5400000e+02   6.1900000e-03
   4.5900000e+02   4.8900000e-03
   1.6000000e+01   3.0000000e-04
   7.9200000e+02   1.3530000e-02
   7.6000000e+02   1.3060000e-02
   8.3250000e+02   1.1760000e-02
   3.6000000e+02   3.9000000e-03
   6.0000000e+00   3.4000000e-04
   6.5450000e+02   1.0580000e-02
   6.2800000e+02   1.1410000e-02
   4.5600000e+02   8.3400000e-03
   5.3600000e+02   9.0800000e-03
   3.2700000e+02   5.9600000e-03
   1.3650000e+02   1.5400000e-03
   1.0305000e+03   1.7320000e-02
   9.0800000e+02   1.5340000e-02
   9.7650000e+02   1.3460000e-02
   6.7200000e+02   1.0690000e-02
   5.1300000e+02   5.4800000e-03
   1.2000000e+01   1.3000000e-04
   5.7600000e+02   1.1230000e-02
   4.5600000e+02   7.7200000e-03
   3.6500000e+02   7.8300000e-03
   7.4400000e+02   1.1640000e-02
   8.0100000e+02   9.1400000e-03
   5.7750000e+02   8.9100000e-03
   4.5500000e+02   6.2200000e-03
   2.0000000e+02   1.2500000e-03
   1.0200000e+03   1.3330000e-02
   9.0450000e+02   1.2960000e-02
   9.0000000e+02   1.5120000e-02
   5.6350000e+02   8.8700000e-03
   6.0000000e+02   6.6500000e-03
   3.2500000e+01   2.1000000e-04
   1.0800000e+02   9.2000000e-04
   9.6300000e+02   1.2190000e-02
   7.9200000e+02   1.2220000e-02
   3.8700000e+02   3.6100000e-03
   1.0120000e+03   1.8720000e-02
   9.0400000e+02   1.4760000e-02
   3.2750000e+02   4.0600000e-03
   1.5600000e+02   2.2700000e-03
   1.5750000e+02   1.5500000e-03
   6.8950000e+02   9.4800000e-03
   6.2650000e+02   7.5200000e-03
   4.4400000e+02   7.3000000e-03
   2.7750000e+02   5.1100000e-03
   1.5300000e+02   1.2700000e-03
   9.2000000e+02   1.1900000e-02
   7.4550000e+02   1.2320000e-02
   6.1600000e+02   8.6300000e-03
   4.2800000e+02   4.4500000e-03
   1.2000000e+01   5.0000000e-05
   1.0800000e+03   1.8520000e-02
   8.0150000e+02   1.4900000e-02
   7.7200000e+02   1.0470000e-02
   2.2000000e+02   1.5900000e-03
   7.5600000e+02   1.3670000e-02
   6.3700000e+02   1.0670000e-02
   4.8900000e+02   8.3800000e-03
   4.8400000e+02   8.0200000e-03
   5.0000000e+01   4.0000000e-04
   4.7100000e+02   6.7000000e-03
   3.5700000e+02   4.6000000e-03
   3.3000000e+02   3.8100000e-03
   4.7250000e+02   7.7900000e-03
   3.9000000e+02   6.9100000e-03
   4.0600000e+02   5.3100000e-03
   3.3900000e+02   5.7400000e-03
   1.4700000e+02   1.2800000e-03
   4.6000000e+02   8.8200000e-03
   3.5250000e+02   5.5400000e-03
   4.9350000e+02   6.1700000e-03
   3.9900000e+02   5.6700000e-03
   2.4000000e+02   1.8500000e-03
   6.0000000e+00   2.4000000e-04
   7.1200000e+02   1.1370000e-02
   7.0400000e+02   1.1100000e-02
   6.6800000e+02   1.0320000e-02
   2.4000000e+02   2.4000000e-03
   1.0280000e+03   1.5710000e-02
   7.0000000e+02   1.3180000e-02
   6.3600000e+02   7.4800000e-03
   7.8000000e+02   9.5800000e-03
   5.7750000e+02   9.5900000e-03
   4.6200000e+02   7.8500000e-03
   3.8700000e+02   5.4000000e-03
   3.5200000e+02   2.8900000e-03
   5.3400000e+02   7.4500000e-03
   4.2900000e+02   6.2200000e-03
   3.1000000e+02   4.8200000e-03
   3.6750000e+02   3.3300000e-03
   5.4250000e+02   7.3000000e-03
   4.5000000e+02   7.7200000e-03
   4.2900000e+02   6.2900000e-03
   2.2000000e+01   2.9000000e-04
   7.7600000e+02   1.1070000e-02
   7.2400000e+02   1.1220000e-02
   6.0000000e+02   6.0900000e-03
   3.4000000e+01   2.5000000e-04
   7.7200000e+02   1.2170000e-02
   7.8750000e+02   9.0900000e-03
   6.1250000e+02   9.7100000e-03
   3.1600000e+02   2.6700000e-03
   4.4100000e+02   6.9100000e-03
   3.9600000e+02   6.4400000e-03
   3.9600000e+02   6.1600000e-03
   3.3250000e+02   3.9400000e-03
   2.4000000e+01   3.8000000e-04
   4.1700000e+02   6.2600000e-03
   2.9000000e+02   5.1800000e-03
   2.1500000e+02   2.8000000e-03
   3.0500000e+02   4.9300000e-03
   2.7750000e+02   3.9900000e-03
   3.8000000e+01   6.2000000e-04
   6.1250000e+02   1.0440000e-02
   6.7600000e+02   8.0900000e-03
   4.8900000e+02   8.7500000e-03
   2.8400000e+02   2.3700000e-03
   2.7000000e+02   4.4100000e-03
   5.4250000e+02   6.9100000e-03
   2.7500000e+02   4.4100000e-03
   1.6500000e+01   3.1000000e-04
   4.3500000e+02   7.7800000e-03
   3.9900000e+02   6.4300000e-03
   1.3200000e+02   1.1900000e-03
   4.8600000e+02   6.4800000e-03
   3.4250000e+02   5.4400000e-03
   3.3300000e+02   3.4900000e-03
   5.8500000e+02   1.1310000e-02
   5.2800000e+02   8.8500000e-03
   4.0500000e+02   7.1300000e-03
   4.0000000e+02   7.1300000e-03
   2.0700000e+02   2.0900000e-03
   3.9600000e+02   6.0300000e-03
   3.0900000e+02   5.6800000e-03
   1.4400000e+02   1.2500000e-03
   3.4200000e+02   4.7600000e-03
   2.3000000e+02   3.8600000e-03
   2.2500000e+02   2.0900000e-03
   3.7200000e+02   4.5400000e-03
   3.4200000e+02   4.8300000e-03
   2.2750000e+02   3.8900000e-03
   6.0000000e+00   8.0000000e-05
   3.1800000e+02   3.9600000e-03
   2.5750000e+02   3.7000000e-03
   2.2200000e+02   3.1700000e-03
   2.2000000e+01   1.8000000e-04
   4.4100000e+02   6.0500000e-03
   4.0200000e+02   6.2600000e-03
   3.1750000e+02   4.9200000e-03
   1.4700000e+02   1.0100000e-03
   2.9000000e+02   4.9000000e-03
   2.0000000e+02   2.8100000e-03
   2.6750000e+02   3.8700000e-03
   1.9800000e+02   4.0000000e-03
   1.5200000e+02   3.0300000e-03
   6.6000000e+01   6.7000000e-04
   3.6600000e+02   5.0300000e-03
   3.2700000e+02   3.3000000e-03
   3.0600000e+02   3.8200000e-03
   2.0400000e+02   1.5500000e-03
   9.0000000e+00   2.0000000e-05
   2.1500000e+02   3.1300000e-03
   1.5500000e+02   2.3100000e-03
   1.2000000e+02   2.9100000e-03
   1.1000000e+02   2.2600000e-03
   6.2500000e+01   6.2000000e-04
   2.5750000e+02   4.8900000e-03
   2.3750000e+02   4.0400000e-03
   1.4000000e+02   1.6400000e-03
   2.3250000e+02   3.1700000e-03
   1.5800000e+02   2.5100000e-03
   1.6000000e+02   2.7700000e-03
   7.5000000e+00   3.4000000e-04
   2.6000000e+02   4.5400000e-03
   2.4250000e+02   4.5700000e-03
   1.8750000e+02   2.7600000e-03
   1.7500000e+02   2.2500000e-03
   7.5000000e+00   1.7000000e-04
   2.7500000e+02   3.9900000e-03
   2.2500000e+02   3.8300000e-03
   1.6250000e+02   2.0100000e-03
   1.4700000e+02   2.7400000e-03
   1.1700000e+02   1.9800000e-03
   1.1250000e+02   1.9000000e-03
   2.2500000e+01   5.0000000e-04
   1.4600000e+02   2.3700000e-03
   1.3400000e+02   1.9600000e-03
   2.0250000e+02   4.1200000e-03
   9.5000000e+01   1.2000000e-03
   2.5250000e+02   3.8900000e-03
   1.6750000e+02   1.6500000e-03
   1.9750000e+02   2.7700000e-03
   1.6500000e+02   2.5400000e-03
   1.1750000e+02   1.2900000e-03
   8.8000000e+01   1.5300000e-03
   6.0000000e+01   6.9000000e-04
   1.0590000e+03   1.4460000e-02
   9.1500000e+02   1.5940000e-02
   1.4500000e+02   1.1500000e-03
   1.7875000e+03   3.3460000e-02
   1.4000000e+03   2.7180000e-02
   1.2485000e+03   2.0660000e-02
   1.0600000e+03   1.8960000e-02
   8.9000000e+02   1.5240000e-02
   1.2250000e+02   5.2200000e-03
   5.4450000e+02   7.6900000e-03
   4.8000000e+01   2.1000000e-03
   4.2400000e+02   6.9800000e-03
   1.7600000e+02   6.7100000e-03
   2.1200000e+02   2.0000000e-03
   9.0000000e+00   2.5000000e-04
   2.2000000e+02   1.9000000e-03
   3.4000000e+01   3.3000000e-04
   2.6000000e+01   3.3000000e-04
   2.9250000e+03   5.5800000e-02
   2.0160000e+03   4.1090000e-02
   1.4805000e+03   1.8320000e-02
   3.6960000e+03   6.9550000e-02
   2.6070000e+03   3.5640000e-02
   1.8700000e+03   4.2130000e-02
   1.7100000e+02   1.6200000e-03
   3.8060000e+03   8.6400000e-02
   3.1405000e+03   6.2610000e-02
   2.5620000e+03   4.1950000e-02
   4.1600000e+02   5.4500000e-03
   4.9725000e+03   7.7060000e-02
   3.8940000e+03   7.6960000e-02
   2.8140000e+03   5.4960000e-02
   2.7365000e+03   3.0510000e-02
   1.2900000e+02   1.2400000e-03
   2.3240000e+03   3.8550000e-02
   1.7040000e+03   2.1940000e-02
   1.4920000e+03   2.4610000e-02
   3.4000000e+01   2.6000000e-04
   1.9160000e+03   2.7480000e-02
   1.5260000e+03   2.2070000e-02
   3.4000000e+01   1.0000000e-04
   4.9660000e+03   8.8010000e-02
   3.7570000e+03   6.6200000e-02
   3.2565000e+03   3.7860000e-02
   2.6760000e+03   5.0910000e-02
   5.0375000e+03   8.1070000e-02
   4.1580000e+03   8.2820000e-02
   2.5960000e+03   5.6410000e-02
   1.9140000e+03   2.0120000e-02
   6.2500000e+01   4.9000000e-04
   4.6830000e+03   8.2930000e-02
   3.5840000e+03   5.1030000e-02
   3.1850000e+03   7.6020000e-02
   8.0300000e+02   8.9700000e-03
   3.9900000e+03   7.3930000e-02
   3.1920000e+03   5.7660000e-02
   2.7960000e+03   4.1850000e-02
   6.9000000e+02   7.5700000e-03
   3.2120000e+03   6.3510000e-02
   3.0360000e+03   4.9390000e-02
   1.0950000e+03   1.1910000e-02
   6.0000000e+00   3.7000000e-04
   3.3605000e+03   5.1910000e-02
   2.7850000e+03   6.1660000e-02
   1.9750000e+03   4.8280000e-02
   1.1200000e+03   1.0590000e-02
   7.5000000e+00   8.1000000e-04
   2.7950000e+03   5.4740000e-02
   1.8585000e+03   3.7550000e-02
   2.0500000e+03   2.6480000e-02
   1.4940000e+03   3.0200000e-02
   3.8280000e+03   7.0530000e-02
   3.1080000e+03   6.2480000e-02
   2.7600000e+03   4.1650000e-02
   2.0185000e+03   4.7380000e-02
   4.4800000e+02   4.7200000e-03
   4.5300000e+03   7.8770000e-02
   2.9480000e+03   5.6410000e-02
   3.1440000e+03   3.9930000e-02
   1.8650000e+03   3.4630000e-02
   3.5200000e+02   3.2800000e-03
   4.0620000e+03   8.0130000e-02
   4.3485000e+03   6.8910000e-02
   2.8920000e+03   5.8160000e-02
   2.1360000e+03   4.5860000e-02
   1.9680000e+03   2.3200000e-02
   1.4350000e+02   1.3800000e-03
   2.4435000e+03   4.9280000e-02
   1.9360000e+03   3.9910000e-02
   1.4120000e+03   2.6860000e-02
   1.4625000e+03   1.9360000e-02
   3.0000000e+01   2.0000000e-04
   3.8335000e+03   7.0880000e-02
   2.5150000e+03   4.6810000e-02
   2.6280000e+03   2.9370000e-02
   1.6650000e+03   3.1350000e-02
   1.4100000e+02   1.5400000e-03
   3.9380000e+03   6.2620000e-02
   3.0850000e+03   5.9720000e-02
   1.7545000e+03   1.9300000e-02
   2.2000000e+01   2.3000000e-04
   2.5965000e+03   4.2290000e-02
   1.2960000e+03   1.3150000e-02
   2.8985000e+03   4.6360000e-02
   2.8270000e+03   3.3300000e-02
   1.8450000e+03   3.3940000e-02
   6.4350000e+02   5.0460000e-03
   3.1050000e+03   5.9550000e-02
   2.0250000e+03   4.4790000e-02
   1.7550000e+03   2.0390000e-02
   2.7360000e+03   4.4990000e-02
   2.2185000e+03   4.1590000e-02
   1.5075000e+03   3.4230000e-02
   8.8200000e+02   7.5200000e-03
   2.8755000e+03   4.6750000e-02
   1.9480000e+03   3.6890000e-02
   1.4160000e+03   2.7900000e-02
   1.2375000e+03   1.0950000e-02
   7.0000000e+00   2.0000000e-04
   3.0000000e+03   5.2750000e-02
   2.4500000e+03   4.3030000e-02
   1.3250000e+03   1.4780000e-02
   3.9840000e+03   5.6290000e-02
   3.8460000e+03   7.1620000e-02
   2.4365000e+03   5.4360000e-02
   1.5840000e+03   1.4980000e-02
   3.5000000e+01   1.5000000e-04
   3.4320000e+03   7.2260000e-02
   3.0470000e+03   4.7950000e-02
   2.3900000e+03   5.4020000e-02
   5.1600000e+02   4.8400000e-03
   3.7980000e+03   5.9530000e-02
   3.4680000e+03   6.3690000e-02
   2.0405000e+03   4.0630000e-02
   1.1275000e+03   9.9500000e-03
   3.1850000e+03   5.1330000e-02
   1.3500000e+03   1.6650000e-02
   2.4885000e+03   4.0180000e-02
   1.4360000e+03   3.0350000e-02
   1.3500000e+03   1.3990000e-02
   3.2450000e+03   5.1670000e-02
   2.5600000e+03   4.7890000e-02
   1.2800000e+03   1.1720000e-02
   2.5000000e+03   3.3740000e-02
   1.5480000e+03   2.5840000e-02
   5.1800000e+02   4.0700000e-03
   1.5610000e+03   2.9450000e-02
   9.8400000e+02   8.8900000e-03
   1.9440000e+03   3.5090000e-02
   1.8280000e+03   2.4270000e-02
   5.7200000e+02   3.5400000e-03
   2.7560000e+03   3.9670000e-02
   1.5295000e+03   2.5120000e-02
   1.4320000e+03   1.3700000e-02
   1.8280000e+03   2.5340000e-02
   1.7760000e+03   2.9140000e-02
   2.9750000e+02   2.2400000e-03
   8.2000000e+02   1.0080000e-02
   2.7225000e+03   5.6770000e-02
   2.5465000e+03   4.7330000e-02
   1.5800000e+03   2.4070000e-02
   1.1600000e+03   1.5050000e-02
   6.0000000e+02   5.3300000e-03
   1.3650000e+02   9.3000000e-04
   5.0000000e+00   4.0000000e-05
   1.2600000e+02   1.0600000e-03
   9.0000000e+00   1.9000000e-04
   2.0000000e+01   1.8000000e-04
   6.6800000e+02   1.1820000e-02
   6.2800000e+02   1.1280000e-02
   2.0000000e+01   1.4000000e-04
   1.5165000e+03   2.7440000e-02
   1.0980000e+03   1.6110000e-02
   8.4400000e+02   1.1270000e-02
   4.4800000e+02   4.2700000e-03
   5.2500000e+01   5.8000000e-04
   2.4000000e+03   4.4810000e-02
   2.3820000e+03   4.4830000e-02
   1.9140000e+03   3.5670000e-02
   1.3800000e+03   2.6610000e-02
   9.9000000e+02   1.3910000e-02
   5.0400000e+02   4.8900000e-03
   3.4800000e+02   3.7700000e-03
   1.2000000e+01   3.3000000e-04
   2.2000000e+01   4.8000000e-04
   1.4630000e+03   2.9830000e-02
   3.8400000e+02   8.3200000e-03
   3.6800000e+02   7.9200000e-03
   2.2950000e+02   1.1050000e-02
   3.4300000e+02   5.6800000e-03
   3.6000000e+01   6.0000000e-04
   4.5000000e+01   1.6100000e-03
   2.2050000e+02   4.0000000e-03
   1.0500000e+01   3.6000000e-04
   6.0000000e+01   1.7800000e-03
   3.8000000e+02   8.1800000e-03
   2.6100000e+02   1.8400000e-02
   3.7600000e+02   7.2200000e-03
   2.0700000e+02   1.0050000e-02
   3.4800000e+02   5.8700000e-03
   1.6800000e+02   8.3000000e-03
   3.8150000e+02   5.1400000e-03
   3.5000000e+01   6.7000000e-04
   2.1420000e+03   3.4930000e-02
   1.6320000e+03   2.6050000e-02
   1.3560000e+03   2.1590000e-02
   1.0945000e+03   1.7820000e-02
   9.2400000e+02   1.3310000e-02
   4.9050000e+02   7.3900000e-03
   2.1600000e+02   7.7000000e-03
   2.2400000e+02   2.2700000e-03
   9.0000000e+00   4.5000000e-04
   6.0750000e+02   8.8700000e-03
   1.0400000e+02   2.9300000e-03
   5.4000000e+01   4.2000000e-04
   3.9000000e+02   4.0300000e-03
   2.0000000e+01   5.6000000e-04
   1.0800000e+02   7.9000000e-04
   4.0000000e+00   1.3000000e-04
   5.4500000e+02   6.4000000e-03
   3.4000000e+01   1.2000000e-03
   1.7200000e+02   9.4900000e-03
   5.2150000e+02   7.2800000e-03
   5.7200000e+02   9.1300000e-03
   5.6700000e+02   7.3900000e-03
   5.6400000e+02   8.9400000e-03
   9.0000000e+00   3.6000000e-04
   5.2850000e+02   9.2600000e-03
   5.7200000e+02   1.0780000e-02
   2.0000000e+01   2.9000000e-04
   1.2285000e+03   1.8180000e-02
   6.4500000e+02   8.0400000e-03
   6.6000000e+02   1.0710000e-02
   3.7000000e+02   4.4900000e-03
   6.7250000e+02   8.9800000e-03
   5.1500000e+02   9.5100000e-03
   7.0200000e+02   1.2270000e-02
   2.7000000e+02   3.4600000e-03
   6.0000000e+00   1.2000000e-04
   5.8800000e+02   8.0700000e-03
   1.8000000e+01   1.7000000e-04
   5.5500000e+02   8.4600000e-03
   1.0400000e+02   1.6300000e-03
   4.9700000e+02   7.8800000e-03
   1.0800000e+02   1.0700000e-03
   3.7200000e+02   6.2800000e-03
   2.6000000e+01   3.4000000e-04
   6.2400000e+02   9.9200000e-03
   1.7100000e+02   4.1800000e-03
   1.1200000e+02   7.8200000e-03
   4.9000000e+02   7.6400000e-03
   5.0400000e+02   8.5000000e-03
   4.2300000e+02   8.1300000e-03
   1.2750000e+02   1.2900000e-03
   4.1650000e+02   6.8000000e-03
   3.2100000e+02   5.0900000e-03
   2.0700000e+02   1.1640000e-02
   6.8700000e+02   1.2080000e-02
   6.3000000e+02   8.4200000e-03
   6.0000000e+00   2.2000000e-04
   4.5000000e+02   9.5900000e-03
   2.4000000e+01   3.4000000e-04
   4.4800000e+02   7.8900000e-03
   5.1200000e+02   7.9700000e-03
   2.6950000e+03   4.8610000e-02
   2.7480000e+03   4.1340000e-02
   1.7350000e+03   3.0430000e-02
   1.1340000e+03   9.8600000e-03
   1.4000000e+01   2.1000000e-04
   2.6785000e+03   5.0710000e-02
   1.8950000e+03   3.3360000e-02
   2.0075000e+03   3.1080000e-02
   5.5000000e+02   5.3700000e-03
   2.7885000e+03   5.3960000e-02
   4.4550000e+02   3.9400000e-03
   2.7060000e+03   3.6360000e-02
   1.8600000e+03   3.8430000e-02
   1.4200000e+03   2.2290000e-02
   1.3530000e+03   1.5380000e-02
   5.7000000e+01   5.3000000e-04
   2.8545000e+03   4.6070000e-02
   2.0200000e+03   3.4700000e-02
   2.1505000e+03   2.7560000e-02
   1.1925000e+03   2.1130000e-02
   4.5450000e+02   3.8800000e-03
   1.8180000e+03   3.0340000e-02
   1.7550000e+03   2.3650000e-02
   1.1040000e+03   1.8790000e-02
   1.9200000e+02   1.4900000e-03
   2.2545000e+03   4.4040000e-02
   2.4100000e+03   3.4680000e-02
   1.6020000e+03   2.7820000e-02
   1.1550000e+03   1.1960000e-02
   1.8000000e+01   1.0000000e-04
   2.8490000e+03   4.4280000e-02
   2.1050000e+03   3.4150000e-02
   1.3550000e+03   2.0780000e-02
   1.4905000e+03   1.8010000e-02
   3.0000000e+01   1.9000000e-04
   1.4960000e+03   1.8520000e-02
   1.2145000e+03   1.9820000e-02
   8.1550000e+02   1.2880000e-02
   3.8150000e+02   3.0500000e-03
   3.0000000e+03   4.7480000e-02
   1.7145000e+03   2.9870000e-02
   1.8700000e+03   2.3910000e-02
   9.3200000e+02   1.6660000e-02
   1.0200000e+02   6.7000000e-04
   3.1185000e+03   5.0510000e-02
   2.8105000e+03   4.2440000e-02
   2.2100000e+03   3.7380000e-02
   7.8000000e+02   6.2400000e-03
   5.0000000e+01   4.9000000e-04
   2.2750000e+03   2.8880000e-02
   2.0250000e+03   3.4540000e-02
   7.1100000e+02   5.8700000e-03
   1.7010000e+03   2.3210000e-02
   7.8050000e+02   1.7610000e-02
   5.3200000e+02   4.7700000e-03
   2.9500000e+03   4.7680000e-02
   2.0880000e+03   3.6730000e-02
   1.6900000e+03   2.2730000e-02
   4.0800000e+02   3.4000000e-03
   2.7115000e+03   4.0710000e-02
   1.9250000e+03   3.6840000e-02
   1.4950000e+03   2.5560000e-02
   1.5125000e+03   1.6350000e-02
   9.6000000e+01   6.7000000e-04
   2.6250000e+02   4.3000000e-03
   3.3950000e+02   3.9000000e-03
   2.9260000e+03   4.9320000e-02
   2.1300000e+03   4.0400000e-02
   2.2715000e+03   2.9870000e-02
   4.3650000e+02   3.0900000e-03
   2.6450000e+03   4.6290000e-02
   1.9500000e+03   2.8670000e-02
   1.9450000e+03   3.3340000e-02
   2.2750000e+02   1.8300000e-03
   1.8540000e+03   2.9140000e-02
   1.3680000e+03   2.3590000e-02
   1.0550000e+03   1.0520000e-02
   8.3600000e+02   1.4800000e-02
   1.8810000e+03   2.8860000e-02
   1.1560000e+03   2.0220000e-02
   6.6400000e+02   6.5200000e-03
   6.0000000e+00   1.4000000e-04
   1.5015000e+03   2.1050000e-02
   9.6600000e+02   1.8850000e-02
   6.5700000e+02   1.2330000e-02
   4.1400000e+02   3.5600000e-03
   1.9500000e+03   2.4570000e-02
   1.0480000e+03   1.9850000e-02
   7.0800000e+02   1.3940000e-02
   5.0000000e+02   4.6900000e-03
   1.5120000e+03   2.3030000e-02
   1.4520000e+03   2.7010000e-02
   9.8800000e+02   1.6720000e-02
   3.8850000e+02   3.7700000e-03
   5.0750000e+02   7.0700000e-03
   1.2000000e+01   7.0000000e-05
   3.6400000e+02   4.4800000e-03
   2.0280000e+03   3.7730000e-02
   5.3600000e+02   4.0000000e-03
   2.8400000e+03   4.3560000e-02
   2.2185000e+03   3.9270000e-02
   1.7595000e+03   2.7950000e-02
   1.6885000e+03   1.7750000e-02
   6.2500000e+01   5.8000000e-04
   3.1845000e+03   5.5040000e-02
   1.6150000e+03   2.8010000e-02
   1.3090000e+03   1.7040000e-02
   1.1690000e+03   2.0130000e-02
   1.0885000e+03   1.5030000e-02
   3.6400000e+02   2.5100000e-03
   1.5240000e+03   2.1880000e-02
   1.4400000e+03   2.3030000e-02
   1.4400000e+02   9.5000000e-04
   2.0840000e+03   3.3980000e-02
   1.6170000e+03   3.0110000e-02
   1.1520000e+03   1.1810000e-02
   1.5000000e+01   2.9000000e-04
   1.5260000e+03   2.1770000e-02
   5.5300000e+02   4.8400000e-03
   1.1130000e+03   1.6430000e-02
   1.6500000e+01   1.0000000e-04
   2.2880000e+03   3.3260000e-02
   7.3200000e+02   7.2800000e-03
   6.8400000e+02   1.0860000e-02
   6.0300000e+02   9.2300000e-03
   2.9100000e+02   2.6600000e-03
   4.1400000e+02   4.6100000e-03
   1.6050000e+03   2.6890000e-02
   1.2240000e+03   2.1600000e-02
   1.2050000e+03   1.9190000e-02
   9.0450000e+02   1.4980000e-02
   1.6450000e+02   1.6000000e-03
   7.0200000e+02   1.0780000e-02
   1.0800000e+02   3.5300000e-03
   3.0800000e+02   3.2500000e-03
   3.3250000e+02   8.9900000e-03
   6.0000000e+01   2.8900000e-03
   1.6000000e+01   4.0000000e-04
   2.6000000e+01   7.2000000e-04
   1.1445000e+03   2.1720000e-02
   7.3150000e+02   1.3260000e-02
   4.7950000e+02   3.9600000e-03
   1.7560000e+03   2.5640000e-02
   8.5200000e+02   1.5680000e-02
   5.0050000e+02   4.9300000e-03
   3.4000000e+01   1.4000000e-04
   6.7550000e+02   1.0080000e-02
   6.0550000e+02   8.8100000e-03
   5.2850000e+02   5.6700000e-03
   1.0530000e+03   1.5560000e-02
   1.0080000e+03   1.4660000e-02
   3.3300000e+02   2.4900000e-03
   7.3800000e+02   1.0010000e-02
   2.5500000e+02   2.3200000e-03
   3.0800000e+02   2.5100000e-03
   7.0500000e+02   9.9600000e-03
   1.2000000e+01   3.5000000e-04
   6.4400000e+02   1.0870000e-02
   4.9700000e+02   7.2700000e-03
   4.5150000e+02   7.5300000e-03
   4.0950000e+02   6.4900000e-03
   3.4200000e+02   4.3200000e-03
   9.9050000e+02   1.2830000e-02
   8.2250000e+02   1.1340000e-02
   1.6500000e+01   1.7000000e-04
   7.6800000e+02   1.2270000e-02
   1.0500000e+01   7.0000000e-05
   2.6500000e+02   3.4600000e-03
   1.0350000e+03   1.7220000e-02
   8.4600000e+02   1.3630000e-02
   1.3750000e+02   1.0900000e-03
   4.0000000e+01   4.2000000e-04
   6.9600000e+02   1.1870000e-02
   4.5000000e+02   5.1600000e-03
   6.1250000e+02   8.9200000e-03
   5.9000000e+02   9.7300000e-03
   4.8500000e+02   8.1600000e-03
   1.9000000e+02   1.8200000e-03
   6.1200000e+02   8.5800000e-03
   4.9500000e+02   7.5900000e-03
   6.2000000e+01   4.3000000e-04
   6.8250000e+02   1.1330000e-02
   5.6750000e+02   9.9300000e-03
   1.0500000e+02   8.1000000e-04
   3.4800000e+02   4.3400000e-03
   2.6500000e+02   3.4500000e-03
   1.1585000e+03   1.5390000e-02
   9.3900000e+02   1.6210000e-02
   2.4900000e+02   1.8700000e-03
   3.9900000e+02   5.0100000e-03
   4.2350000e+02   6.0000000e-03
   1.4000000e+02   1.3200000e-03
   2.8750000e+02   4.0200000e-03
   1.8000000e+02   1.9200000e-03
   4.5800000e+02   6.4400000e-03
   3.9800000e+02   6.1200000e-03
   2.7000000e+02   4.7600000e-03
   1.1600000e+02   1.0000000e-03
   3.4300000e+02   4.4800000e-03
   2.8000000e+01   1.7000000e-04
   3.9600000e+02   5.1000000e-03
   3.8700000e+02   5.7700000e-03
   1.8400000e+03   3.4380000e-02
   1.6100000e+03   2.7670000e-02
   7.3000000e+02   8.3600000e-03
   6.6000000e+01   5.1000000e-04
   1.7685000e+03   2.8570000e-02
   7.2900000e+02   8.4900000e-03
   7.0000000e+00   2.4000000e-04
   1.4360000e+03   2.7430000e-02
   1.2150000e+03   1.7540000e-02
   2.2400000e+02   2.2000000e-03
   2.2005000e+03   4.1030000e-02
   1.6785000e+03   2.7550000e-02
   7.1000000e+02   6.6800000e-03
   1.8000000e+01   2.0000000e-04
   1.8425000e+03   3.7920000e-02
   1.3365000e+03   2.1400000e-02
   5.1700000e+02   5.4100000e-03
   1.2500000e+01   1.0000000e-04
   1.6400000e+03   3.1080000e-02
   1.4550000e+03   2.7680000e-02
   5.8500000e+02   6.7600000e-03
   1.6000000e+01   1.4000000e-04
   1.8000000e+03   3.5000000e-02
   1.6480000e+03   2.4210000e-02
   1.6200000e+02   1.4100000e-03
   2.2100000e+03   3.2380000e-02
   6.3500000e+02   5.6800000e-03
   1.3760000e+03   2.6360000e-02
   1.0535000e+03   2.4750000e-02
   1.0360000e+03   1.7870000e-02
   3.0400000e+02   2.9500000e-03
   2.0800000e+03   3.9390000e-02
   1.2600000e+03   1.9350000e-02
   1.2000000e+02   1.0800000e-03
   1.3560000e+03   1.9370000e-02
   3.9600000e+02   2.7100000e-03
   2.3900000e+03   4.0600000e-02
   2.0100000e+03   2.9970000e-02
   6.5500000e+02   5.4400000e-03
   1.6000000e+01   5.2000000e-04
   1.4310000e+03   3.0150000e-02
   1.3995000e+03   2.2670000e-02
   9.9450000e+02   1.4790000e-02
   6.2550000e+02   1.0970000e-02
   3.0000000e+02   2.6900000e-03
   2.4300000e+02   2.8700000e-03
   1.5345000e+03   2.6670000e-02
   6.6000000e+02   6.8400000e-03
   1.2000000e+01   2.1000000e-04
   1.3440000e+03   2.3720000e-02
   6.0800000e+02   7.8300000e-03
   2.2000000e+01   1.1000000e-04
   4.5000000e+02   6.6500000e-03
   4.0200000e+02   7.8700000e-03
   3.3300000e+02   6.3900000e-03
   1.6500000e+02   1.2800000e-03
   8.9400000e+02   1.5860000e-02
   2.0400000e+02   1.5900000e-03
   8.3400000e+02   1.2690000e-02
   3.4800000e+02   3.8700000e-03
   8.7150000e+02   1.3800000e-02
   3.6000000e+02   4.6600000e-03
   2.4000000e+01   6.0000000e-05
   5.9250000e+02   9.8500000e-03
   2.1300000e+02   1.2400000e-03
   6.6500000e+02   9.3200000e-03
   6.2300000e+02   1.0170000e-02
   5.1100000e+02   7.3200000e-03
   1.2600000e+02   9.5000000e-04
   9.2700000e+02   1.2770000e-02
   5.5000000e+02   1.0230000e-02
   5.9700000e+02   8.1700000e-03
   1.6800000e+02   1.1600000e-03
   1.8750000e+02   2.2300000e-03
   4.2500000e+02   5.5400000e-03
   3.9600000e+02   7.2900000e-03
   1.8600000e+02   1.9200000e-03
   7.2000000e+02   9.9900000e-03
   7.2000000e+01   4.5000000e-04
   3.7750000e+02   5.3900000e-03
   7.6000000e+01   6.3000000e-04
   7.2450000e+02   1.0230000e-02
   3.1150000e+02   2.8600000e-03
   7.5000000e+00   1.2000000e-04
   2.4200000e+02   3.0100000e-03
   2.1400000e+02   3.5500000e-03
   2.6000000e+02   4.1000000e-03
   1.8600000e+02   2.1700000e-03
   5.7400000e+02   6.0200000e-03
   9.8000000e+01   1.1000000e-03
   2.8000000e+01   1.2000000e-04
   2.3850000e+03   4.2620000e-02
   1.9850000e+03   3.8970000e-02
   1.1110000e+03   1.2190000e-02
   1.5120000e+03   2.5140000e-02
   1.3635000e+03   2.2510000e-02
   1.0395000e+03   1.3980000e-02
   3.1020000e+03   5.6900000e-02
   2.4090000e+03   5.0050000e-02
   1.9950000e+03   4.4650000e-02
   1.5180000e+03   2.0100000e-02
   9.3000000e+01   6.1000000e-04
   1.1560000e+03   1.9600000e-02
   6.0400000e+02   8.1900000e-03
   5.2150000e+02   9.3600000e-03
   4.7500000e+01   4.0000000e-04
   2.9535000e+03   5.1740000e-02
   2.2605000e+03   3.2780000e-02
   1.9800000e+03   4.0460000e-02
   4.5900000e+02   3.6800000e-03
   2.6400000e+03   4.5750000e-02
   1.6500000e+03   3.1960000e-02
   1.8180000e+03   2.8440000e-02
   3.3750000e+02   3.4100000e-03
   1.0000000e+01   2.5000000e-04
   3.6900000e+02   3.7500000e-03
   1.6000000e+01   4.5000000e-04
   2.4640000e+03   5.0060000e-02
   1.7800000e+03   3.6030000e-02
   3.1950000e+02   3.3100000e-03
   6.0000000e+00   3.8000000e-04
   1.9000000e+03   3.4030000e-02
   1.7600000e+03   3.3350000e-02
   1.0000000e+03   1.3350000e-02
   1.1400000e+02   1.3100000e-03
   1.7120000e+03   3.0640000e-02
   1.7640000e+03   2.6970000e-02
   6.0300000e+02   5.9900000e-03
   2.0850000e+03   3.7440000e-02
   1.7800000e+03   2.8360000e-02
   6.2000000e+02   6.9800000e-03
   2.0115000e+03   3.2780000e-02
   1.3800000e+03   2.5980000e-02
   1.2480000e+03   1.9290000e-02
   2.0650000e+02   1.7300000e-03
   1.8315000e+03   3.3290000e-02
   1.8500000e+01   2.2840000e-02
   1.3500000e+02   1.3000000e-03
   1.2280000e+03   2.3140000e-02
   8.0500000e+02   1.6730000e-02
   2.7650000e+02   3.5400000e-03
   1.0000000e+01   1.8000000e-04
   1.2960000e+03   2.3960000e-02
   1.2400000e+03   2.3320000e-02
   3.9200000e+02   4.7200000e-03
   9.3600000e+02   1.7540000e-02
   6.7500000e+02   8.1300000e-03
   3.8000000e+01   7.2000000e-04
   1.1920000e+03   2.0040000e-02
   1.1120000e+03   1.9440000e-02
   9.4400000e+02   1.6480000e-02
   5.2400000e+02   6.3800000e-03
   1.8000000e+01   4.7000000e-04
   8.3300000e+02   1.5490000e-02
   6.9300000e+02   7.6700000e-03
   5.3200000e+02   1.0750000e-02
   4.2000000e+01   7.1000000e-04
   6.3900000e+02   1.3210000e-02
   2.6400000e+02   3.7900000e-03
   1.5000000e+01   3.7000000e-04
   8.8200000e+02   1.6470000e-02
   7.1050000e+02   1.1160000e-02
   1.7100000e+02   2.0300000e-03
   4.5600000e+02   6.4200000e-03
   4.0500000e+02   7.3400000e-03
   2.4250000e+02   4.9800000e-03
   1.0500000e+02   1.1400000e-03
   4.1100000e+02   6.6200000e-03
   3.1500000e+02   5.6600000e-03
   1.1750000e+02   1.6200000e-03
   4.0000000e+00   5.9000000e-04
   4.1650000e+02   5.1500000e-03
   1.2000000e+01   3.1000000e-04
   4.2250000e+02   8.2300000e-03
   3.6000000e+02   7.2100000e-03
   3.5250000e+02   5.3700000e-03
   4.0000000e+01   5.0000000e-04
   6.5800000e+02   1.0510000e-02
   2.1300000e+02   2.2600000e-03
   3.0000000e+02   5.3100000e-03
   3.4800000e+02   5.7600000e-03
   3.2750000e+02   5.9700000e-03
   2.5500000e+02   3.8100000e-03
   4.4000000e+01   6.9000000e-04
   3.7500000e+02   6.8800000e-03
   3.1200000e+02   4.5700000e-03
   3.8000000e+01   7.1000000e-04
   1.9400000e+02   3.6300000e-03
   1.2000000e+01   4.0000000e-04
   2.1000000e+03   4.1570000e-02
   1.4265000e+03   3.1030000e-02
   1.5100000e+03   2.4700000e-02
   2.6400000e+02   2.4500000e-03
   6.0000000e+00   9.0000000e-05
   1.7750000e+03   3.6000000e-02
   1.4700000e+03   2.5910000e-02
   1.2750000e+03   2.0460000e-02
   1.1115000e+03   2.3850000e-02
   3.1500000e+02   2.9300000e-03
   4.5000000e+00   2.0000000e-05
   2.0240000e+03   4.1810000e-02
   1.9140000e+03   3.7850000e-02
   1.6940000e+03   2.9650000e-02
   7.4250000e+02   8.7800000e-03
   2.2000000e+01   3.3000000e-04
   6.7500000e+01   5.5000000e-04
   1.6300000e+03   3.3060000e-02
   1.6500000e+03   2.6830000e-02
   1.3300000e+03   2.4760000e-02
   6.6550000e+02   5.8210000e-02
   1.0000000e+01   2.5000000e-04
   1.9100000e+03   3.5480000e-02
   1.4250000e+03   2.6610000e-02
   1.1200000e+03   1.5690000e-02
   6.5000000e+01   4.4000000e-04
   1.7595000e+03   3.2130000e-02
   1.1960000e+03   2.3940000e-02
   1.2870000e+03   2.0610000e-02
   1.8550000e+02   1.6200000e-03
   1.4350000e+03   2.7540000e-02
   1.2690000e+03   2.8310000e-02
   1.0350000e+03   2.0520000e-02
   5.1750000e+02   7.9100000e-03
   7.5000000e+00   2.7000000e-04
   1.2960000e+03   2.5550000e-02
   1.2465000e+03   2.2640000e-02
   2.0300000e+02   2.1900000e-03
   1.2240000e+03   2.3290000e-02
   9.6750000e+02   1.9030000e-02
   7.8750000e+02   1.0880000e-02
   9.6000000e+01   8.4000000e-04
   1.6640000e+03   3.1730000e-02
   1.1480000e+03   1.7970000e-02
   4.2000000e+01   4.6000000e-04
   9.9600000e+02   2.4080000e-02
   7.3200000e+02   1.3620000e-02
   1.2900000e+02   1.3800000e-03
   1.5885000e+03   2.5760000e-02
   4.2800000e+02   4.7100000e-03
   6.0000000e+00   2.0000000e-04
   1.1240000e+03   1.8340000e-02
   1.0280000e+03   4.9770000e-02
   4.2000000e+02   5.2900000e-03
   6.0000000e+00   2.7000000e-04
   2.4750000e+03   4.3890000e-02
   2.0405000e+03   4.0110000e-02
   1.5450000e+03   3.0990000e-02
   1.5730000e+03   2.3790000e-02
   5.7000000e+02   5.7400000e-03
   3.2000000e+01   4.5000000e-04
   1.6830000e+03   2.9770000e-02
   1.1385000e+03   1.7530000e-02
   1.2300000e+02   1.0100000e-03
   1.9470000e+03   3.7160000e-02
   1.3450000e+03   2.7540000e-02
   1.3805000e+03   2.0680000e-02
   1.1250000e+03   2.2440000e-02
   1.8400000e+02   1.4500000e-03
   1.5080000e+03   2.8930000e-02
   5.5200000e+02   6.9600000e-03
   1.2000000e+01   2.7000000e-04
   1.1000000e+03   1.8370000e-02
   7.0000000e+02   1.4150000e-02
   7.8800000e+02   1.0420000e-02
   4.1100000e+02   8.3100000e-03
   4.6000000e+01   1.5000000e-04
   1.4000000e+01   2.1490000e-02
   1.0280000e+03   2.0000000e-02
   4.0800000e+02   4.4900000e-03
   7.5000000e+00   3.1000000e-04
   1.2320000e+03   2.6090000e-02
   8.9550000e+02   1.2850000e-02
   2.8000000e+01   3.4000000e-04
   1.1095000e+03   1.7900000e-02
   6.3000000e+02   1.3440000e-02
   6.8250000e+02   9.0900000e-03
   4.2000000e+01   3.7000000e-04
   1.0675000e+03   1.8920000e-02
   2.6950000e+02   2.7300000e-03
   7.0700000e+02   1.3210000e-02
   3.6400000e+02   4.3200000e-03
   1.2430000e+03   2.5950000e-02
   5.5800000e+02   9.6500000e-03
   2.9250000e+02   3.2400000e-03
   2.2950000e+02   8.5200000e-03
   1.1935000e+03   2.4100000e-02
   7.4700000e+02   1.2190000e-02
   1.0500000e+02   9.5000000e-04
   5.4000000e+01   2.2400000e-03
   1.1000000e+03   2.1280000e-02
   4.7700000e+02   6.1900000e-03
   1.4000000e+01   2.4000000e-04
   1.2000000e+01   4.5000000e-04
   1.0725000e+03   1.8920000e-02
   2.2800000e+02   2.1300000e-03
   4.0000000e+00   2.9000000e-04
   1.0450000e+03   1.6930000e-02
   7.1000000e+02   1.1170000e-02
   6.9000000e+01   5.1000000e-04
   2.4000000e+01   5.5000000e-04
   5.9850000e+02   1.0260000e-02
   5.2150000e+02   1.1080000e-02
   1.2900000e+02   1.1100000e-03
   1.0935000e+03   1.9480000e-02
   9.6800000e+02   1.5100000e-02
   9.0000000e+01   9.6000000e-04
   1.0395000e+03   1.6900000e-02
   7.9450000e+02   1.1420000e-02
   7.2100000e+02   1.2230000e-02
   6.2500000e+01   4.5000000e-04
   6.1600000e+02   9.9900000e-03
   6.1250000e+02   1.3310000e-02
   4.3400000e+02   9.2500000e-03
   3.4000000e+01   3.9000000e-04
   1.0080000e+03   1.8300000e-02
   6.1250000e+02   1.3000000e-02
   3.8400000e+02   5.1100000e-03
   1.3500000e+01   1.8000000e-04
   6.0550000e+02   1.0990000e-02
   4.1100000e+02   5.7800000e-03
   4.6900000e+02   8.2100000e-03
   1.5000000e+01   1.7000000e-04
   7.2800000e+02   1.0270000e-02
   7.5000000e+00   1.0000000e-04
   3.6300000e+02   6.7900000e-03
   5.2000000e+01   5.3200000e-03
   7.8000000e+02   1.1790000e-02
   6.5100000e+02   1.1510000e-02
   2.8000000e+02   2.5000000e-03
   8.6400000e+02   1.7060000e-02
   7.1600000e+02   1.0060000e-02
   1.2000000e+01   7.0000000e-05
   6.7200000e+02   1.2450000e-02
   6.5100000e+02   9.6400000e-03
   1.2600000e+02   1.1100000e-03
   5.1100000e+02   8.9100000e-03
   4.9350000e+02   6.9700000e-03
   1.0200000e+02   1.0100000e-03
   3.8700000e+02   5.4400000e-03
   2.2500000e+01   1.6000000e-04
   1.2495000e+03   2.5980000e-02
   8.5050000e+02   1.5410000e-02
   8.0850000e+02   1.1280000e-02
   5.8800000e+02   1.0850000e-02
   5.6350000e+02   1.1070000e-02
   3.6600000e+02   4.4200000e-03
   6.6150000e+02   1.0150000e-02
   5.5300000e+02   1.0800000e-02
   1.5000000e+02   1.2600000e-03
   8.4900000e+02   1.3640000e-02
   1.0500000e+02   7.8000000e-04
   2.6400000e+02   4.3000000e-03
   2.1000000e+02   3.7300000e-03
   3.6750000e+02   6.7200000e-03
   1.1800000e+02   1.5000000e-03
   5.9850000e+02   1.0670000e-02
   4.0000000e+01   4.6000000e-04
   2.9250000e+02   4.3300000e-03
   3.2700000e+02   5.2000000e-03
   2.6750000e+02   3.4400000e-03
   1.7000000e+02   2.2000000e-03
   2.0250000e+02   2.9000000e-03
   4.3500000e+01   3.8000000e-04
   1.3000000e+03   2.4130000e-02
   1.2550000e+03   2.4260000e-02
   1.1750000e+03   2.2280000e-02
   8.9000000e+02   1.3890000e-02
   4.6500000e+02   4.4600000e-03
   6.3000000e+01   6.4000000e-04
   5.1200000e+02   8.3100000e-03
   2.6800000e+02   4.6500000e-03
   6.9000000e+01   4.3000000e-04
   1.0950000e+03   1.5420000e-02
   9.6750000e+02   1.8240000e-02
   9.3000000e+02   1.6430000e-02
   7.4700000e+02   1.4880000e-02
   6.4800000e+02   1.1540000e-02
   3.9600000e+02   5.9000000e-03
   1.2400000e+02   2.8000000e-04
   1.0500000e+02   1.3600000e-03
   5.0000000e+00   6.1000000e-04
   5.3200000e+02   1.0310000e-02
   4.4450000e+02   7.2500000e-03
   1.1400000e+02   1.2400000e-03
   1.2400000e+03   2.4110000e-02
   1.0125000e+03   2.0400000e-02
   1.0950000e+03   2.0180000e-02
   5.7000000e+02   8.0100000e-03
   5.7000000e+01   3.8200000e-03
   2.1600000e+02   2.1800000e-03
   1.0500000e+01   5.3000000e-04
   1.0305000e+03   2.1140000e-02
   9.0900000e+02   1.8710000e-02
   8.8200000e+02   1.5980000e-02
   8.7300000e+02   1.6060000e-02
   7.3350000e+02   1.2760000e-02
   2.8350000e+02   1.2760000e-02
   2.1300000e+02   2.9200000e-03
   1.4000000e+01   5.3000000e-04
   7.5200000e+02   1.6000000e-02
   5.7050000e+02   1.1430000e-02
   6.4400000e+02   1.0970000e-02
   2.5600000e+02   2.5100000e-03
   4.7250000e+02   8.9600000e-03
   4.4800000e+02   7.7200000e-03
   1.7150000e+02   2.1000000e-03
   1.2640000e+03   2.5970000e-02
   9.4150000e+02   2.1130000e-02
   1.0080000e+03   1.6700000e-02
   5.0500000e+02   4.8600000e-03
   1.2000000e+01   4.5000000e-04
   2.8000000e+01   4.5000000e-04
   6.9600000e+02   9.6400000e-03
   5.7400000e+02   1.1080000e-02
   4.8800000e+02   7.6800000e-03
   8.7000000e+01   9.8000000e-04
   7.6400000e+02   1.3660000e-02
   6.9600000e+02   1.2610000e-02
   4.8300000e+02   1.0310000e-02
   4.2400000e+02   6.1700000e-03
   2.0000000e+01   5.3000000e-04
   7.5000000e+01   9.6000000e-04
   8.7200000e+02   1.6680000e-02
   8.9550000e+02   1.5820000e-02
   5.9400000e+02   8.4800000e-03
   7.8000000e+01   7.5000000e-04
   3.4250000e+02   7.0700000e-03
   2.3500000e+02   4.4100000e-03
   1.6000000e+02   2.3000000e-03
   9.8800000e+02   1.8660000e-02
   7.2450000e+02   1.4950000e-02
   8.0800000e+02   1.3450000e-02
   6.5450000e+02   1.2260000e-02
   2.9050000e+02   3.2900000e-03
   9.0000000e+00   3.5000000e-04
   9.8000000e+02   1.6980000e-02
   7.8000000e+02   1.4010000e-02
   4.7200000e+02   6.1100000e-03
   1.2510000e+03   1.9960000e-02
   9.8000000e+02   1.9320000e-02
   5.2800000e+02   7.9100000e-03
   2.6000000e+01   5.7000000e-04
   8.8800000e+02   1.6510000e-02
   6.7200000e+02   1.3640000e-02
   6.8000000e+02   1.0140000e-02
   2.6000000e+01   5.7000000e-04
   7.1100000e+02   1.6050000e-02
   6.9300000e+02   1.7260000e-02
   2.7300000e+02   4.2800000e-03
   7.6000000e+02   1.3530000e-02
   6.6000000e+02   1.1650000e-02
   5.1800000e+02   1.0160000e-02
   4.9200000e+02   7.0300000e-03
   4.2500000e+01   5.6000000e-04
   3.6300000e+02   8.0200000e-03
   3.2700000e+02   6.3500000e-03
   3.7800000e+02   6.5300000e-03
   1.3200000e+02   1.6300000e-03
   7.3150000e+02   1.2670000e-02
   6.8950000e+02   1.3700000e-02
   5.6700000e+02   1.0400000e-02
   4.8000000e+02   5.9900000e-03
   3.0000000e+01   2.1000000e-04
   7.4800000e+02   1.4160000e-02
   6.4400000e+02   9.5300000e-03
   1.7200000e+02   1.4000000e-03
   1.0710000e+03   1.8130000e-02
   7.7200000e+02   1.5490000e-02
   7.1100000e+02   1.0660000e-02
   1.6100000e+02   1.6200000e-03
   6.8600000e+02   1.2530000e-02
   6.6150000e+02   1.1930000e-02
   3.1150000e+02   4.1500000e-03
   2.6000000e+01   4.6000000e-04
   6.4050000e+02   1.0700000e-02
   4.5900000e+02   9.1400000e-03
   2.7650000e+02   3.3800000e-03
   6.2300000e+02   1.0570000e-02
   5.5300000e+02   8.4500000e-03
   2.0300000e+02   1.9000000e-03
   4.1400000e+02   8.3700000e-03
   3.5400000e+02   6.9900000e-03
   3.3000000e+02   6.0300000e-03
   8.2500000e+01   8.7000000e-04
   5.4950000e+02   9.4800000e-03
   4.3500000e+02   9.1700000e-03
   3.5100000e+02   6.9700000e-03
   2.6600000e+02   3.8700000e-03
   2.2000000e+01   6.8000000e-04
   5.3700000e+02   1.1230000e-02
   4.4700000e+02   8.4700000e-03
   4.4400000e+02   6.8000000e-03
   1.1750000e+02   1.3000000e-03
   4.9500000e+02   1.0480000e-02
   4.8000000e+02   7.7000000e-03
   4.0000000e+01   4.1000000e-04
   2.9250000e+02   4.7900000e-03
   2.2750000e+02   4.4600000e-03
   7.8000000e+01   1.1100000e-03
   5.9700000e+02   1.1000000e-02
   4.6800000e+02   8.5600000e-03
   3.6600000e+02   4.8500000e-03
   1.2000000e+01   2.8000000e-04
   5.7300000e+02   1.1150000e-02
   5.4000000e+02   9.6700000e-03
   4.1300000e+02   6.4700000e-03
   4.1750000e+02   8.3300000e-03
   4.2300000e+02   6.0700000e-03
   8.7500000e+01   8.0000000e-04
   4.9000000e+02   1.0030000e-02
   3.6750000e+02   6.4400000e-03
   3.8000000e+01   5.7000000e-04
   5.5650000e+02   1.0010000e-02
   5.4250000e+02   1.0220000e-02
   9.9000000e+01   9.0000000e-04
   2.1500000e+02   2.7200000e-03
   2.0000000e+02   2.9300000e-03
   1.5000000e+02   2.5000000e-03
   3.6000000e+01   3.6000000e-04
   2.8250000e+02   4.9900000e-03
   4.4000000e+01   6.1000000e-04
   1.1600000e+02   1.9100000e-03
   1.2440000e+03   2.3940000e-02
   9.4000000e+02   1.9100000e-02
   7.9200000e+02   1.0740000e-02
   1.6100000e+03   2.6870000e-02
   1.4265000e+03   2.7450000e-02
   8.3000000e+02   9.8500000e-03
   2.6000000e+01   3.2000000e-04
   1.5950000e+03   2.8630000e-02
   1.3950000e+03   2.8130000e-02
   9.5000000e+02   1.3480000e-02
   5.7000000e+01   5.8000000e-04
   1.1600000e+03   2.1590000e-02
   1.1550000e+03   2.4080000e-02
   1.1100000e+03   1.8500000e-02
   2.0000000e+01   3.3000000e-04
   4.0250000e+02   5.6000000e-03
   8.7000000e+01   8.0000000e-04
   5.6000000e+02   8.7500000e-03
   2.1350000e+02   2.2400000e-03
   4.4100000e+02   9.0400000e-03
   3.3900000e+02   5.5200000e-03
   3.2100000e+02   5.6600000e-03
   2.0500000e+02   3.8000000e-03
   5.2500000e+01   5.4000000e-04
   1.9800000e+02   3.8300000e-03
   1.6000000e+02   1.2700000e-03
   1.4600000e+02   3.9600000e-03
   4.2000000e+01   3.7000000e-04
   1.3500000e+03   2.4030000e-02
   1.1920000e+03   2.6780000e-02
   8.6100000e+02   1.7510000e-02
   5.7150000e+02   6.8400000e-03
   1.0000000e+01   2.0000000e-04
   1.5400000e+03   3.2020000e-02
   1.3400000e+03   2.6460000e-02
   5.4500000e+02   6.2800000e-03
   2.2000000e+01   3.1000000e-04
   1.5750000e+02   1.6800000e-03
   6.0000000e+00   1.9000000e-04
   1.0160000e+03   1.9690000e-02
   9.2000000e+02   1.6970000e-02
   7.2450000e+02   9.7800000e-03
   5.2500000e+01   5.2000000e-04
   1.4310000e+03   2.7670000e-02
   6.6000000e+02   8.8100000e-03
   4.2500000e+01   6.0000000e-04
   1.2600000e+03   2.0200000e-02
   1.0530000e+03   2.1080000e-02
   5.8500000e+02   6.9700000e-03
   1.4000000e+01   4.9000000e-04
   2.7000000e+02   4.8800000e-03
   6.2500000e+01   6.8000000e-04
   1.3900000e+03   2.6800000e-02
   1.2200000e+03   2.5780000e-02
   1.0125000e+03   2.1980000e-02
   8.4000000e+02   1.2120000e-02
   1.2250000e+02   9.5000000e-04
   1.8550000e+02   1.8200000e-03
   1.8000000e+02   2.0200000e-03
   6.0000000e+00   1.1000000e-04
   1.2735000e+03   2.6520000e-02
   9.8000000e+02   2.0200000e-02
   1.0800000e+03   2.0430000e-02
   3.2800000e+02   4.1300000e-03
   1.0000000e+01   3.4000000e-04
   9.4800000e+02   1.7950000e-02
   5.7900000e+02   1.3840000e-02
   3.3300000e+02   3.5200000e-03
   3.6000000e+01   2.9000000e-04
   1.0350000e+03   1.9260000e-02
   4.1650000e+02   7.8300000e-03
   2.9600000e+02   3.9300000e-03
   4.5000000e+00   1.4000000e-04
   5.0000000e+01   6.2000000e-04
   1.2600000e+03   2.3330000e-02
   1.2000000e+03   2.2420000e-02
   9.8000000e+02   1.8850000e-02
   5.5800000e+02   5.2200000e-03
   1.8000000e+01   2.5000000e-04
   6.7500000e+01   5.3000000e-04
   8.2950000e+02   1.7640000e-02
   7.9100000e+02   1.5980000e-02
   8.8000000e+02   1.4620000e-02
   4.4800000e+02   1.4830000e-02
   1.8000000e+01   2.6000000e-04
   1.2600000e+03   2.5060000e-02
   9.7200000e+02   2.0260000e-02
   7.4250000e+02   1.1220000e-02
   7.5000000e+01   7.5000000e-04
   8.9600000e+02   1.7190000e-02
   3.5700000e+02   4.4400000e-03
   6.0000000e+00   1.2000000e-04
   1.9600000e+02   3.5900000e-03
   4.0000000e+01   6.6000000e-04
   7.7100000e+02   1.4320000e-02
   7.8050000e+02   1.2590000e-02
   2.1900000e+02   2.3600000e-03
   7.3850000e+02   1.6940000e-02
   5.3700000e+02   1.0800000e-02
   2.4500000e+02   3.4000000e-03
   7.8400000e+02   1.4910000e-02
   7.8000000e+02   1.3680000e-02
   6.4800000e+02   9.9200000e-03
   2.6800000e+02   2.8200000e-03
   6.0000000e+00   2.7000000e-04
   6.7500000e+01   6.1000000e-04
   8.8200000e+02   1.8110000e-02
   6.6600000e+02   1.4040000e-02
   5.5600000e+02   7.1400000e-03
   4.2500000e+01   4.7000000e-04
   5.5200000e+02   1.1290000e-02
   4.8900000e+02   8.9100000e-03
   1.2900000e+02   9.0000000e-04
   2.2750000e+02   4.4800000e-03
   2.5500000e+01   1.7000000e-04
   7.3800000e+02   1.4230000e-02
   8.5050000e+02   1.7190000e-02
   6.5800000e+02   1.0580000e-02
   2.3800000e+02   2.3900000e-03
   4.0000000e+01   4.8000000e-04
   9.4400000e+02   1.6170000e-02
   5.5600000e+02   6.7900000e-03
   4.7500000e+01   5.3000000e-04
   8.4700000e+02   1.6920000e-02
   5.5200000e+02   7.9600000e-03
   5.2500000e+01   5.9000000e-04
   9.0000000e+00   2.8000000e-04
   7.3150000e+02   1.2350000e-02
   6.0900000e+02   1.0170000e-02
   3.7500000e+02   7.5500000e-03
   2.2050000e+02   2.1080000e-03
   6.6850000e+02   1.0610000e-02
   2.0700000e+02   2.3600000e-03
   1.2000000e+01   3.6000000e-04
   7.7350000e+02   1.3820000e-02
   4.8300000e+02   6.6500000e-03
   2.8000000e+01   3.3000000e-04
   3.3750000e+02   6.2400000e-03
   1.7000000e+02   2.2000000e-03
   1.6500000e+01   1.0000000e-04
   4.9750000e+02   9.9900000e-03
   7.5000000e+01   7.6000000e-04
   6.6600000e+02   1.2320000e-02
   5.2200000e+02   8.1400000e-03
   7.3800000e+02   1.4600000e-02
   6.8600000e+02   1.0490000e-02
   1.3500000e+02   1.0400000e-03
   5.4000000e+02   8.1400000e-03
   3.2500000e+01   2.1300000e-03
   3.4000000e+02   5.2900000e-03
   6.2000000e+01   7.9000000e-04
   4.4700000e+02   7.2900000e-03
   2.2500000e+02   2.7100000e-03
   1.7000000e+02   4.1500000e-03
   4.5000000e+00   2.5000000e-04
   3.0000000e+02   5.7000000e-03
   2.6500000e+02   5.3100000e-03
   5.8200000e+02   8.0300000e-03
   1.4750000e+02   1.4900000e-03
   3.7800000e+02   5.3500000e-03
   2.4500000e+02   4.8000000e-03
   3.0000000e+01   3.6000000e-04
   2.5250000e+02   4.1600000e-03
   1.0500000e+01   3.8000000e-04
   2.2500000e+02   3.8800000e-03
   2.2250000e+02   4.2100000e-03
   2.5000000e+02   5.0900000e-03
   1.8800000e+02   4.0500000e-03
   6.0000000e+01   8.6000000e-04
   1.4400000e+02   2.8100000e-03
   1.9500000e+01   6.7000000e-04
   2.7900000e+02   3.6700000e-03
   2.2750000e+02   3.7200000e-03
   2.0750000e+02   2.9300000e-03
   2.3250000e+02   4.7500000e-03
   3.7450000e+02   6.4100000e-03
   3.4300000e+02   5.7200000e-03
   1.2510000e+03   2.5420000e-02
   1.0200000e+03   1.5600000e-02
   3.5200000e+02   4.8300000e-03
   6.0000000e+00   2.2000000e-04
   2.4000000e+01   1.8000000e-04
   1.2690000e+03   2.8430000e-02
   1.3900000e+03   3.3910000e-02
   1.2550000e+03   2.3910000e-02
   6.6500000e+02   9.7200000e-03
   4.2500000e+01   1.9200000e-03
   1.9200000e+02   4.8000000e-04
   1.1480000e+03   2.3860000e-02
   1.1200000e+03   2.0990000e-02
   5.2000000e+02   7.3300000e-03
   1.4000000e+01   1.0000000e-04
   1.4490000e+03   3.2540000e-02
   1.0575000e+03   1.9100000e-02
   4.0500000e+02   4.2700000e-03
   7.5000000e+00   3.7000000e-04
   3.0300000e+02   4.6000000e-03
   7.2500000e+01   8.7000000e-04
   5.6500000e+02   1.1660000e-02
   3.3750000e+02   5.4200000e-03
   1.5000000e+01   5.0000000e-05
   1.1650000e+03   2.5930000e-02
   1.1200000e+03   2.4520000e-02
   9.5000000e+02   1.8840000e-02
   5.5000000e+02   8.7200000e-03
   6.0000000e+01   5.8000000e-04
   3.0000000e+00   1.3000000e-04
   3.9300000e+02   6.9500000e-03
   1.5900000e+02   1.9300000e-03
   1.0980000e+03   2.2220000e-02
   1.0080000e+03   1.8870000e-02
   8.3600000e+02   1.7310000e-02
   7.6500000e+02   1.1580000e-02
   2.4000000e+02   1.9800000e-03
   4.5000000e+00   3.2000000e-04
   3.2550000e+02   4.1700000e-03
   6.5000000e+01   5.0000000e-04
   8.1600000e+02   1.6860000e-02
   7.0700000e+02   1.5760000e-02
   6.7200000e+02   1.2840000e-02
   4.7400000e+02   9.4800000e-03
   5.5200000e+02   8.9300000e-03
   1.6800000e+02   1.6900000e-03
   6.8700000e+02   1.2470000e-02
   5.7600000e+02   1.0400000e-02
   3.8750000e+02   8.5100000e-03
   4.4100000e+02   6.2500000e-03
   1.6500000e+01   7.0000000e-05
   1.0600000e+03   1.9830000e-02
   6.2400000e+02   8.8200000e-03
   1.0800000e+02   8.2000000e-04
   4.0000000e+00   1.2000000e-04
   6.9600000e+02   1.3080000e-02
   5.9500000e+02   1.2930000e-02
   4.0400000e+02   6.0100000e-03
   6.9000000e+01   5.1000000e-04
   4.2000000e+02   8.0100000e-03
   3.5750000e+02   7.2800000e-03
   2.9250000e+02   5.6100000e-03
   2.7250000e+02   4.1800000e-03
   1.3500000e+01   2.2000000e-04
   1.3300000e+03   2.6730000e-02
   1.0650000e+03   1.7700000e-02
   4.1000000e+02   3.9900000e-03
   1.4000000e+01   2.9000000e-04
   6.0000000e+01   6.5000000e-04
   4.5000000e+00   1.8000000e-04
   6.8400000e+02   1.2050000e-02
   5.6350000e+02   1.3460000e-02
   3.1200000e+02   3.6500000e-03
   1.2000000e+01   2.8000000e-04
   5.5300000e+02   1.1020000e-02
   5.3550000e+02   1.1950000e-02
   3.6000000e+02   4.9000000e-03
   2.6000000e+01   4.8000000e-04
   7.5000000e+01   7.8000000e-04
   7.5950000e+02   1.5590000e-02
   6.5800000e+02   1.3260000e-02
   4.6900000e+02   6.6400000e-03
   4.2000000e+01   4.5000000e-04
   1.3860000e+03   3.0400000e-02
   1.5200000e+03   2.9720000e-02
   1.3500000e+03   2.5780000e-02
   8.6500000e+02   1.4920000e-02
   2.1150000e+02   2.8600000e-03
   1.1850000e+03   2.3750000e-02
   1.1200000e+03   2.2770000e-02
   1.1000000e+03   2.2830000e-02
   8.4150000e+02   1.9010000e-02
   9.1000000e+02   1.5210000e-02
   3.6000000e+02   4.1700000e-03
   1.2000000e+01   2.0000000e-04
   1.3500000e+01   3.7000000e-04
   8.0150000e+02   1.6050000e-02
   7.1750000e+02   1.4750000e-02
   7.1750000e+02   1.3110000e-02
   3.3250000e+02   4.3900000e-03
   6.0000000e+00   1.6000000e-04
   1.9500000e+02   2.0100000e-03
   1.2000000e+01   2.3000000e-04
   6.9600000e+02   1.5570000e-02
   7.2450000e+02   1.5680000e-02
   5.9150000e+02   9.9900000e-03
   3.0800000e+02   3.0700000e-03
   1.8000000e+01   2.8000000e-04
   5.9850000e+02   1.2340000e-02
   3.8850000e+02   6.2800000e-03
   6.2500000e+01   6.2000000e-04
   2.1500000e+02   1.5400000e-03
   7.5000000e+00   1.0000000e-04
   9.9050000e+02   2.0080000e-02
   1.0680000e+03   1.8300000e-02
   5.2000000e+02   6.8600000e-03
   9.0000000e+00   2.9000000e-04
   9.3200000e+02   1.7390000e-02
   7.8050000e+02   1.8430000e-02
   7.2000000e+02   1.1260000e-02
   1.1400000e+02   9.4000000e-04
   4.6500000e+02   8.5000000e-03
   4.5300000e+02   8.0400000e-03
   2.8500000e+02   4.1400000e-03
   2.2500000e+01   1.7000000e-04
   9.5850000e+02   1.9930000e-02
   9.4050000e+02   1.8220000e-02
   7.5000000e+00   1.0000000e-05
   6.8400000e+02   1.8240000e-02
   3.3250000e+02   4.4400000e-03
   2.0000000e+01   5.6000000e-04
   6.7500000e+02   1.0480000e-02
   1.9600000e+02   1.5900000e-03
   4.5000000e+00   1.7000000e-04
   5.2500000e+02   1.2160000e-02
   4.7600000e+02   8.2200000e-03
   4.6550000e+02   8.5400000e-03
   2.0300000e+02   2.2600000e-03
   4.8600000e+02   9.0900000e-03
   4.0250000e+02   8.2000000e-03
   4.6200000e+02   4.9500000e-03
   2.1600000e+02   2.5200000e-03
   2.3500000e+02   3.9500000e-03
   2.1750000e+02   3.9400000e-03
   2.0250000e+02   4.2100000e-03
   4.4000000e+01   5.0000000e-04
   1.0680000e+03   1.8990000e-02
   1.0160000e+03   2.0490000e-02
   5.3200000e+02   7.4400000e-03
   3.4000000e+01   2.7000000e-04
   3.0000000e+02   5.7900000e-03
   2.6500000e+02   5.7600000e-03
   2.6000000e+02   4.3600000e-03
   3.0000000e+01   3.3000000e-04
   2.6000000e+02   4.1000000e-03
   2.2000000e+02   4.2100000e-03
   1.8750000e+02   3.0600000e-03
   6.2000000e+01   6.8000000e-04
   4.4100000e+02   6.2400000e-03
   5.4000000e+01   3.8000000e-04
   2.2750000e+02   5.0200000e-03
   1.9000000e+02   3.4500000e-03
   1.6750000e+02   1.7400000e-03
   3.2000000e+02   5.8800000e-03
   2.2500000e+02   2.9200000e-03
   7.0000000e+00   1.3000000e-04
   1.4600000e+02   3.5400000e-03
   1.3000000e+02   2.7400000e-03
   8.0000000e+01   1.2500000e-03
   1.3400000e+02   2.9900000e-03
   9.0000000e+01   1.1000000e-03
   3.9300000e+02   7.9400000e-03
   2.6750000e+02   5.6100000e-03
   2.4300000e+02   3.5600000e-03
   1.8000000e+02   3.3600000e-03
   2.6100000e+02   3.6100000e-03
   1.3250000e+02   2.1600000e-03
   3.2000000e+01   3.3000000e-04
   2.3400000e+02   4.3100000e-03
   1.9600000e+02   2.9200000e-03
   2.1000000e+01   1.2000000e-04
   1.3350000e+02   2.4100000e-03
   6.7500000e+01   8.4000000e-04
   3.1500000e+01   2.2000000e-04
   8.5750000e+02   1.5200000e-02
   3.3250000e+02   3.9900000e-03
   8.0000000e+00   1.8000000e-04
   9.5900000e+02   1.6020000e-02
   5.1100000e+02   6.5800000e-03
   2.4000000e+01   2.7000000e-04
   1.2240000e+03   1.9080000e-02
   5.8950000e+02   7.2000000e-03
   2.8000000e+01   2.6000000e-04
   5.8000000e+01   6.6000000e-04
   9.8400000e+02   2.0890000e-02
   1.0305000e+03   2.1380000e-02
   3.0400000e+02   4.1900000e-03
   2.2500000e+01   1.1000000e-04
   1.2360000e+03   2.3450000e-02
   9.1350000e+02   1.9240000e-02
   7.7200000e+02   1.1820000e-02
   8.2500000e+01   7.6000000e-04
   8.4000000e+02   1.2620000e-02
   7.3500000e+02   1.2980000e-02
   1.7700000e+02   1.3100000e-03
   3.7200000e+02   5.6300000e-03
   3.3900000e+02   6.5200000e-03
   1.6605000e+03   3.4770000e-02
   1.3680000e+03   2.8640000e-02
   1.4940000e+03   2.5030000e-02
   8.6400000e+02   1.0220000e-02
   8.0000000e+01   5.9000000e-04
   1.1280000e+03   2.0450000e-02
   1.0960000e+03   1.7290000e-02
   1.4940000e+03   2.5030000e-02
   8.6400000e+02   1.0220000e-02
   8.0000000e+01   5.9000000e-04
   1.1280000e+03   2.0450000e-02
   1.0960000e+03   1.7290000e-02
   7.6800000e+02   1.6430000e-02
   4.1200000e+02   4.4500000e-03
   4.5000000e+00   1.7000000e-04
   8.8900000e+02   1.6550000e-02
   8.7850000e+02   1.6010000e-02
   2.0650000e+02   1.7800000e-03
   6.0900000e+02   1.0400000e-02
   4.8300000e+02   7.5000000e-03
   1.6200000e+02   1.4500000e-03
   1.6290000e+03   2.7650000e-02
   1.0500000e+02   5.6000000e-04
   6.5700000e+02   1.4670000e-02
   6.2400000e+02   1.3820000e-02
   4.5300000e+02   7.9600000e-03
   1.4000000e+01   1.6000000e-04
   1.0395000e+03   1.9650000e-02
   9.7500000e+02   1.7340000e-02
   7.9200000e+02   1.3840000e-02
   7.2000000e+02   1.1450000e-02
   5.7200000e+02   9.3000000e-03
   4.2500000e+01   1.5300000e-03
   2.9750000e+02   5.2600000e-03
   7.8000000e+01   5.9000000e-04
   1.3600000e+02   3.8500000e-03
   5.0000000e+00   9.0000000e-05
   3.4800000e+02   4.2800000e-03
   6.0000000e+00   2.4000000e-04
   2.0000000e+01   7.8000000e-04
   9.3000000e+01   8.1000000e-04
   4.0000000e+00   2.0000000e-04
   1.1900000e+03   2.2950000e-02
   9.3000000e+02   1.9960000e-02
   9.1500000e+02   1.6540000e-02
   7.9650000e+02   1.3650000e-02
   6.6600000e+02   9.3900000e-03
   2.8400000e+02   2.8100000e-03
   1.8000000e+01   3.0000000e-04
   4.5000000e+00   1.5000000e-04
   5.0000000e+00   8.0000000e-05
   4.1600000e+02   6.6600000e-03
   3.0000000e+01   5.5000000e-04
   3.3000000e+01   1.4300000e-03
   2.5200000e+02   2.5000000e-03
   6.0000000e+00   2.7000000e-04
   6.0000000e+00   3.6105000e-01
   1.6450000e+02   1.3600000e-03
   3.0000000e+00   1.9000000e-04
   9.5400000e+02   1.2730000e-02
   6.3300000e+02   1.0940000e-02
   3.0100000e+02   2.6000000e-03
   4.0200000e+02   6.6800000e-03
   3.0600000e+02   3.1400000e-03
   2.8000000e+01   5.1000000e-04
   5.6100000e+02   1.0490000e-02
   2.4300000e+02   5.5900000e-03
   2.2500000e+02   2.6900000e-03
   4.9250000e+02   5.8900000e-03
   3.0000000e+01   5.5000000e-04
   1.0120000e+03   1.5980000e-02
   8.5750000e+02   1.8630000e-02
   5.1600000e+02   6.8400000e-03
   2.4000000e+01   2.6000000e-04
   4.6000000e+02   9.1700000e-03
   2.7000000e+02   4.1700000e-03
   7.5000000e+00   3.1000000e-04
   2.8600000e+02   5.8000000e-03
   2.7400000e+02   3.7500000e-03
   2.5000000e+02   4.6200000e-03
   4.5300000e+02   6.6500000e-03
   6.6000000e+01   8.4000000e-04
   1.2000000e+02   2.5700000e-03
   1.1600000e+02   1.7300000e-03
   1.9500000e+02   1.8600000e-03
   2.9000000e+02   4.0300000e-03
   2.2800000e+02   2.9800000e-03
   3.0040000e+03   5.4870000e-02
   1.5960000e+03   2.3650000e-02
   8.2500000e+01   6.9000000e-04
   4.5180000e+03   7.6360000e-02
   8.4000000e+02   9.8800000e-03
   1.2000000e+01   4.8000000e-04
   7.3860000e+03   1.3920000e-01
   3.3060000e+03   4.3370000e-02
   6.0000000e+01   6.6000000e-04
   2.3600000e+03   4.5680000e-02
   1.0360000e+03   1.1120000e-02
   6.0000000e+00   1.5000000e-04
   8.8000000e+02   8.8600000e-03
   6.0000000e+00   8.0000000e-05
   4.6300000e+03   7.4600000e-02
   1.2420000e+03   1.4070000e-02
   2.6000000e+01   2.0000000e-04
   5.1050000e+03   1.0089000e-01
   2.0400000e+03   3.0310000e-02
   3.0000000e+01   1.8000000e-04
   5.5900000e+03   1.0349000e-01
   5.2745000e+03   1.0048000e-01
   2.0200000e+03   2.9000000e-02
   4.0000000e+01   3.5000000e-04
   3.5280000e+03   6.8390000e-02
   3.4150000e+03   6.5750000e-02
   1.0040000e+03   1.1720000e-02
   3.7850000e+03   5.8490000e-02
   1.3400000e+03   1.1010000e-02
   1.6020000e+03   1.5960000e-02
   2.4000000e+01   4.0000000e-05
   4.4450000e+03   7.8360000e-02
   7.9600000e+02   7.8400000e-03
   6.0000000e+00   3.0000000e-04
   3.4065000e+03   5.8860000e-02
   5.3200000e+02   4.2800000e-03
   2.8160000e+03   4.6020000e-02
   3.0510000e+03   4.4370000e-02
   5.0400000e+02   3.2400000e-03
   3.5055000e+03   6.9230000e-02
   3.7950000e+03   6.7190000e-02
   2.8500000e+02   3.1600000e-03
   3.0000000e+00   4.0000000e-05
   1.9170000e+03   3.5770000e-02
   6.3000000e+02   7.8400000e-03
   1.5120000e+03   2.3540000e-02
   4.0000000e+01   2.5000000e-04
   2.4840000e+03   3.7180000e-02
   4.2900000e+02   3.9000000e-03
   2.9280000e+03   5.8430000e-02
   1.0500000e+03   1.5130000e-02
   1.6500000e+01   1.7000000e-04
   1.8865000e+03   3.4710000e-02
   2.6000000e+01   3.7000000e-04
   4.0680000e+03   7.1420000e-02
   1.2920000e+03   1.1810000e-02
   1.3500000e+01   2.0000000e-04
   1.1700000e+03   1.7080000e-02
   2.2500000e+01   1.9000000e-04
   3.3900000e+02   4.0000000e-03
   3.6750000e+02   3.6620000e-02
   1.4905000e+03   3.2510000e-02
   5.5000000e+02   9.0900000e-03
   9.8000000e+01   1.0300000e-03
   4.0000000e+01   1.6900000e-03
   4.1400000e+02   8.6300000e-03
   2.2000000e+02   1.3670000e-02
   3.6800000e+02   5.4100000e-03
   2.1000000e+01   4.7000000e-04
   3.4400000e+02   6.6000000e-03
   1.6800000e+02   7.9300000e-03
   3.6800000e+02   8.3400000e-03
   1.7200000e+02   1.2780000e-02
   6.1000000e+02   1.3710000e-02
   2.2950000e+02   1.8370000e-02
   5.3000000e+02   1.0610000e-02
   2.1600000e+02   1.2190000e-02
   5.3550000e+02   9.1700000e-03
   6.9000000e+01   2.0800000e-03
   1.6400000e+02   1.4400000e-03
   4.4400000e+02   1.1740000e-02
   1.3300000e+02   6.5000000e-03
   2.4800000e+02   3.0100000e-03
   7.0000000e+00   1.0000000e-05
   1.8800000e+02   6.3930000e-02
   1.1110000e+03   2.0390000e-02
   2.3400000e+02   1.5150000e-02
   7.3000000e+02   1.7580000e-02
   2.6500000e+02   1.9010000e-02
   5.8000000e+02   1.2000000e-02
   2.4500000e+02   4.2260000e-02
   1.5610000e+03   2.0670000e-02
   5.6000000e+01   8.0000000e-05
   1.8600000e+02   1.2900000e-03
   4.4000000e+02   2.8900000e-03
   2.8560000e+03   4.7000000e-02
   1.3125000e+03   1.7330000e-02
   1.6500000e+01   3.3000000e-04
   5.4120000e+03   1.0778000e-01
   3.6300000e+03   7.2590000e-02
   1.0500000e+03   1.0060000e-02
   4.0250000e+03   8.3510000e-02
   1.0450000e+03   1.3490000e-02
   1.4000000e+01   2.0000000e-04
   3.2065000e+03   4.4750000e-02
   3.0800000e+02   2.4300000e-03
   4.5000000e+00   6.0000000e-05
   2.7920000e+03   5.7500000e-02
   9.5600000e+02   1.1440000e-02
   4.5000000e+00   4.0000000e-05
   1.0750000e+03   2.2570000e-02
   1.7000000e+02   1.3200000e-03
   2.1480000e+03   4.3850000e-02
   2.0440000e+03   5.2960000e-02
   1.8200000e+02   1.4600000e-03
   3.1500000e+03   6.2650000e-02
   8.7500000e+02   1.1060000e-02
   4.2000000e+03   9.4990000e-02
   3.5420000e+03   8.4480000e-02
   2.2900000e+03   6.1450000e-02
   2.4530000e+03   4.0070000e-02
   5.5000000e+01   5.1000000e-04
   3.0240000e+03   5.7550000e-02
   2.9385000e+03   6.8190000e-02
   7.3800000e+02   7.2500000e-03
   2.9450000e+03   6.3980000e-02
   2.5550000e+03   3.6930000e-02
   5.0000000e+01   4.9000000e-04
   1.0200000e+03   1.7320000e-02
   1.8540000e+03   3.0260000e-02
   7.2500000e+01   9.2000000e-04
   3.4375000e+03   8.6530000e-02
   2.9460000e+03   7.8100000e-02
   2.1560000e+03   3.4270000e-02
   4.2500000e+01   6.4000000e-04
   2.6600000e+03   5.8100000e-02
   5.2150000e+02   5.4100000e-03
   1.4840000e+03   2.3940000e-02
   1.2840000e+03   1.8820000e-02
   2.7700000e+03   4.9000000e-02
   2.7250000e+03   6.7830000e-02
   7.1100000e+02   7.8100000e-03
   3.2805000e+03   7.1680000e-02
   1.7300000e+03   2.5280000e-02
   1.4000000e+01   3.8000000e-04
   3.4695000e+03   7.1500000e-02
   2.2500000e+03   3.7890000e-02
   1.3800000e+02   1.1900000e-03
   3.2175000e+03   5.6490000e-02
   4.5500000e+02   4.7400000e-03
   1.8400000e+03   4.6120000e-02
   1.8160000e+03   2.9630000e-02
   8.7500000e+01   6.3000000e-04
   4.9500000e+02   5.7300000e-03
   2.6500000e+02   3.0100000e-03
   7.0200000e+02   9.5900000e-03
   9.0000000e+00   3.5000000e-04
   2.8000000e+02   4.9400000e-03
   9.0000000e+00   2.1000000e-04
   2.4300000e+02   6.4100000e-03
   1.5000000e+02   2.3700000e-03
   1.2000000e+02   5.2330000e-02
   1.5400000e+02   2.3160000e-02
   1.5050000e+02   6.1400000e-03
   8.1000000e+01   7.3000000e-03
   1.6800000e+02   1.1960000e-02
   1.5050000e+02   2.0180000e-02
   1.4350000e+02   9.1800000e-03
   8.4000000e+01   3.7700000e-03
   1.7850000e+02   1.1790000e-02
   4.0000000e+01   1.1200000e-03
   2.6000000e+01   8.9000000e-04
   1.2950000e+02   8.9200000e-03
   1.4000000e+02   8.3800000e-03
   1.0500000e+02   5.4300000e-03
   1.5400000e+02   7.9900000e-03
   1.5050000e+02   1.2140000e-02
   1.3300000e+02   6.6270000e-02
   9.6000000e+01   6.4700000e-03
   1.6400000e+02   1.6130000e-02
   1.6000000e+02   2.0060000e-02
   1.3300000e+02   1.0010000e-02
   9.3000000e+01   3.6500000e-03
   1.5600000e+02   3.2700000e-03
   5.2500000e+01   1.5800000e-03
   1.2600000e+02   1.1850000e-02
   1.1550000e+02   8.1900000e-03
   7.2000000e+01   6.1200000e-03
   7.2000000e+01   4.6000000e-03
   5.8560000e+03   1.2540000e-01
   5.5200000e+03   1.4810000e-01
   2.4420000e+03   3.7060000e-02
   2.2000000e+01   3.7000000e-04
   4.6900000e+03   8.0770000e-02
   4.0590000e+03   8.4530000e-02
   2.0100000e+03   2.6360000e-02
   1.8000000e+01   2.9000000e-04
   3.7395000e+03   7.3540000e-02
   2.9025000e+03   4.4260000e-02
   4.8000000e+01   6.9000000e-04
   6.6180000e+03   1.2327000e-01
   2.8320000e+03   3.8820000e-02
   7.0000000e+01   8.3000000e-04
   4.4605000e+03   1.1055000e-01
   4.0920000e+03   9.4050000e-02
   3.4650000e+03   6.1190000e-02
   3.9600000e+02   4.2400000e-03
   5.3820000e+03   9.8820000e-02
   5.1540000e+03   1.1067000e-01
   1.4850000e+03   1.6310000e-02
   6.0000000e+00   2.3000000e-04
   3.4515000e+03   7.7010000e-02
   2.6415000e+03   4.9930000e-02
   2.6000000e+01   3.5000000e-04
   2.4760000e+03   4.3450000e-02
   2.2160000e+03   4.4290000e-02
   3.6900000e+02   4.3500000e-03
   1.2900000e+03   1.4110000e-02
   2.0040000e+03   4.3670000e-02
   1.4360000e+03   2.0800000e-02
   1.6100000e+03   3.0580000e-02
   9.4850000e+02   1.2010000e-02
   9.8000000e+02   1.7370000e-02
   1.7675000e+03   2.7410000e-02
   1.5400000e+03   2.7610000e-02
   7.8900000e+02   1.8030000e-02
   2.0000000e+01   2.3000000e-04
   1.9000000e+03   3.0820000e-02
   3.7800000e+02   4.4000000e-03
   7.1600000e+02   1.5530000e-02
   1.5000000e+02   1.4100000e-03
   7.7500000e+01   9.8000000e-04
   5.6000000e+02   1.3580000e-02
   2.5650000e+02   1.6950000e-02
   4.4800000e+02   1.0170000e-02
   2.0000000e+02   1.1400000e-02
   3.5700000e+02   7.3500000e-03
   7.8000000e+01   3.6700000e-03
   2.9700000e+02   2.5520000e-02
   4.8400000e+02   1.1150000e-02
   1.9600000e+02   1.2710000e-02
   5.0000000e+02   9.2000000e-03
   2.2800000e+02   1.2490000e-02
   4.0950000e+02   8.4300000e-03
   1.4000000e+02   6.3000000e-03
   1.7850000e+02   2.4300000e-03
   5.0000000e+00   1.7000000e-04
   3.0600000e+02   2.9530000e-02
   3.1000000e+02   2.0370000e-02
   2.2050000e+02   1.6310000e-02
   5.6700000e+02   1.2330000e-02
   2.2400000e+02   1.4250000e-02
   4.4000000e+02   9.1100000e-03
   1.7200000e+02   7.4600000e-03
   2.2750000e+02   3.6800000e-03
   6.0000000e+00   4.7000000e-04
   3.0000000e+02   1.4890000e-02
   5.2800000e+02   1.3080000e-02
   2.6100000e+02   1.4950000e-02
   7.3000000e+02   2.2230000e-02
   3.1500000e+02   2.1940000e-02
   5.0400000e+02   1.1610000e-02
   2.2400000e+02   1.5050000e-02
   4.3200000e+02   9.2900000e-03
   1.9600000e+02   9.0900000e-03
   2.9050000e+02   4.9000000e-03
   1.2000000e+01   2.6000000e-04
   3.2500000e+02   2.4340000e-02
   5.4450000e+02   1.4690000e-02
   2.7000000e+02   1.6090000e-02
   5.0000000e+02   1.1790000e-02
   2.2000000e+02   1.1180000e-02
   4.5600000e+02   9.5000000e-03
   2.2000000e+02   1.1980000e-02
   4.1200000e+02   7.0100000e-03
   9.9000000e+01   4.8000000e-03
   1.2600000e+02   1.5600000e-03
   3.4000000e+02   2.6050000e-02
   2.6055000e+03   7.0410000e-02
   1.1520000e+03   1.6930000e-02
   7.5000000e+00   4.3000000e-04
   2.6685000e+03   7.5880000e-02
   5.6800000e+02   9.5100000e-03
   2.0160000e+03   3.4810000e-02
   6.7500000e+01   7.7000000e-04
   1.3510000e+03   2.5710000e-02
   5.9400000e+02   9.5600000e-03
   2.6320000e+03   6.1310000e-02
   2.6160000e+03   7.2050000e-02
   5.6000000e+02   6.6200000e-03
   1.3840000e+03   3.3600000e-02
   5.2000000e+01   8.9000000e-04
   2.1400000e+03   5.1400000e-02
   4.9700000e+02   6.7700000e-03
   2.1150000e+03   5.2750000e-02
   5.8100000e+02   9.9300000e-03
   2.3560000e+03   5.9320000e-02
   5.6800000e+02   9.7800000e-03
   2.4280000e+03   5.2560000e-02
   1.3500000e+02   1.4200000e-03
   1.1690000e+03   2.3830000e-02
   8.6450000e+02   1.3350000e-02
   1.9285000e+03   4.1490000e-02
   3.4500000e+02   4.3000000e-03
   2.9745000e+03   7.4600000e-02
   2.2680000e+03   5.9630000e-02
   1.5525000e+03   2.9290000e-02
   2.6000000e+01   4.7000000e-04
   5.5500000e+02   9.3300000e-03
   6.8000000e+01   6.3000000e-04
   8.2500000e+02   1.4040000e-02
   1.2250000e+02   1.3200000e-03
   2.9025000e+03   6.5090000e-02
   8.5600000e+02   1.2480000e-02
   2.5200000e+02   2.6700000e-03
   2.2200000e+02   2.7700000e-03
   1.8200000e+02   3.3700000e-03
   7.4000000e+01   9.6000000e-04
   4.4000000e+01   8.1000000e-04
   9.6000000e+01   5.5800000e-03
   1.3500000e+02   1.9400000e-02
   1.3200000e+02   1.1960000e-02
   1.1400000e+02   1.1090000e-02
   9.9000000e+01   5.3600000e-03
   3.5350000e+02   6.4300000e-03
   9.1000000e+01   2.1500000e-03
   3.2900000e+02   8.9100000e-03
   5.2500000e+01   1.7100000e-03
   2.1600000e+02   1.5620000e-02
   2.1150000e+02   2.1460000e-02
   2.2500000e+02   2.4390000e-02
   1.5750000e+02   8.4300000e-03
   1.8400000e+02   9.6000000e-03
   8.1000000e+01   2.3400000e-03
   1.8000000e+02   2.3590000e-02
   1.7600000e+02   1.6710000e-02
   1.5050000e+02   9.3400000e-03
   1.6000000e+02   1.3280000e-02
   5.0400000e+02   1.0030000e-02
   2.0000000e+02   1.1570000e-02
   2.2500000e+02   4.1900000e-03
   5.7000000e+01   2.0800000e-03
   2.4000000e+01   2.0000000e-04
   3.3200000e+02   6.9400000e-03
   1.7600000e+02   1.0700000e-02
   2.3200000e+02   1.7740000e-02
   2.7500000e+02   2.3200000e-02
   4.0400000e+02   9.4600000e-03
   1.7600000e+02   1.1330000e-02
   2.8350000e+02   6.8000000e-03
   1.6400000e+02   1.0390000e-02
   2.0700000e+02   4.5400000e-03
   3.7500000e+01   1.9500000e-03
   2.2000000e+01   2.3000000e-04
   2.6550000e+02   2.4520000e-02
   2.2950000e+02   1.6630000e-02
   3.6400000e+02   8.1600000e-03
   1.8000000e+02   1.3930000e-02
   2.6250000e+02   5.2800000e-03
   1.1400000e+02   7.0500000e-03
   1.4400000e+02   1.9800000e-03
   2.4750000e+02   2.0890000e-02
   1.9200000e+02   1.3790000e-02
   1.8800000e+02   1.3110000e-02
   1.2250000e+02   2.3400000e-03
   4.0000000e+00   4.7000000e-04
   2.9050000e+02   6.3800000e-03
   1.1400000e+02   6.2500000e-03
   5.0850000e+02   1.4730000e-02
   2.0000000e+02   1.9500000e-02
   4.0800000e+02   8.8100000e-03
   1.7600000e+02   1.3130000e-02
   2.6100000e+02   2.8320000e-02
   7.8680000e+03   1.5880000e-01
   4.4870000e+03   6.5230000e-02
   2.3100000e+02   2.2100000e-03
   5.7300000e+03   1.4074000e-01
   1.5800000e+03   2.0250000e-02
   2.4000000e+01   6.2000000e-04
   3.7485000e+03   7.5030000e-02
   7.4000000e+02   7.2000000e-03
   5.1260000e+03   1.1715000e-01
   2.4600000e+03   4.5020000e-02
   6.2500000e+01   7.7000000e-04
   2.8350000e+03   6.2900000e-02
   2.1240000e+03   3.5960000e-02
   3.0000000e+01   4.3000000e-04
   4.0200000e+03   8.3510000e-02
   1.1600000e+03   1.2050000e-02
   3.6720000e+03   8.2050000e-02
   2.8035000e+03   4.6960000e-02
   1.8000000e+01   4.7000000e-04
   3.1680000e+03   7.0910000e-02
   1.8960000e+03   3.0030000e-02
   2.5500000e+01   5.0000000e-04
   1.3405000e+03   2.8270000e-02
   6.6000000e+01   1.1800000e-03
   1.0140000e+03   1.7990000e-02
   2.1750000e+02   2.5700000e-03
   1.1960000e+03   1.6910000e-02
   2.0720000e+03   3.9630000e-02
   1.3500000e+03   2.5370000e-02
   1.3250000e+02   1.4200000e-03
   1.6440000e+03   3.5690000e-02
   4.6200000e+02   5.1200000e-03
   1.9145000e+03   3.2060000e-02
   1.7320000e+03   3.0340000e-02
   5.3750000e+02   1.0870000e-02
   1.2250000e+02   1.9400000e-03
   1.6800000e+03   3.2610000e-02
   8.4900000e+02   1.2010000e-02
   9.8100000e+02   1.9250000e-02
   3.5400000e+02   3.7600000e-03
   9.7500000e+02   2.1000000e-02
   7.0500000e+02   1.1040000e-02
   6.0000000e+00   2.9000000e-04
   9.0000000e+02   1.4580000e-02
   1.7640000e+03   5.4670000e-02
   1.2720000e+03   2.6090000e-02
   9.0600000e+02   2.0490000e-02
   3.0500000e+02   1.7850000e-02
   5.5500000e+02   1.4060000e-02
   2.9000000e+02   1.7290000e-02
   4.9500000e+02   9.6900000e-03
   5.7000000e+01   2.0300000e-03
   4.2500000e+01   7.8000000e-04
   3.3600000e+02   6.3200000e-03
   1.3300000e+02   6.8800000e-03
   3.6800000e+02   9.7300000e-03
   2.1600000e+02   1.2670000e-02
   3.6500000e+02   3.3450000e-02
   2.2000000e+02   2.2300000e-02
   4.6800000e+02   9.8400000e-03
   2.4300000e+02   1.3390000e-02
   3.8800000e+02   8.2200000e-03
   1.9600000e+02   1.0870000e-02
   2.8350000e+02   5.5900000e-03
   8.7500000e+01   3.9700000e-03
   3.6500000e+02   3.7280000e-02
   2.5650000e+02   1.9280000e-02
   5.3500000e+02   1.3280000e-02
   2.8500000e+02   1.6500000e-02
   3.8400000e+02   8.6900000e-03
   1.9200000e+02   1.0350000e-02
   2.9200000e+02   5.4500000e-03
   1.5400000e+02   8.5600000e-03
   1.6500000e+02   2.5000000e-03
   7.5000000e+00   4.0000000e-04
   3.0000000e+02   2.5050000e-02
   5.1750000e+02   1.1070000e-02
   2.4750000e+02   1.3450000e-02
   3.8000000e+02   7.8500000e-03
   1.9600000e+02   1.2610000e-02
   2.7300000e+02   5.7900000e-03
   1.1900000e+02   5.6300000e-03
   8.4000000e+01   1.0600000e-03
   3.0500000e+02   1.9630000e-02
   4.8000000e+02   1.1940000e-02
   3.0000000e+02   1.5370000e-02
   5.0400000e+02   1.1300000e-02
   2.2950000e+02   1.2600000e-02
   3.6400000e+02   7.5200000e-03
   1.9200000e+02   1.0540000e-02
   2.5200000e+02   4.1700000e-03
   3.0000000e+01   1.0200000e-03
   2.2950000e+02   1.6080000e-02
   3.3200000e+02   9.6400000e-03
   2.6000000e+02   2.0630000e-02
   2.1300000e+02   4.4900000e-03
   3.7500000e+01   1.0100000e-03
   1.9600000e+02   2.6600000e-02
   1.6400000e+02   1.4690000e-02
   1.1100000e+02   8.6000000e-03
   1.4350000e+02   6.6500000e-03
   1.6400000e+02   1.4990000e-02
   1.9200000e+02   2.5430000e-02
   1.6000000e+02   1.4620000e-02
   1.1550000e+02   7.8300000e-03
   2.2500000e+02   2.0890000e-02
   9.0000000e+01   1.3000000e-03
   2.4000000e+02   2.3020000e-02
   2.2400000e+02   1.7590000e-02
   1.8550000e+02   1.3010000e-02
   1.2300000e+02   7.0600000e-03
   2.1900000e+02   4.9400000e-03
   6.2500000e+01   2.6600000e-03
   2.1600000e+02   1.8180000e-02
   1.7150000e+02   1.2470000e-02
   1.5400000e+02   1.0920000e-02
   1.6800000e+02   1.5090000e-02
   1.6450000e+02   1.0330000e-02
   1.1700000e+02   6.7900000e-03
   1.6030000e+03   3.9420000e-02
   4.2500000e+02   9.7100000e-03
   2.8800000e+02   1.7250000e-02
   5.7000000e+02   1.0880000e-02
   1.6000000e+02   6.4100000e-03
   1.6400000e+02   1.5700000e-03
   4.9000000e+02   1.0820000e-02
   2.6400000e+02   1.6160000e-02
   3.6000000e+02   8.2400000e-03
   2.0400000e+02   1.1080000e-02
   2.6950000e+02   4.9500000e-03
   7.8000000e+01   3.7700000e-03
   3.9000000e+02   2.1140000e-02
   2.4750000e+02   1.7000000e-02
   3.0400000e+02   6.5500000e-03
   1.7600000e+02   7.3200000e-03
   7.0500000e+02   1.7780000e-02
   3.6500000e+02   1.9890000e-02
   1.5600000e+02   6.0600000e-03
   6.9000000e+01   8.7000000e-04
   5.1500000e+02   1.2360000e-02
   2.7000000e+02   1.7300000e-02
   6.0500000e+02   1.5250000e-02
   3.1500000e+02   2.0090000e-02
   4.2300000e+02   9.1800000e-03
   2.3850000e+02   1.1110000e-02
   2.5200000e+02   3.1500000e-03
   1.6000000e+01   5.5000000e-04
   5.4240000e+03   1.0568000e-01
   5.1420000e+03   9.2250000e-02
   1.1550000e+03   1.1630000e-02
   5.7000000e+03   1.1816000e-01
   5.1610000e+03   8.2490000e-02
   1.2720000e+03   1.3670000e-02
   9.0000000e+00   3.2000000e-04
   3.9800000e+03   8.4040000e-02
   3.5650000e+03   8.8430000e-02
   1.9800000e+03   3.0170000e-02
   4.4000000e+01   7.0000000e-04
   6.0320000e+03   1.2830000e-01
   1.8720000e+03   1.9630000e-02
   2.6760000e+03   4.2170000e-02
   5.8000000e+01   7.5000000e-04
   4.6000000e+03   9.2470000e-02
   3.4200000e+03   4.9190000e-02
   4.0000000e+01   6.9000000e-04
   1.2250000e+02   2.0700000e-03
   2.0000000e+01   7.1000000e-04
   1.3800000e+02   1.1850000e-02
   1.2300000e+02   5.5800000e-03
   3.4400000e+02   1.0600000e-02
   1.8000000e+02   1.2230000e-02
   2.9200000e+02   7.0100000e-03
   1.5200000e+02   8.9200000e-03
   2.2750000e+02   4.7600000e-03
   1.0800000e+02   7.9900000e-03
   1.1750000e+02   2.2000000e-03
   2.0000000e+01   9.1000000e-04
   1.7600000e+02   2.4570000e-02
   1.9950000e+02   4.9100000e-03
   1.1200000e+02   6.1300000e-03
   1.1100000e+02   2.0900000e-03
   6.9000000e+01   2.4400000e-03
   1.8000000e+02   1.9490000e-02
   1.7200000e+02   1.3540000e-02
   1.7850000e+02   3.7200000e-03
   1.0850000e+02   6.0200000e-03
   9.0000000e+01   1.4200000e-03
   9.0000000e+00   2.2000000e-04
   1.8000000e+02   1.5650000e-02
   1.2950000e+02   7.4300000e-03
   1.9600000e+02   1.1880000e-02
   1.5400000e+02   9.2100000e-03
   8.0500000e+01   1.1700000e-03
   1.4700000e+02   8.4300000e-03
   1.1400000e+02   6.5400000e-03
   9.9000000e+01   4.3300000e-03
   2.1000000e+02   5.1600000e-03
   1.1400000e+02   4.1900000e-03
   5.7500000e+01   6.8000000e-04
   1.5750000e+02   1.7550000e-02
   1.4000000e+02   1.0200000e-02
   2.1000000e+02   3.4200000e-03
   2.1200000e+02   2.3500000e-02
   2.0400000e+02   3.7410000e-02
   1.9200000e+02   1.2670000e-02
   1.6100000e+02   7.0900000e-03
   1.5900000e+02   3.4100000e-03
   9.9000000e+01   5.4300000e-03
   2.0000000e+01   3.1000000e-04
   1.4700000e+02   8.2500000e-03
   1.1400000e+02   4.9300000e-03
   2.2640000e+03   3.7040000e-02
   2.0400000e+02   1.3900000e-03
   3.3795000e+03   7.5370000e-02
   2.1520000e+03   3.9400000e-02
   1.1700000e+02   8.1000000e-04
   5.2750000e+03   9.4760000e-02
   1.6650000e+03   1.7540000e-02
   1.0500000e+01   2.0000000e-04
   2.7090000e+03   5.0010000e-02
   3.1800000e+02   2.7100000e-03
   9.6300000e+02   1.8440000e-02
   5.0000000e+02   7.9400000e-03
   1.0500000e+01   1.6000000e-04
   3.5000000e+02   5.8800000e-03
   2.2800000e+02   2.5500000e-03
   3.3795000e+03   6.6600000e-02
   1.0080000e+03   1.3830000e-02
   3.7935000e+03   7.2420000e-02
   1.1295000e+03   1.2710000e-02
   9.0000000e+00   9.0000000e-05
   2.4365000e+03   3.5660000e-02
   5.5000000e+01   3.5000000e-04
   2.2650000e+03   3.9720000e-02
   1.3500000e+02   1.2400000e-03
   2.7005000e+03   4.6790000e-02
   2.8800000e+02   1.7700000e-03
   5.2620000e+03   1.1901000e-01
   2.7660000e+03   4.2960000e-02
   1.3200000e+02   1.1700000e-03
   1.8240000e+03   3.3700000e-02
   8.0000000e+02   7.9400000e-03
   1.1160000e+03   2.0670000e-02
   1.2240000e+03   1.6370000e-02
   2.8000000e+01   2.0000000e-04
   2.3355000e+03   4.5990000e-02
   4.2000000e+02   4.6100000e-03
   4.2075000e+03   8.5560000e-02
   3.9050000e+03   9.7260000e-02
   5.6000000e+02   6.2700000e-03
   2.4250000e+03   4.1160000e-02
   1.1400000e+02   7.6000000e-04
   1.8880000e+03   3.2220000e-02
   6.2400000e+02   5.8900000e-03
   7.5000000e+00   1.2000000e-04
   1.5200000e+02   2.7300000e-03
   6.9600000e+02   9.7500000e-03
   8.6000000e+01   1.8000000e-04
   3.1500000e+03   7.3680000e-02
   1.8000000e+03   2.8450000e-02
   4.7500000e+01   4.4000000e-04
   2.0920000e+03   4.6530000e-02
   6.5450000e+02   8.9800000e-03
   1.1655000e+03   1.9870000e-02
   2.0000000e+01   4.0000000e-04
   3.5400000e+02   3.9400000e-03
   3.0330000e+03   6.9880000e-02
   1.5120000e+03   2.1160000e-02
   2.7550000e+03   5.0160000e-02
   6.2500000e+02   5.3100000e-03
   2.7600000e+03   4.1500000e-02
   1.4400000e+02   1.2600000e-03
   2.7250000e+02   3.5500000e-03
   3.5650000e+03   8.4590000e-02
   3.2600000e+03   6.7530000e-02
   1.1400000e+03   1.3480000e-02
   1.6000000e+01   1.7000000e-04
   2.8000000e+03   5.2910000e-02
   7.0800000e+02   7.2400000e-03
   1.5080000e+03   2.4970000e-02
   1.3500000e+02   6.8000000e-04
   2.0840000e+03   3.8340000e-02
   5.6400000e+02   5.5900000e-03
   2.1555000e+03   5.1740000e-02
   1.5520000e+03   2.4990000e-02
   2.6250000e+02   2.0700000e-03
   1.5200000e+02   8.0200000e-03
   9.9000000e+01   4.3700000e-03
   6.5000000e+01   2.2300000e-03
   2.7500000e+01   2.8000000e-04
   1.5200000e+02   1.0410000e-02
   1.4400000e+02   7.3900000e-03
   9.0000000e+01   3.2400000e-03
   1.7550000e+03   2.3930000e-02
   2.8000000e+01   2.9000000e-04
   1.3160000e+03   2.4070000e-02
   2.9840000e+03   6.3570000e-02
   1.8880000e+03   4.1980000e-02
   1.8000000e+02   4.5000000e-04
   6.0300000e+02   1.0880000e-02
   2.5500000e+02   1.9400000e-03
   7.2100000e+02   1.1460000e-02
   1.0050000e+03   1.6030000e-02
   1.0750000e+02   5.4000000e-04
   9.6750000e+02   1.1090000e-02
   4.2600000e+02   4.8100000e-03
   1.8000000e+02   3.3500000e-03
   5.7500000e+01   1.4700000e-03
   2.2000000e+02   1.6700000e-02
   1.2000000e+02   1.4000000e-03
   1.6400000e+02   9.4500000e-03
   8.1000000e+01   1.6100000e-03
   1.6800000e+02   6.2800000e-03
   9.0000000e+01   1.7470000e-02
   2.2400000e+02   1.4420000e-02
   2.0800000e+02   2.1820000e-02
   9.6000000e+01   5.7700000e-03
   7.8000000e+01   1.0720000e-02
   1.7500000e+02   1.3650000e-02
   1.7150000e+02   1.1200000e-02
   9.6000000e+01   5.5200000e-03
   5.2500000e+01   1.5000000e-04
   1.5400000e+02   2.1760000e-02
   1.0800000e+02   9.7500000e-03
   1.6500000e+02   2.4100000e-03
   3.7500000e+01   2.4000000e-04
   1.1200000e+02   1.2860000e-02
   1.5600000e+02   1.4820000e-02
   9.8000000e+01   5.4800000e-03
   1.6500000e+02   1.7600000e-03
   1.8550000e+03   3.5050000e-02
   1.4600000e+03   1.9320000e-02
   1.3650000e+03   2.1460000e-02
   8.1450000e+02   2.2420000e-02
   2.7900000e+02   1.1420000e-02
   9.1500000e+02   1.6250000e-02
   1.0150000e+02   3.2800000e-03
   3.7800000e+02   6.4400000e-03
   2.4300000e+02   7.3700000e-03
   2.7200000e+02   2.7100000e-03
   4.9600000e+02   1.0270000e-02
   1.2900000e+02   1.5900000e-03
   3.2000000e+01   1.4070000e-02
   2.2800000e+02   1.8820000e-02
   1.3800000e+02   1.3780000e-02
   1.0200000e+02   5.5500000e-03
   2.5200000e+02   5.7600000e-03
   9.9000000e+01   5.6900000e-03
   2.1600000e+02   2.0520000e-02
   1.8400000e+02   1.0750000e-02
   2.5200000e+02   1.0440000e-02
   1.1400000e+02   8.5600000e-03
   2.2400000e+02   1.3240000e-02
   1.5750000e+02   9.1700000e-03
   5.2000000e+02   1.0730000e-02
   1.8000000e+02   1.0340000e-02
   2.1900000e+02   4.2700000e-03
   1.0200000e+02   7.4600000e-03
   8.7500000e+01   8.3000000e-04
   2.1200000e+02   1.3210000e-02
   4.7600000e+02   9.3100000e-03
   1.8000000e+02   1.1380000e-02
   2.2200000e+02   4.6100000e-03
   2.0000000e+01   8.5000000e-04
   2.6100000e+02   1.6360000e-02
   2.6100000e+02   1.6460000e-02
   2.1600000e+02   1.6720000e-02
   2.9700000e+02   1.2160000e-02
   1.2000000e+02   7.0200000e-03
   2.9600000e+02   7.2100000e-03
   1.3800000e+02   8.2900000e-03
   6.8000000e+01   5.3000000e-04
   2.1200000e+02   1.8880000e-02
   1.6450000e+02   1.1690000e-02
   3.9200000e+02   8.3000000e-03
   1.8400000e+02   7.7300000e-03
   3.6800000e+02   7.2300000e-03
   2.0000000e+02   7.5500000e-03
   2.9100000e+02   6.0700000e-03
   1.1700000e+02   7.3700000e-03
   7.7500000e+01   5.8000000e-04
   2.3400000e+02   1.5820000e-02
   4.2800000e+02   9.3100000e-03
   1.9200000e+02   1.2740000e-02
   5.7500000e+02   1.7760000e-02
   2.2400000e+02   1.6480000e-02
   1.6450000e+02   2.1600000e-03
   2.6100000e+02   4.9900000e-03
   4.8370000e+03   1.1044000e-01
   3.1080000e+03   6.6460000e-02
   1.4690000e+03   2.1180000e-02
   6.0000000e+01   9.3000000e-04
   3.2445000e+03   7.2510000e-02
   1.7775000e+03   3.3260000e-02
   1.9500000e+02   2.1900000e-03
   2.0150000e+03   2.6020000e-02
   5.7500000e+01   8.0000000e-04
   6.1600000e+02   1.3630000e-02
   3.0000000e+02   3.3400000e-03
   1.4000000e+01   4.7000000e-04
   1.7960000e+03   4.2500000e-02
   1.1280000e+03   1.8120000e-02
   3.8000000e+01   6.2000000e-04
   6.2650000e+03   1.5623000e-01
   5.4810000e+03   1.0298000e-01
   1.2545000e+03   1.2660000e-02
   2.2500000e+01   4.8000000e-04
   1.0395000e+03   1.8620000e-02
   6.8400000e+02   1.6150000e-02
   5.9000000e+02   5.5800000e-03
   1.8000000e+01   6.1000000e-04
   2.2715000e+03   3.6290000e-02
   9.6000000e+01   9.1000000e-04
   1.5750000e+03   2.3950000e-02
   2.8000000e+01   4.3000000e-04
   1.9450000e+03   2.5620000e-02
   2.2330000e+03   5.5390000e-02
   1.0185000e+03   1.7270000e-02
   2.7000000e+01   4.3000000e-04
   1.4160000e+03   2.7790000e-02
   4.0950000e+02   4.6200000e-03
   1.1375000e+03   2.2060000e-02
   6.0600000e+02   1.0120000e-02
   2.8500000e+02   3.8900000e-03
   7.3500000e+02   1.5230000e-02
   1.7250000e+02   2.0900000e-03
   5.8750000e+02   1.1530000e-02
   1.1600000e+02   1.0700000e-03
   3.9250000e+02   5.5200000e-03
   1.2800000e+02   1.5500000e-03
   2.5875000e+03   5.4050000e-02
   2.0340000e+03   4.4640000e-02
   1.7300000e+03   2.6820000e-02
   6.5000000e+01   8.4000000e-04
   6.0200000e+02   1.6020000e-02
   4.2965000e+03   9.0700000e-02
   3.6300000e+03   8.8650000e-02
   3.1200000e+03   7.5390000e-02
   1.8970000e+03   2.3350000e-02
   4.2000000e+01   6.6000000e-04
   3.7020000e+03   8.4640000e-02
   2.9040000e+03   7.2760000e-02
   2.5415000e+03   3.8540000e-02
   1.3300000e+02   1.5200000e-03
   3.8760000e+03   8.0810000e-02
   3.6840000e+03   8.3890000e-02
   2.9645000e+03   7.3990000e-02
   1.1760000e+03   1.4900000e-02
   1.4000000e+01   4.8000000e-04
   3.8870000e+03   9.8700000e-02
   3.8350000e+03   1.0834000e-01
   3.7375000e+03   1.0761000e-01
   2.4180000e+03   4.2420000e-02
   6.3000000e+01   8.0000000e-04
   2.7250000e+03   6.6720000e-02
   2.2140000e+03   5.3480000e-02
   1.7800000e+03   3.5010000e-02
   4.5000000e+01   1.0100000e-03
   2.4600000e+03   4.6640000e-02
   3.8000000e+01   8.0000000e-04
   3.8580000e+03   9.6620000e-02
   3.4740000e+03   8.4120000e-02
   3.3720000e+03   8.3640000e-02
   1.0080000e+03   1.1800000e-02
   7.5000000e+00   5.3000000e-04
   3.2750000e+03   8.1460000e-02
   3.0250000e+03   6.5930000e-02
   2.1000000e+03   4.0510000e-02
   5.2500000e+01   8.6000000e-04
   1.4200000e+03   2.9950000e-02
   1.2680000e+03   2.6930000e-02
   6.8800000e+02   9.0100000e-03
   3.5475000e+03   9.0490000e-02
   3.4540000e+03   7.8090000e-02
   3.4100000e+03   6.9330000e-02
   1.0450000e+03   1.4990000e-02
   1.8000000e+01   3.4000000e-04
   2.1960000e+03   4.5970000e-02
   2.1240000e+03   4.3820000e-02
   1.8180000e+03   3.1960000e-02
   4.9200000e+02   5.7200000e-03
   2.9450000e+03   7.1160000e-02
   2.1800000e+03   5.6270000e-02
   1.1660000e+03   1.7670000e-02
   2.2000000e+01   5.9000000e-04
   4.0690000e+03   8.2010000e-02
   3.6985000e+03   9.9240000e-02
   3.1560000e+03   9.3800000e-02
   2.2555000e+03   3.4490000e-02
   1.3300000e+02   1.5600000e-03
   8.0000000e+00   4.2000000e-04
   3.6300000e+03   8.1040000e-02
   2.5320000e+03   6.6690000e-02
   8.2800000e+02   9.3600000e-03
   2.0880000e+03   3.5480000e-02
   4.8000000e+02   5.2700000e-03
   1.8700000e+03   4.1740000e-02
   1.8000000e+03   3.7790000e-02
   1.1550000e+03   1.5480000e-02
   2.2770000e+03   5.1070000e-02
   2.0700000e+03   3.1960000e-02
   4.7500000e+01   1.8000000e-04
   2.2635000e+03   4.6840000e-02
   1.7880000e+03   4.2290000e-02
   9.8100000e+02   1.4070000e-02
   1.6000000e+01   4.4000000e-04
   3.0850000e+03   6.4970000e-02
   1.4600000e+03   2.1530000e-02
   3.0000000e+03   5.6840000e-02
   2.3490000e+03   5.3360000e-02
   1.0080000e+03   1.2470000e-02
   1.2780000e+03   1.9090000e-02
   7.2500000e+01   8.0000000e-04
   1.2160000e+03   2.4390000e-02
   1.1680000e+03   2.2350000e-02
   5.6000000e+02   9.1200000e-03
   1.6000000e+01   4.3000000e-04
   1.6000000e+03   3.3430000e-02
   7.2000000e+02   8.4000000e-03
   9.0000000e+00   3.5000000e-04
   1.8850000e+03   3.6430000e-02
   2.7300000e+02   3.2500000e-03
   7.5600000e+02   1.4120000e-02
   1.7400000e+02   2.2400000e-03
   9.2400000e+02   1.4360000e-02
   2.1000000e+02   2.6300000e-03
   4.5000000e+01   6.9000000e-04
   4.9680000e+03   1.0877000e-01
   4.7520000e+03   9.4860000e-02
   2.7440000e+03   3.8240000e-02
   1.9200000e+02   2.1200000e-03
   9.3600000e+02   1.9140000e-02
   9.3500000e+02   1.3410000e-02
   8.0100000e+02   1.6350000e-02
   3.4000000e+01   5.4000000e-04
   1.3900000e+03   2.0470000e-02
   2.4000000e+01   5.0000000e-04
   1.8550000e+03   4.5330000e-02
   3.2400000e+02   3.3000000e-03
   1.2080000e+03   2.9690000e-02
   3.3200000e+02   3.3900000e-03
   4.1440000e+03   1.0638000e-01
   4.0670000e+03   1.0726000e-01
   3.5980000e+03   8.9160000e-02
   1.5540000e+03   2.6800000e-02
   6.0000000e+01   1.1500000e-03
   3.3770000e+03   6.6520000e-02
   2.6290000e+03   5.6650000e-02
   1.6100000e+03   3.7640000e-02
   1.4905000e+03   2.1780000e-02
   2.2000000e+01   4.5000000e-04
   4.9950000e+03   1.0619000e-01
   4.2150000e+03   9.6560000e-02
   3.6225000e+03   6.0920000e-02
   3.3110000e+03   8.8280000e-02
   1.0710000e+03   1.1490000e-02
   2.5000000e+01   4.9000000e-04
   2.5500000e+03   5.9940000e-02
   2.4050000e+03   4.9230000e-02
   1.1200000e+03   1.5670000e-02
   1.4000000e+01   3.1000000e-04
   3.0855000e+03   6.9610000e-02
   3.0690000e+03   5.9910000e-02
   2.3850000e+03   6.1260000e-02
   1.1250000e+03   1.5960000e-02
   2.0000000e+01   5.2000000e-04
   3.1020000e+03   6.5380000e-02
   2.3250000e+03   6.0410000e-02
   1.5345000e+03   2.2110000e-02
   5.2500000e+01   5.5000000e-04
   2.0250000e+03   3.0840000e-02
   2.7300000e+02   2.6600000e-03
   2.5000000e+03   6.4310000e-02
   1.1700000e+02   9.8000000e-04
   2.9750000e+03   6.7100000e-02
   2.4000000e+03   4.9470000e-02
   5.4000000e+02   7.1700000e-03
   2.8000000e+03   6.2170000e-02
   2.7500000e+03   4.9360000e-02
   6.1000000e+02   6.0700000e-03
   3.5700000e+03   3.8058000e-01
   3.1655000e+03   5.2130000e-02
   3.8700000e+02   4.0100000e-03
   3.4500000e+02   6.6300000e-03
   2.1750000e+02   3.2000000e-03
   3.8040000e+03   8.1310000e-02
   3.7260000e+03   7.5760000e-02
   2.0820000e+03   3.6180000e-02
   2.1600000e+02   2.0600000e-03
   3.2400000e+03   6.2390000e-02
   2.4750000e+03   5.5430000e-02
   2.1600000e+03   4.7620000e-02
   2.1330000e+03   4.5280000e-02
   1.1700000e+03   1.7070000e-02
   1.6000000e+01   2.3000000e-04
   2.8600000e+03   5.1550000e-02
   2.5700000e+03   6.0730000e-02
   7.1000000e+02   7.1400000e-03
   2.3100000e+03   5.0450000e-02
   2.1750000e+03   4.9940000e-02
   1.5150000e+03   2.6000000e-02
   9.6000000e+01   8.2000000e-04
   1.9800000e+03   4.0400000e-02
   1.8080000e+03   4.0100000e-02
   6.0400000e+02   6.8700000e-03
   4.6800000e+02   7.1700000e-03
   2.2000000e+01   5.1000000e-04
   3.3000000e+02   2.6400000e-02
   9.6000000e+01   4.1600000e-03
   1.6800000e+02   1.2760000e-02
   4.2000000e+01   2.1800000e-03
   3.1000000e+02   2.5380000e-02
   8.4000000e+01   4.4900000e-03
   3.0855000e+03   7.4020000e-02
   2.9975000e+03   7.9780000e-02
   1.9500000e+03   6.4450000e-02
   1.3320000e+03   1.8650000e-02
   1.7500000e+01   2.9000000e-04
   1.1700000e+02   2.6000000e-03
   1.0200000e+02   1.2400000e-03
   4.5000000e+00   2.9000000e-04
   2.8700000e+03   7.8410000e-02
   3.2700000e+03   7.9480000e-02
   2.6800000e+03   7.2690000e-02
   1.6335000e+03   3.4350000e-02
   1.5600000e+02   1.4300000e-03
   3.5200000e+02   5.2600000e-03
   2.0000000e+01   3.3000000e-04
   9.0000000e+00   1.8000000e-04
   3.0525000e+03   7.7140000e-02
   3.1920000e+03   8.2450000e-02
   2.5440000e+03   5.6920000e-02
   1.2480000e+03   1.6090000e-02
   5.4000000e+01   7.8000000e-04
   2.7200000e+02   3.2300000e-03
   2.5920000e+03   6.9300000e-02
   2.2900000e+03   5.9750000e-02
   1.8250000e+03   4.0700000e-02
   5.0500000e+02   6.4500000e-03
   4.3000000e+02   7.3500000e-03
   3.3000000e+01   3.7000000e-04
   1.5000000e+01   2.8000000e-04
   2.5400000e+03   7.1220000e-02
   2.0250000e+03   6.4870000e-02
   2.1650000e+03   7.1870000e-02
   1.2760000e+03   2.5370000e-02
   1.8800000e+02   1.9000000e-03
   4.7500000e+01   6.1000000e-04
   1.8200000e+03   4.9340000e-02
   1.7000000e+03   5.1910000e-02
   1.1320000e+03   2.2110000e-02
   2.6000000e+01   3.8000000e-04
   1.3615000e+03   3.2530000e-02
   1.4445000e+03   2.5550000e-02
   3.6450000e+02   3.8700000e-03
   1.3860000e+03   4.1450000e-02
   9.9200000e+02   2.2040000e-02
   2.2050000e+02   2.8200000e-03
   2.0880000e+03   6.0960000e-02
   1.6835000e+03   5.0670000e-02
   1.4960000e+03   3.7520000e-02
   4.9200000e+02   7.6800000e-03
   1.6000000e+01   2.9000000e-04
   8.8000000e+02   2.4090000e-02
   8.4150000e+02   1.6010000e-02
   6.6000000e+02   1.8000000e-02
   3.7200000e+02   8.9900000e-03
   1.1700000e+02   1.3100000e-03
   4.0250000e+02   7.1100000e-03
   1.2000000e+01   2.5000000e-04
   1.5450000e+02   4.1200000e-03
   1.4000000e+01   1.2000000e-04
   2.0400000e+02   3.1200000e-03
   1.3160000e+03   2.5870000e-02
   1.0400000e+03   1.7980000e-02
   8.0000000e+01   7.9000000e-04
   1.9125000e+03   4.5800000e-02
   9.7500000e+02   1.3720000e-02
   3.2500000e+01   5.0000000e-04
   3.2395000e+03   9.4250000e-02
   2.8740000e+03   7.7850000e-02
   3.0030000e+03   7.5690000e-02
   2.7430000e+03   6.8860000e-02
   1.9825000e+03   3.3830000e-02
   5.2800000e+02   5.6900000e-03
   1.8000000e+01   4.4000000e-04
   6.6150000e+02   1.1740000e-02
   5.2800000e+02   1.3430000e-02
   3.6900000e+02   4.2000000e-03
   1.4000000e+01   1.9000000e-04
   2.7750000e+03   9.3810000e-02
   2.9820000e+03   7.9960000e-02
   2.4600000e+03   8.9720000e-02
   2.0580000e+03   4.0180000e-02
   3.3300000e+02   3.4800000e-03
   9.0450000e+02   1.9240000e-02
   6.1200000e+02   1.3730000e-02
   4.6800000e+02   1.1250000e-02
   4.5450000e+02   6.6200000e-03
   3.2500000e+01   2.9000000e-04
   9.0900000e+02   2.0730000e-02
   9.0000000e+02   2.0960000e-02
   3.7800000e+02   4.2600000e-03
   1.7320000e+03   4.0090000e-02
   5.6400000e+02   5.9100000e-03
   2.6400000e+02   5.9100000e-03
   1.4700000e+02   1.8800000e-03
   6.0000000e+00   1.1000000e-04
   1.5600000e+02   3.4700000e-03
   5.6880000e+03   1.4751000e-01
   4.4800000e+03   1.1152000e-01
   4.0720000e+03   9.3630000e-02
   3.9200000e+03   8.5870000e-02
   3.1200000e+03   5.3700000e-02
   1.1700000e+03   1.2330000e-02
   4.5000000e+01   4.6000000e-04
   1.5600000e+03   2.6780000e-02
   1.0835000e+03   2.3960000e-02
   9.4600000e+02   1.9400000e-02
   6.4800000e+02   6.5300000e-03
   3.3000000e+01   3.5000000e-04
   9.7900000e+02   1.7400000e-02
   8.9400000e+02   1.7810000e-02
   4.6750000e+02   1.7400000e-02
   2.0000000e+01   3.2000000e-04
   3.2040000e+03   7.3100000e-02
   2.8740000e+03   4.9980000e-02
   2.4255000e+03   5.4620000e-02
   1.4350000e+03   3.8410000e-02
   1.1650000e+03   2.5250000e-02
   7.9800000e+02   7.2100000e-03
   1.7500000e+01   3.0000000e-05
   3.8610000e+03   8.2820000e-02
   4.0460000e+03   7.4870000e-02
   1.9045000e+03   2.5100000e-02
   1.1200000e+02   8.2000000e-04
   1.0100000e+03   1.4170000e-02
   1.8400000e+02   1.6100000e-03
   4.3745000e+03   1.2028000e-01
   3.9520000e+03   9.5750000e-02
   3.6400000e+03   7.8860000e-02
   2.3465000e+03   3.9430000e-02
   5.3900000e+02   4.4300000e-03
   8.0500000e+02   1.2580000e-02
   3.7000000e+02   3.1500000e-03
   1.4000000e+01   8.0000000e-05
   5.4450000e+02   7.7000000e-03
   4.2500000e+01   2.6000000e-04
   2.3445000e+03   5.7300000e-02
   1.6450000e+03   2.8790000e-02
   2.9600000e+02   2.8900000e-03
   3.4300000e+02   5.4400000e-03
   8.4000000e+01   8.0000000e-04
   2.9565000e+03   7.1650000e-02
   3.0360000e+03   5.9370000e-02
   1.5000000e+03   2.2030000e-02
   2.0000000e+02   1.2500000e-03
   3.6540000e+03   8.4630000e-02
   3.1320000e+03   5.8210000e-02
   1.0800000e+03   1.3350000e-02
   3.7500000e+01   4.3000000e-04
   2.6280000e+03   5.5610000e-02
   2.6950000e+03   5.6180000e-02
   1.7850000e+03   2.9300000e-02
   3.4200000e+02   2.7600000e-03
   2.2200000e+03   4.7010000e-02
   1.9200000e+03   3.8970000e-02
   1.1760000e+03   1.6970000e-02
   5.2500000e+01   4.1000000e-04
   9.9000000e+02   1.5360000e-02
   8.7000000e+01   5.9000000e-04
   4.2000000e+02   7.3000000e-03
   1.2900000e+02   1.3100000e-03
   1.0000000e+01   9.0000000e-05
   5.8500000e+01   6.0000000e-04
   5.8240000e+03   1.3131000e-01
   5.4160000e+03   1.0352000e-01
   3.6525000e+03   5.2730000e-02
   7.8100000e+02   8.6900000e-03
   2.2500000e+01   2.1000000e-04
   9.6800000e+02   1.1830000e-02
   4.2750000e+02   4.5600000e-03
   2.2500000e+01   1.7000000e-04
   9.0000000e+01   6.9000000e-04
   2.2950000e+03   4.8690000e-02
   2.1500000e+03   3.3970000e-02
   2.1000000e+03   4.2330000e-02
   1.3800000e+02   1.1700000e-03
   6.2400000e+03   1.3370000e-01
   5.0400000e+03   7.5240000e-02
   1.1620000e+03   9.9400000e-03
   3.5000000e+01   5.1000000e-04
   9.4000000e+02   1.3730000e-02
   4.8000000e+02   9.5700000e-03
   3.7200000e+02   3.3200000e-03
   1.4000000e+01   2.4000000e-04
   4.2500000e+03   9.4290000e-02
   4.2400000e+03   8.5940000e-02
   3.3605000e+03   5.2730000e-02
   1.0500000e+02   1.4500000e-03
   5.4740000e+03   1.0966000e-01
   5.1300000e+03   1.0963000e-01
   4.6500000e+03   7.5890000e-02
   1.9530000e+03   1.9950000e-02
   8.4000000e+01   8.7000000e-04
   1.1250000e+03   1.8150000e-02
   7.4250000e+02   1.3480000e-02
   6.8400000e+02   7.2200000e-03
   2.8800000e+02   2.3400000e-03
   2.3400000e+02   3.5100000e-03
   1.8000000e+01   2.3000000e-04
   3.3715000e+03   5.5110000e-02
   4.6400000e+02   4.1600000e-03
   1.6000000e+01   5.0000000e-05
   6.8550000e+03   1.5825000e-01
   5.3060000e+03   1.3488000e-01
   5.5575000e+03   1.0884000e-01
   2.9050000e+03   4.0860000e-02
   2.0800000e+02   1.7800000e-03
   2.8260000e+03   6.7930000e-02
   2.5575000e+03   4.0230000e-02
   2.3150000e+03   4.5640000e-02
   5.5200000e+02   7.8500000e-03
   5.7450000e+03   1.1473000e-01
   4.3820000e+03   6.9060000e-02
   9.3000000e+02   7.0200000e-03
   1.7500000e+01   3.5000000e-04
   3.7020000e+03   1.0510000e-01
   1.8840000e+03   3.3240000e-02
   1.0150000e+02   1.3200000e-03
   3.8820000e+03   8.5080000e-02
   3.7620000e+03   5.2970000e-02
   1.7150000e+02   1.1900000e-03
   2.6150000e+03   5.5770000e-02
   1.9050000e+03   3.8130000e-02
   7.0800000e+02   8.8600000e-03
   9.0000000e+00   2.6000000e-04
   1.5700000e+03   3.0730000e-02
   6.3500000e+02   7.3500000e-03
   3.0000000e+01   2.4000000e-04
   3.0400000e+02   6.4100000e-03
   1.1900000e+02   6.9100000e-03
   3.7400000e+02   3.6870000e-02
   2.6550000e+02   3.2890000e-02
   2.1600000e+02   1.7080000e-02
   3.0800000e+02   6.3700000e-03
   1.2600000e+02   1.0110000e-02
   1.0750000e+02   1.8600000e-03
   1.2000000e+01   3.0000000e-05
   3.8500000e+02   2.0420000e-02
   2.9250000e+02   3.5760000e-02
   2.8350000e+02   3.5300000e-02
   1.9200000e+02   2.2560000e-02
   2.3400000e+02   3.7000000e-02
   1.3300000e+02   1.0280000e-02
   3.2000000e+01   9.6000000e-04
   1.8550000e+02   3.6000000e-03
   7.5000000e+01   3.4500000e-03
   3.2000000e+02   4.5960000e-02
   2.6550000e+02   2.7250000e-02
   1.7200000e+02   1.3590000e-02
   1.9250000e+02   4.3400000e-03
   7.8000000e+01   4.1600000e-03
   3.1500000e+02   4.5190000e-02
   2.0800000e+02   2.2080000e-02
   1.6800000e+02   1.2220000e-02
   3.6850000e+02   2.7870000e-02
   2.6550000e+02   2.7690000e-02
   8.7500000e+01   1.6500000e-03
   1.1550000e+02   7.5600000e-03
   3.6000000e+02   3.2610000e-02
   3.1500000e+02   3.5680000e-02
   5.1900000e+03   1.3431000e-01
   2.9940000e+03   5.6100000e-02
   3.7800000e+02   3.6600000e-03
   3.8250000e+03   1.0240000e-01
   3.0000000e+03   6.1910000e-02
   5.0000000e+02   6.3800000e-03
   3.1815000e+03   6.5140000e-02
   2.1915000e+03   3.9760000e-02
   1.5000000e+02   1.5900000e-03
   2.7135000e+03   4.5050000e-02
   2.0400000e+02   1.9100000e-03
   6.0385000e+03   6.5430000e-02
   3.5910000e+03   5.5170000e-02
   4.2000000e+02   3.7300000e-03
   4.7640000e+03   1.0864000e-01
   2.6340000e+03   4.3300000e-02
   2.3600000e+02   2.3800000e-03
   4.6620000e+03   9.6580000e-02
   2.9760000e+03   4.2780000e-02
   1.0150000e+02   8.1000000e-04
   4.1085000e+03   8.3480000e-02
   2.8800000e+03   5.5960000e-02
   6.0000000e+02   5.3000000e-03
   3.4750000e+03   6.3840000e-02
   1.4580000e+03   2.3580000e-02
   2.0000000e+01   3.3000000e-04
   3.5950000e+03   8.0230000e-02
   3.0750000e+03   5.3730000e-02
   1.7850000e+02   1.6700000e-03
   2.7405000e+03   5.0260000e-02
   5.2400000e+02   5.2200000e-03
   1.1760000e+03   1.9280000e-02
   7.6000000e+01   5.9000000e-04
   2.7450000e+03   6.2740000e-02
   1.3770000e+03   1.8240000e-02
   1.7350000e+03   2.4000000e-02
   1.9500000e+01   2.5000000e-04
   4.1580000e+03   7.3020000e-02
   9.8500000e+02   9.8800000e-03
   2.4960000e+03   4.9020000e-02
   2.0240000e+03   3.2500000e-02
   7.2000000e+01   7.3000000e-04
   1.5190000e+03   2.5180000e-02
   5.2000000e+01   3.7000000e-04
   4.5000000e+01   4.9000000e-04
   2.1000000e+02   2.2000000e-03
   2.1000000e+02   3.8000000e-03
   5.1000000e+01   1.4100000e-03
   2.3000000e+02   1.2460000e-02
   1.5600000e+02   1.1790000e-02
   1.6800000e+02   2.0770000e-02
   1.5200000e+02   1.1120000e-02
   5.1000000e+01   1.8200000e-03
   6.2500000e+01   5.1000000e-04
   1.0500000e+02   4.7000000e-03
   2.0800000e+02   2.5370000e-02
   1.4700000e+02   1.0930000e-02
   1.2950000e+02   1.2820000e-02
   9.0000000e+01   3.5000000e-03
   4.1340000e+03   1.0754000e-01
   3.9975000e+03   8.8860000e-02
   1.0200000e+03   8.6500000e-03
   1.1200000e+02   9.5000000e-04
   5.4460000e+03   1.1670000e-01
   4.4640000e+03   1.0703000e-01
   3.3110000e+03   5.0120000e-02
   1.9200000e+02   1.7200000e-03
   4.7250000e+02   9.7800000e-03
   3.6000000e+01   2.9000000e-04
   1.4400000e+02   1.9200000e-03
   3.1860000e+03   5.9880000e-02
   3.4650000e+02   3.4300000e-03
   2.8620000e+03   6.5340000e-02
   1.1520000e+03   1.4780000e-02
   3.9150000e+03   9.1390000e-02
   3.2400000e+03   8.2330000e-02
   3.4600000e+03   8.3810000e-02
   1.6600000e+03   2.4790000e-02
   3.6000000e+01   4.2000000e-04
   3.6795000e+03   9.0610000e-02
   1.4350000e+02   8.3000000e-04
   3.4550000e+03   7.5680000e-02
   2.7765000e+03   6.7880000e-02
   1.6450000e+03   2.2360000e-02
   3.0000000e+01   2.3000000e-04
   3.5950000e+03   8.3510000e-02
   1.8000000e+03   2.9680000e-02
   3.8000000e+01   2.4000000e-04
   3.8500000e+03   8.0200000e-02
   1.6060000e+03   2.0920000e-02
   4.8000000e+01   5.5000000e-04
   6.5380000e+03   1.7347000e-01
   5.1870000e+03   1.3611000e-01
   3.6975000e+03   5.3300000e-02
   1.0850000e+02   8.1000000e-04
   8.3700000e+02   1.8840000e-02
   5.5600000e+02   1.4020000e-02
   3.0400000e+02   3.7200000e-03
   2.7500000e+03   5.4910000e-02
   1.9665000e+03   3.1530000e-02
   1.2000000e+02   1.1000000e-03
   3.2000000e+03   6.2460000e-02
   8.6850000e+02   1.0800000e-02
   6.2325000e+03   1.5096000e-01
   4.8375000e+03   8.2080000e-02
   5.6650000e+02   5.5200000e-03
   1.3000000e+03   2.8880000e-02
   1.2300000e+03   2.3110000e-02
   2.0000000e+01   2.9000000e-04
   3.8880000e+03   1.0258000e-01
   3.2820000e+03   8.7000000e-02
   3.4450000e+03   6.2790000e-02
   4.2500000e+02   3.7100000e-03
   6.1050000e+03   1.1451000e-01
   2.7020000e+03   3.4640000e-02
   8.9500000e+02   1.4080000e-02
   9.0000000e+01   1.0500000e-03
   3.8350000e+03   7.6020000e-02
   3.0550000e+03   4.3790000e-02
   6.0000000e+01   5.4000000e-04
   4.4450000e+02   7.6400000e-03
   4.4100000e+02   6.4100000e-03
   5.0000000e+02   8.2200000e-03
   3.3950000e+02   5.1500000e-03
   4.8685000e+03   1.1865000e-01
   4.6690000e+03   1.1062000e-01
   2.8340000e+03   4.6520000e-02
   2.1200000e+02   1.7100000e-03
   4.4265000e+03   8.8140000e-02
   4.0260000e+03   6.1440000e-02
   1.3650000e+02   6.5000000e-04
   2.7650000e+03   5.7900000e-02
   1.4400000e+03   1.8540000e-02
   4.0690000e+03   8.7930000e-02
   3.6600000e+03   7.1150000e-02
   7.5000000e+01   7.7000000e-04
   3.6000000e+03   7.5950000e-02
   2.7360000e+03   4.2630000e-02
   1.0500000e+02   9.5000000e-04
   1.1720000e+03   1.6030000e-02
   6.1600000e+02   7.3500000e-03
   3.3960000e+03   7.4060000e-02
   2.9460000e+03   4.9830000e-02
   2.2990000e+03   5.6670000e-02
   1.9050000e+03   5.3670000e-02
   5.2500000e+02   4.5200000e-03
   7.7200000e+02   1.3290000e-02
   6.2800000e+02   1.2490000e-02
   2.9580000e+03   6.3380000e-02
   2.5800000e+03   4.1870000e-02
   2.5320000e+03   6.2700000e-02
   6.1500000e+02   5.4700000e-03
   4.8400000e+02   8.7200000e-03
   1.4320000e+03   2.5920000e-02
   3.0000000e+01   3.4000000e-04
   2.9315000e+03   5.2510000e-02
   2.2800000e+03   6.1210000e-02
   2.1540000e+03   6.1620000e-02
   1.8600000e+03   5.7560000e-02
   6.3250000e+02   5.7800000e-03
   1.0755000e+03   2.0830000e-02
   5.8500000e+02   7.1700000e-03
   5.5350000e+02   1.2400000e-02
   3.3540000e+03   7.3700000e-02
   3.0840000e+03   7.2270000e-02
   2.5630000e+03   7.4670000e-02
   1.3560000e+03   1.6060000e-02
   3.0000000e+01   4.6000000e-04
   2.9400000e+02   7.1700000e-03
   2.6950000e+02   3.1900000e-03
   2.3150000e+03   5.5640000e-02
   1.8300000e+03   5.8020000e-02
   1.6450000e+03   4.3260000e-02
   1.7215000e+03   2.4590000e-02
   3.7450000e+02   5.3800000e-03
   1.0200000e+02   1.0000000e-03
   1.5345000e+03   2.6920000e-02
   1.0935000e+03   2.4570000e-02
   4.6800000e+02   1.1030000e-02
   3.6800000e+02   4.0500000e-03
   2.8765000e+03   6.2610000e-02
   2.7480000e+03   6.7280000e-02
   2.4915000e+03   4.2000000e-02
   8.1000000e+01   6.6000000e-04
   1.5750000e+03   3.6010000e-02
   9.8700000e+02   1.5610000e-02
   2.8850000e+03   5.2010000e-02
   1.9575000e+03   4.9020000e-02
   1.4400000e+03   4.5190000e-02
   7.3350000e+02   7.2800000e-03
   1.2780000e+03   2.5820000e-02
   1.2105000e+03   1.8010000e-02
   1.0710000e+03   2.4680000e-02
   2.4000000e+01   5.3000000e-04
   1.9200000e+02   3.0600000e-03
   7.7500000e+01   7.9000000e-04
   1.8520000e+03   3.1570000e-02
   1.4000000e+03   3.1420000e-02
   4.1600000e+02   3.2500000e-03
   1.0080000e+03   1.7920000e-02
   5.9200000e+02   1.4370000e-02
   5.4000000e+02   1.1560000e-02
   2.0400000e+02   1.8500000e-03
   5.0400000e+02   7.2900000e-03
   5.6500000e+02   5.5900000e-03
   1.1480000e+03   2.6650000e-02
   1.1000000e+03   1.8420000e-02
   6.0000000e+02   1.5740000e-02
   3.2000000e+01   2.2000000e-04
   1.9480000e+03   4.2550000e-02
   1.4480000e+03   4.0200000e-02
   1.0960000e+03   1.6210000e-02
   2.1150000e+03   4.3460000e-02
   1.6650000e+03   3.3180000e-02
   6.8800000e+02   7.9300000e-03
   1.2775000e+03   2.3840000e-02
   2.2500000e+02   2.8200000e-03
   1.9560000e+03   3.9550000e-02
   1.5440000e+03   3.6800000e-02
   2.5900000e+02   2.5500000e-03
   1.1410000e+03   1.9860000e-02
   2.4500000e+02   3.0900000e-03
   1.6020000e+03   2.6620000e-02
   1.2780000e+03   2.5240000e-02
   9.8400000e+02   2.3420000e-02
   6.7500000e+02   6.8900000e-03
   2.4000000e+02   2.9000000e-03
   5.5200000e+02   7.6200000e-03
   4.7600000e+02   9.6200000e-03
   2.6600000e+02   2.9900000e-03
   1.3280000e+03   3.0320000e-02
   1.1080000e+03   2.6720000e-02
   9.2000000e+02   1.3550000e-02
   1.3280000e+03   3.0320000e-02
   1.1080000e+03   2.6720000e-02
   9.2000000e+02   1.3550000e-02
   4.4400000e+02   7.9600000e-03
   2.8750000e+02   4.0700000e-03
   9.7300000e+02   1.7600000e-02
   7.3500000e+02   1.4020000e-02
   6.1250000e+02   1.1020000e-02
   3.1150000e+02   2.8800000e-03
   2.7720000e+03   4.5080000e-02
   2.4640000e+03   5.3960000e-02
   2.0930000e+03   4.8150000e-02
   1.9250000e+03   4.3680000e-02
   1.7640000e+03   4.2250000e-02
   1.0725000e+03   1.1680000e-02
   1.8000000e+01   5.2000000e-04
   7.5200000e+02   1.3810000e-02
   5.6400000e+02   1.2840000e-02
   3.1600000e+02   3.0500000e-03
   2.2600000e+03   4.2990000e-02
   1.3770000e+03   3.2120000e-02
   9.7200000e+02   2.0600000e-02
   9.9500000e+02   1.3080000e-02
   1.8000000e+01   1.0000000e-05
   2.9750000e+02   5.3300000e-03
   3.3000000e+02   6.4200000e-03
   1.4240000e+03   2.8440000e-02
   7.4400000e+02   9.8200000e-03
   6.2400000e+02   1.2810000e-02
   2.8440000e+03   5.6470000e-02
   2.0040000e+03   4.1950000e-02
   1.8265000e+03   2.8460000e-02
   1.6140000e+03   3.3830000e-02
   1.6080000e+03   3.4190000e-02
   2.1200000e+02   1.4800000e-03
   1.7700000e+03   3.2680000e-02
   1.1950000e+03   1.6050000e-02
   9.9900000e+02   2.1060000e-02
   8.7600000e+02   1.9870000e-02
   5.7500000e+01   6.6000000e-04
   7.6400000e+02   1.4050000e-02
   5.3600000e+02   9.0900000e-03
   5.0400000e+02   7.7300000e-03
   3.1710000e+03   5.5370000e-02
   3.1430000e+03   6.2410000e-02
   2.3450000e+03   4.9680000e-02
   2.1210000e+03   4.1040000e-02
   2.1000000e+03   4.2280000e-02
   1.2740000e+03   1.4360000e-02
   2.2500000e+01   2.5000000e-04
   3.1080000e+03   6.6340000e-02
   2.5200000e+03   4.2440000e-02
   2.4300000e+03   5.0950000e-02
   1.8180000e+03   3.7600000e-02
   3.7200000e+02   2.5900000e-03
   2.9640000e+03   5.6250000e-02
   2.1060000e+03   3.0790000e-02
   2.0580000e+03   3.8850000e-02
   1.6020000e+03   3.0110000e-02
   2.2000000e+02   2.2900000e-03
   2.3760000e+03   4.3980000e-02
   1.4450000e+03   3.1180000e-02
   1.4190000e+03   1.9310000e-02
   7.5600000e+02   1.6550000e-02
   4.5000000e+01   3.9000000e-04
   1.3275000e+03   2.4590000e-02
   1.1925000e+03   2.6150000e-02
   1.1250000e+03   2.3370000e-02
   6.2550000e+02   7.8300000e-03
   1.4250000e+03   3.8450000e-02
   9.7500000e+02   1.8070000e-02
   2.3100000e+03   4.1630000e-02
   1.7350000e+03   3.4960000e-02
   1.2510000e+03   2.6450000e-02
   1.1660000e+03   1.4180000e-02
   1.0500000e+01   3.0000000e-04
   2.6700000e+03   5.1330000e-02
   2.0580000e+03   2.7760000e-02
   1.8205000e+03   3.7640000e-02
   1.3550000e+03   3.1500000e-02
   2.7900000e+02   2.1600000e-03
   1.9550000e+03   3.9290000e-02
   1.4350000e+03   2.0520000e-02
   1.2915000e+03   2.6680000e-02
   2.0400000e+02   1.8400000e-03
   6.6750000e+02   1.4560000e-02
   4.5750000e+02   1.1780000e-02
   1.0000000e+01   3.0000000e-04
   1.5525000e+03   2.6460000e-02
   1.2420000e+03   2.6160000e-02
   5.6000000e+02   1.4390000e-02
   3.3600000e+02   3.2200000e-03
   2.5450000e+03   5.6200000e-02
   1.8400000e+03   2.8600000e-02
   1.6500000e+03   3.8220000e-02
   1.3600000e+03   3.3460000e-02
   1.5900000e+02   1.7200000e-03
   9.3150000e+02   1.2790000e-02
   7.7850000e+02   1.4860000e-02
   3.2000000e+02   3.2300000e-03
   1.8900000e+03   3.2120000e-02
   1.3800000e+03   2.4850000e-02
   6.0300000e+02   6.9700000e-03
   1.8360000e+03   4.5590000e-02
   1.5060000e+03   4.9910000e-02
   1.5405000e+03   4.1780000e-02
   9.9600000e+02   1.5220000e-02
   2.0000000e+01   3.7000000e-04
   2.1150000e+03   4.0650000e-02
   1.8050000e+03   2.7470000e-02
   1.2555000e+03   2.7980000e-02
   7.2000000e+01   8.3000000e-04
   1.8180000e+03   4.3620000e-02
   1.4220000e+03   2.3740000e-02
   1.2240000e+03   3.1820000e-02
   1.1440000e+03   2.4710000e-02
   3.6000000e+01   6.3000000e-04
   1.7440000e+03   3.6960000e-02
   1.5570000e+03   3.0910000e-02
   7.8800000e+02   1.0450000e-02
   9.0800000e+02   1.6720000e-02
   1.1000000e+03   2.0080000e-02
   7.6050000e+02   1.5380000e-02
   2.8400000e+02   3.0600000e-03
   5.9400000e+02   1.3210000e-02
   5.8200000e+02   1.0980000e-02
   4.5000000e+02   9.9800000e-03
   7.2500000e+01   8.1000000e-04
   1.8090000e+03   3.7640000e-02
   1.2915000e+03   1.8120000e-02
   9.1200000e+02   2.0710000e-02
   7.3600000e+02   1.7970000e-02
   1.9250000e+02   1.7900000e-03
   1.2375000e+03   1.9060000e-02
   1.1835000e+03   2.3380000e-02
   6.6400000e+02   1.4550000e-02
   1.1700000e+02   1.1400000e-03
   1.2480000e+03   2.6450000e-02
   1.0485000e+03   1.5210000e-02
   7.5600000e+02   1.5900000e-02
   5.0000000e+02   1.0040000e-02
   1.2000000e+02   1.2300000e-03
   1.4850000e+03   3.0760000e-02
   1.2645000e+03   2.4600000e-02
   8.3700000e+02   1.8910000e-02
   5.5000000e+01   1.0900000e-03
   1.2000000e+03   2.1300000e-02
   4.0400000e+02   4.6100000e-03
   1.7050000e+03   2.5190000e-02
   1.0980000e+03   2.1780000e-02
   2.9200000e+02   2.6400000e-03
   1.2960000e+03   2.3000000e-02
   8.0800000e+02   1.5510000e-02
   4.4400000e+02   4.3500000e-03
   1.3080000e+03   2.0090000e-02
   1.1340000e+03   2.1370000e-02
   1.1895000e+03   1.9440000e-02
   3.5200000e+02   3.5500000e-03
   1.9845000e+03   3.4330000e-02
   1.1360000e+03   2.6990000e-02
   8.4800000e+02   1.6600000e-02
   8.3600000e+02   1.1020000e-02
   7.5600000e+02   1.8300000e-02
   4.3200000e+02   1.3600000e-02
   3.2400000e+02   4.2900000e-03
   3.0800000e+02   9.0300000e-03
   4.3400000e+02   9.3800000e-03
   3.1150000e+02   6.5600000e-03
   6.5000000e+01   8.7000000e-04
   6.8950000e+02   1.5230000e-02
   5.5650000e+02   1.2490000e-02
   5.0750000e+02   8.7900000e-03
   1.3500000e+01   3.2100000e-03
   5.0400000e+02   8.6300000e-03
   2.7000000e+02   3.8200000e-03
   3.7570000e+03   6.8300000e-02
   1.7940000e+03   2.2230000e-02
   3.3720000e+03   6.2400000e-02
   3.2040000e+03   6.7650000e-02
   4.0500000e+02   2.5600000e-03
   4.0950000e+03   6.6250000e-02
   3.1640000e+03   6.8250000e-02
   1.7030000e+03   1.7280000e-02
   8.2800000e+02   1.2000000e-02
   6.1520000e+03   9.7310000e-02
   5.2320000e+03   1.0195000e-01
   4.4370000e+03   8.7150000e-02
   4.4280000e+03   9.1510000e-02
   4.0950000e+03   8.1630000e-02
   3.3840000e+03   3.9810000e-02
   1.5200000e+02   1.1000000e-03
   7.0200000e+02   1.1860000e-02
   4.6410000e+03   1.0381000e-01
   1.7050000e+03   2.4880000e-02
   6.5000000e+02   8.2000000e-03
   4.0260000e+03   7.7590000e-02
   2.6640000e+03   5.1760000e-02
   2.4660000e+03   3.0330000e-02
   1.7760000e+03   4.0450000e-02
   6.9000000e+01   1.9000000e-04
   2.8050000e+03   4.2020000e-02
   7.3800000e+02   6.6500000e-03
   6.7200000e+02   1.1050000e-02
   5.3600000e+02   6.9600000e-03
   3.0030000e+03   6.2720000e-02
   2.8545000e+03   4.6570000e-02
   5.6700000e+02   4.4200000e-03
   4.4400000e+02   6.8000000e-03
   1.0800000e+02   7.1000000e-04
   3.3050000e+03   6.5110000e-02
   2.8200000e+03   7.2500000e-02
   2.2900000e+03   6.1160000e-02
   1.2210000e+03   1.3680000e-02
   9.0000000e+00   4.2000000e-04
   7.9200000e+02   1.6080000e-02
   5.2800000e+02   6.7600000e-03
   4.1665000e+03   7.0800000e-02
   3.1440000e+03   7.6100000e-02
   2.9640000e+03   6.9070000e-02
   1.9500000e+03   2.1140000e-02
   3.2500000e+01   3.1000000e-04
   5.3600000e+02   8.9300000e-03
   4.8400000e+02   5.7300000e-03
   2.2050000e+02   4.5900000e-03
   4.0530000e+03   6.5940000e-02
   2.6880000e+03   6.7370000e-02
   1.8525000e+03   2.0450000e-02
   5.7000000e+01   7.2000000e-04
   1.5075000e+03   5.6600000e-02
   7.9650000e+02   1.5320000e-02
   4.2000000e+02   9.3200000e-03
   1.1400000e+02   1.1500000e-03
   3.2460000e+03   7.9770000e-02
   2.3925000e+03   6.5180000e-02
   2.5380000e+03   4.2990000e-02
   5.1500000e+02   4.5600000e-03
   2.3100000e+03   3.8920000e-02
   1.2600000e+02   1.1500000e-03
   3.5910000e+03   8.4860000e-02
   3.3950000e+03   9.2760000e-02
   2.1070000e+03   2.7600000e-02
   2.7500000e+01   3.9000000e-04
   2.9640000e+03   6.6500000e-02
   2.5980000e+03   6.4490000e-02
   2.2620000e+03   3.6660000e-02
   2.3140000e+03   5.8590000e-02
   2.0800000e+02   2.2400000e-03
   2.9350000e+03   5.3690000e-02
   2.2500000e+03   5.1150000e-02
   4.9000000e+02   4.8900000e-03
   2.1050000e+03   5.6910000e-02
   2.0075000e+03   2.8570000e-02
   3.8000000e+01   4.2000000e-04
   4.7950000e+02   9.5600000e-03
   3.1680000e+03   6.8060000e-02
   2.4000000e+03   3.6500000e-02
   1.9030000e+03   4.6890000e-02
   7.5000000e+01   7.0000000e-04
   3.8710000e+03   6.5560000e-02
   1.4940000e+03   1.9830000e-02
   1.2000000e+01   4.3000000e-04
   2.6880000e+03   3.3230000e-02
   8.0500000e+01   1.1500000e-03
   8.2000000e+02   1.4750000e-02
   6.4800000e+02   1.3110000e-02
   9.0000000e+00   5.3000000e-04
   1.2950000e+02   1.3500000e-03
   2.1120000e+03   3.2690000e-02
   1.0400000e+03   2.2680000e-02
   2.6400000e+02   2.6700000e-03
   2.8600000e+03   5.8990000e-02
   1.2200000e+03   2.6650000e-02
   1.0400000e+03   1.3190000e-02
   7.1000000e+02   1.4910000e-02
   1.6000000e+01   2.2000000e-04
   2.6100000e+03   5.4910000e-02
   2.1825000e+03   5.9050000e-02
   7.5500000e+02   7.4600000e-03
   2.1690000e+03   5.2900000e-02
   8.5500000e+02   9.8900000e-03
   2.1465000e+03   3.9370000e-02
   1.8400000e+03   3.8850000e-02
   9.0000000e+01   8.7000000e-04
   2.1240000e+03   3.4830000e-02
   1.4525000e+03   3.9360000e-02
   2.8800000e+02   3.6500000e-03
   2.3750000e+03   4.4180000e-02
   1.7150000e+03   2.3050000e-02
   1.5450000e+03   3.3120000e-02
   1.8280000e+03   3.9130000e-02
   1.1320000e+03   2.7140000e-02
   6.4050000e+02   8.9300000e-03
   3.2130000e+03   3.8760000e-02
   4.4000000e+02   2.9800000e-03
   2.5000000e+03   4.3310000e-02
   2.0240000e+03   4.3930000e-02
   4.0000000e+01   4.4000000e-04
   1.3140000e+03   2.5800000e-02
   8.0100000e+02   1.7480000e-02
   7.9200000e+02   9.8100000e-03
   8.4000000e+02   1.7310000e-02
   4.9600000e+02   1.1320000e-02
   5.4300000e+02   8.8900000e-03
   4.7100000e+02   1.0170000e-02
   3.5100000e+02   7.5400000e-03
   1.2000000e+01   4.7000000e-04
   2.2000000e+03   2.8420000e-02
   1.6830000e+03   3.3210000e-02
   9.1500000e+02   1.8830000e-02
   9.6000000e+01   1.1200000e-03
   2.0950000e+03   3.8940000e-02
   1.1300000e+03   2.3770000e-02
   9.3000000e+02   1.0760000e-02
   6.0000000e+00   4.7000000e-04
   7.2100000e+02   1.2240000e-02
   5.1450000e+02   1.0630000e-02
   7.5000000e+00   4.5000000e-04
   5.0000000e+02   1.0710000e-02
   3.0000000e+03   4.9840000e-02
   5.4500000e+02   3.7300000e-03
   4.0800000e+02   4.5700000e-03
   1.7600000e+03   2.2840000e-02
   1.2650000e+03   2.5410000e-02
   1.5435000e+03   3.4770000e-02
   1.1970000e+03   1.7720000e-02
   7.9200000e+02   1.7100000e-02
   4.6000000e+02   1.1160000e-02
   9.0000000e+00   3.4000000e-04
   3.3345000e+03   6.7920000e-02
   1.1880000e+03   1.5590000e-02
   2.2360000e+03   5.7750000e-02
   1.7595000e+03   3.0940000e-02
   1.4700000e+02   1.3900000e-03
   2.3040000e+03   3.7530000e-02
   1.3500000e+01   2.7000000e-04
   7.9500000e+02   1.5260000e-02
   6.5700000e+02   1.3640000e-02
   2.6800000e+02   2.0900000e-03
   3.2340000e+03   6.1720000e-02
   1.5180000e+03   3.3700000e-02
   1.3920000e+03   1.4830000e-02
   1.3680000e+03   2.4090000e-02
   7.9200000e+02   1.6300000e-02
   5.4000000e+02   1.2660000e-02
   4.1200000e+02   4.2100000e-03
   1.1700000e+03   1.8160000e-02
   1.0980000e+03   2.3180000e-02
   9.0000000e+00   1.4000000e-04
   8.3200000e+02   1.7140000e-02
   5.0400000e+02   1.1530000e-02
   2.4000000e+01   2.8000000e-04
   3.1800000e+02   3.5800000e-03
   3.5700000e+03   5.9040000e-02
   1.2210000e+03   1.1800000e-02
   6.6400000e+02   9.9800000e-03
   5.4000000e+02   1.0950000e-02
   3.7200000e+02   7.5400000e-03
   4.1775000e+03   9.3720000e-02
   3.0100000e+03   2.3470000e-02
   3.5500000e+02   2.8700000e-03
   5.9600000e+02   9.0700000e-03
   7.5000000e+00   2.6000000e-04
   3.5530000e+03   7.6080000e-02
   3.3000000e+03   5.5880000e-02
   7.7500000e+02   7.6400000e-03
   1.8000000e+01   3.0000000e-04
   9.0000000e+01   1.1600000e-03
   4.0590000e+03   9.1070000e-02
   3.2010000e+03   5.5920000e-02
   4.9950000e+02   5.0200000e-03
   2.3085000e+03   6.4310000e-02
   2.1600000e+03   5.2190000e-02
   1.5960000e+03   3.3540000e-02
   4.2800000e+02   5.2100000e-03
   3.6660000e+03   9.0180000e-02
   3.1460000e+03   7.8880000e-02
   1.1750000e+03   1.4370000e-02
   3.7600000e+02   4.4100000e-03
   1.2250000e+03   1.6460000e-02
   1.2000000e+03   1.7860000e-02
   8.8000000e+02   3.2010000e-02
   9.0000000e+00   1.4000000e-04
   8.6800000e+02   9.1000000e-03
   4.6340000e+03   7.6940000e-02
   1.0260000e+03   1.1260000e-02
   1.3520000e+03   1.9630000e-02
   4.1640000e+03   1.0250000e-01
   3.5165000e+03   8.6120000e-02
   2.5260000e+03   4.8770000e-02
   2.4000000e+02   2.1700000e-03
   3.0000000e+01   1.2000000e-04
   3.5425000e+03   9.7660000e-02
   3.4840000e+03   8.8420000e-02
   3.4385000e+03   1.0032000e-01
   2.6950000e+03   5.5310000e-02
   8.7100000e+02   1.0770000e-02
   4.8000000e+01   8.5000000e-04
   6.9000000e+01   6.1000000e-04
   1.2000000e+01   9.0000000e-05
   4.3940000e+03   1.1288000e-01
   4.4870000e+03   1.0930000e-01
   4.0250000e+03   9.1340000e-02
   2.3450000e+03   3.4770000e-02
   4.5100000e+02   4.0000000e-03
   1.7500000e+01   7.3000000e-04
   2.6000000e+01   3.3000000e-04
   1.6785000e+03   3.6810000e-02
   1.4490000e+03   3.7150000e-02
   5.8800000e+03   1.8400000e-02
   7.3500000e+02   1.5860000e-02
   2.6000000e+01   6.5000000e-04
   4.0235000e+03   9.8050000e-02
   3.9715000e+03   9.7750000e-02
   3.7505000e+03   9.5710000e-02
   2.6975000e+03   4.8400000e-02
   2.7000000e+02   2.9600000e-03
   1.0000000e+01   8.0000000e-05
   7.5000000e+02   1.1060000e-02
   5.0400000e+02   1.0880000e-02
   1.2000000e+02   1.4800000e-03
   6.0000000e+00   2.2000000e-04
   1.3950000e+03   2.8140000e-02
   6.7050000e+02   1.6420000e-02
   6.6500000e+02   8.4200000e-03
   5.6250000e+02   1.4360000e-02
   2.2000000e+01   3.8000000e-04
   1.2840000e+03   2.8100000e-02
   1.4200000e+02   2.1800000e-03
   3.7980000e+03   1.1126000e-01
   4.0105000e+03   1.0687000e-01
   2.8840000e+03   5.3930000e-02
   1.1550000e+03   1.3870000e-02
   6.0000000e+01   9.6000000e-04
   1.0200000e+02   1.3700000e-03
   6.0000000e+00   2.5000000e-04
   3.0650000e+03   8.0400000e-02
   2.5350000e+03   6.6100000e-02
   2.5850000e+03   5.3850000e-02
   6.6500000e+02   8.3500000e-03
   1.4000000e+01   3.6000000e-04
   2.5300000e+03   5.6020000e-02
   6.1650000e+02   7.8100000e-03
   2.2860000e+03   5.3480000e-02
   1.0880000e+03   2.0180000e-02
   8.0000000e+01   1.0100000e-03
   1.4480000e+03   3.8250000e-02
   1.4750000e+03   2.3200000e-02
   8.3600000e+02   1.8370000e-02
   4.5600000e+02   1.0260000e-02
   1.2600000e+02   1.4600000e-03
   1.0080000e+03   1.9750000e-02
   8.0000000e+02   1.9800000e-02
   6.6150000e+02   1.4770000e-02
   2.4800000e+02   2.6700000e-03
   2.1945000e+03   4.7770000e-02
   6.1000000e+02   7.6200000e-03
   3.0000000e+01   6.3000000e-04
   1.6120000e+03   3.0090000e-02
   8.7500000e+01   1.1800000e-03
   3.0250000e+03   6.6600000e-02
   1.9530000e+03   3.9650000e-02
   3.8000000e+02   4.3600000e-03
   9.2000000e+02   2.0710000e-02
   8.8000000e+02   1.9080000e-02
   8.0100000e+02   1.8840000e-02
   3.2000000e+02   4.2000000e-03
   1.0410000e+03   2.2630000e-02
   3.5000000e+02   8.2300000e-03
   1.3800000e+02   2.2900000e-03
   1.4280000e+03   3.1270000e-02
   4.3800000e+02   7.6900000e-03
   7.0000000e+00   4.6000000e-04
   4.2300000e+02   7.2300000e-03
   8.8500000e+02   9.3900000e-03
   3.7600000e+02   3.7300000e-03
   7.6200000e+02   1.2600000e-02
   3.1200000e+02   2.1200000e-03
   3.5600000e+02   3.9200000e-03
   1.7100000e+02   1.9500000e-03
   1.9250000e+02   1.5600000e-03
   2.7235000e+03   5.1530000e-02
   2.3220000e+03   5.6690000e-02
   2.0280000e+03   5.8650000e-02
   2.0800000e+03   5.7320000e-02
   1.2660000e+03   1.8950000e-02
   9.1000000e+01   1.0500000e-03
   1.0450000e+03   1.9490000e-02
   8.0500000e+02   1.2280000e-02
   6.4800000e+02   1.4970000e-02
   5.7000000e+01   1.7300000e-03
   7.8300000e+02   1.5410000e-02
   6.3450000e+02   1.3270000e-02
   4.8000000e+02   1.1060000e-02
   5.3550000e+02   7.8800000e-03
   2.0000000e+01   5.6000000e-04
   1.9200000e+03   3.4430000e-02
   1.7380000e+03   4.1840000e-02
   1.8780000e+03   4.2070000e-02
   1.8720000e+03   4.1100000e-02
   9.9600000e+02   1.2540000e-02
   3.9000000e+01   6.4000000e-04
   5.9600000e+02   1.0910000e-02
   7.2000000e+01   7.7000000e-04
   7.7850000e+02   1.2490000e-02
   5.6400000e+02   1.2010000e-02
   3.2850000e+02   3.2900000e-03
   1.0640000e+03   2.0020000e-02
   8.2800000e+02   1.6950000e-02
   4.2800000e+02   5.8700000e-03
   5.1100000e+02   9.0700000e-03
   5.0050000e+02   1.0720000e-02
   3.6750000e+02   8.1100000e-03
   2.8000000e+01   5.7000000e-04
   1.4960000e+03   2.6860000e-02
   1.1200000e+03   2.6510000e-02
   8.1950000e+02   1.8390000e-02
   7.1500000e+02   1.7430000e-02
   7.1500000e+02   9.3000000e-03
   3.0000000e+01   6.0000000e-04
   1.8590000e+03   4.0680000e-02
   1.5345000e+03   2.5560000e-02
   1.2850000e+03   3.2550000e-02
   7.6500000e+02   2.0820000e-02
   2.3400000e+02   2.1200000e-03
   5.4800000e+02   1.0770000e-02
   4.6900000e+02   7.2500000e-03
   6.0000000e+01   7.6000000e-04
   1.8755000e+03   4.3190000e-02
   1.9620000e+03   3.3090000e-02
   1.7490000e+03   4.1620000e-02
   7.0800000e+02   6.7400000e-03
   1.5600000e+03   3.2000000e-02
   1.3100000e+03   2.9920000e-02
   1.0665000e+03   2.5490000e-02
   9.5500000e+02   1.6760000e-02
   5.7000000e+01   5.0000000e-04
   4.7600000e+02   8.9500000e-03
   4.1600000e+02   5.7000000e-03
   2.0000000e+01   4.8000000e-04
   3.6800000e+02   4.6000000e-03
   1.0400000e+03   2.2190000e-02
   6.7600000e+02   1.7020000e-02
   5.2400000e+02   1.4660000e-02
   5.5800000e+02   8.2000000e-03
   1.6000000e+01   5.4000000e-04
   1.7300000e+03   3.2820000e-02
   1.5650000e+03   3.4200000e-02
   1.0400000e+03   1.5760000e-02
   2.0000000e+01   3.7000000e-04
   6.6000000e+01   1.3500000e-03
   2.1725000e+03   4.9140000e-02
   1.6400000e+03   4.0410000e-02
   1.3635000e+03   3.7250000e-02
   1.4300000e+03   2.4340000e-02
   1.5600000e+02   1.4500000e-03
   2.5600000e+02   2.9000000e-03
   2.8210000e+03   8.5130000e-02
   2.3940000e+03   6.0720000e-02
   2.3800000e+03   6.4590000e-02
   2.1210000e+03   3.7310000e-02
   8.1900000e+02   8.1300000e-03
   8.1000000e+02   1.7240000e-02
   5.6650000e+02   6.5800000e-03
   4.5000000e+01   7.5000000e-04
   1.1000000e+03   2.2330000e-02
   7.4250000e+02   1.0050000e-02
   7.3700000e+02   1.7610000e-02
   2.7500000e+01   5.0000000e-04
   9.9000000e+02   2.0080000e-02
   8.1600000e+02   1.9300000e-02
   4.8000000e+02   5.7800000e-03
   1.4000000e+01   3.6000000e-04
   2.1660000e+03   5.9740000e-02
   2.3400000e+03   4.9520000e-02
   2.1905000e+03   5.6660000e-02
   1.8120000e+03   5.4470000e-02
   1.5600000e+03   2.6090000e-02
   1.5600000e+02   1.5800000e-03
   9.9000000e+02   1.6840000e-02
   9.0600000e+02   1.6850000e-02
   4.9200000e+02   4.6800000e-03
   2.2500000e+01   2.1000000e-04
   8.4500000e+02   1.6810000e-02
   7.9500000e+02   1.2730000e-02
   6.2000000e+02   1.4030000e-02
   2.1600000e+02   2.3300000e-03
   5.6400000e+02   1.2500000e-02
   5.7000000e+02   1.0690000e-02
   3.3200000e+02   7.1600000e-03
   3.1050000e+02   4.0800000e-03
   1.4000000e+01   2.4000000e-04
   3.4240000e+03   9.4260000e-02
   2.5575000e+03   5.0960000e-02
   2.5280000e+03   6.6430000e-02
   2.4480000e+03   5.6700000e-02
   2.2950000e+03   3.3190000e-02
   1.0080000e+03   6.4800000e-03
   3.3000000e+01   3.7000000e-04
   1.0230000e+03   1.5400000e-02
   8.8800000e+02   1.5210000e-02
   6.1800000e+02   4.4100000e-03
   2.5000000e+01   3.1000000e-04
   1.0560000e+03   1.5930000e-02
   9.4600000e+02   1.7510000e-02
   4.4550000e+02   3.6400000e-03
   2.2500000e+01   2.4000000e-04
   2.1540000e+03   4.2160000e-02
   1.9360000e+03   4.6070000e-02
   1.8600000e+03   3.9090000e-02
   1.5840000e+03   2.3320000e-02
   3.3500000e+02   2.2500000e-03
   1.0000000e+01   1.0000000e-04
   8.3250000e+02   1.3200000e-02
   6.6000000e+02   1.1050000e-02
   4.8000000e+02   4.7700000e-03
   2.0000000e+01   2.0000000e-04
   6.2100000e+02   9.6500000e-03
   1.6400000e+02   1.0400000e-03
   9.7900000e+02   2.0770000e-02
   1.0680000e+03   1.7070000e-02
   8.3400000e+02   1.7710000e-02
   5.7750000e+02   1.4720000e-02
   2.7500000e+02   2.2600000e-03
   7.7200000e+02   1.3480000e-02
   5.4000000e+02   1.0560000e-02
   3.9600000e+02   7.9800000e-03
   4.4550000e+02   5.0200000e-03
   1.6000000e+01   3.7000000e-04
   2.8490000e+03   5.0060000e-02
   2.6175000e+03   5.1430000e-02
   2.1350000e+03   4.6510000e-02
   1.9250000e+03   4.6080000e-02
   1.4910000e+03   2.0180000e-02
   9.4500000e+01   1.1400000e-03
   1.1500000e+03   2.1360000e-02
   9.9500000e+02   1.5270000e-02
   7.6000000e+02   1.5290000e-02
   1.0500000e+02   1.1100000e-03
   7.4700000e+02   1.2980000e-02
   5.1500000e+02   5.7900000e-03
   3.5000000e+01   7.6000000e-04
   7.4900000e+02   1.1940000e-02
   6.4400000e+02   1.1650000e-02
   2.1350000e+02   2.2200000e-03
   1.3255000e+03   2.2380000e-02
   1.0340000e+03   1.9510000e-02
   8.7450000e+02   1.2220000e-02
   7.8650000e+02   1.4470000e-02
   9.8000000e+01   1.0700000e-03
   3.0380000e+03   4.6520000e-02
   2.8000000e+03   5.0660000e-02
   2.3450000e+03   4.4640000e-02
   2.2890000e+03   4.9380000e-02
   1.9460000e+03   2.2790000e-02
   1.4000000e+02   1.8700000e-03
   1.2250000e+03   1.8040000e-02
   9.1000000e+02   1.5510000e-02
   8.1000000e+02   9.3300000e-03
   4.0000000e+01   4.3000000e-04
   6.8800000e+02   1.1340000e-02
   3.0000000e+02   3.1300000e-03
   1.6000000e+01   6.6000000e-04
   1.5565000e+03   2.9590000e-02
   1.4245000e+03   2.2460000e-02
   1.0850000e+03   2.5210000e-02
   2.7500000e+02   2.5900000e-03
   4.6200000e+02   6.7400000e-03
   3.9200000e+02   7.4000000e-03
   5.2500000e+01   7.5000000e-04
   2.1280000e+03   3.6420000e-02
   1.9880000e+03   4.9090000e-02
   1.6640000e+03   4.2960000e-02
   1.6315000e+03   3.6200000e-02
   1.3650000e+03   1.9540000e-02
   1.5200000e+02   1.4100000e-03
   7.3500000e+02   1.0230000e-02
   6.9500000e+02   1.4160000e-02
   7.8000000e+01   9.1000000e-04
   8.4500000e+02   1.2620000e-02
   8.3500000e+02   1.6610000e-02
   5.7500000e+02   1.2890000e-02
   9.8000000e+01   9.7000000e-04
   2.5800000e+03   4.0480000e-02
   2.3925000e+03   4.4880000e-02
   2.2330000e+03   5.3890000e-02
   2.2050000e+03   4.5580000e-02
   1.3930000e+03   1.8940000e-02
   9.1000000e+01   1.3100000e-03
   1.0750000e+03   1.9620000e-02
   8.1500000e+02   1.5780000e-02
   8.6350000e+02   1.1420000e-02
   6.0000000e+01   7.7000000e-04
   7.9000000e+02   1.2260000e-02
   4.0500000e+02   4.8200000e-03
   1.0000000e+01   3.5000000e-04
   1.4850000e+03   2.5710000e-02
   1.1250000e+03   2.2400000e-02
   1.1000000e+03   1.3900000e-02
   7.6000000e+02   1.3840000e-02
   1.4700000e+02   1.6200000e-03
   1.8755000e+03   3.0170000e-02
   1.7325000e+03   3.3640000e-02
   1.1000000e+03   2.2820000e-02
   7.0400000e+02   6.9900000e-03
   6.0000000e+02   8.8100000e-03
   1.0800000e+02   1.4400000e-03
   1.7820000e+03   2.7350000e-02
   1.7520000e+03   3.3000000e-02
   1.5240000e+03   3.2640000e-02
   1.1000000e+03   2.7480000e-02
   5.3350000e+02   5.6800000e-03
   4.6400000e+02   6.3700000e-03
   7.5000000e+00   3.2000000e-04
   1.4800000e+03   2.5450000e-02
   1.1160000e+03   2.3020000e-02
   7.4700000e+02   1.5700000e-02
   3.2800000e+02   4.2300000e-03
   3.0550000e+03   1.8250000e-02
   2.8070000e+03   4.7830000e-02
   2.2860000e+03   5.7780000e-02
   7.9950000e+02   8.8000000e-03
   1.0000000e+01   4.3000000e-04
   3.0170000e+03   5.1220000e-02
   2.6180000e+03   5.2100000e-02
   2.4640000e+03   5.4660000e-02
   1.8550000e+03   2.3470000e-02
   2.2050000e+02   2.4100000e-03
   9.8500000e+02   1.7460000e-02
   9.4500000e+02   1.2710000e-02
   2.1200000e+02   1.8900000e-03
   1.1300000e+03   1.9020000e-02
   1.0400000e+03   1.4230000e-02
   7.9000000e+02   1.4790000e-02
   1.8200000e+02   2.2100000e-03
   1.4400000e+03   2.3970000e-02
   1.3200000e+03   2.6500000e-02
   8.7300000e+02   2.1440000e-02
   4.8000000e+02   5.3100000e-03
   3.1200000e+02   5.3500000e-03
   2.8000000e+01   4.1000000e-04
   2.7440000e+03   5.1880000e-02
   2.6600000e+03   4.0180000e-02
   2.3450000e+03   5.0830000e-02
   1.0920000e+03   1.1700000e-02
   2.0000000e+01   2.5000000e-04
   1.0400000e+03   1.7640000e-02
   8.3000000e+02   1.4820000e-02
   5.7500000e+02   6.7700000e-03
   1.2000000e+01   5.4000000e-04
   9.2700000e+02   1.5330000e-02
   8.1000000e+02   1.4810000e-02
   4.4000000e+02   8.7800000e-03
   3.7800000e+02   4.3300000e-03
   1.4000000e+01   3.9000000e-04
   2.7160000e+03   4.4930000e-02
   2.7090000e+03   5.4580000e-02
   2.4635000e+03   6.0020000e-02
   1.1970000e+03   1.3260000e-02
   2.2500000e+01   5.1000000e-04
   8.2000000e+02   1.4100000e-02
   4.5850000e+02   9.8000000e-03
   4.5600000e+02   5.1800000e-03
   1.4100000e+03   2.5200000e-02
   1.0550000e+03   2.3700000e-02
   9.4500000e+02   2.1540000e-02
   8.2000000e+02   1.1470000e-02
   1.4000000e+01   5.7000000e-04
   3.9900000e+02   7.2200000e-03
   5.2000000e+01   7.6000000e-04
   3.6300000e+02   7.0400000e-03
   2.8200000e+02   6.0700000e-03
   2.8000000e+01   6.3000000e-04
   2.0700000e+03   4.3770000e-02
   2.0280000e+03   3.2200000e-02
   1.6740000e+03   3.7640000e-02
   1.5660000e+03   4.0080000e-02
   5.5000000e+02   6.4900000e-03
   1.0000000e+01   3.7000000e-04
   9.6750000e+02   1.5850000e-02
   7.0000000e+02   1.3550000e-02
   2.7600000e+02   3.2500000e-03
   6.5200000e+02   1.0410000e-02
   2.7200000e+02   3.0900000e-03
   1.2400000e+03   2.2320000e-02
   9.4000000e+02   1.3200000e-02
   8.7000000e+02   1.6220000e-02
   6.4000000e+02   1.3740000e-02
   1.4800000e+02   1.4600000e-03
   4.4400000e+02   8.2700000e-03
   3.6600000e+02   7.9800000e-03
   2.7300000e+02   6.3300000e-03
   6.0000000e+01   6.6000000e-04
   2.2140000e+03   4.5620000e-02
   1.8600000e+03   3.9570000e-02
   1.7940000e+03   2.9340000e-02
   1.6620000e+03   3.7810000e-02
   4.8400000e+02   5.2800000e-03
   1.0000000e+01   2.7000000e-04
   7.2000000e+02   1.3190000e-02
   6.2000000e+02   9.8500000e-03
   2.2400000e+02   2.4300000e-03
   7.5000000e+00   4.5000000e-04
   2.6510000e+03   4.5280000e-02
   1.9700000e+03   4.1490000e-02
   1.5800000e+03   3.5900000e-02
   1.6885000e+03   2.0950000e-02
   1.1745000e+03   3.3730000e-02
   1.3800000e+02   1.3600000e-03
   7.8400000e+02   1.2690000e-02
   6.2400000e+02   6.6000000e-03
   9.0000000e+00   3.7000000e-04
   2.4360000e+03   3.3300000e-02
   2.1780000e+03   4.0070000e-02
   1.5620000e+03   3.2990000e-02
   7.0500000e+02   7.2500000e-03
   6.4750000e+02   9.7000000e-03
   5.0750000e+02   9.0000000e-03
   2.4150000e+02   2.6900000e-03
   1.3950000e+03   3.0620000e-02
   1.3650000e+03   2.2120000e-02
   8.4400000e+02   2.0370000e-02
   1.2900000e+02   1.5400000e-03
   1.6225000e+03   2.7590000e-02
   1.0900000e+03   2.1540000e-02
   7.6500000e+02   1.5480000e-02
   8.2500000e+02   9.8700000e-03
   3.0000000e+01   5.3000000e-04
   3.9900000e+02   6.1400000e-03
   4.0000000e+00   1.8000000e-04
   4.7200000e+02   7.9700000e-03
   3.7200000e+02   6.4700000e-03
   1.4100000e+02   2.1200000e-03
   1.5550000e+03   2.7170000e-02
   1.2050000e+03   2.3240000e-02
   9.4500000e+02   1.2430000e-02
   8.6000000e+02   1.5680000e-02
   5.9850000e+02   1.2470000e-02
   7.5000000e+01   8.1000000e-04
   1.4050000e+03   2.0600000e-02
   1.3300000e+03   2.5670000e-02
   3.8500000e+02   3.5900000e-03
   1.3700000e+03   2.2190000e-02
   8.4150000e+02   1.7400000e-02
   8.6500000e+02   1.1240000e-02
   6.7500000e+02   1.3600000e-02
   2.0000000e+01   6.6000000e-04
   7.0000000e+02   1.3430000e-02
   1.9200000e+02   1.8000000e-03
   5.8800000e+02   8.7700000e-03
   4.6400000e+02   8.9600000e-03
   1.9745000e+03   3.8020000e-02
   1.8645000e+03   4.0440000e-02
   1.0175000e+03   1.4340000e-02
   4.8000000e+01   3.0000000e-04
   4.5500000e+02   8.5100000e-03
   3.0800000e+02   3.9700000e-03
   1.4000000e+01   6.0000000e-05
   1.6950000e+03   3.9760000e-02
   1.6250000e+03   3.7010000e-02
   1.6885000e+03   3.0110000e-02
   6.4900000e+02   3.8200000e-03
   2.2500000e+01   4.1000000e-04
   6.2000000e+02   1.3270000e-02
   3.8000000e+02   4.9700000e-03
   2.6000000e+01   3.2000000e-04
   4.0050000e+02   4.3900000e-03
   2.0000000e+01   3.2000000e-04
   2.6585000e+03   6.4910000e-02
   2.6810000e+03   5.0050000e-02
   1.0425000e+03   1.1740000e-02
   6.6500000e+01   7.3000000e-04
   3.7600000e+02   7.3200000e-03
   2.2400000e+02   2.6200000e-03
   1.6000000e+01   5.1000000e-04
   4.1850000e+02   5.7900000e-03
   4.2500000e+01   2.8000000e-04
   2.1905000e+03   4.6310000e-02
   1.8240000e+03   4.2250000e-02
   1.8200000e+03   3.2300000e-02
   6.9300000e+02   6.1700000e-03
   3.3000000e+01   7.9000000e-04
   7.5000000e+02   1.4400000e-02
   5.5000000e+02   7.0700000e-03
   5.7000000e+01   9.2000000e-04
   2.7500000e+01   6.2000000e-04
   2.7235000e+03   6.9100000e-02
   1.4940000e+03   4.3280000e-02
   1.5900000e+03   3.9140000e-02
   1.1960000e+03   1.8640000e-02
   2.7000000e+02   2.4100000e-03
   6.4000000e+02   1.0080000e-02
   2.3400000e+02   2.4600000e-03
   1.2250000e+02   1.2900000e-03
   6.0000000e+00   4.7000000e-04
   1.2465000e+03   2.8720000e-02
   1.0850000e+03   1.8980000e-02
   9.0900000e+02   2.0410000e-02
   1.5200000e+02   1.4100000e-03
   5.0000000e+02   1.2620000e-02
   3.7200000e+02   6.0300000e-03
   3.6000000e+01   8.1000000e-04
   1.5000000e+02   3.2000000e-03
   1.5000000e+01   7.9000000e-04
   1.5210000e+03   3.4460000e-02
   1.5895000e+03   2.8290000e-02
   7.6450000e+02   9.7300000e-03
   2.7500000e+01   2.7000000e-04
   6.1600000e+02   1.3190000e-02
   5.5800000e+02   7.8900000e-03
   1.8000000e+02   1.7800000e-03
   4.3200000e+02   6.0100000e-03
   9.6000000e+01   7.2000000e-04
   2.4360000e+03   7.3810000e-02
   2.2960000e+03   5.9780000e-02
   1.5960000e+03   6.2500000e-02
   5.1600000e+02   6.4000000e-03
   1.7500000e+01   3.4000000e-04
   6.8500000e+02   1.7080000e-02
   6.8000000e+02   1.2900000e-02
   2.4300000e+02   2.6500000e-03
   1.0000000e+01   3.5000000e-04
   6.1000000e+02   1.3720000e-02
   2.7500000e+02   3.1300000e-03
   1.0500000e+01   2.7000000e-04
   6.9000000e+01   8.4000000e-04
   5.2850000e+02   1.2700000e-02
   4.7250000e+02   8.5500000e-03
   3.6400000e+02   1.0010000e-02
   4.2000000e+01   6.8000000e-04
   1.2960000e+03   3.1760000e-02
   6.8500000e+02   9.0100000e-03
   5.0000000e+01   6.8000000e-04
   1.7820000e+03   4.0420000e-02
   1.8240000e+03   5.2220000e-02
   1.0200000e+03   1.5840000e-02
   1.7200000e+02   1.7400000e-03
   1.2000000e+01   6.0000000e-05
   4.0050000e+02   6.6100000e-03
   3.5200000e+02   8.3900000e-03
   1.1550000e+02   1.2100000e-03
   4.3650000e+02   7.0600000e-03
   1.1200000e+02   1.0200000e-03
   1.0000000e+01   2.1000000e-04
   4.5000000e+01   3.6000000e-04
   1.8650000e+03   4.5890000e-02
   1.1300000e+03   2.3590000e-02
   1.7600000e+02   1.8600000e-03
   1.0000000e+01   4.4000000e-04
   1.8000000e+02   3.3800000e-03
   5.0000000e+01   5.9000000e-04
   1.1680000e+03   3.1080000e-02
   1.0640000e+03   2.4890000e-02
   4.1850000e+02   6.6300000e-03
   7.9100000e+02   1.9740000e-02
   8.2800000e+02   1.4490000e-02
   2.6400000e+02   2.1800000e-03
   6.7200000e+02   1.3590000e-02
   2.2500000e+02   2.4300000e-03
   2.6000000e+03   6.5620000e-02
   2.5545000e+03   6.3930000e-02
   1.4430000e+03   2.3690000e-02
   2.7000000e+02   2.2600000e-03
   1.5000000e+01   3.6000000e-04
   3.5000000e+01   2.7000000e-04
   1.6060000e+03   3.1220000e-02
   1.4960000e+03   3.2830000e-02
   8.1000000e+02   9.0800000e-03
   3.2500000e+01   5.3000000e-04
   4.0000000e+02   3.6000000e-03
   2.4000000e+01   3.4000000e-04
   1.3600000e+03   2.9550000e-02
   9.7000000e+02   1.4890000e-02
   2.0800000e+02   2.0300000e-03
   1.1640000e+03   2.4470000e-02
   8.8000000e+02   1.5820000e-02
   2.8000000e+02   2.3700000e-03
   1.1790000e+03   2.3480000e-02
   4.2500000e+02   3.7900000e-03
   1.3950000e+03   2.7610000e-02
   6.0000000e+02   6.3500000e-03
   5.6000000e+02   1.0900000e-02
   5.1450000e+02   1.3900000e-02
   1.7100000e+02   2.0600000e-03
   5.5000000e+01   7.0000000e-04
   3.5580000e+03   6.9290000e-02
   2.5440000e+03   4.1930000e-02
   6.0000000e+02   6.3300000e-03
   4.8165000e+03   1.2464000e-01
   3.7245000e+03   7.4020000e-02
   1.5210000e+03   1.8220000e-02
   8.1000000e+01   9.5000000e-04
   1.8000000e+01   4.5000000e-04
   1.9575000e+03   4.3760000e-02
   1.6110000e+03   2.9400000e-02
   4.2750000e+02   3.9200000e-03
   1.0000000e+01   4.2000000e-04
   4.4450000e+02   8.2500000e-03
   1.9500000e+02   2.2500000e-03
   1.0000000e+01   2.0000000e-04
   2.2650000e+03   4.3640000e-02
   1.4650000e+03   2.4020000e-02
   2.4400000e+02   2.0500000e-03
   1.8080000e+03   4.9410000e-02
   1.6065000e+03   2.9340000e-02
   2.8800000e+02   3.2000000e-03
   1.4910000e+03   2.7940000e-02
   1.8000000e+02   1.7800000e-03
   8.6700000e+02   2.0410000e-02
   7.1700000e+02   1.3470000e-02
   3.0300000e+02   4.1700000e-03
   6.8600000e+02   1.2370000e-02
   2.1900000e+02   2.8600000e-03
   5.8450000e+02   9.8600000e-03
   2.7000000e+02   3.5200000e-03
   5.7600000e+02   6.6600000e-03
   1.5500000e+02   1.5400000e-03
   9.0000000e+01   1.2500000e-03
   9.0000000e+01   1.3900000e-03
   4.8000000e+03   9.3190000e-02
   4.0560000e+03   6.5310000e-02
   1.5780000e+03   1.8260000e-02
   3.5000000e+01   1.0500000e-03
   3.6000000e+01   8.8000000e-04
   2.4640000e+03   5.1060000e-02
   1.7120000e+03   2.7160000e-02
   3.8000000e+01   6.0000000e-04
   5.2980000e+03   1.1330000e-01
   2.8340000e+03   4.1680000e-02
   2.1600000e+02   2.0900000e-03
   5.5160000e+03   1.3759000e-01
   5.0260000e+03   1.1481000e-01
   4.3820000e+03   8.9990000e-02
   2.4430000e+03   3.4740000e-02
   2.2400000e+02   3.2200000e-03
   2.9200000e+02   3.8400000e-03
   3.4500000e+03   7.1600000e-02
   3.1250000e+03   6.9610000e-02
   2.0240000e+03   2.8890000e-02
   9.3000000e+01   1.3800000e-03
   2.4200000e+03   4.2140000e-02
   5.5600000e+02   7.8100000e-03
   7.9100000e+02   1.6850000e-02
   7.1050000e+02   1.5710000e-02
   7.0350000e+02   1.1710000e-02
   2.0655000e+03   3.8290000e-02
   5.6400000e+02   6.9300000e-03
   4.4110000e+03   9.0130000e-02
   4.3725000e+03   8.6030000e-02
   2.5355000e+03   3.4650000e-02
   2.4500000e+02   2.5800000e-03
   1.4945000e+03   2.6220000e-02
   6.4750000e+02   8.0300000e-03
   3.9660000e+03   8.3150000e-02
   3.3000000e+03   5.4020000e-02
   1.0890000e+03   1.2630000e-02
   2.0680000e+03   4.8790000e-02
   1.9320000e+03   3.7750000e-02
   4.2000000e+02   4.6800000e-03
   1.8585000e+03   3.2380000e-02
   1.3720000e+03   2.1670000e-02
   6.0000000e+01   5.5000000e-04
   9.1200000e+02   1.8300000e-02
   4.1100000e+02   5.8000000e-03
   5.0120000e+03   1.1912000e-01
   4.7950000e+03   1.0323000e-01
   3.7240000e+03   5.7780000e-02
   1.2350000e+03   1.4020000e-02
   2.7500000e+01   3.8000000e-04
   1.8000000e+01   3.2000000e-04
   3.8170000e+03   9.4530000e-02
   3.1790000e+03   7.3900000e-02
   2.4695000e+03   4.2190000e-02
   9.9550000e+02   9.9600000e-03
   2.0000000e+01   3.9000000e-04
   9.0000000e+02   1.4790000e-02
   3.2400000e+02   3.2700000e-03
   4.0020000e+03   9.5030000e-02
   4.2315000e+03   9.4830000e-02
   4.0820000e+03   7.8630000e-02
   2.1710000e+03   2.9740000e-02
   7.5000000e+01   9.8000000e-04
   7.7000000e+02   1.1230000e-02
   4.9500000e+02   6.2700000e-03
   5.0850000e+02   7.9200000e-03
   7.5000000e+01   8.3000000e-04
   2.8000000e+02   2.9100000e-03
   9.6250000e+02   1.8440000e-02
   8.0700000e+02   1.4830000e-02
   4.3800000e+02   5.2100000e-03
   4.7040000e+03   9.5530000e-02
   3.9260000e+03   8.6460000e-02
   2.3595000e+03   4.0800000e-02
   2.6100000e+02   2.2500000e-03
   3.8500000e+03   7.8150000e-02
   2.9250000e+03   6.3270000e-02
   2.8450000e+03   5.3180000e-02
   1.1950000e+03   1.5590000e-02
   6.4200000e+02   1.4300000e-02
   4.9500000e+02   8.6300000e-03
   4.6800000e+02   1.0840000e-02
   4.0980000e+03   7.8090000e-02
   2.9640000e+03   4.5790000e-02
   7.3000000e+02   8.6100000e-03
   1.6000000e+01   2.0000000e-04
   3.7920000e+03   8.0420000e-02
   3.4380000e+03   7.7490000e-02
   2.8260000e+03   5.0360000e-02
   9.7200000e+02   9.7300000e-03
   6.0800000e+02   9.3500000e-03
   7.0000000e+01   3.8000000e-04
   1.1280000e+03   2.4840000e-02
   8.1200000e+02   1.6850000e-02
   6.0000000e+02   1.2780000e-02
   5.9600000e+02   8.0000000e-03
   4.4160000e+03   1.0259000e-01
   3.4440000e+03   8.4720000e-02
   3.2825000e+03   6.1450000e-02
   1.5210000e+03   1.8290000e-02
   2.7500000e+01   3.6000000e-04
   2.2000000e+02   1.9300000e-03
   3.8830000e+03   8.4430000e-02
   3.2230000e+03   7.6450000e-02
   2.5080000e+03   4.7360000e-02
   8.9500000e+02   1.1670000e-02
   2.7300000e+02   4.0000000e-03
   3.0360000e+03   6.6190000e-02
   2.8440000e+03   4.4560000e-02
   6.3800000e+02   6.3500000e-03
   4.1220000e+03   8.2290000e-02
   3.3600000e+03   5.6790000e-02
   1.5480000e+03   1.7580000e-02
   4.5000000e+01   3.0000000e-04
   2.6550000e+03   5.5730000e-02
   1.5345000e+03   2.5120000e-02
   3.2000000e+01   4.0000000e-04
   2.3040000e+03   5.0840000e-02
   1.9665000e+03   3.5880000e-02
   3.2400000e+02   3.1800000e-03
   4.7400000e+02   1.0270000e-02
   2.6400000e+02   5.5200000e-03
   5.6350000e+02   9.0800000e-03
   2.0790000e+03   3.7110000e-02
   1.6300000e+03   3.4050000e-02
   1.3905000e+03   1.3036000e-01
   1.4900000e+03   2.8820000e-02
   1.4685000e+03   2.0300000e-02
   3.2850000e+02   2.4100000e-03
   8.0000000e+00   1.6000000e-04
   4.8000000e+02   5.3500000e-03
   7.3200000e+02   1.2030000e-02
   5.6800000e+02   7.1700000e-03
   1.3650000e+02   5.4000000e-04
   1.2700000e+03   2.5470000e-02
   1.0250000e+03   2.4640000e-02
   9.3500000e+02   1.3110000e-02
   2.5200000e+02   2.0400000e-03
   8.6000000e+02   3.7350000e-02
   3.6400000e+02   4.1700000e-03
   1.6000000e+01   4.9100000e-03
   5.6400000e+02   9.2400000e-03
   4.0250000e+02   8.0700000e-03
   4.5600000e+02   5.1400000e-03
   9.0000000e+01   3.7000000e-04
   1.5000000e+03   2.5300000e-02
   1.2300000e+03   2.5060000e-02
   9.2400000e+02   2.4680000e-02
   9.3600000e+02   2.2030000e-02
   9.5000000e+02   1.1160000e-02
   2.6000000e+01   4.4000000e-04
   6.2800000e+02   1.0450000e-02
   4.0400000e+02   4.4100000e-03
   1.8360000e+03   3.6480000e-02
   1.7820000e+03   3.8610000e-02
   1.7400000e+03   3.9100000e-02
   1.2960000e+03   1.9700000e-02
   6.1200000e+02   1.1970000e-02
   3.4000000e+02   2.9900000e-03
   8.2350000e+02   1.5020000e-02
   6.4800000e+02   8.1500000e-03
   9.3000000e+01   4.8000000e-04
   6.8400000e+02   1.2130000e-02
   4.5200000e+02   6.9200000e-03
   3.9200000e+02   5.4300000e-03
   2.2000000e+01   3.0000000e-05
   1.9500000e+03   4.2030000e-02
   1.7040000e+03   4.0070000e-02
   1.8135000e+03   4.3660000e-02
   1.3975000e+03   2.2970000e-02
   3.1000000e+02   3.0100000e-03
   7.9500000e+02   1.3590000e-02
   5.3500000e+02   6.6200000e-03
   6.3000000e+01   4.8000000e-04
   5.7000000e+02   8.1000000e-03
   5.0000000e+01   6.2000000e-04
   1.5800000e+03   2.7430000e-02
   1.2450000e+03   2.3530000e-02
   1.0550000e+03   1.4960000e-02
   9.0450000e+02   1.9780000e-02
   1.1400000e+02   7.1000000e-04
   6.4400000e+02   9.1000000e-03
   4.2000000e+02   4.0200000e-03
   1.0500000e+01   1.6000000e-04
   2.3450000e+02   2.2300000e-03
   2.2110000e+03   5.0440000e-02
   2.1285000e+03   4.7300000e-02
   2.1840000e+03   4.2740000e-02
   2.1060000e+03   4.3610000e-02
   1.8460000e+03   2.9240000e-02
   8.3400000e+02   8.9600000e-03
   5.4000000e+01   1.4000000e-04
   8.9000000e+02   1.5060000e-02
   8.3500000e+02   1.0590000e-02
   4.3650000e+02   4.7400000e-03
   2.8000000e+01   4.6000000e-04
   7.5600000e+02   1.1420000e-02
   2.8000000e+02   2.5500000e-03
   2.0000000e+01   5.9000000e-04
   7.6050000e+02   1.2940000e-02
   8.0000000e+02   1.0120000e-02
   6.6600000e+02   1.2620000e-02
   2.0000000e+02   1.7500000e-03
   9.0000000e+00   3.5000000e-04
   6.9300000e+02   1.3950000e-02
   4.3750000e+02   8.0100000e-03
   1.4130000e+03   2.8340000e-02
   1.0360000e+03   2.5310000e-02
   1.1800000e+03   1.8440000e-02
   7.5950000e+02   1.9580000e-02
   3.7800000e+02   2.6100000e-03
   5.4250000e+02   7.4600000e-03
   1.8000000e+02   1.3300000e-03
   1.5300000e+02   1.2100000e-03
   1.7160000e+03   4.1540000e-02
   1.7050000e+03   3.3530000e-02
   1.3850000e+03   3.4080000e-02
   8.6900000e+02   1.2160000e-02
   7.8000000e+01   9.9000000e-04
   4.9350000e+02   9.3900000e-03
   2.7200000e+02   2.3600000e-03
   2.4800000e+02   2.4200000e-03
   8.0150000e+02   1.4310000e-02
   7.4550000e+02   1.5330000e-02
   3.0800000e+02   3.4400000e-03
   2.9500000e+02   4.9100000e-03
   5.4900000e+02   9.9700000e-03
   5.3400000e+02   1.1190000e-02
   3.4500000e+02   7.2800000e-03
   1.6200000e+02   1.4100000e-03
   1.9690000e+03   4.4380000e-02
   2.2685000e+03   4.0370000e-02
   2.0040000e+03   4.3680000e-02
   1.8540000e+03   4.0070000e-02
   1.7485000e+03   2.5080000e-02
   6.4200000e+02   5.4000000e-03
   2.2000000e+01   1.7000000e-04
   8.8500000e+02   1.4150000e-02
   7.0000000e+02   7.6800000e-03
   1.6800000e+02   1.2000000e-03
   5.5000000e+01   1.0500000e-03
   1.5210000e+03   2.9640000e-02
   1.3095000e+03   2.0730000e-02
   1.0040000e+03   2.3930000e-02
   9.2400000e+02   2.2030000e-02
   4.2000000e+02   3.6300000e-03
   4.7250000e+02   5.6600000e-03
   1.4400000e+02   1.0100000e-03
   1.7985000e+03   4.0210000e-02
   1.6500000e+03   4.1220000e-02
   1.3400000e+03   3.5710000e-02
   1.3150000e+03   3.7790000e-02
   1.2100000e+03   2.1730000e-02
   2.7000000e+02   2.4900000e-03
   1.6440000e+03   3.0350000e-02
   1.3680000e+03   2.8770000e-02
   1.1700000e+03   1.6600000e-02
   8.5500000e+02   2.0200000e-02
   2.2050000e+02   1.9800000e-03
   2.4000000e+01   2.2000000e-04
   3.5750000e+02   8.4500000e-03
   3.5000000e+02   6.2200000e-03
   2.7500000e+02   7.0000000e-03
   9.0000000e+01   1.0200000e-03
   1.0845000e+03   2.0720000e-02
   8.6400000e+02   2.0900000e-02
   6.6000000e+02   1.4260000e-02
   4.7600000e+02   1.0700000e-02
   5.6700000e+02   8.1300000e-03
   7.8000000e+01   7.9000000e-04
   1.6650000e+03   3.0450000e-02
   1.4750000e+03   3.0350000e-02
   1.0100000e+03   1.4320000e-02
   1.4000000e+02   1.4000000e-03
   9.0000000e+00   1.4000000e-04
   1.2150000e+03   1.9400000e-02
   1.0560000e+03   2.1660000e-02
   8.0800000e+02   1.7010000e-02
   5.4950000e+02   1.1410000e-02
   5.3200000e+02   6.2800000e-03
   1.3500000e+01   4.0000000e-05
   1.2240000e+03   2.1370000e-02
   8.6850000e+02   1.8160000e-02
   8.1900000e+02   1.1440000e-02
   6.4400000e+02   1.3840000e-02
   9.6000000e+01   8.8000000e-04
   3.0750000e+02   4.5000000e-03
   3.3600000e+02   5.0900000e-03
   4.4000000e+01   4.6000000e-04
   9.3200000e+02   2.1030000e-02
   6.6400000e+02   1.6660000e-02
   6.2800000e+02   9.9100000e-03
   5.0800000e+02   1.0300000e-02
   7.5000000e+01   3.6000000e-04
   1.0240000e+03   1.9250000e-02
   8.5600000e+02   1.2920000e-02
   7.4800000e+02   1.5810000e-02
   3.2400000e+02   2.7900000e-03
   7.9600000e+02   1.7240000e-02
   7.3200000e+02   1.1980000e-02
   6.7600000e+02   1.4450000e-02
   2.8800000e+02   2.6200000e-03
   1.9200000e+02   1.9200000e-03
   3.1500000e+03   5.8990000e-02
   2.8980000e+03   6.1280000e-02
   2.8680000e+03   6.1230000e-02
   2.2740000e+03   3.0910000e-02
   6.8800000e+02   9.7600000e-03
   3.9900000e+02   4.5000000e-03
   4.8000000e+01   3.5000000e-04
   4.0250000e+02   4.7400000e-03
   3.1320000e+03   5.8100000e-02
   2.7180000e+03   3.9720000e-02
   1.1220000e+03   9.7600000e-03
   2.0000000e+01   2.3000000e-04
   6.0000000e+02   6.7000000e-03
   1.1700000e+02   4.2000000e-04
   3.0000000e+01   4.0000000e-05
   6.0600000e+02   1.1590000e-02
   3.0300000e+02   5.8200000e-03
   1.0750000e+02   1.0200000e-03
   2.3450000e+03   3.7920000e-02
   1.4715000e+03   3.2170000e-02
   1.4550000e+03   1.7980000e-02
   1.0800000e+02   6.0000000e-04
   7.2000000e+01   4.6000000e-04
   3.1920000e+03   7.2380000e-02
   3.0590000e+03   6.8210000e-02
   3.2475000e+03   6.3990000e-02
   2.8980000e+03   4.6650000e-02
   1.1270000e+03   1.1250000e-02
   1.2050000e+03   1.8580000e-02
   8.4600000e+02   1.6450000e-02
   7.7000000e+02   8.4400000e-03
   9.6000000e+02   2.3500000e-02
   1.7000000e+03   3.1010000e-02
   1.5950000e+03   2.3790000e-02
   4.3200000e+02   9.9100000e-03
   5.3400000e+02   9.9900000e-03
   1.6400000e+02   2.2400000e-03
   2.9960000e+03   6.5430000e-02
   3.2830000e+03   5.9010000e-02
   2.5340000e+03   3.6450000e-02
   5.8000000e+02   6.0400000e-03
   3.0100000e+02   3.7900000e-03
   4.2000000e+02   9.9600000e-03
   6.0800000e+02   7.4700000e-03
   1.5600000e+02   6.6000000e-04
   2.4840000e+03   6.0290000e-02
   2.2500000e+03   5.1260000e-02
   2.8260000e+03   5.7130000e-02
   1.9260000e+03   2.8590000e-02
   4.0800000e+02   4.0000000e-03
   1.0200000e+03   2.1570000e-02
   1.1040000e+03   2.4770000e-02
   2.0800000e+03   3.1690000e-02
   8.0000000e+02   7.8700000e-03
   1.2240000e+03   3.4500000e-02
   1.2550000e+03   2.9980000e-02
   2.0900000e+03   3.4730000e-02
   1.0600000e+03   1.1860000e-02
   1.4750000e+03   3.1410000e-02
   1.5675000e+03   2.3860000e-02
   1.1925000e+03   2.8190000e-02
   5.5500000e+02   5.0300000e-03
   5.0000000e+00   2.6000000e-04
   2.1850000e+03   3.8360000e-02
   1.9400000e+03   3.9780000e-02
   1.4040000e+03   3.1550000e-02
   1.1800000e+03   2.7270000e-02
   1.3100000e+03   1.7190000e-02
   7.8000000e+01   4.1000000e-04
   4.2000000e+02   7.1000000e-03
   2.2200000e+02   2.2700000e-03
   4.0500000e+02   6.8400000e-03
   1.1650000e+03   1.5300000e-02
   8.6000000e+02   1.7630000e-02
   3.5600000e+02   3.7900000e-03
   3.4000000e+02   7.0200000e-03
   2.5700000e+03   4.5750000e-02
   2.5150000e+03   5.0420000e-02
   2.2050000e+03   4.4580000e-02
   1.5850000e+03   1.9050000e-02
   4.8000000e+01   8.3000000e-04
   6.3900000e+02   1.1210000e-02
   4.2600000e+02   5.6600000e-03
   2.0240000e+03   4.5100000e-02
   2.0075000e+03   3.4920000e-02
   1.4600000e+03   3.2890000e-02
   6.8200000e+02   6.7100000e-03
   3.0900000e+02   4.6600000e-03
   1.2000000e+01   2.6000000e-04
   2.0250000e+03   4.0960000e-02
   1.4050000e+03   1.9080000e-02
   8.6100000e+02   1.4990000e-02
   7.5250000e+02   1.5700000e-02
   9.7500000e+01   6.9000000e-04
   2.9100000e+03   4.7610000e-02
   2.0500000e+03   4.4390000e-02
   1.8535000e+03   2.5650000e-02
   1.5400000e+03   3.2440000e-02
   1.3815000e+03   2.7390000e-02
   1.0880000e+03   1.6130000e-02
   1.2300000e+02   8.5000000e-04
   2.6250000e+03   4.6800000e-02
   1.9950000e+03   3.5380000e-02
   1.6700000e+03   2.0020000e-02
   8.1000000e+01   5.8000000e-04
   8.5200000e+02   1.6550000e-02
   5.0400000e+02   6.4000000e-03
   4.0000000e+01   5.3300000e-03
   1.5400000e+03   1.9360000e-02
   9.3000000e+01   8.7000000e-04
   3.5945000e+03   1.0274000e-01
   3.3605000e+03   8.1100000e-02
   2.2425000e+03   3.6930000e-02
   4.4500000e+02   3.6000000e-03
   1.1655000e+03   2.3890000e-02
   1.0035000e+03   1.5770000e-02
   7.6000000e+02   1.7980000e-02
   5.4800000e+02   1.2940000e-02
   2.5200000e+02   2.2400000e-03
   8.9100000e+02   2.0350000e-02
   6.2400000e+02   8.1300000e-03
   5.0050000e+02   9.5500000e-03
   2.7650000e+02   3.5200000e-03
   2.3925000e+03   4.2200000e-02
   1.9850000e+03   4.3040000e-02
   1.9200000e+03   4.3680000e-02
   1.3200000e+03   2.1170000e-02
   8.2800000e+02   1.8610000e-02
   1.8800000e+02   1.5000000e-03
   2.7900000e+03   6.6220000e-02
   2.7480000e+03   5.2060000e-02
   1.8120000e+03   2.6070000e-02
   2.5600000e+02   1.5800000e-03
   3.0580000e+03   7.8120000e-02
   2.9340000e+03   7.2110000e-02
   2.4420000e+03   4.6520000e-02
   1.1880000e+03   1.5620000e-02
   4.3600000e+02   4.9200000e-03
   4.8400000e+02   6.8800000e-03
   1.8900000e+02   1.8900000e-03
   1.6000000e+03   2.9170000e-02
   1.5400000e+03   2.2930000e-02
   1.0215000e+03   2.2920000e-02
   6.8000000e+02   6.2200000e-03
   3.0660000e+03   5.8440000e-02
   2.8000000e+03   5.9000000e-02
   2.5740000e+03   6.2500000e-02
   2.4150000e+03   3.4740000e-02
   4.0000000e+02   3.2600000e-03
   5.4800000e+02   1.1350000e-02
   2.1600000e+02   1.4000000e-03
   6.3200000e+02   9.0600000e-03
   4.6000000e+01   5.3000000e-04
   6.6000000e+02   9.7300000e-03
   1.2480000e+03   2.2880000e-02
   1.2400000e+03   3.0610000e-02
   4.2800000e+02   4.3100000e-03
   8.3200000e+02   1.4310000e-02
   6.8800000e+02   8.5200000e-03
   5.5200000e+02   1.0930000e-02
   3.1800000e+02   7.8400000e-03
   7.8000000e+01   3.6000000e-04
   3.1380000e+03   8.7610000e-02
   3.0485000e+03   6.3770000e-02
   3.0160000e+03   7.0310000e-02
   2.7755000e+03   6.0290000e-02
   2.0930000e+03   2.9020000e-02
   4.2000000e+02   3.2600000e-03
   7.2800000e+02   1.4280000e-02
   8.0550000e+02   1.0810000e-02
   5.8400000e+02   1.1780000e-02
   1.3500000e+02   1.1600000e-03
   6.9200000e+02   1.2940000e-02
   6.8800000e+02   8.9500000e-03
   1.8550000e+02   1.7400000e-03
   8.8800000e+02   1.4710000e-02
   6.0900000e+02   1.6530000e-02
   6.6400000e+02   1.4900000e-02
   2.9050000e+02   3.0700000e-03
   2.2750000e+03   5.3840000e-02
   2.1710000e+03   4.6770000e-02
   2.2540000e+03   4.2890000e-02
   2.0345000e+03   4.4620000e-02
   1.7570000e+03   2.5650000e-02
   7.6300000e+02   6.6900000e-03
   5.6700000e+02   6.7000000e-03
   7.2000000e+01   7.8000000e-04
   1.9580000e+03   3.5710000e-02
   1.9080000e+03   2.3790000e-02
   1.5550000e+03   3.3580000e-02
   1.3850000e+03   2.9250000e-02
   5.6650000e+02   3.9600000e-03
   6.1200000e+02   6.9400000e-03
   9.3000000e+01   7.3000000e-04
   1.5600000e+03   3.1550000e-02
   1.4025000e+03   1.8300000e-02
   1.1650000e+03   2.5100000e-02
   8.2500000e+02   1.6790000e-02
   7.4000000e+02   1.6020000e-02
   9.0000000e+01   3.8000000e-04
   1.6830000e+03   2.7230000e-02
   1.3250000e+03   3.0980000e-02
   8.1500000e+02   1.6760000e-02
   7.5000000e+02   1.6130000e-02
   5.6500000e+02   5.4200000e-03
   1.2800000e+03   1.9830000e-02
   1.1600000e+03   2.2570000e-02
   6.9750000e+02   1.4650000e-02
   4.9600000e+02   1.0660000e-02
   5.7500000e+02   5.2500000e-03
   7.0700000e+02   1.6740000e-02
   6.6000000e+02   8.4500000e-03
   4.4450000e+02   1.0510000e-02
   4.0950000e+02   8.8500000e-03
   2.4900000e+03   5.3310000e-02
   2.4420000e+03   4.4270000e-02
   1.1940000e+03   1.6530000e-02
   7.0000000e+01   5.8000000e-04
   2.1480000e+03   4.1120000e-02
   2.0460000e+03   4.3840000e-02
   1.5600000e+03   2.0770000e-02
   2.1600000e+02   1.3300000e-03
   4.2000000e+02   4.3100000e-03
   1.0800000e+03   1.9000000e-02
   9.7600000e+02   2.2250000e-02
   7.7600000e+02   1.7570000e-02
   1.7850000e+02   1.2200000e-03
   1.6800000e+03   2.9260000e-02
   1.6150000e+03   3.5780000e-02
   1.4750000e+03   3.2500000e-02
   1.0505000e+03   1.0870000e-02
   1.5300000e+02   1.3900000e-03
   1.3600000e+03   3.2250000e-02
   1.3240000e+03   3.4200000e-02
   1.2280000e+03   3.0190000e-02
   1.1025000e+03   1.7680000e-02
   4.4000000e+01   3.0000000e-04
   3.5600000e+02   3.3800000e-03
   3.5640000e+03   7.8450000e-02
   2.9700000e+03   6.9120000e-02
   2.1840000e+03   3.4720000e-02
   7.3200000e+02   1.1490000e-02
   3.7730000e+03   8.9710000e-02
   3.3600000e+03   8.3220000e-02
   1.8590000e+03   3.5450000e-02
   5.4450000e+02   6.4500000e-03
   5.0800000e+02   1.0800000e-02
   4.2000000e+02   5.4900000e-03
   3.7600000e+02   8.0200000e-03
   8.9100000e+02   1.7370000e-02
   6.8850000e+02   8.3700000e-03
   4.6000000e+02   9.9600000e-03
   3.8400000e+02   7.8600000e-03
   3.7240000e+03   8.7510000e-02
   3.2550000e+03   6.5430000e-02
   1.7780000e+03   2.3210000e-02
   3.9600000e+03   8.8500000e-02
   3.0380000e+03   4.3040000e-02
   3.1840000e+03   5.6270000e-02
   8.6400000e+02   8.6300000e-03
   7.0500000e+02   9.7100000e-03
   1.3405000e+03   3.5880000e-02
   1.4080000e+03   2.4250000e-02
   7.6800000e+02   9.4000000e-03
   2.8740000e+03   7.2310000e-02
   3.0745000e+03   5.3760000e-02
   3.0290000e+03   7.1210000e-02
   2.7360000e+03   7.8030000e-02
   1.8070000e+03   2.5140000e-02
   6.9300000e+02   6.5400000e-03
   3.0000000e+03   6.8940000e-02
   3.1395000e+03   6.4290000e-02
   3.1265000e+03   5.1180000e-02
   2.3340000e+03   4.4720000e-02
   2.7600000e+03   5.5150000e-02
   2.5980000e+03   6.1770000e-02
   1.3975000e+03   1.6800000e-02
   1.4400000e+02   5.2000000e-04
   5.7200000e+02   1.0020000e-02
   3.5200000e+02   3.1900000e-03
   1.8400000e+03   3.1090000e-02
   1.4600000e+03   3.1450000e-02
   9.6500000e+02   1.1690000e-02
   2.4000000e+02   2.3390000e-02
   1.6800000e+02   2.8600000e-03
   1.0800000e+02   7.6000000e-04
   9.7500000e+02   1.6280000e-02
   9.1300000e+02   1.6050000e-02
   7.1000000e+02   8.1200000e-03
   1.2510000e+03   2.0270000e-02
   9.2250000e+02   1.6650000e-02
   5.0400000e+02   1.1340000e-02
   3.0400000e+02   1.8400000e-03
   9.4500000e+02   2.4150000e-02
   8.1500000e+02   1.0800000e-02
   6.3450000e+02   1.5090000e-02
   5.0000000e+02   1.2030000e-02
   8.0000000e+01   6.2000000e-04
   2.8730000e+03   7.1330000e-02
   2.4115000e+03   4.4810000e-02
   2.5620000e+03   6.0680000e-02
   1.2870000e+03   1.6360000e-02
   1.3000000e+02   1.1600000e-03
   3.0720000e+03   7.7080000e-02
   2.8200000e+03   7.1680000e-02
   2.5800000e+03   5.2630000e-02
   9.9600000e+02   1.3920000e-02
   5.6000000e+02   1.1010000e-02
   2.6600000e+02   3.6100000e-03
   1.4700000e+02   1.2400000e-03
   3.1860000e+03   9.0510000e-02
   2.6390000e+03   6.6510000e-02
   2.1125000e+03   4.0010000e-02
   8.7100000e+02   1.0020000e-02
   2.4900000e+03   5.5120000e-02
   2.3580000e+03   4.4010000e-02
   5.4500000e+02   6.3900000e-03
   2.1900000e+03   4.5240000e-02
   1.5650000e+03   2.4910000e-02
   2.1200000e+02   1.3700000e-03
   2.9810000e+03   8.6080000e-02
   3.0240000e+03   5.9260000e-02
   2.7060000e+03   7.5860000e-02
   1.8120000e+03   2.6210000e-02
   2.6400000e+02   2.0700000e-03
   4.6900000e+02   7.6300000e-03
   2.1700000e+02   2.3600000e-03
   5.2000000e+02   6.2400000e-03
   2.1780000e+03   5.2140000e-02
   2.1700000e+03   4.3950000e-02
   2.0750000e+03   4.4060000e-02
   1.4100000e+03   2.0660000e-02
   1.8900000e+02   1.7500000e-03
   4.5850000e+02   6.3900000e-03
   3.2045000e+03   7.6850000e-02
   2.8620000e+03   7.9090000e-02
   2.9510000e+03   5.5340000e-02
   2.9445000e+03   6.6930000e-02
   1.9760000e+03   2.8730000e-02
   2.3600000e+02   1.9200000e-03
   5.2000000e+02   8.8700000e-03
   4.8000000e+02   6.0100000e-03
   4.2000000e+01   7.0000000e-04
   1.8550000e+02   2.2600000e-03
   1.0850000e+03   1.7620000e-02
   5.9850000e+02   1.5050000e-02
   2.5200000e+02   2.5100000e-03
   3.4645000e+03   9.1940000e-02
   3.1395000e+03   8.1370000e-02
   2.9960000e+03   5.8550000e-02
   1.1895000e+03   1.4640000e-02
   2.5600000e+02   2.3800000e-03
   1.3365000e+03   3.1180000e-02
   1.3230000e+03   2.3970000e-02
   9.2400000e+02   2.4270000e-02
   8.4150000e+02   1.8330000e-02
   6.2400000e+02   1.4980000e-02
   2.8800000e+02   1.8500000e-03
   1.7640000e+03   4.1350000e-02
   1.8250000e+03   2.8970000e-02
   1.5300000e+03   3.2900000e-02
   3.9600000e+02   3.7600000e-03
   1.6320000e+03   4.0640000e-02
   1.7910000e+03   3.2370000e-02
   7.3350000e+02   8.1100000e-03
   3.6050000e+02   3.8400000e-03
   2.0000000e+03   3.7870000e-02
   1.5840000e+03   4.0540000e-02
   1.5615000e+03   3.7350000e-02
   7.7000000e+02   1.0370000e-02
   1.0400000e+03   2.0760000e-02
   8.6000000e+02   2.0830000e-02
   5.3200000e+02   1.3530000e-02
   4.3750000e+02   1.1280000e-02
   3.2400000e+02   3.8500000e-03
   1.5345000e+03   3.7410000e-02
   1.5075000e+03   2.7910000e-02
   1.3455000e+03   3.6820000e-02
   9.2800000e+02   2.2820000e-02
   4.2800000e+02   4.9400000e-03
   1.3475000e+03   3.2950000e-02
   1.4600000e+03   3.2970000e-02
   1.3080000e+03   2.1170000e-02
   2.0400000e+02   2.1400000e-03
   1.1040000e+03   2.2790000e-02
   1.0000000e+03   1.6030000e-02
   1.3500000e+02   1.5300000e-03
   8.8400000e+02   1.7710000e-02
   5.9200000e+02   1.1800000e-02
   4.7600000e+02   6.7400000e-03
   4.9600000e+02   9.9200000e-03
   2.5200000e+02   3.8800000e-03
   5.0800000e+02   1.3810000e-02
   3.1850000e+02   3.4700000e-03
   8.1000000e+02   1.6750000e-02
   4.2000000e+02   5.6100000e-03
   9.9300000e+02   1.8990000e-02
   1.2200000e+02   1.7100000e-03
   5.3600000e+02   1.0290000e-02
   3.2000000e+02   3.7300000e-03
   1.5000000e+01   1.9500000e-03
