# Supplementary material for: Assessment of a Takagi–Sugeno-Kang fuzzy model assembly for examination of polyphasic loglinear allometry
Source: PeerJ. 2020 Jan 6;8:e8173. doi: 10.7717/peerj.8173 (PMC6951296; doi:10.7717/peerj.8173)
Supplement: Supplemental Information 2 [file peerj-08-8173-s002.zip › METHODS/MPCA/Echavarria/Readme_first.txt]

Executable function is distinguished by a main name : main_fun_filename.m 

All remaining functions are auxiliary.

If you only wish to see the results presented in the manuscript, you must 
execute the function main_fun_results.m from the Matlab editor or from the console.

If you wish to make an adjustment using radii values other than those reported in the article,
you must execute the main_fun_tsk_mpca_model_fit.m function from the Matlab editor.
