# Supplementary material for: Assessment of a Takagi–Sugeno-Kang fuzzy model assembly for examination of polyphasic loglinear allometry
Source: PeerJ. 2020 Jan 6;8:e8173. doi: 10.7717/peerj.8173 (PMC6951296; doi:10.7717/peerj.8173)
Supplement: Supplemental Information 2 [file peerj-08-8173-s002.zip › METHODS/MPCA/Echavarria/xyhet.txt]

   2.0000000e+00   1.2587686e-04
   2.0000000e+00   1.2587686e-04
   2.0000000e+00   1.2587686e-04
   2.0000000e+00   1.2587686e-04
   2.0000000e+00   1.2587686e-04
   2.0000000e+00   1.2587686e-04
   2.0000000e+00   1.2587686e-04
   2.0000000e+00   1.2587686e-04
   2.0000000e+00   1.2587686e-04
   2.0000000e+00   1.2587686e-04
   2.0000000e+00   1.2587686e-04
   2.0000000e+00   1.2587686e-04
   2.0000000e+00   1.2587686e-04
   3.0000000e+00   1.4579050e-04
   3.0000000e+00   1.4579050e-04
   3.0000000e+00   1.4579050e-04
   3.0000000e+00   1.4579050e-04
   3.0000000e+00   1.4579050e-04
   3.0000000e+00   1.4579050e-04
   3.0000000e+00   1.4579050e-04
   3.0000000e+00   1.4579050e-04
   3.0000000e+00   1.4579050e-04
   3.0000000e+00   1.4579050e-04
   3.0000000e+00   1.4579050e-04
   3.0000000e+00   1.4579050e-04
   3.0000000e+00   1.4579050e-04
   3.0000000e+00   1.4579050e-04
   3.0000000e+00   1.4579050e-04
   3.0000000e+00   1.4579050e-04
   3.0000000e+00   1.4579050e-04
   3.0000000e+00   1.4579050e-04
   3.0000000e+00   1.4579050e-04
   3.0000000e+00   1.4579050e-04
   3.0000000e+00   1.4579050e-04
   3.0000000e+00   1.4579050e-04
   3.0000000e+00   1.4579050e-04
   3.0000000e+00   1.4579050e-04
   3.0000000e+00   1.4579050e-04
   3.0000000e+00   1.4579050e-04
   3.0000000e+00   1.4579050e-04
   3.0000000e+00   1.4579050e-04
   3.0000000e+00   1.4579050e-04
   3.0000000e+00   1.4579050e-04
   3.0000000e+00   1.4579050e-04
   3.0000000e+00   1.4579050e-04
   3.0000000e+00   1.4579050e-04
   3.0000000e+00   1.4579050e-04
   3.0000000e+00   1.4579050e-04
   3.0000000e+00   1.4579050e-04
   3.7500000e+00   1.5804083e-04
   3.7500000e+00   1.5804083e-04
   4.0000000e+00   1.6176725e-04
   4.0000000e+00   1.6176725e-04
   4.0000000e+00   1.6176725e-04
   4.0000000e+00   1.6176725e-04
   4.0000000e+00   1.6176725e-04
   4.0000000e+00   1.6176725e-04
   4.0000000e+00   1.6176725e-04
   4.0000000e+00   1.6176725e-04
   4.0000000e+00   1.6176725e-04
   4.0000000e+00   1.6176725e-04
   4.0000000e+00   1.6176725e-04
   4.0000000e+00   1.6176725e-04
   4.5000000e+00   1.6878812e-04
   4.5000000e+00   1.6878812e-04
   4.5000000e+00   1.6878812e-04
   4.5000000e+00   1.6878812e-04
   4.5000000e+00   1.6878812e-04
   4.5000000e+00   1.6878812e-04
   4.5000000e+00   1.6878812e-04
   4.5000000e+00   1.6878812e-04
   4.5000000e+00   1.6878812e-04
   4.5000000e+00   1.6878812e-04
   4.5000000e+00   1.6878812e-04
   4.5000000e+00   1.6878812e-04
   4.5000000e+00   1.6878812e-04
   4.5000000e+00   1.6878812e-04
   4.5000000e+00   1.6878812e-04
   4.5000000e+00   1.6878812e-04
   4.5000000e+00   1.6878812e-04
   4.5000000e+00   1.6878812e-04
   4.5000000e+00   1.6878812e-04
   4.5000000e+00   1.6878812e-04
   4.5000000e+00   1.6878812e-04
   4.5000000e+00   1.6878812e-04
   4.5000000e+00   1.6878812e-04
   4.5000000e+00   1.6878812e-04
   4.5000000e+00   1.6878812e-04
   4.5000000e+00   1.6878812e-04
   4.5000000e+00   1.6878812e-04
   4.5000000e+00   1.6878812e-04
   4.5000000e+00   1.6878812e-04
   4.5000000e+00   1.6878812e-04
   4.5000000e+00   1.6878812e-04
   4.5000000e+00   1.6878812e-04
   4.5000000e+00   1.6878812e-04
   4.5000000e+00   1.6878812e-04
   4.5000000e+00   1.6878812e-04
   4.5000000e+00   1.6878812e-04
   4.5000000e+00   1.6878812e-04
   4.5000000e+00   1.6878812e-04
   4.5000000e+00   1.6878812e-04
   4.5000000e+00   1.6878812e-04
   4.5000000e+00   1.6878812e-04
   4.5000000e+00   1.6878812e-04
   4.5000000e+00   1.6878812e-04
   4.5000000e+00   1.6878812e-04
   4.5000000e+00   1.6878812e-04
   4.5000000e+00   1.6878812e-04
   4.5000000e+00   1.6878812e-04
   4.5000000e+00   1.6878812e-04
   4.5000000e+00   1.6878812e-04
   4.5000000e+00   1.6878812e-04
   4.5000000e+00   1.6878812e-04
   4.5000000e+00   1.6878812e-04
   4.5000000e+00   1.6878812e-04
   4.5000000e+00   1.6878812e-04
   4.5000000e+00   1.6878812e-04
   4.5000000e+00   1.6878812e-04
   4.5000000e+00   1.6878812e-04
   4.5000000e+00   1.6878812e-04
   4.5000000e+00   1.6878812e-04
   4.5000000e+00   1.6878812e-04
   4.5000000e+00   1.6878812e-04
   4.5000000e+00   1.6878812e-04
   4.5000000e+00   1.6878812e-04
   4.5000000e+00   1.6878812e-04
   4.5000000e+00   1.6878812e-04
   4.5000000e+00   1.6878812e-04
   5.0000000e+00   1.7531550e-04
   5.0000000e+00   1.7531550e-04
   5.0000000e+00   1.7531550e-04
   5.0000000e+00   1.7531550e-04
   5.0000000e+00   1.7531550e-04
   5.0000000e+00   1.7531550e-04
   5.0000000e+00   1.7531550e-04
   5.0000000e+00   1.7531550e-04
   5.0000000e+00   1.7531550e-04
   5.0000000e+00   1.7531550e-04
   5.2500000e+00   1.7841890e-04
   5.2500000e+00   1.7841890e-04
   6.0000000e+00   1.8717900e-04
   6.0000000e+00   1.8717900e-04
   6.0000000e+00   1.8717900e-04
   6.0000000e+00   1.8717900e-04
   6.0000000e+00   1.8717900e-04
   6.0000000e+00   1.8717900e-04
   6.0000000e+00   1.8717900e-04
   6.0000000e+00   1.8717900e-04
   6.0000000e+00   1.8717900e-04
   6.0000000e+00   1.8717900e-04
   6.0000000e+00   1.8717900e-04
   6.0000000e+00   1.8717900e-04
   6.0000000e+00   1.8717900e-04
   6.0000000e+00   1.8717900e-04
   6.0000000e+00   1.8717900e-04
   6.0000000e+00   1.8717900e-04
   6.0000000e+00   1.8717900e-04
   6.0000000e+00   1.8717900e-04
   6.0000000e+00   1.8717900e-04
   6.0000000e+00   1.8717900e-04
   6.0000000e+00   1.8717900e-04
   6.0000000e+00   1.8717900e-04
   6.0000000e+00   1.8717900e-04
   6.0000000e+00   1.8717900e-04
   6.0000000e+00   1.8717900e-04
   6.0000000e+00   1.8717900e-04
   6.0000000e+00   1.8717900e-04
   6.0000000e+00   1.8717900e-04
   6.0000000e+00   1.8717900e-04
   6.0000000e+00   1.8717900e-04
   6.0000000e+00   1.8717900e-04
   6.0000000e+00   1.8717900e-04
   6.0000000e+00   1.8717900e-04
   6.0000000e+00   1.8717900e-04
   6.0000000e+00   1.8717900e-04
   6.0000000e+00   1.8717900e-04
   6.0000000e+00   1.8717900e-04
   6.0000000e+00   1.8717900e-04
   6.0000000e+00   1.8717900e-04
   6.0000000e+00   1.8717900e-04
   6.0000000e+00   1.8717900e-04
   6.0000000e+00   1.8717900e-04
   6.0000000e+00   1.8717900e-04
   6.0000000e+00   1.8717900e-04
   6.0000000e+00   1.8717900e-04
   6.0000000e+00   1.8717900e-04
   6.0000000e+00   1.8717900e-04
   6.0000000e+00   1.8717900e-04
   6.0000000e+00   1.8717900e-04
   6.0000000e+00   1.8717900e-04
   6.0000000e+00   1.8717900e-04
   6.0000000e+00   1.8717900e-04
   6.0000000e+00   1.8717900e-04
   6.0000000e+00   1.8717900e-04
   6.0000000e+00   1.8717900e-04
   6.0000000e+00   1.8717900e-04
   6.0000000e+00   1.8717900e-04
   6.0000000e+00   1.8717900e-04
   6.0000000e+00   1.8717900e-04
   6.0000000e+00   1.8717900e-04
   6.0000000e+00   1.8717900e-04
   6.0000000e+00   1.8717900e-04
   6.0000000e+00   1.8717900e-04
   6.0000000e+00   1.8717900e-04
   6.0000000e+00   1.8717900e-04
   6.0000000e+00   1.8717900e-04
   6.0000000e+00   1.8717900e-04
   6.0000000e+00   1.8717900e-04
   6.0000000e+00   1.8717900e-04
   6.0000000e+00   1.8717900e-04
   6.0000000e+00   1.8717900e-04
   6.0000000e+00   1.8717900e-04
   6.0000000e+00   1.8717900e-04
   6.0000000e+00   1.8717900e-04
   6.0000000e+00   1.8717900e-04
   6.0000000e+00   1.8717900e-04
   6.0000000e+00   1.8717900e-04
   6.0000000e+00   1.8717900e-04
   6.0000000e+00   1.8717900e-04
   6.0000000e+00   1.8717900e-04
   6.0000000e+00   1.8717900e-04
   6.0000000e+00   1.8717900e-04
   6.0000000e+00   1.8717900e-04
   6.0000000e+00   1.8717900e-04
   7.0000000e+00   1.9778706e-04
   7.0000000e+00   1.9778706e-04
   7.0000000e+00   1.9778706e-04
   7.0000000e+00   1.9778706e-04
   7.0000000e+00   1.9778706e-04
   7.0000000e+00   1.9778706e-04
   7.5000000e+00   2.0270982e-04
   7.5000000e+00   2.0270982e-04
   7.5000000e+00   2.0270982e-04
   7.5000000e+00   2.0270982e-04
   7.5000000e+00   2.0270982e-04
   7.5000000e+00   2.0270982e-04
   7.5000000e+00   2.0270982e-04
   7.5000000e+00   2.0270982e-04
   7.5000000e+00   2.0270982e-04
   7.5000000e+00   2.0270982e-04
   7.5000000e+00   2.0270982e-04
   7.5000000e+00   2.0270982e-04
   7.5000000e+00   2.0270982e-04
   7.5000000e+00   2.0270982e-04
   7.5000000e+00   2.0270982e-04
   7.5000000e+00   2.0270982e-04
   7.5000000e+00   2.0270982e-04
   7.5000000e+00   2.0270982e-04
   7.5000000e+00   2.0270982e-04
   7.5000000e+00   2.0270982e-04
   7.5000000e+00   2.0270982e-04
   7.5000000e+00   2.0270982e-04
   7.5000000e+00   2.0270982e-04
   7.5000000e+00   2.0270982e-04
   7.5000000e+00   2.0270982e-04
   7.5000000e+00   2.0270982e-04
   7.5000000e+00   2.0270982e-04
   7.5000000e+00   2.0270982e-04
   7.5000000e+00   2.0270982e-04
   7.5000000e+00   2.0270982e-04
   7.5000000e+00   2.0270982e-04
   7.5000000e+00   2.0270982e-04
   7.5000000e+00   2.0270982e-04
   7.5000000e+00   2.0270982e-04
   7.5000000e+00   2.0270982e-04
   7.5000000e+00   2.0270982e-04
   7.5000000e+00   2.0270982e-04
   7.5000000e+00   2.0270982e-04
   7.5000000e+00   2.0270982e-04
   7.5000000e+00   2.0270982e-04
   7.5000000e+00   2.0270982e-04
   7.5000000e+00   2.0270982e-04
   7.5000000e+00   2.0270982e-04
   7.5000000e+00   2.0270982e-04
   7.5000000e+00   2.0270982e-04
   7.5000000e+00   2.0270982e-04
   8.0000000e+00   2.0741375e-04
   8.0000000e+00   2.0741375e-04
   8.0000000e+00   2.0741375e-04
   8.0000000e+00   2.0741375e-04
   8.0000000e+00   2.0741375e-04
   8.0000000e+00   2.0741375e-04
   8.0000000e+00   2.0741375e-04
   8.0000000e+00   2.0741375e-04
   8.0000000e+00   2.0741375e-04
   8.0000000e+00   2.0741375e-04
   8.0000000e+00   2.0741375e-04
   8.0000000e+00   2.0741375e-04
   8.0000000e+00   2.0741375e-04
   8.0000000e+00   2.0741375e-04
   8.0000000e+00   2.0741375e-04
   8.0000000e+00   2.0741375e-04
   8.0000000e+00   2.0741375e-04
   8.0000000e+00   2.0741375e-04
   8.0000000e+00   2.0741375e-04
   8.0000000e+00   2.0741375e-04
   8.0000000e+00   2.0741375e-04
   8.0000000e+00   2.0741375e-04
   8.0000000e+00   2.0741375e-04
   8.0000000e+00   2.0741375e-04
   8.0000000e+00   2.0741375e-04
   8.0000000e+00   2.0741375e-04
   8.0000000e+00   2.0741375e-04
   8.0000000e+00   2.0741375e-04
   8.0000000e+00   2.0741375e-04
   8.0000000e+00   2.0741375e-04
   8.0000000e+00   2.0741375e-04
   8.0000000e+00   2.0741375e-04
   8.0000000e+00   2.0741375e-04
   9.0000000e+00   2.1624712e-04
   9.0000000e+00   2.1624712e-04
   9.0000000e+00   2.1624712e-04
   9.0000000e+00   2.1624712e-04
   9.0000000e+00   2.1624712e-04
   9.0000000e+00   2.1624712e-04
   9.0000000e+00   2.1624712e-04
   9.0000000e+00   2.1624712e-04
   9.0000000e+00   2.1624712e-04
   9.0000000e+00   2.1624712e-04
   9.0000000e+00   2.1624712e-04
   9.0000000e+00   2.1624712e-04
   9.0000000e+00   2.1624712e-04
   9.0000000e+00   2.1624712e-04
   9.0000000e+00   2.1624712e-04
   9.0000000e+00   2.1624712e-04
   9.0000000e+00   2.1624712e-04
   9.0000000e+00   2.1624712e-04
   9.0000000e+00   2.1624712e-04
   9.0000000e+00   2.1624712e-04
   9.0000000e+00   2.1624712e-04
   9.0000000e+00   2.1624712e-04
   9.0000000e+00   2.1624712e-04
   9.0000000e+00   2.1624712e-04
   9.0000000e+00   2.1624712e-04
   9.0000000e+00   2.1624712e-04
   9.0000000e+00   2.1624712e-04
   9.0000000e+00   2.1624712e-04
   9.0000000e+00   2.1624712e-04
   9.0000000e+00   2.1624712e-04
   9.0000000e+00   2.1624712e-04
   9.0000000e+00   2.1624712e-04
   9.0000000e+00   2.1624712e-04
   9.0000000e+00   2.1624712e-04
   9.0000000e+00   2.1624712e-04
   9.0000000e+00   2.1624712e-04
   9.0000000e+00   2.1624712e-04
   9.0000000e+00   2.1624712e-04
   9.0000000e+00   2.1624712e-04
   9.0000000e+00   2.1624712e-04
   9.0000000e+00   2.1624712e-04
   9.0000000e+00   2.1624712e-04
   9.0000000e+00   2.1624712e-04
   9.0000000e+00   2.1624712e-04
   9.0000000e+00   2.1624712e-04
   1.0000000e+01   2.2442360e-04
   1.0000000e+01   2.2442360e-04
   1.0000000e+01   2.2442360e-04
   1.0000000e+01   2.2442360e-04
   1.0000000e+01   2.2442360e-04
   1.0000000e+01   2.2442360e-04
   1.0000000e+01   2.2442360e-04
   1.0000000e+01   2.2442360e-04
   1.0000000e+01   2.2442360e-04
   1.0000000e+01   2.2442360e-04
   1.0000000e+01   2.2442360e-04
   1.0000000e+01   2.2442360e-04
   1.0000000e+01   2.2442360e-04
   1.0000000e+01   2.2442360e-04
   1.0000000e+01   2.2442360e-04
   1.0000000e+01   2.2442360e-04
   1.0000000e+01   2.2442360e-04
   1.0000000e+01   2.2442360e-04
   1.0000000e+01   2.2442360e-04
   1.0000000e+01   2.2442360e-04
   1.0000000e+01   2.2442360e-04
   1.0000000e+01   2.2442360e-04
   1.0000000e+01   2.2442360e-04
   1.0000000e+01   2.2442360e-04
   1.0000000e+01   2.2442360e-04
   1.0000000e+01   2.2442360e-04
   1.0000000e+01   2.2442360e-04
   1.0000000e+01   2.2442360e-04
   1.0000000e+01   2.2442360e-04
   1.0000000e+01   2.2442360e-04
   1.0000000e+01   2.2442360e-04
   1.0000000e+01   2.2442360e-04
   1.0000000e+01   2.2442360e-04
   1.0000000e+01   2.2442360e-04
   1.0000000e+01   2.2442360e-04
   1.0000000e+01   2.2442360e-04
   1.0000000e+01   2.2442360e-04
   1.0000000e+01   2.2442360e-04
   1.0000000e+01   2.2442360e-04
   1.0000000e+01   2.2442360e-04
   1.0000000e+01   2.2442360e-04
   1.0000000e+01   2.2442360e-04
   1.0000000e+01   2.2442360e-04
   1.0000000e+01   2.2442360e-04
   1.0000000e+01   2.2442360e-04
   1.0000000e+01   2.2442360e-04
   1.0000000e+01   2.2442360e-04
   1.0500000e+01   2.2829885e-04
   1.0500000e+01   2.2829885e-04
   1.0500000e+01   2.2829885e-04
   1.0500000e+01   2.2829885e-04
   1.0500000e+01   2.2829885e-04
   1.0500000e+01   2.2829885e-04
   1.0500000e+01   2.2829885e-04
   1.0500000e+01   2.2829885e-04
   1.0500000e+01   2.2829885e-04
   1.0500000e+01   2.2829885e-04
   1.0500000e+01   2.2829885e-04
   1.0500000e+01   2.2829885e-04
   1.0500000e+01   2.2829885e-04
   1.0500000e+01   2.2829885e-04
   1.0500000e+01   2.2829885e-04
   1.0500000e+01   2.2829885e-04
   1.0500000e+01   2.2829885e-04
   1.0500000e+01   2.2829885e-04
   1.0500000e+01   2.2829885e-04
   1.2000000e+01   2.3919873e-04
   1.2000000e+01   2.3919873e-04
   1.2000000e+01   2.3919873e-04
   1.2000000e+01   2.3919873e-04
   1.2000000e+01   2.3919873e-04
   1.2000000e+01   2.3919873e-04
   1.2000000e+01   2.3919873e-04
   1.2000000e+01   2.3919873e-04
   1.2000000e+01   2.3919873e-04
   1.2000000e+01   2.3919873e-04
   1.2000000e+01   2.3919873e-04
   1.2000000e+01   2.3919873e-04
   1.2000000e+01   2.3919873e-04
   1.2000000e+01   2.3919873e-04
   1.2000000e+01   2.3919873e-04
   1.2000000e+01   2.3919873e-04
   1.2000000e+01   2.3919873e-04
   1.2000000e+01   2.3919873e-04
   1.2000000e+01   2.3919873e-04
   1.2000000e+01   2.3919873e-04
   1.2000000e+01   2.3919873e-04
   1.2000000e+01   2.3919873e-04
   1.2000000e+01   2.3919873e-04
   1.2000000e+01   2.3919873e-04
   1.2000000e+01   2.3919873e-04
   1.2000000e+01   2.3919873e-04
   1.2000000e+01   2.3919873e-04
   1.2000000e+01   2.3919873e-04
   1.2000000e+01   2.3919873e-04
   1.2000000e+01   2.3919873e-04
   1.2000000e+01   2.3919873e-04
   1.2000000e+01   2.3919873e-04
   1.2000000e+01   2.3919873e-04
   1.2000000e+01   2.3919873e-04
   1.2000000e+01   2.3919873e-04
   1.2000000e+01   2.3919873e-04
   1.2000000e+01   2.3919873e-04
   1.2000000e+01   2.3919873e-04
   1.2000000e+01   2.3919873e-04
   1.2000000e+01   2.3919873e-04
   1.2000000e+01   2.3919873e-04
   1.2000000e+01   2.3919873e-04
   1.2000000e+01   2.3919873e-04
   1.2000000e+01   2.3919873e-04
   1.2000000e+01   2.3919873e-04
   1.2000000e+01   2.3919873e-04
   1.2000000e+01   2.3919873e-04
   1.2000000e+01   2.3919873e-04
   1.2000000e+01   2.3919873e-04
   1.2000000e+01   2.3919873e-04
   1.2000000e+01   2.3919873e-04
   1.2000000e+01   2.3919873e-04
   1.2000000e+01   2.3919873e-04
   1.2000000e+01   2.3919873e-04
   1.2000000e+01   2.3919873e-04
   1.2000000e+01   2.3919873e-04
   1.2000000e+01   2.3919873e-04
   1.2000000e+01   2.3919873e-04
   1.2000000e+01   2.3919873e-04
   1.2000000e+01   2.3919873e-04
   1.2000000e+01   2.3919873e-04
   1.2000000e+01   2.3919873e-04
   1.2500000e+01   2.4261929e-04
   1.2500000e+01   2.4261929e-04
   1.2500000e+01   2.4261929e-04
   1.2500000e+01   2.4261929e-04
   1.2500000e+01   2.4261929e-04
   1.3000000e+01   2.4594624e-04
   1.3500000e+01   2.4918633e-04
   1.3500000e+01   2.4918633e-04
   1.3500000e+01   2.4918633e-04
   1.3500000e+01   2.4918633e-04
   1.3500000e+01   2.4918633e-04
   1.3500000e+01   2.4918633e-04
   1.3500000e+01   2.4918633e-04
   1.3500000e+01   2.4918633e-04
   1.3500000e+01   2.4918633e-04
   1.3500000e+01   2.4918633e-04
   1.3500000e+01   2.4918633e-04
   1.3500000e+01   2.4918633e-04
   1.3500000e+01   2.4918633e-04
   1.3500000e+01   2.4918633e-04
   1.3500000e+01   2.4918633e-04
   1.3500000e+01   2.4918633e-04
   1.3500000e+01   2.4918633e-04
   1.3750000e+01   2.5077579e-04
   1.4000000e+01   2.5234587e-04
   1.4000000e+01   2.5234587e-04
   1.4000000e+01   2.5234587e-04
   1.4000000e+01   2.5234587e-04
   1.4000000e+01   2.5234587e-04
   1.4000000e+01   2.5234587e-04
   1.4000000e+01   2.5234587e-04
   1.4000000e+01   2.5234587e-04
   1.4000000e+01   2.5234587e-04
   1.4000000e+01   2.5234587e-04
   1.4000000e+01   2.5234587e-04
   1.4000000e+01   2.5234587e-04
   1.4000000e+01   2.5234587e-04
   1.4000000e+01   2.5234587e-04
   1.4000000e+01   2.5234587e-04
   1.4000000e+01   2.5234587e-04
   1.4000000e+01   2.5234587e-04
   1.4000000e+01   2.5234587e-04
   1.4000000e+01   2.5234587e-04
   1.4000000e+01   2.5234587e-04
   1.4000000e+01   2.5234587e-04
   1.4000000e+01   2.5234587e-04
   1.4000000e+01   2.5234587e-04
   1.4000000e+01   2.5234587e-04
   1.4000000e+01   2.5234587e-04
   1.4000000e+01   2.5234587e-04
   1.4000000e+01   2.5234587e-04
   1.4000000e+01   2.5234587e-04
   1.4000000e+01   2.5234587e-04
   1.4000000e+01   2.5234587e-04
   1.4000000e+01   2.5234587e-04
   1.4000000e+01   2.5234587e-04
   1.4000000e+01   2.5234587e-04
   1.4000000e+01   2.5234587e-04
   1.4000000e+01   2.5234587e-04
   1.4000000e+01   2.5234587e-04
   1.4000000e+01   2.5234587e-04
   1.4000000e+01   2.5234587e-04
   1.4000000e+01   2.5234587e-04
   1.4000000e+01   2.5234587e-04
   1.4000000e+01   2.5234587e-04
   1.4000000e+01   2.5234587e-04
   1.4000000e+01   2.5234587e-04
   1.4000000e+01   2.5234587e-04
   1.4000000e+01   2.5234587e-04
   1.4000000e+01   2.5234587e-04
   1.4000000e+01   2.5234587e-04
   1.4000000e+01   2.5234587e-04
   1.4000000e+01   2.5234587e-04
   1.4000000e+01   2.5234587e-04
   1.4000000e+01   2.5234587e-04
   1.4000000e+01   2.5234587e-04
   1.4000000e+01   2.5234587e-04
   1.4000000e+01   2.5234587e-04
   1.5000000e+01   2.5844660e-04
   1.5000000e+01   2.5844660e-04
   1.5000000e+01   2.5844660e-04
   1.5000000e+01   2.5844660e-04
   1.5000000e+01   2.5844660e-04
   1.5000000e+01   2.5844660e-04
   1.5000000e+01   2.5844660e-04
   1.5000000e+01   2.5844660e-04
   1.5000000e+01   2.5844660e-04
   1.5000000e+01   2.5844660e-04
   1.5000000e+01   2.5844660e-04
   1.5000000e+01   2.5844660e-04
   1.5000000e+01   2.5844660e-04
   1.5000000e+01   2.5844660e-04
   1.5000000e+01   2.5844660e-04
   1.5000000e+01   2.5844660e-04
   1.5000000e+01   2.5844660e-04
   1.5000000e+01   2.5844660e-04
   1.5000000e+01   2.5844660e-04
   1.5000000e+01   2.5844660e-04
   1.5000000e+01   2.5844660e-04
   1.5000000e+01   2.5844660e-04
   1.5000000e+01   2.5844660e-04
   1.5000000e+01   2.5844660e-04
   1.5000000e+01   2.5844660e-04
   1.5000000e+01   2.5844660e-04
   1.5000000e+01   2.5844660e-04
   1.5000000e+01   2.5844660e-04
   1.5000000e+01   2.5844660e-04
   1.5000000e+01   2.5844660e-04
   1.5000000e+01   2.5844660e-04
   1.6000000e+01   2.6429193e-04
   1.6000000e+01   2.6429193e-04
   1.6000000e+01   2.6429193e-04
   1.6000000e+01   2.6429193e-04
   1.6000000e+01   2.6429193e-04
   1.6000000e+01   2.6429193e-04
   1.6000000e+01   2.6429193e-04
   1.6000000e+01   2.6429193e-04
   1.6000000e+01   2.6429193e-04
   1.6000000e+01   2.6429193e-04
   1.6000000e+01   2.6429193e-04
   1.6000000e+01   2.6429193e-04
   1.6000000e+01   2.6429193e-04
   1.6000000e+01   2.6429193e-04
   1.6000000e+01   2.6429193e-04
   1.6000000e+01   2.6429193e-04
   1.6000000e+01   2.6429193e-04
   1.6000000e+01   2.6429193e-04
   1.6000000e+01   2.6429193e-04
   1.6000000e+01   2.6429193e-04
   1.6000000e+01   2.6429193e-04
   1.6000000e+01   2.6429193e-04
   1.6000000e+01   2.6429193e-04
   1.6000000e+01   2.6429193e-04
   1.6000000e+01   2.6429193e-04
   1.6000000e+01   2.6429193e-04
   1.6000000e+01   2.6429193e-04
   1.6000000e+01   2.6429193e-04
   1.6000000e+01   2.6429193e-04
   1.6000000e+01   2.6429193e-04
   1.6000000e+01   2.6429193e-04
   1.6000000e+01   2.6429193e-04
   1.6000000e+01   2.6429193e-04
   1.6000000e+01   2.6429193e-04
   1.6000000e+01   2.6429193e-04
   1.6500000e+01   2.6713126e-04
   1.6500000e+01   2.6713126e-04
   1.6500000e+01   2.6713126e-04
   1.6500000e+01   2.6713126e-04
   1.6500000e+01   2.6713126e-04
   1.6500000e+01   2.6713126e-04
   1.6500000e+01   2.6713126e-04
   1.6500000e+01   2.6713126e-04
   1.6500000e+01   2.6713126e-04
   1.6500000e+01   2.6713126e-04
   1.6500000e+01   2.6713126e-04
   1.7500000e+01   2.7266640e-04
   1.7500000e+01   2.7266640e-04
   1.7500000e+01   2.7266640e-04
   1.7500000e+01   2.7266640e-04
   1.7500000e+01   2.7266640e-04
   1.7500000e+01   2.7266640e-04
   1.7500000e+01   2.7266640e-04
   1.7500000e+01   2.7266640e-04
   1.7500000e+01   2.7266640e-04
   1.7500000e+01   2.7266640e-04
   1.7500000e+01   2.7266640e-04
   1.7500000e+01   2.7266640e-04
   1.7500000e+01   2.7266640e-04
   1.7500000e+01   2.7266640e-04
   1.7500000e+01   2.7266640e-04
   1.7500000e+01   2.7266640e-04
   1.8000000e+01   2.7537096e-04
   1.8000000e+01   2.7537096e-04
   1.8000000e+01   2.7537096e-04
   1.8000000e+01   2.7537096e-04
   1.8000000e+01   2.7537096e-04
   1.8000000e+01   2.7537096e-04
   1.8000000e+01   2.7537096e-04
   1.8000000e+01   2.7537096e-04
   1.8000000e+01   2.7537096e-04
   1.8000000e+01   2.7537096e-04
   1.8000000e+01   2.7537096e-04
   1.8000000e+01   2.7537096e-04
   1.8000000e+01   2.7537096e-04
   1.8000000e+01   2.7537096e-04
   1.8000000e+01   2.7537096e-04
   1.8000000e+01   2.7537096e-04
   1.8000000e+01   2.7537096e-04
   1.8000000e+01   2.7537096e-04
   1.8000000e+01   2.7537096e-04
   1.8000000e+01   2.7537096e-04
   1.8000000e+01   2.7537096e-04
   1.8000000e+01   2.7537096e-04
   1.8000000e+01   2.7537096e-04
   1.8000000e+01   2.7537096e-04
   1.8000000e+01   2.7537096e-04
   1.8000000e+01   2.7537096e-04
   1.8000000e+01   2.7537096e-04
   1.8000000e+01   2.7537096e-04
   1.8000000e+01   2.7537096e-04
   1.8000000e+01   2.7537096e-04
   1.8000000e+01   2.7537096e-04
   1.8000000e+01   2.7537096e-04
   1.8000000e+01   2.7537096e-04
   1.8000000e+01   2.7537096e-04
   1.8000000e+01   2.7537096e-04
   1.8000000e+01   2.7537096e-04
   1.8000000e+01   2.7537096e-04
   1.8000000e+01   2.7537096e-04
   1.8000000e+01   2.7537096e-04
   1.8000000e+01   2.7537096e-04
   1.8000000e+01   2.7537096e-04
   1.8000000e+01   2.7537096e-04
   1.8000000e+01   2.7537096e-04
   1.8000000e+01   2.7537096e-04
   1.8000000e+01   2.7537096e-04
   1.8000000e+01   2.7537096e-04
   1.8000000e+01   2.7537096e-04
   1.8000000e+01   2.7537096e-04
   1.8500000e+01   2.7803914e-04
   1.9500000e+01   2.8328248e-04
   1.9500000e+01   2.8328248e-04
   1.9500000e+01   2.8328248e-04
   1.9500000e+01   2.8328248e-04
   1.9500000e+01   2.8328248e-04
   1.9500000e+01   2.8328248e-04
   2.0000000e+01   2.8586547e-04
   2.0000000e+01   2.8586547e-04
   2.0000000e+01   2.8586547e-04
   2.0000000e+01   2.8586547e-04
   2.0000000e+01   2.8586547e-04
   2.0000000e+01   2.8586547e-04
   2.0000000e+01   2.8586547e-04
   2.0000000e+01   2.8586547e-04
   2.0000000e+01   2.8586547e-04
   2.0000000e+01   2.8586547e-04
   2.0000000e+01   2.8586547e-04
   2.0000000e+01   2.8586547e-04
   2.0000000e+01   2.8586547e-04
   2.0000000e+01   2.8586547e-04
   2.0000000e+01   2.8586547e-04
   2.0000000e+01   2.8586547e-04
   2.0000000e+01   2.8586547e-04
   2.0000000e+01   2.8586547e-04
   2.0000000e+01   2.8586547e-04
   2.0000000e+01   2.8586547e-04
   2.0000000e+01   2.8586547e-04
   2.0000000e+01   2.8586547e-04
   2.0000000e+01   2.8586547e-04
   2.0000000e+01   2.8586547e-04
   2.0000000e+01   2.8586547e-04
   2.0000000e+01   2.8586547e-04
   2.0000000e+01   2.8586547e-04
   2.0000000e+01   2.8586547e-04
   2.0000000e+01   2.8586547e-04
   2.0000000e+01   2.8586547e-04
   2.0000000e+01   2.8586547e-04
   2.0000000e+01   2.8586547e-04
   2.0000000e+01   2.8586547e-04
   2.0000000e+01   2.8586547e-04
   2.0000000e+01   2.8586547e-04
   2.0000000e+01   2.8586547e-04
   2.0000000e+01   2.8586547e-04
   2.0000000e+01   2.8586547e-04
   2.0000000e+01   2.8586547e-04
   2.0000000e+01   2.8586547e-04
   2.0000000e+01   2.8586547e-04
   2.0000000e+01   2.8586547e-04
   2.0000000e+01   2.8586547e-04
   2.0000000e+01   2.8586547e-04
   2.0000000e+01   2.8586547e-04
   2.0000000e+01   2.8586547e-04
   2.0000000e+01   2.8586547e-04
   2.0000000e+01   2.8586547e-04
   2.0000000e+01   2.8586547e-04
   2.0000000e+01   2.8586547e-04
   2.0000000e+01   2.8586547e-04
   2.0000000e+01   2.8586547e-04
   2.0000000e+01   2.8586547e-04
   2.0000000e+01   2.8586547e-04
   2.0000000e+01   2.8586547e-04
   2.0000000e+01   2.8586547e-04
   2.0000000e+01   2.8586547e-04
   2.1000000e+01   2.9097297e-04
   2.1000000e+01   2.9097297e-04
   2.1000000e+01   2.9097297e-04
   2.1000000e+01   2.9097297e-04
   2.1000000e+01   2.9097297e-04
   2.1000000e+01   2.9097297e-04
   2.1000000e+01   2.9097297e-04
   2.1000000e+01   2.9097297e-04
   2.2000000e+01   2.9602680e-04
   2.2000000e+01   2.9602680e-04
   2.2000000e+01   2.9602680e-04
   2.2000000e+01   2.9602680e-04
   2.2000000e+01   2.9602680e-04
   2.2000000e+01   2.9602680e-04
   2.2000000e+01   2.9602680e-04
   2.2000000e+01   2.9602680e-04
   2.2000000e+01   2.9602680e-04
   2.2000000e+01   2.9602680e-04
   2.2000000e+01   2.9602680e-04
   2.2000000e+01   2.9602680e-04
   2.2000000e+01   2.9602680e-04
   2.2000000e+01   2.9602680e-04
   2.2000000e+01   2.9602680e-04
   2.2000000e+01   2.9602680e-04
   2.2000000e+01   2.9602680e-04
   2.2000000e+01   2.9602680e-04
   2.2000000e+01   2.9602680e-04
   2.2000000e+01   2.9602680e-04
   2.2000000e+01   2.9602680e-04
   2.2000000e+01   2.9602680e-04
   2.2000000e+01   2.9602680e-04
   2.2000000e+01   2.9602680e-04
   2.2000000e+01   2.9602680e-04
   2.2000000e+01   2.9602680e-04
   2.2000000e+01   2.9602680e-04
   2.2000000e+01   2.9602680e-04
   2.2500000e+01   2.9854241e-04
   2.2500000e+01   2.9854241e-04
   2.2500000e+01   2.9854241e-04
   2.2500000e+01   2.9854241e-04
   2.2500000e+01   2.9854241e-04
   2.2500000e+01   2.9854241e-04
   2.2500000e+01   2.9854241e-04
   2.2500000e+01   2.9854241e-04
   2.2500000e+01   2.9854241e-04
   2.2500000e+01   2.9854241e-04
   2.2500000e+01   2.9854241e-04
   2.2500000e+01   2.9854241e-04
   2.2500000e+01   2.9854241e-04
   2.2500000e+01   2.9854241e-04
   2.2500000e+01   2.9854241e-04
   2.2500000e+01   2.9854241e-04
   2.2500000e+01   2.9854241e-04
   2.2500000e+01   2.9854241e-04
   2.2500000e+01   2.9854241e-04
   2.2500000e+01   2.9854241e-04
   2.2500000e+01   2.9854241e-04
   2.2500000e+01   2.9854241e-04
   2.2500000e+01   2.9854241e-04
   2.2500000e+01   2.9854241e-04
   2.2500000e+01   2.9854241e-04
   2.2500000e+01   2.9854241e-04
   2.2500000e+01   2.9854241e-04
   2.2500000e+01   2.9854241e-04
   2.4000000e+01   3.0608487e-04
   2.4000000e+01   3.0608487e-04
   2.4000000e+01   3.0608487e-04
   2.4000000e+01   3.0608487e-04
   2.4000000e+01   3.0608487e-04
   2.4000000e+01   3.0608487e-04
   2.4000000e+01   3.0608487e-04
   2.4000000e+01   3.0608487e-04
   2.4000000e+01   3.0608487e-04
   2.4000000e+01   3.0608487e-04
   2.4000000e+01   3.0608487e-04
   2.4000000e+01   3.0608487e-04
   2.4000000e+01   3.0608487e-04
   2.4000000e+01   3.0608487e-04
   2.4000000e+01   3.0608487e-04
   2.4000000e+01   3.0608487e-04
   2.4000000e+01   3.0608487e-04
   2.4000000e+01   3.0608487e-04
   2.4000000e+01   3.0608487e-04
   2.4000000e+01   3.0608487e-04
   2.4000000e+01   3.0608487e-04
   2.4000000e+01   3.0608487e-04
   2.4000000e+01   3.0608487e-04
   2.4000000e+01   3.0608487e-04
   2.4000000e+01   3.0608487e-04
   2.4000000e+01   3.0608487e-04
   2.4000000e+01   3.0608487e-04
   2.4000000e+01   3.0608487e-04
   2.4000000e+01   3.0608487e-04
   2.4000000e+01   3.0608487e-04
   2.4000000e+01   3.0608487e-04
   2.4000000e+01   3.0608487e-04
   2.4000000e+01   3.0608487e-04
   2.4000000e+01   3.0608487e-04
   2.4000000e+01   3.0608487e-04
   2.5000000e+01   3.1114221e-04
   2.5000000e+01   3.1114221e-04
   2.5000000e+01   3.1114221e-04
   2.5000000e+01   3.1114221e-04
   2.5000000e+01   3.1114221e-04
   2.5000000e+01   3.1114221e-04
   2.5000000e+01   3.1114221e-04
   2.5000000e+01   3.1114221e-04
   2.5000000e+01   3.1114221e-04
   2.5000000e+01   3.1114221e-04
   2.5000000e+01   3.1114221e-04
   2.5500000e+01   3.1368906e-04
   2.5500000e+01   3.1368906e-04
   2.5500000e+01   3.1368906e-04
   2.5500000e+01   3.1368906e-04
   2.5500000e+01   3.1368906e-04
   2.6000000e+01   3.1625208e-04
   2.6000000e+01   3.1625208e-04
   2.6000000e+01   3.1625208e-04
   2.6000000e+01   3.1625208e-04
   2.6000000e+01   3.1625208e-04
   2.6000000e+01   3.1625208e-04
   2.6000000e+01   3.1625208e-04
   2.6000000e+01   3.1625208e-04
   2.6000000e+01   3.1625208e-04
   2.6000000e+01   3.1625208e-04
   2.6000000e+01   3.1625208e-04
   2.6000000e+01   3.1625208e-04
   2.6000000e+01   3.1625208e-04
   2.6000000e+01   3.1625208e-04
   2.6000000e+01   3.1625208e-04
   2.6000000e+01   3.1625208e-04
   2.6000000e+01   3.1625208e-04
   2.6000000e+01   3.1625208e-04
   2.6000000e+01   3.1625208e-04
   2.6000000e+01   3.1625208e-04
   2.6000000e+01   3.1625208e-04
   2.6000000e+01   3.1625208e-04
   2.6000000e+01   3.1625208e-04
   2.6000000e+01   3.1625208e-04
   2.6000000e+01   3.1625208e-04
   2.6000000e+01   3.1625208e-04
   2.6000000e+01   3.1625208e-04
   2.6000000e+01   3.1625208e-04
   2.6000000e+01   3.1625208e-04
   2.6000000e+01   3.1625208e-04
   2.6000000e+01   3.1625208e-04
   2.6000000e+01   3.1625208e-04
   2.6000000e+01   3.1625208e-04
   2.7000000e+01   3.2143838e-04
   2.7000000e+01   3.2143838e-04
   2.7500000e+01   3.2406737e-04
   2.7500000e+01   3.2406737e-04
   2.7500000e+01   3.2406737e-04
   2.7500000e+01   3.2406737e-04
   2.7500000e+01   3.2406737e-04
   2.7500000e+01   3.2406737e-04
   2.7500000e+01   3.2406737e-04
   2.7500000e+01   3.2406737e-04
   2.7500000e+01   3.2406737e-04
   2.7500000e+01   3.2406737e-04
   2.7500000e+01   3.2406737e-04
   2.7500000e+01   3.2406737e-04
   2.7500000e+01   3.2406737e-04
   2.7500000e+01   3.2406737e-04
   2.7500000e+01   3.2406737e-04
   2.7500000e+01   3.2406737e-04
   2.7500000e+01   3.2406737e-04
   2.7500000e+01   3.2406737e-04
   2.7500000e+01   3.2406737e-04
   2.8000000e+01   3.2672393e-04
   2.8000000e+01   3.2672393e-04
   2.8000000e+01   3.2672393e-04
   2.8000000e+01   3.2672393e-04
   2.8000000e+01   3.2672393e-04
   2.8000000e+01   3.2672393e-04
   2.8000000e+01   3.2672393e-04
   2.8000000e+01   3.2672393e-04
   2.8000000e+01   3.2672393e-04
   2.8000000e+01   3.2672393e-04
   2.8000000e+01   3.2672393e-04
   2.8000000e+01   3.2672393e-04
   2.8000000e+01   3.2672393e-04
   2.8000000e+01   3.2672393e-04
   2.8000000e+01   3.2672393e-04
   2.8000000e+01   3.2672393e-04
   2.8000000e+01   3.2672393e-04
   2.8000000e+01   3.2672393e-04
   2.8000000e+01   3.2672393e-04
   2.8000000e+01   3.2672393e-04
   2.8000000e+01   3.2672393e-04
   2.8000000e+01   3.2672393e-04
   2.8000000e+01   3.2672393e-04
   2.8500000e+01   3.2941072e-04
   3.0000000e+01   3.3767806e-04
   3.0000000e+01   3.3767806e-04
   3.0000000e+01   3.3767806e-04
   3.0000000e+01   3.3767806e-04
   3.0000000e+01   3.3767806e-04
   3.0000000e+01   3.3767806e-04
   3.0000000e+01   3.3767806e-04
   3.0000000e+01   3.3767806e-04
   3.0000000e+01   3.3767806e-04
   3.0000000e+01   3.3767806e-04
   3.0000000e+01   3.3767806e-04
   3.0000000e+01   3.3767806e-04
   3.0000000e+01   3.3767806e-04
   3.0000000e+01   3.3767806e-04
   3.0000000e+01   3.3767806e-04
   3.0000000e+01   3.3767806e-04
   3.0000000e+01   3.3767806e-04
   3.0000000e+01   3.3767806e-04
   3.0000000e+01   3.3767806e-04
   3.0000000e+01   3.3767806e-04
   3.0000000e+01   3.3767806e-04
   3.0000000e+01   3.3767806e-04
   3.0000000e+01   3.3767806e-04
   3.0000000e+01   3.3767806e-04
   3.0000000e+01   3.3767806e-04
   3.0000000e+01   3.3767806e-04
   3.0000000e+01   3.3767806e-04
   3.0000000e+01   3.3767806e-04
   3.0000000e+01   3.3767806e-04
   3.0000000e+01   3.3767806e-04
   3.0000000e+01   3.3767806e-04
   3.0000000e+01   3.3767806e-04
   3.0000000e+01   3.3767806e-04
   3.0000000e+01   3.3767806e-04
   3.0000000e+01   3.3767806e-04
   3.0000000e+01   3.3767806e-04
   3.0000000e+01   3.3767806e-04
   3.0000000e+01   3.3767806e-04
   3.0000000e+01   3.3767806e-04
   3.0000000e+01   3.3767806e-04
   3.0000000e+01   3.3767806e-04
   3.0000000e+01   3.3767806e-04
   3.0000000e+01   3.3767806e-04
   3.0000000e+01   3.3767806e-04
   3.0000000e+01   3.3767806e-04
   3.0000000e+01   3.3767806e-04
   3.0000000e+01   3.3767806e-04
   3.0000000e+01   3.3767806e-04
   3.0000000e+01   3.3767806e-04
   3.0000000e+01   3.3767806e-04
   3.0000000e+01   3.3767806e-04
   3.0000000e+01   3.3767806e-04
   3.0000000e+01   3.3767806e-04
   3.0000000e+01   3.3767806e-04
   3.0000000e+01   3.3767806e-04
   3.0000000e+01   3.3767806e-04
   3.0000000e+01   3.3767806e-04
   3.0000000e+01   3.3767806e-04
   3.1000000e+01   3.4338618e-04
   3.1500000e+01   3.4630600e-04
   3.1500000e+01   3.4630600e-04
   3.2000000e+01   3.4927250e-04
   3.2000000e+01   3.4927250e-04
   3.2000000e+01   3.4927250e-04
   3.2000000e+01   3.4927250e-04
   3.2000000e+01   3.4927250e-04
   3.2000000e+01   3.4927250e-04
   3.2000000e+01   3.4927250e-04
   3.2000000e+01   3.4927250e-04
   3.2000000e+01   3.4927250e-04
   3.2000000e+01   3.4927250e-04
   3.2000000e+01   3.4927250e-04
   3.2000000e+01   3.4927250e-04
   3.2000000e+01   3.4927250e-04
   3.2000000e+01   3.4927250e-04
   3.2000000e+01   3.4927250e-04
   3.2000000e+01   3.4927250e-04
   3.2000000e+01   3.4927250e-04
   3.2000000e+01   3.4927250e-04
   3.2500000e+01   3.5228766e-04
   3.2500000e+01   3.5228766e-04
   3.2500000e+01   3.5228766e-04
   3.2500000e+01   3.5228766e-04
   3.2500000e+01   3.5228766e-04
   3.2500000e+01   3.5228766e-04
   3.2500000e+01   3.5228766e-04
   3.2500000e+01   3.5228766e-04
   3.2500000e+01   3.5228766e-04
   3.2500000e+01   3.5228766e-04
   3.2500000e+01   3.5228766e-04
   3.2500000e+01   3.5228766e-04
   3.2500000e+01   3.5228766e-04
   3.2500000e+01   3.5228766e-04
   3.2500000e+01   3.5228766e-04
   3.3000000e+01   3.5535341e-04
   3.3000000e+01   3.5535341e-04
   3.3000000e+01   3.5535341e-04
   3.3000000e+01   3.5535341e-04
   3.3000000e+01   3.5535341e-04
   3.3000000e+01   3.5535341e-04
   3.3000000e+01   3.5535341e-04
   3.3000000e+01   3.5535341e-04
   3.4000000e+01   3.6164390e-04
   3.4000000e+01   3.6164390e-04
   3.4000000e+01   3.6164390e-04
   3.4000000e+01   3.6164390e-04
   3.4000000e+01   3.6164390e-04
   3.4000000e+01   3.6164390e-04
   3.4000000e+01   3.6164390e-04
   3.4000000e+01   3.6164390e-04
   3.4000000e+01   3.6164390e-04
   3.4000000e+01   3.6164390e-04
   3.4000000e+01   3.6164390e-04
   3.4000000e+01   3.6164390e-04
   3.4000000e+01   3.6164390e-04
   3.4000000e+01   3.6164390e-04
   3.4000000e+01   3.6164390e-04
   3.4000000e+01   3.6164390e-04
   3.4000000e+01   3.6164390e-04
   3.4000000e+01   3.6164390e-04
   3.4000000e+01   3.6164390e-04
   3.4000000e+01   3.6164390e-04
   3.4000000e+01   3.6164390e-04
   3.4000000e+01   3.6164390e-04
   3.4500000e+01   3.6487201e-04
   3.4500000e+01   3.6487201e-04
   3.5000000e+01   3.6815746e-04
   3.5000000e+01   3.6815746e-04
   3.5000000e+01   3.6815746e-04
   3.5000000e+01   3.6815746e-04
   3.5000000e+01   3.6815746e-04
   3.5000000e+01   3.6815746e-04
   3.5000000e+01   3.6815746e-04
   3.5000000e+01   3.6815746e-04
   3.5000000e+01   3.6815746e-04
   3.5000000e+01   3.6815746e-04
   3.5000000e+01   3.6815746e-04
   3.5000000e+01   3.6815746e-04
   3.5000000e+01   3.6815746e-04
   3.5000000e+01   3.6815746e-04
   3.5000000e+01   3.6815746e-04
   3.5000000e+01   3.6815746e-04
   3.5000000e+01   3.6815746e-04
   3.5000000e+01   3.6815746e-04
   3.5000000e+01   3.6815746e-04
   3.5000000e+01   3.6815746e-04
   3.6000000e+01   3.7490614e-04
   3.6000000e+01   3.7490614e-04
   3.6000000e+01   3.7490614e-04
   3.6000000e+01   3.7490614e-04
   3.6000000e+01   3.7490614e-04
   3.6000000e+01   3.7490614e-04
   3.6000000e+01   3.7490614e-04
   3.6000000e+01   3.7490614e-04
   3.6000000e+01   3.7490614e-04
   3.6000000e+01   3.7490614e-04
   3.6000000e+01   3.7490614e-04
   3.6000000e+01   3.7490614e-04
   3.6000000e+01   3.7490614e-04
   3.6000000e+01   3.7490614e-04
   3.6000000e+01   3.7490614e-04
   3.6000000e+01   3.7490614e-04
   3.6000000e+01   3.7490614e-04
   3.6000000e+01   3.7490614e-04
   3.6000000e+01   3.7490614e-04
   3.6000000e+01   3.7490614e-04
   3.6000000e+01   3.7490614e-04
   3.6000000e+01   3.7490614e-04
   3.6000000e+01   3.7490614e-04
   3.6000000e+01   3.7490614e-04
   3.7500000e+01   3.8549268e-04
   3.7500000e+01   3.8549268e-04
   3.7500000e+01   3.8549268e-04
   3.7500000e+01   3.8549268e-04
   3.7500000e+01   3.8549268e-04
   3.7500000e+01   3.8549268e-04
   3.7500000e+01   3.8549268e-04
   3.7500000e+01   3.8549268e-04
   3.7500000e+01   3.8549268e-04
   3.7500000e+01   3.8549268e-04
   3.7500000e+01   3.8549268e-04
   3.7500000e+01   3.8549268e-04
   3.7500000e+01   3.8549268e-04
   3.7500000e+01   3.8549268e-04
   3.8000000e+01   3.8914957e-04
   3.8000000e+01   3.8914957e-04
   3.8000000e+01   3.8914957e-04
   3.8000000e+01   3.8914957e-04
   3.8000000e+01   3.8914957e-04
   3.8000000e+01   3.8914957e-04
   3.8000000e+01   3.8914957e-04
   3.8000000e+01   3.8914957e-04
   3.8000000e+01   3.8914957e-04
   3.8000000e+01   3.8914957e-04
   3.8000000e+01   3.8914957e-04
   3.8000000e+01   3.8914957e-04
   3.8000000e+01   3.8914957e-04
   3.8000000e+01   3.8914957e-04
   3.8000000e+01   3.8914957e-04
   3.8000000e+01   3.8914957e-04
   3.8000000e+01   3.8914957e-04
   3.8000000e+01   3.8914957e-04
   3.8000000e+01   3.8914957e-04
   3.9000000e+01   3.9666098e-04
   3.9000000e+01   3.9666098e-04
   3.9000000e+01   3.9666098e-04
   3.9000000e+01   3.9666098e-04
   3.9000000e+01   3.9666098e-04
   3.9000000e+01   3.9666098e-04
   3.9000000e+01   3.9666098e-04
   3.9000000e+01   3.9666098e-04
   3.9000000e+01   3.9666098e-04
   3.9000000e+01   3.9666098e-04
   4.0000000e+01   4.0444090e-04
   4.0000000e+01   4.0444090e-04
   4.0000000e+01   4.0444090e-04
   4.0000000e+01   4.0444090e-04
   4.0000000e+01   4.0444090e-04
   4.0000000e+01   4.0444090e-04
   4.0000000e+01   4.0444090e-04
   4.0000000e+01   4.0444090e-04
   4.0000000e+01   4.0444090e-04
   4.0000000e+01   4.0444090e-04
   4.0000000e+01   4.0444090e-04
   4.0000000e+01   4.0444090e-04
   4.0000000e+01   4.0444090e-04
   4.0000000e+01   4.0444090e-04
   4.0000000e+01   4.0444090e-04
   4.0000000e+01   4.0444090e-04
   4.0000000e+01   4.0444090e-04
   4.0000000e+01   4.0444090e-04
   4.0000000e+01   4.0444090e-04
   4.0000000e+01   4.0444090e-04
   4.0000000e+01   4.0444090e-04
   4.0000000e+01   4.0444090e-04
   4.0000000e+01   4.0444090e-04
   4.0000000e+01   4.0444090e-04
   4.0000000e+01   4.0444090e-04
   4.0000000e+01   4.0444090e-04
   4.0000000e+01   4.0444090e-04
   4.0000000e+01   4.0444090e-04
   4.0000000e+01   4.0444090e-04
   4.0000000e+01   4.0444090e-04
   4.0000000e+01   4.0444090e-04
   4.0000000e+01   4.0444090e-04
   4.0000000e+01   4.0444090e-04
   4.0000000e+01   4.0444090e-04
   4.0000000e+01   4.0444090e-04
   4.0000000e+01   4.0444090e-04
   4.0000000e+01   4.0444090e-04
   4.0000000e+01   4.0444090e-04
   4.0000000e+01   4.0444090e-04
   4.0000000e+01   4.0444090e-04
   4.0000000e+01   4.0444090e-04
   4.0500000e+01   4.0843309e-04
   4.0500000e+01   4.0843309e-04
   4.2000000e+01   4.2082396e-04
   4.2000000e+01   4.2082396e-04
   4.2000000e+01   4.2082396e-04
   4.2000000e+01   4.2082396e-04
   4.2000000e+01   4.2082396e-04
   4.2000000e+01   4.2082396e-04
   4.2000000e+01   4.2082396e-04
   4.2000000e+01   4.2082396e-04
   4.2000000e+01   4.2082396e-04
   4.2000000e+01   4.2082396e-04
   4.2000000e+01   4.2082396e-04
   4.2000000e+01   4.2082396e-04
   4.2000000e+01   4.2082396e-04
   4.2000000e+01   4.2082396e-04
   4.2000000e+01   4.2082396e-04
   4.2000000e+01   4.2082396e-04
   4.2000000e+01   4.2082396e-04
   4.2000000e+01   4.2082396e-04
   4.2000000e+01   4.2082396e-04
   4.2000000e+01   4.2082396e-04
   4.2000000e+01   4.2082396e-04
   4.2000000e+01   4.2082396e-04
   4.2000000e+01   4.2082396e-04
   4.2000000e+01   4.2082396e-04
   4.2500000e+01   4.2509337e-04
   4.2500000e+01   4.2509337e-04
   4.2500000e+01   4.2509337e-04
   4.2500000e+01   4.2509337e-04
   4.2500000e+01   4.2509337e-04
   4.2500000e+01   4.2509337e-04
   4.2500000e+01   4.2509337e-04
   4.2500000e+01   4.2509337e-04
   4.2500000e+01   4.2509337e-04
   4.2500000e+01   4.2509337e-04
   4.2500000e+01   4.2509337e-04
   4.2500000e+01   4.2509337e-04
   4.2500000e+01   4.2509337e-04
   4.2500000e+01   4.2509337e-04
   4.2500000e+01   4.2509337e-04
   4.2500000e+01   4.2509337e-04
   4.3500000e+01   4.3384187e-04
   4.4000000e+01   4.3832104e-04
   4.4000000e+01   4.3832104e-04
   4.4000000e+01   4.3832104e-04
   4.4000000e+01   4.3832104e-04
   4.4000000e+01   4.3832104e-04
   4.4000000e+01   4.3832104e-04
   4.4000000e+01   4.3832104e-04
   4.4000000e+01   4.3832104e-04
   4.4000000e+01   4.3832104e-04
   4.4000000e+01   4.3832104e-04
   4.4000000e+01   4.3832104e-04
   4.4000000e+01   4.3832104e-04
   4.4000000e+01   4.3832104e-04
   4.4000000e+01   4.3832104e-04
   4.4000000e+01   4.3832104e-04
   4.5000000e+01   4.4748888e-04
   4.5000000e+01   4.4748888e-04
   4.5000000e+01   4.4748888e-04
   4.5000000e+01   4.4748888e-04
   4.5000000e+01   4.4748888e-04
   4.5000000e+01   4.4748888e-04
   4.5000000e+01   4.4748888e-04
   4.5000000e+01   4.4748888e-04
   4.5000000e+01   4.4748888e-04
   4.5000000e+01   4.4748888e-04
   4.5000000e+01   4.4748888e-04
   4.5000000e+01   4.4748888e-04
   4.5000000e+01   4.4748888e-04
   4.5000000e+01   4.4748888e-04
   4.5000000e+01   4.4748888e-04
   4.5000000e+01   4.4748888e-04
   4.5000000e+01   4.4748888e-04
   4.5000000e+01   4.4748888e-04
   4.5000000e+01   4.4748888e-04
   4.5000000e+01   4.4748888e-04
   4.5000000e+01   4.4748888e-04
   4.5000000e+01   4.4748888e-04
   4.5000000e+01   4.4748888e-04
   4.5000000e+01   4.4748888e-04
   4.5000000e+01   4.4748888e-04
   4.5000000e+01   4.4748888e-04
   4.5000000e+01   4.4748888e-04
   4.5000000e+01   4.4748888e-04
   4.5000000e+01   4.4748888e-04
   4.5000000e+01   4.4748888e-04
   4.5000000e+01   4.4748888e-04
   4.5000000e+01   4.4748888e-04
   4.5000000e+01   4.4748888e-04
   4.5000000e+01   4.4748888e-04
   4.5000000e+01   4.4748888e-04
   4.5000000e+01   4.4748888e-04
   4.5000000e+01   4.4748888e-04
   4.6000000e+01   4.5693481e-04
   4.6000000e+01   4.5693481e-04
   4.6000000e+01   4.5693481e-04
   4.6000000e+01   4.5693481e-04
   4.6000000e+01   4.5693481e-04
   4.6000000e+01   4.5693481e-04
   4.6000000e+01   4.5693481e-04
   4.6000000e+01   4.5693481e-04
   4.6000000e+01   4.5693481e-04
   4.6000000e+01   4.5693481e-04
   4.6000000e+01   4.5693481e-04
   4.6500000e+01   4.6176137e-04
   4.6500000e+01   4.6176137e-04
   4.7500000e+01   4.7161975e-04
   4.7500000e+01   4.7161975e-04
   4.7500000e+01   4.7161975e-04
   4.7500000e+01   4.7161975e-04
   4.7500000e+01   4.7161975e-04
   4.7500000e+01   4.7161975e-04
   4.7500000e+01   4.7161975e-04
   4.7500000e+01   4.7161975e-04
   4.7500000e+01   4.7161975e-04
   4.7500000e+01   4.7161975e-04
   4.7500000e+01   4.7161975e-04
   4.7500000e+01   4.7161975e-04
   4.7500000e+01   4.7161975e-04
   4.8000000e+01   4.7665066e-04
   4.8000000e+01   4.7665066e-04
   4.8000000e+01   4.7665066e-04
   4.8000000e+01   4.7665066e-04
   4.8000000e+01   4.7665066e-04
   4.8000000e+01   4.7665066e-04
   4.8000000e+01   4.7665066e-04
   4.8000000e+01   4.7665066e-04
   4.8000000e+01   4.7665066e-04
   4.8000000e+01   4.7665066e-04
   4.8000000e+01   4.7665066e-04
   4.8000000e+01   4.7665066e-04
   4.8000000e+01   4.7665066e-04
   4.8000000e+01   4.7665066e-04
   4.8000000e+01   4.7665066e-04
   4.8000000e+01   4.7665066e-04
   4.8000000e+01   4.7665066e-04
   4.8000000e+01   4.7665066e-04
   4.8000000e+01   4.7665066e-04
   4.8000000e+01   4.7665066e-04
   4.8000000e+01   4.7665066e-04
   4.8000000e+01   4.7665066e-04
   4.8000000e+01   4.7665066e-04
   4.8000000e+01   4.7665066e-04
   4.9000000e+01   4.8691321e-04
   4.9000000e+01   4.8691321e-04
   4.9000000e+01   4.8691321e-04
   4.9000000e+01   4.8691321e-04
   4.9000000e+01   4.8691321e-04
   4.9500000e+01   4.9214365e-04
   5.0000000e+01   4.9743931e-04
   5.0000000e+01   4.9743931e-04
   5.0000000e+01   4.9743931e-04
   5.0000000e+01   4.9743931e-04
   5.0000000e+01   4.9743931e-04
   5.0000000e+01   4.9743931e-04
   5.0000000e+01   4.9743931e-04
   5.0000000e+01   4.9743931e-04
   5.0000000e+01   4.9743931e-04
   5.0000000e+01   4.9743931e-04
   5.0000000e+01   4.9743931e-04
   5.0000000e+01   4.9743931e-04
   5.0000000e+01   4.9743931e-04
   5.0000000e+01   4.9743931e-04
   5.0000000e+01   4.9743931e-04
   5.0000000e+01   4.9743931e-04
   5.0000000e+01   4.9743931e-04
   5.0000000e+01   4.9743931e-04
   5.0000000e+01   4.9743931e-04
   5.0000000e+01   4.9743931e-04
   5.0000000e+01   4.9743931e-04
   5.0000000e+01   4.9743931e-04
   5.0000000e+01   4.9743931e-04
   5.1000000e+01   5.0822343e-04
   5.1000000e+01   5.0822343e-04
   5.1000000e+01   5.0822343e-04
   5.1000000e+01   5.0822343e-04
   5.1000000e+01   5.0822343e-04
   5.1000000e+01   5.0822343e-04
   5.1000000e+01   5.0822343e-04
   5.1000000e+01   5.0822343e-04
   5.1000000e+01   5.0822343e-04
   5.2000000e+01   5.1925949e-04
   5.2000000e+01   5.1925949e-04
   5.2000000e+01   5.1925949e-04
   5.2000000e+01   5.1925949e-04
   5.2000000e+01   5.1925949e-04
   5.2000000e+01   5.1925949e-04
   5.2000000e+01   5.1925949e-04
   5.2000000e+01   5.1925949e-04
   5.2000000e+01   5.1925949e-04
   5.2000000e+01   5.1925949e-04
   5.2000000e+01   5.1925949e-04
   5.2000000e+01   5.1925949e-04
   5.2000000e+01   5.1925949e-04
   5.2000000e+01   5.1925949e-04
   5.2500000e+01   5.2486996e-04
   5.2500000e+01   5.2486996e-04
   5.2500000e+01   5.2486996e-04
   5.2500000e+01   5.2486996e-04
   5.2500000e+01   5.2486996e-04
   5.2500000e+01   5.2486996e-04
   5.2500000e+01   5.2486996e-04
   5.2500000e+01   5.2486996e-04
   5.2500000e+01   5.2486996e-04
   5.2500000e+01   5.2486996e-04
   5.2500000e+01   5.2486996e-04
   5.2500000e+01   5.2486996e-04
   5.2500000e+01   5.2486996e-04
   5.2500000e+01   5.2486996e-04
   5.2500000e+01   5.2486996e-04
   5.2500000e+01   5.2486996e-04
   5.2500000e+01   5.2486996e-04
   5.2500000e+01   5.2486996e-04
   5.2500000e+01   5.2486996e-04
   5.2500000e+01   5.2486996e-04
   5.2500000e+01   5.2486996e-04
   5.2500000e+01   5.2486996e-04
   5.2500000e+01   5.2486996e-04
   5.2500000e+01   5.2486996e-04
   5.4000000e+01   5.4206066e-04
   5.4000000e+01   5.4206066e-04
   5.4000000e+01   5.4206066e-04
   5.4000000e+01   5.4206066e-04
   5.4000000e+01   5.4206066e-04
   5.4000000e+01   5.4206066e-04
   5.4000000e+01   5.4206066e-04
   5.4000000e+01   5.4206066e-04
   5.4000000e+01   5.4206066e-04
   5.4000000e+01   5.4206066e-04
   5.4000000e+01   5.4206066e-04
   5.4000000e+01   5.4206066e-04
   5.4000000e+01   5.4206066e-04
   5.4000000e+01   5.4206066e-04
   5.4000000e+01   5.4206066e-04
   5.4000000e+01   5.4206066e-04
   5.5000000e+01   5.5381140e-04
   5.5000000e+01   5.5381140e-04
   5.5000000e+01   5.5381140e-04
   5.5000000e+01   5.5381140e-04
   5.5000000e+01   5.5381140e-04
   5.5000000e+01   5.5381140e-04
   5.5000000e+01   5.5381140e-04
   5.5000000e+01   5.5381140e-04
   5.5000000e+01   5.5381140e-04
   5.5000000e+01   5.5381140e-04
   5.5000000e+01   5.5381140e-04
   5.5000000e+01   5.5381140e-04
   5.5000000e+01   5.5381140e-04
   5.5000000e+01   5.5381140e-04
   5.5000000e+01   5.5381140e-04
   5.5000000e+01   5.5381140e-04
   5.5000000e+01   5.5381140e-04
   5.6000000e+01   5.6578549e-04
   5.6000000e+01   5.6578549e-04
   5.6000000e+01   5.6578549e-04
   5.6000000e+01   5.6578549e-04
   5.6000000e+01   5.6578549e-04
   5.6000000e+01   5.6578549e-04
   5.6000000e+01   5.6578549e-04
   5.6000000e+01   5.6578549e-04
   5.6000000e+01   5.6578549e-04
   5.6000000e+01   5.6578549e-04
   5.6000000e+01   5.6578549e-04
   5.7000000e+01   5.7797510e-04
   5.7000000e+01   5.7797510e-04
   5.7000000e+01   5.7797510e-04
   5.7000000e+01   5.7797510e-04
   5.7000000e+01   5.7797510e-04
   5.7000000e+01   5.7797510e-04
   5.7000000e+01   5.7797510e-04
   5.7000000e+01   5.7797510e-04
   5.7000000e+01   5.7797510e-04
   5.7000000e+01   5.7797510e-04
   5.7000000e+01   5.7797510e-04
   5.7000000e+01   5.7797510e-04
   5.7000000e+01   5.7797510e-04
   5.7000000e+01   5.7797510e-04
   5.7000000e+01   5.7797510e-04
   5.7000000e+01   5.7797510e-04
   5.7000000e+01   5.7797510e-04
   5.7500000e+01   5.8414823e-04
   5.7500000e+01   5.8414823e-04
   5.7500000e+01   5.8414823e-04
   5.7500000e+01   5.8414823e-04
   5.7500000e+01   5.8414823e-04
   5.7500000e+01   5.8414823e-04
   5.7500000e+01   5.8414823e-04
   5.7500000e+01   5.8414823e-04
   5.7500000e+01   5.8414823e-04
   5.7500000e+01   5.8414823e-04
   5.7500000e+01   5.8414823e-04
   5.7500000e+01   5.8414823e-04
   5.7500000e+01   5.8414823e-04
   5.7500000e+01   5.8414823e-04
   5.7500000e+01   5.8414823e-04
   5.7500000e+01   5.8414823e-04
   5.8000000e+01   5.9037224e-04
   5.8000000e+01   5.9037224e-04
   5.8000000e+01   5.9037224e-04
   5.8000000e+01   5.9037224e-04
   5.8000000e+01   5.9037224e-04
   5.8000000e+01   5.9037224e-04
   5.8500000e+01   5.9664611e-04
   5.8500000e+01   5.9664611e-04
   5.8500000e+01   5.9664611e-04
   5.8500000e+01   5.9664611e-04
   5.9500000e+01   6.0933938e-04
   5.9500000e+01   6.0933938e-04
   5.9500000e+01   6.0933938e-04
   6.0000000e+01   6.1575676e-04
   6.0000000e+01   6.1575676e-04
   6.0000000e+01   6.1575676e-04
   6.0000000e+01   6.1575676e-04
   6.0000000e+01   6.1575676e-04
   6.0000000e+01   6.1575676e-04
   6.0000000e+01   6.1575676e-04
   6.0000000e+01   6.1575676e-04
   6.0000000e+01   6.1575676e-04
   6.0000000e+01   6.1575676e-04
   6.0000000e+01   6.1575676e-04
   6.0000000e+01   6.1575676e-04
   6.0000000e+01   6.1575676e-04
   6.0000000e+01   6.1575676e-04
   6.0000000e+01   6.1575676e-04
   6.0000000e+01   6.1575676e-04
   6.0000000e+01   6.1575676e-04
   6.0000000e+01   6.1575676e-04
   6.0000000e+01   6.1575676e-04
   6.0000000e+01   6.1575676e-04
   6.0000000e+01   6.1575676e-04
   6.0000000e+01   6.1575676e-04
   6.0000000e+01   6.1575676e-04
   6.0000000e+01   6.1575676e-04
   6.0000000e+01   6.1575676e-04
   6.0000000e+01   6.1575676e-04
   6.0000000e+01   6.1575676e-04
   6.0000000e+01   6.1575676e-04
   6.0000000e+01   6.1575676e-04
   6.0000000e+01   6.1575676e-04
   6.0000000e+01   6.1575676e-04
   6.0000000e+01   6.1575676e-04
   6.0000000e+01   6.1575676e-04
   6.0000000e+01   6.1575676e-04
   6.0000000e+01   6.1575676e-04
   6.0000000e+01   6.1575676e-04
   6.0000000e+01   6.1575676e-04
   6.0000000e+01   6.1575676e-04
   6.0000000e+01   6.1575676e-04
   6.1500000e+01   6.3527968e-04
   6.1500000e+01   6.3527968e-04
   6.2000000e+01   6.4187424e-04
   6.2000000e+01   6.4187424e-04
   6.2000000e+01   6.4187424e-04
   6.2000000e+01   6.4187424e-04
   6.2000000e+01   6.4187424e-04
   6.2000000e+01   6.4187424e-04
   6.2000000e+01   6.4187424e-04
   6.2000000e+01   6.4187424e-04
   6.2000000e+01   6.4187424e-04
   6.2500000e+01   6.4851060e-04
   6.2500000e+01   6.4851060e-04
   6.2500000e+01   6.4851060e-04
   6.2500000e+01   6.4851060e-04
   6.2500000e+01   6.4851060e-04
   6.2500000e+01   6.4851060e-04
   6.2500000e+01   6.4851060e-04
   6.2500000e+01   6.4851060e-04
   6.2500000e+01   6.4851060e-04
   6.2500000e+01   6.4851060e-04
   6.2500000e+01   6.4851060e-04
   6.2500000e+01   6.4851060e-04
   6.2500000e+01   6.4851060e-04
   6.3000000e+01   6.5518778e-04
   6.3000000e+01   6.5518778e-04
   6.3000000e+01   6.5518778e-04
   6.3000000e+01   6.5518778e-04
   6.3000000e+01   6.5518778e-04
   6.3000000e+01   6.5518778e-04
   6.3000000e+01   6.5518778e-04
   6.3000000e+01   6.5518778e-04
   6.3000000e+01   6.5518778e-04
   6.3000000e+01   6.5518778e-04
   6.3000000e+01   6.5518778e-04
   6.3000000e+01   6.5518778e-04
   6.3000000e+01   6.5518778e-04
   6.3000000e+01   6.5518778e-04
   6.3000000e+01   6.5518778e-04
   6.3000000e+01   6.5518778e-04
   6.3000000e+01   6.5518778e-04
   6.3000000e+01   6.5518778e-04
   6.3000000e+01   6.5518778e-04
   6.3000000e+01   6.5518778e-04
   6.3000000e+01   6.5518778e-04
   6.4000000e+01   6.6866067e-04
   6.4000000e+01   6.6866067e-04
   6.4000000e+01   6.6866067e-04
   6.4000000e+01   6.6866067e-04
   6.4000000e+01   6.6866067e-04
   6.4500000e+01   6.7545446e-04
   6.4500000e+01   6.7545446e-04
   6.4500000e+01   6.7545446e-04
   6.4500000e+01   6.7545446e-04
   6.4500000e+01   6.7545446e-04
   6.5000000e+01   6.8228522e-04
   6.5000000e+01   6.8228522e-04
   6.5000000e+01   6.8228522e-04
   6.5000000e+01   6.8228522e-04
   6.5000000e+01   6.8228522e-04
   6.5000000e+01   6.8228522e-04
   6.5000000e+01   6.8228522e-04
   6.5000000e+01   6.8228522e-04
   6.5000000e+01   6.8228522e-04
   6.5000000e+01   6.8228522e-04
   6.5000000e+01   6.8228522e-04
   6.5000000e+01   6.8228522e-04
   6.5000000e+01   6.8228522e-04
   6.5000000e+01   6.8228522e-04
   6.5000000e+01   6.8228522e-04
   6.6000000e+01   6.9605390e-04
   6.6000000e+01   6.9605390e-04
   6.6000000e+01   6.9605390e-04
   6.6000000e+01   6.9605390e-04
   6.6000000e+01   6.9605390e-04
   6.6000000e+01   6.9605390e-04
   6.6000000e+01   6.9605390e-04
   6.6000000e+01   6.9605390e-04
   6.6000000e+01   6.9605390e-04
   6.6000000e+01   6.9605390e-04
   6.6000000e+01   6.9605390e-04
   6.6000000e+01   6.9605390e-04
   6.6500000e+01   7.0298999e-04
   6.6500000e+01   7.0298999e-04
   6.6500000e+01   7.0298999e-04
   6.6500000e+01   7.0298999e-04
   6.6500000e+01   7.0298999e-04
   6.6500000e+01   7.0298999e-04
   6.6500000e+01   7.0298999e-04
   6.6500000e+01   7.0298999e-04
   6.6500000e+01   7.0298999e-04
   6.7500000e+01   7.1696119e-04
   6.7500000e+01   7.1696119e-04
   6.7500000e+01   7.1696119e-04
   6.7500000e+01   7.1696119e-04
   6.7500000e+01   7.1696119e-04
   6.7500000e+01   7.1696119e-04
   6.7500000e+01   7.1696119e-04
   6.7500000e+01   7.1696119e-04
   6.7500000e+01   7.1696119e-04
   6.7500000e+01   7.1696119e-04
   6.7500000e+01   7.1696119e-04
   6.7500000e+01   7.1696119e-04
   6.8000000e+01   7.2399454e-04
   6.8000000e+01   7.2399454e-04
   6.8000000e+01   7.2399454e-04
   6.8000000e+01   7.2399454e-04
   6.8000000e+01   7.2399454e-04
   6.8000000e+01   7.2399454e-04
   6.8000000e+01   7.2399454e-04
   6.8000000e+01   7.2399454e-04
   6.9000000e+01   7.3815248e-04
   6.9000000e+01   7.3815248e-04
   6.9000000e+01   7.3815248e-04
   6.9000000e+01   7.3815248e-04
   6.9000000e+01   7.3815248e-04
   6.9000000e+01   7.3815248e-04
   6.9000000e+01   7.3815248e-04
   6.9000000e+01   7.3815248e-04
   6.9000000e+01   7.3815248e-04
   6.9000000e+01   7.3815248e-04
   6.9000000e+01   7.3815248e-04
   6.9000000e+01   7.3815248e-04
   6.9000000e+01   7.3815248e-04
   6.9000000e+01   7.3815248e-04
   6.9000000e+01   7.3815248e-04
   6.9000000e+01   7.3815248e-04
   6.9000000e+01   7.3815248e-04
   6.9000000e+01   7.3815248e-04
   6.9000000e+01   7.3815248e-04
   6.9000000e+01   7.3815248e-04
   7.0000000e+01   7.5242655e-04
   7.0000000e+01   7.5242655e-04
   7.0000000e+01   7.5242655e-04
   7.0000000e+01   7.5242655e-04
   7.0000000e+01   7.5242655e-04
   7.0000000e+01   7.5242655e-04
   7.0000000e+01   7.5242655e-04
   7.0000000e+01   7.5242655e-04
   7.0000000e+01   7.5242655e-04
   7.0000000e+01   7.5242655e-04
   7.0000000e+01   7.5242655e-04
   7.0000000e+01   7.5242655e-04
   7.0000000e+01   7.5242655e-04
   7.0000000e+01   7.5242655e-04
   7.0000000e+01   7.5242655e-04
   7.0000000e+01   7.5242655e-04
   7.0000000e+01   7.5242655e-04
   7.0000000e+01   7.5242655e-04
   7.0000000e+01   7.5242655e-04
   7.0000000e+01   7.5242655e-04
   7.0000000e+01   7.5242655e-04
   7.0000000e+01   7.5242655e-04
   7.0000000e+01   7.5242655e-04
   7.0000000e+01   7.5242655e-04
   7.0500000e+01   7.5960511e-04
   7.0500000e+01   7.5960511e-04
   7.0500000e+01   7.5960511e-04
   7.2000000e+01   7.8129761e-04
   7.2000000e+01   7.8129761e-04
   7.2000000e+01   7.8129761e-04
   7.2000000e+01   7.8129761e-04
   7.2000000e+01   7.8129761e-04
   7.2000000e+01   7.8129761e-04
   7.2000000e+01   7.8129761e-04
   7.2000000e+01   7.8129761e-04
   7.2000000e+01   7.8129761e-04
   7.2000000e+01   7.8129761e-04
   7.2000000e+01   7.8129761e-04
   7.2000000e+01   7.8129761e-04
   7.2000000e+01   7.8129761e-04
   7.2000000e+01   7.8129761e-04
   7.2000000e+01   7.8129761e-04
   7.2000000e+01   7.8129761e-04
   7.2000000e+01   7.8129761e-04
   7.2000000e+01   7.8129761e-04
   7.2000000e+01   7.8129761e-04
   7.2000000e+01   7.8129761e-04
   7.2000000e+01   7.8129761e-04
   7.2000000e+01   7.8129761e-04
   7.2000000e+01   7.8129761e-04
   7.2000000e+01   7.8129761e-04
   7.2000000e+01   7.8129761e-04
   7.2500000e+01   7.8857822e-04
   7.2500000e+01   7.8857822e-04
   7.2500000e+01   7.8857822e-04
   7.2500000e+01   7.8857822e-04
   7.2500000e+01   7.8857822e-04
   7.2500000e+01   7.8857822e-04
   7.2500000e+01   7.8857822e-04
   7.2500000e+01   7.8857822e-04
   7.2500000e+01   7.8857822e-04
   7.2500000e+01   7.8857822e-04
   7.2500000e+01   7.8857822e-04
   7.2500000e+01   7.8857822e-04
   7.2500000e+01   7.8857822e-04
   7.3500000e+01   8.0320978e-04
   7.3500000e+01   8.0320978e-04
   7.3500000e+01   8.0320978e-04
   7.3500000e+01   8.0320978e-04
   7.3500000e+01   8.0320978e-04
   7.3500000e+01   8.0320978e-04
   7.3500000e+01   8.0320978e-04
   7.3500000e+01   8.0320978e-04
   7.3500000e+01   8.0320978e-04
   7.3500000e+01   8.0320978e-04
   7.3500000e+01   8.0320978e-04
   7.3500000e+01   8.0320978e-04
   7.4000000e+01   8.1055934e-04
   7.4000000e+01   8.1055934e-04
   7.4000000e+01   8.1055934e-04
   7.4000000e+01   8.1055934e-04
   7.4000000e+01   8.1055934e-04
   7.4000000e+01   8.1055934e-04
   7.4000000e+01   8.1055934e-04
   7.4000000e+01   8.1055934e-04
   7.5000000e+01   8.2532269e-04
   7.5000000e+01   8.2532269e-04
   7.5000000e+01   8.2532269e-04
   7.5000000e+01   8.2532269e-04
   7.5000000e+01   8.2532269e-04
   7.5000000e+01   8.2532269e-04
   7.5000000e+01   8.2532269e-04
   7.5000000e+01   8.2532269e-04
   7.5000000e+01   8.2532269e-04
   7.5000000e+01   8.2532269e-04
   7.5000000e+01   8.2532269e-04
   7.5000000e+01   8.2532269e-04
   7.5000000e+01   8.2532269e-04
   7.5000000e+01   8.2532269e-04
   7.5000000e+01   8.2532269e-04
   7.5000000e+01   8.2532269e-04
   7.5000000e+01   8.2532269e-04
   7.5000000e+01   8.2532269e-04
   7.5000000e+01   8.2532269e-04
   7.5000000e+01   8.2532269e-04
   7.5000000e+01   8.2532269e-04
   7.5000000e+01   8.2532269e-04
   7.5000000e+01   8.2532269e-04
   7.5000000e+01   8.2532269e-04
   7.5000000e+01   8.2532269e-04
   7.5000000e+01   8.2532269e-04
   7.5000000e+01   8.2532269e-04
   7.5000000e+01   8.2532269e-04
   7.5000000e+01   8.2532269e-04
   7.5000000e+01   8.2532269e-04
   7.5000000e+01   8.2532269e-04
   7.5000000e+01   8.2532269e-04
   7.5000000e+01   8.2532269e-04
   7.5000000e+01   8.2532269e-04
   7.5000000e+01   8.2532269e-04
   7.5000000e+01   8.2532269e-04
   7.5000000e+01   8.2532269e-04
   7.5000000e+01   8.2532269e-04
   7.5000000e+01   8.2532269e-04
   7.6000000e+01   8.4016740e-04
   7.6000000e+01   8.4016740e-04
   7.6000000e+01   8.4016740e-04
   7.6000000e+01   8.4016740e-04
   7.6000000e+01   8.4016740e-04
   7.6000000e+01   8.4016740e-04
   7.6000000e+01   8.4016740e-04
   7.6500000e+01   8.4761870e-04
   7.6500000e+01   8.4761870e-04
   7.7000000e+01   8.5508852e-04
   7.7000000e+01   8.5508852e-04
   7.7500000e+01   8.6257627e-04
   7.7500000e+01   8.6257627e-04
   7.7500000e+01   8.6257627e-04
   7.7500000e+01   8.6257627e-04
   7.7500000e+01   8.6257627e-04
   7.7500000e+01   8.6257627e-04
   7.7500000e+01   8.6257627e-04
   7.7500000e+01   8.6257627e-04
   7.7500000e+01   8.6257627e-04
   7.7500000e+01   8.6257627e-04
   7.8000000e+01   8.7008138e-04
   7.8000000e+01   8.7008138e-04
   7.8000000e+01   8.7008138e-04
   7.8000000e+01   8.7008138e-04
   7.8000000e+01   8.7008138e-04
   7.8000000e+01   8.7008138e-04
   7.8000000e+01   8.7008138e-04
   7.8000000e+01   8.7008138e-04
   7.8000000e+01   8.7008138e-04
   7.8000000e+01   8.7008138e-04
   7.8000000e+01   8.7008138e-04
   7.8000000e+01   8.7008138e-04
   7.8000000e+01   8.7008138e-04
   7.8000000e+01   8.7008138e-04
   7.8000000e+01   8.7008138e-04
   7.8000000e+01   8.7008138e-04
   7.8000000e+01   8.7008138e-04
   7.8000000e+01   8.7008138e-04
   7.8000000e+01   8.7008138e-04
   7.8000000e+01   8.7008138e-04
   7.8000000e+01   8.7008138e-04
   7.8000000e+01   8.7008138e-04
   7.8000000e+01   8.7008138e-04
   7.8000000e+01   8.7008138e-04
   7.8000000e+01   8.7008138e-04
   7.8000000e+01   8.7008138e-04
   7.8000000e+01   8.7008138e-04
   7.8000000e+01   8.7008138e-04
   7.8000000e+01   8.7008138e-04
   7.8000000e+01   8.7008138e-04
   8.0000000e+01   9.0026478e-04
   8.0000000e+01   9.0026478e-04
   8.0000000e+01   9.0026478e-04
   8.0000000e+01   9.0026478e-04
   8.0000000e+01   9.0026478e-04
   8.0000000e+01   9.0026478e-04
   8.0000000e+01   9.0026478e-04
   8.0000000e+01   9.0026478e-04
   8.0000000e+01   9.0026478e-04
   8.0000000e+01   9.0026478e-04
   8.0000000e+01   9.0026478e-04
   8.0000000e+01   9.0026478e-04
   8.0000000e+01   9.0026478e-04
   8.0500000e+01   9.0784880e-04
   8.0500000e+01   9.0784880e-04
   8.0500000e+01   9.0784880e-04
   8.0500000e+01   9.0784880e-04
   8.0500000e+01   9.0784880e-04
   8.0500000e+01   9.0784880e-04
   8.0500000e+01   9.0784880e-04
   8.0500000e+01   9.0784880e-04
   8.1000000e+01   9.1544710e-04
   8.1000000e+01   9.1544710e-04
   8.1000000e+01   9.1544710e-04
   8.1000000e+01   9.1544710e-04
   8.1000000e+01   9.1544710e-04
   8.1000000e+01   9.1544710e-04
   8.1000000e+01   9.1544710e-04
   8.1000000e+01   9.1544710e-04
   8.1000000e+01   9.1544710e-04
   8.1000000e+01   9.1544710e-04
   8.1000000e+01   9.1544710e-04
   8.1000000e+01   9.1544710e-04
   8.1000000e+01   9.1544710e-04
   8.1000000e+01   9.1544710e-04
   8.1000000e+01   9.1544710e-04
   8.1000000e+01   9.1544710e-04
   8.1000000e+01   9.1544710e-04
   8.1000000e+01   9.1544710e-04
   8.1000000e+01   9.1544710e-04
   8.2000000e+01   9.3068473e-04
   8.2000000e+01   9.3068473e-04
   8.2000000e+01   9.3068473e-04
   8.2000000e+01   9.3068473e-04
   8.2000000e+01   9.3068473e-04
   8.2000000e+01   9.3068473e-04
   8.2500000e+01   9.3832316e-04
   8.2500000e+01   9.3832316e-04
   8.2500000e+01   9.3832316e-04
   8.2500000e+01   9.3832316e-04
   8.2500000e+01   9.3832316e-04
   8.2500000e+01   9.3832316e-04
   8.2500000e+01   9.3832316e-04
   8.2500000e+01   9.3832316e-04
   8.2500000e+01   9.3832316e-04
   8.2500000e+01   9.3832316e-04
   8.2500000e+01   9.3832316e-04
   8.2500000e+01   9.3832316e-04
   8.2500000e+01   9.3832316e-04
   8.4000000e+01   9.6131183e-04
   8.4000000e+01   9.6131183e-04
   8.4000000e+01   9.6131183e-04
   8.4000000e+01   9.6131183e-04
   8.4000000e+01   9.6131183e-04
   8.4000000e+01   9.6131183e-04
   8.4000000e+01   9.6131183e-04
   8.4000000e+01   9.6131183e-04
   8.4000000e+01   9.6131183e-04
   8.4000000e+01   9.6131183e-04
   8.4000000e+01   9.6131183e-04
   8.4000000e+01   9.6131183e-04
   8.4000000e+01   9.6131183e-04
   8.4000000e+01   9.6131183e-04
   8.4000000e+01   9.6131183e-04
   8.4000000e+01   9.6131183e-04
   8.4000000e+01   9.6131183e-04
   8.4000000e+01   9.6131183e-04
   8.4000000e+01   9.6131183e-04
   8.4000000e+01   9.6131183e-04
   8.4000000e+01   9.6131183e-04
   8.4000000e+01   9.6131183e-04
   8.4000000e+01   9.6131183e-04
   8.4000000e+01   9.6131183e-04
   8.4000000e+01   9.6131183e-04
   8.5000000e+01   9.7669476e-04
   8.5000000e+01   9.7669476e-04
   8.5000000e+01   9.7669476e-04
   8.5000000e+01   9.7669476e-04
   8.5000000e+01   9.7669476e-04
   8.5000000e+01   9.7669476e-04
   8.5000000e+01   9.7669476e-04
   8.5000000e+01   9.7669476e-04
   8.6000000e+01   9.9211990e-04
   8.6000000e+01   9.9211990e-04
   8.6000000e+01   9.9211990e-04
   8.7000000e+01   1.0075844e-03
   8.7000000e+01   1.0075844e-03
   8.7000000e+01   1.0075844e-03
   8.7000000e+01   1.0075844e-03
   8.7000000e+01   1.0075844e-03
   8.7000000e+01   1.0075844e-03
   8.7000000e+01   1.0075844e-03
   8.7000000e+01   1.0075844e-03
   8.7000000e+01   1.0075844e-03
   8.7000000e+01   1.0075844e-03
   8.7000000e+01   1.0075844e-03
   8.7000000e+01   1.0075844e-03
   8.7000000e+01   1.0075844e-03
   8.7000000e+01   1.0075844e-03
   8.7000000e+01   1.0075844e-03
   8.7000000e+01   1.0075844e-03
   8.7000000e+01   1.0075844e-03
   8.7000000e+01   1.0075844e-03
   8.7000000e+01   1.0075844e-03
   8.7000000e+01   1.0075844e-03
   8.7000000e+01   1.0075844e-03
   8.7000000e+01   1.0075844e-03
   8.7500000e+01   1.0153306e-03
   8.7500000e+01   1.0153306e-03
   8.7500000e+01   1.0153306e-03
   8.7500000e+01   1.0153306e-03
   8.7500000e+01   1.0153306e-03
   8.7500000e+01   1.0153306e-03
   8.7500000e+01   1.0153306e-03
   8.7500000e+01   1.0153306e-03
   8.7500000e+01   1.0153306e-03
   8.7500000e+01   1.0153306e-03
   8.7500000e+01   1.0153306e-03
   8.7500000e+01   1.0153306e-03
   8.7500000e+01   1.0153306e-03
   8.7500000e+01   1.0153306e-03
   8.7500000e+01   1.0153306e-03
   8.7500000e+01   1.0153306e-03
   8.7500000e+01   1.0153306e-03
   8.7500000e+01   1.0153306e-03
   8.7500000e+01   1.0153306e-03
   8.7500000e+01   1.0153306e-03
   8.7500000e+01   1.0153306e-03
   8.8000000e+01   1.0230857e-03
   8.8000000e+01   1.0230857e-03
   8.8000000e+01   1.0230857e-03
   8.8000000e+01   1.0230857e-03
   8.8000000e+01   1.0230857e-03
   8.8000000e+01   1.0230857e-03
   9.0000000e+01   1.0541887e-03
   9.0000000e+01   1.0541887e-03
   9.0000000e+01   1.0541887e-03
   9.0000000e+01   1.0541887e-03
   9.0000000e+01   1.0541887e-03
   9.0000000e+01   1.0541887e-03
   9.0000000e+01   1.0541887e-03
   9.0000000e+01   1.0541887e-03
   9.0000000e+01   1.0541887e-03
   9.0000000e+01   1.0541887e-03
   9.0000000e+01   1.0541887e-03
   9.0000000e+01   1.0541887e-03
   9.0000000e+01   1.0541887e-03
   9.0000000e+01   1.0541887e-03
   9.0000000e+01   1.0541887e-03
   9.0000000e+01   1.0541887e-03
   9.0000000e+01   1.0541887e-03
   9.0000000e+01   1.0541887e-03
   9.0000000e+01   1.0541887e-03
   9.0000000e+01   1.0541887e-03
   9.0000000e+01   1.0541887e-03
   9.0000000e+01   1.0541887e-03
   9.0000000e+01   1.0541887e-03
   9.0000000e+01   1.0541887e-03
   9.0000000e+01   1.0541887e-03
   9.0000000e+01   1.0541887e-03
   9.0000000e+01   1.0541887e-03
   9.0000000e+01   1.0541887e-03
   9.0000000e+01   1.0541887e-03
   9.0000000e+01   1.0541887e-03
   9.0000000e+01   1.0541887e-03
   9.0000000e+01   1.0541887e-03
   9.0000000e+01   1.0541887e-03
   9.0000000e+01   1.0541887e-03
   9.0000000e+01   1.0541887e-03
   9.0000000e+01   1.0541887e-03
   9.0000000e+01   1.0541887e-03
   9.1000000e+01   1.0697860e-03
   9.1000000e+01   1.0697860e-03
   9.1000000e+01   1.0697860e-03
   9.1000000e+01   1.0697860e-03
   9.1000000e+01   1.0697860e-03
   9.1500000e+01   1.0775951e-03
   9.1500000e+01   1.0775951e-03
   9.1500000e+01   1.0775951e-03
   9.1500000e+01   1.0775951e-03
   9.2000000e+01   1.0854109e-03
   9.2000000e+01   1.0854109e-03
   9.2000000e+01   1.0854109e-03
   9.2000000e+01   1.0854109e-03
   9.2000000e+01   1.0854109e-03
   9.2000000e+01   1.0854109e-03
   9.2000000e+01   1.0854109e-03
   9.2500000e+01   1.0932332e-03
   9.2500000e+01   1.0932332e-03
   9.2500000e+01   1.0932332e-03
   9.2500000e+01   1.0932332e-03
   9.2500000e+01   1.0932332e-03
   9.2500000e+01   1.0932332e-03
   9.2500000e+01   1.0932332e-03
   9.3000000e+01   1.1010617e-03
   9.3000000e+01   1.1010617e-03
   9.3000000e+01   1.1010617e-03
   9.3000000e+01   1.1010617e-03
   9.3000000e+01   1.1010617e-03
   9.3000000e+01   1.1010617e-03
   9.3000000e+01   1.1010617e-03
   9.3000000e+01   1.1010617e-03
   9.3000000e+01   1.1010617e-03
   9.3000000e+01   1.1010617e-03
   9.3000000e+01   1.1010617e-03
   9.3000000e+01   1.1010617e-03
   9.3000000e+01   1.1010617e-03
   9.4000000e+01   1.1167364e-03
   9.4000000e+01   1.1167364e-03
   9.4500000e+01   1.1245823e-03
   9.4500000e+01   1.1245823e-03
   9.4500000e+01   1.1245823e-03
   9.4500000e+01   1.1245823e-03
   9.4500000e+01   1.1245823e-03
   9.4500000e+01   1.1245823e-03
   9.4500000e+01   1.1245823e-03
   9.4500000e+01   1.1245823e-03
   9.5000000e+01   1.1324335e-03
   9.5000000e+01   1.1324335e-03
   9.5000000e+01   1.1324335e-03
   9.5000000e+01   1.1324335e-03
   9.5000000e+01   1.1324335e-03
   9.5000000e+01   1.1324335e-03
   9.6000000e+01   1.1481514e-03
   9.6000000e+01   1.1481514e-03
   9.6000000e+01   1.1481514e-03
   9.6000000e+01   1.1481514e-03
   9.6000000e+01   1.1481514e-03
   9.6000000e+01   1.1481514e-03
   9.6000000e+01   1.1481514e-03
   9.6000000e+01   1.1481514e-03
   9.6000000e+01   1.1481514e-03
   9.6000000e+01   1.1481514e-03
   9.6000000e+01   1.1481514e-03
   9.6000000e+01   1.1481514e-03
   9.6000000e+01   1.1481514e-03
   9.6000000e+01   1.1481514e-03
   9.6000000e+01   1.1481514e-03
   9.6000000e+01   1.1481514e-03
   9.6000000e+01   1.1481514e-03
   9.6000000e+01   1.1481514e-03
   9.6000000e+01   1.1481514e-03
   9.6000000e+01   1.1481514e-03
   9.6000000e+01   1.1481514e-03
   9.6000000e+01   1.1481514e-03
   9.6000000e+01   1.1481514e-03
   9.6000000e+01   1.1481514e-03
   9.6000000e+01   1.1481514e-03
   9.6000000e+01   1.1481514e-03
   9.6000000e+01   1.1481514e-03
   9.6000000e+01   1.1481514e-03
   9.6000000e+01   1.1481514e-03
   9.6000000e+01   1.1481514e-03
   9.6000000e+01   1.1481514e-03
   9.6000000e+01   1.1481514e-03
   9.6000000e+01   1.1481514e-03
   9.6000000e+01   1.1481514e-03
   9.7500000e+01   1.1717640e-03
   9.7500000e+01   1.1717640e-03
   9.7500000e+01   1.1717640e-03
   9.7500000e+01   1.1717640e-03
   9.7500000e+01   1.1717640e-03
   9.7500000e+01   1.1717640e-03
   9.7500000e+01   1.1717640e-03
   9.7500000e+01   1.1717640e-03
   9.7500000e+01   1.1717640e-03
   9.8000000e+01   1.1796437e-03
   9.8000000e+01   1.1796437e-03
   9.8000000e+01   1.1796437e-03
   9.8000000e+01   1.1796437e-03
   9.8000000e+01   1.1796437e-03
   9.8000000e+01   1.1796437e-03
   9.8000000e+01   1.1796437e-03
   9.8000000e+01   1.1796437e-03
   9.8000000e+01   1.1796437e-03
   9.8000000e+01   1.1796437e-03
   9.8000000e+01   1.1796437e-03
   9.8000000e+01   1.1796437e-03
   9.8000000e+01   1.1796437e-03
   9.8000000e+01   1.1796437e-03
   9.8000000e+01   1.1796437e-03
   9.8000000e+01   1.1796437e-03
   9.8000000e+01   1.1796437e-03
   9.8000000e+01   1.1796437e-03
   9.9000000e+01   1.1954155e-03
   9.9000000e+01   1.1954155e-03
   9.9000000e+01   1.1954155e-03
   9.9000000e+01   1.1954155e-03
   9.9000000e+01   1.1954155e-03
   9.9000000e+01   1.1954155e-03
   9.9000000e+01   1.1954155e-03
   9.9000000e+01   1.1954155e-03
   9.9000000e+01   1.1954155e-03
   9.9000000e+01   1.1954155e-03
   9.9000000e+01   1.1954155e-03
   9.9000000e+01   1.1954155e-03
   9.9000000e+01   1.1954155e-03
   9.9000000e+01   1.1954155e-03
   9.9000000e+01   1.1954155e-03
   9.9000000e+01   1.1954155e-03
   1.0150000e+02   1.2349106e-03
   1.0150000e+02   1.2349106e-03
   1.0150000e+02   1.2349106e-03
   1.0150000e+02   1.2349106e-03
   1.0150000e+02   1.2349106e-03
   1.0150000e+02   1.2349106e-03
   1.0150000e+02   1.2349106e-03
   1.0150000e+02   1.2349106e-03
   1.0150000e+02   1.2349106e-03
   1.0150000e+02   1.2349106e-03
   1.0150000e+02   1.2349106e-03
   1.0200000e+02   1.2428199e-03
   1.0200000e+02   1.2428199e-03
   1.0200000e+02   1.2428199e-03
   1.0200000e+02   1.2428199e-03
   1.0200000e+02   1.2428199e-03
   1.0200000e+02   1.2428199e-03
   1.0200000e+02   1.2428199e-03
   1.0200000e+02   1.2428199e-03
   1.0200000e+02   1.2428199e-03
   1.0200000e+02   1.2428199e-03
   1.0200000e+02   1.2428199e-03
   1.0200000e+02   1.2428199e-03
   1.0200000e+02   1.2428199e-03
   1.0200000e+02   1.2428199e-03
   1.0200000e+02   1.2428199e-03
   1.0200000e+02   1.2428199e-03
   1.0200000e+02   1.2428199e-03
   1.0200000e+02   1.2428199e-03
   1.0200000e+02   1.2428199e-03
   1.0200000e+02   1.2428199e-03
   1.0200000e+02   1.2428199e-03
   1.0200000e+02   1.2428199e-03
   1.0200000e+02   1.2428199e-03
   1.0200000e+02   1.2428199e-03
   1.0250000e+02   1.2507322e-03
   1.0250000e+02   1.2507322e-03
   1.0250000e+02   1.2507322e-03
   1.0250000e+02   1.2507322e-03
   1.0250000e+02   1.2507322e-03
   1.0350000e+02   1.2665658e-03
   1.0400000e+02   1.2744868e-03
   1.0400000e+02   1.2744868e-03
   1.0400000e+02   1.2744868e-03
   1.0400000e+02   1.2744868e-03
   1.0400000e+02   1.2744868e-03
   1.0400000e+02   1.2744868e-03
   1.0400000e+02   1.2744868e-03
   1.0400000e+02   1.2744868e-03
   1.0400000e+02   1.2744868e-03
   1.0500000e+02   1.2903368e-03
   1.0500000e+02   1.2903368e-03
   1.0500000e+02   1.2903368e-03
   1.0500000e+02   1.2903368e-03
   1.0500000e+02   1.2903368e-03
   1.0500000e+02   1.2903368e-03
   1.0500000e+02   1.2903368e-03
   1.0500000e+02   1.2903368e-03
   1.0500000e+02   1.2903368e-03
   1.0500000e+02   1.2903368e-03
   1.0500000e+02   1.2903368e-03
   1.0500000e+02   1.2903368e-03
   1.0500000e+02   1.2903368e-03
   1.0500000e+02   1.2903368e-03
   1.0500000e+02   1.2903368e-03
   1.0500000e+02   1.2903368e-03
   1.0500000e+02   1.2903368e-03
   1.0500000e+02   1.2903368e-03
   1.0500000e+02   1.2903368e-03
   1.0500000e+02   1.2903368e-03
   1.0500000e+02   1.2903368e-03
   1.0500000e+02   1.2903368e-03
   1.0500000e+02   1.2903368e-03
   1.0500000e+02   1.2903368e-03
   1.0500000e+02   1.2903368e-03
   1.0500000e+02   1.2903368e-03
   1.0500000e+02   1.2903368e-03
   1.0500000e+02   1.2903368e-03
   1.0500000e+02   1.2903368e-03
   1.0500000e+02   1.2903368e-03
   1.0500000e+02   1.2903368e-03
   1.0500000e+02   1.2903368e-03
   1.0500000e+02   1.2903368e-03
   1.0500000e+02   1.2903368e-03
   1.0500000e+02   1.2903368e-03
   1.0500000e+02   1.2903368e-03
   1.0500000e+02   1.2903368e-03
   1.0500000e+02   1.2903368e-03
   1.0600000e+02   1.3061969e-03
   1.0600000e+02   1.3061969e-03
   1.0600000e+02   1.3061969e-03
   1.0600000e+02   1.3061969e-03
   1.0600000e+02   1.3061969e-03
   1.0600000e+02   1.3061969e-03
   1.0650000e+02   1.3141305e-03
   1.0650000e+02   1.3141305e-03
   1.0750000e+02   1.3300043e-03
   1.0750000e+02   1.3300043e-03
   1.0750000e+02   1.3300043e-03
   1.0750000e+02   1.3300043e-03
   1.0750000e+02   1.3300043e-03
   1.0750000e+02   1.3300043e-03
   1.0800000e+02   1.3379445e-03
   1.0800000e+02   1.3379445e-03
   1.0800000e+02   1.3379445e-03
   1.0800000e+02   1.3379445e-03
   1.0800000e+02   1.3379445e-03
   1.0800000e+02   1.3379445e-03
   1.0800000e+02   1.3379445e-03
   1.0800000e+02   1.3379445e-03
   1.0800000e+02   1.3379445e-03
   1.0800000e+02   1.3379445e-03
   1.0800000e+02   1.3379445e-03
   1.0800000e+02   1.3379445e-03
   1.0800000e+02   1.3379445e-03
   1.0800000e+02   1.3379445e-03
   1.0800000e+02   1.3379445e-03
   1.0800000e+02   1.3379445e-03
   1.0800000e+02   1.3379445e-03
   1.0800000e+02   1.3379445e-03
   1.0800000e+02   1.3379445e-03
   1.0800000e+02   1.3379445e-03
   1.0800000e+02   1.3379445e-03
   1.0800000e+02   1.3379445e-03
   1.0800000e+02   1.3379445e-03
   1.0800000e+02   1.3379445e-03
   1.0800000e+02   1.3379445e-03
   1.0800000e+02   1.3379445e-03
   1.0800000e+02   1.3379445e-03
   1.0800000e+02   1.3379445e-03
   1.0800000e+02   1.3379445e-03
   1.0800000e+02   1.3379445e-03
   1.0800000e+02   1.3379445e-03
   1.0800000e+02   1.3379445e-03
   1.0800000e+02   1.3379445e-03
   1.0800000e+02   1.3379445e-03
   1.0850000e+02   1.3458866e-03
   1.0850000e+02   1.3458866e-03
   1.0850000e+02   1.3458866e-03
   1.0850000e+02   1.3458866e-03
   1.0850000e+02   1.3458866e-03
   1.0850000e+02   1.3458866e-03
   1.1000000e+02   1.3697245e-03
   1.1000000e+02   1.3697245e-03
   1.1000000e+02   1.3697245e-03
   1.1000000e+02   1.3697245e-03
   1.1000000e+02   1.3697245e-03
   1.1000000e+02   1.3697245e-03
   1.1000000e+02   1.3697245e-03
   1.1000000e+02   1.3697245e-03
   1.1000000e+02   1.3697245e-03
   1.1000000e+02   1.3697245e-03
   1.1000000e+02   1.3697245e-03
   1.1000000e+02   1.3697245e-03
   1.1000000e+02   1.3697245e-03
   1.1000000e+02   1.3697245e-03
   1.1100000e+02   1.3856253e-03
   1.1100000e+02   1.3856253e-03
   1.1100000e+02   1.3856253e-03
   1.1100000e+02   1.3856253e-03
   1.1100000e+02   1.3856253e-03
   1.1100000e+02   1.3856253e-03
   1.1100000e+02   1.3856253e-03
   1.1100000e+02   1.3856253e-03
   1.1100000e+02   1.3856253e-03
   1.1200000e+02   1.4015328e-03
   1.1200000e+02   1.4015328e-03
   1.1200000e+02   1.4015328e-03
   1.1200000e+02   1.4015328e-03
   1.1200000e+02   1.4015328e-03
   1.1200000e+02   1.4015328e-03
   1.1200000e+02   1.4015328e-03
   1.1200000e+02   1.4015328e-03
   1.1200000e+02   1.4015328e-03
   1.1200000e+02   1.4015328e-03
   1.1200000e+02   1.4015328e-03
   1.1200000e+02   1.4015328e-03
   1.1200000e+02   1.4015328e-03
   1.1200000e+02   1.4015328e-03
   1.1200000e+02   1.4015328e-03
   1.1200000e+02   1.4015328e-03
   1.1200000e+02   1.4015328e-03
   1.1250000e+02   1.4094889e-03
   1.1250000e+02   1.4094889e-03
   1.1250000e+02   1.4094889e-03
   1.1250000e+02   1.4094889e-03
   1.1250000e+02   1.4094889e-03
   1.1250000e+02   1.4094889e-03
   1.1250000e+02   1.4094889e-03
   1.1250000e+02   1.4094889e-03
   1.1250000e+02   1.4094889e-03
   1.1250000e+02   1.4094889e-03
   1.1250000e+02   1.4094889e-03
   1.1400000e+02   1.4333659e-03
   1.1400000e+02   1.4333659e-03
   1.1400000e+02   1.4333659e-03
   1.1400000e+02   1.4333659e-03
   1.1400000e+02   1.4333659e-03
   1.1400000e+02   1.4333659e-03
   1.1400000e+02   1.4333659e-03
   1.1400000e+02   1.4333659e-03
   1.1400000e+02   1.4333659e-03
   1.1400000e+02   1.4333659e-03
   1.1400000e+02   1.4333659e-03
   1.1400000e+02   1.4333659e-03
   1.1400000e+02   1.4333659e-03
   1.1400000e+02   1.4333659e-03
   1.1400000e+02   1.4333659e-03
   1.1400000e+02   1.4333659e-03
   1.1400000e+02   1.4333659e-03
   1.1400000e+02   1.4333659e-03
   1.1400000e+02   1.4333659e-03
   1.1400000e+02   1.4333659e-03
   1.1400000e+02   1.4333659e-03
   1.1400000e+02   1.4333659e-03
   1.1400000e+02   1.4333659e-03
   1.1400000e+02   1.4333659e-03
   1.1400000e+02   1.4333659e-03
   1.1400000e+02   1.4333659e-03
   1.1400000e+02   1.4333659e-03
   1.1400000e+02   1.4333659e-03
   1.1400000e+02   1.4333659e-03
   1.1400000e+02   1.4333659e-03
   1.1400000e+02   1.4333659e-03
   1.1400000e+02   1.4333659e-03
   1.1400000e+02   1.4333659e-03
   1.1400000e+02   1.4333659e-03
   1.1400000e+02   1.4333659e-03
   1.1400000e+02   1.4333659e-03
   1.1500000e+02   1.4492908e-03
   1.1500000e+02   1.4492908e-03
   1.1500000e+02   1.4492908e-03
   1.1500000e+02   1.4492908e-03
   1.1500000e+02   1.4492908e-03
   1.1550000e+02   1.4572552e-03
   1.1550000e+02   1.4572552e-03
   1.1550000e+02   1.4572552e-03
   1.1550000e+02   1.4572552e-03
   1.1550000e+02   1.4572552e-03
   1.1550000e+02   1.4572552e-03
   1.1550000e+02   1.4572552e-03
   1.1550000e+02   1.4572552e-03
   1.1600000e+02   1.4652208e-03
   1.1600000e+02   1.4652208e-03
   1.1600000e+02   1.4652208e-03
   1.1600000e+02   1.4652208e-03
   1.1600000e+02   1.4652208e-03
   1.1600000e+02   1.4652208e-03
   1.1600000e+02   1.4652208e-03
   1.1600000e+02   1.4652208e-03
   1.1600000e+02   1.4652208e-03
   1.1700000e+02   1.4811556e-03
   1.1700000e+02   1.4811556e-03
   1.1700000e+02   1.4811556e-03
   1.1700000e+02   1.4811556e-03
   1.1700000e+02   1.4811556e-03
   1.1700000e+02   1.4811556e-03
   1.1700000e+02   1.4811556e-03
   1.1700000e+02   1.4811556e-03
   1.1700000e+02   1.4811556e-03
   1.1700000e+02   1.4811556e-03
   1.1700000e+02   1.4811556e-03
   1.1700000e+02   1.4811556e-03
   1.1700000e+02   1.4811556e-03
   1.1700000e+02   1.4811556e-03
   1.1700000e+02   1.4811556e-03
   1.1750000e+02   1.4891247e-03
   1.1750000e+02   1.4891247e-03
   1.1750000e+02   1.4891247e-03
   1.1750000e+02   1.4891247e-03
   1.1750000e+02   1.4891247e-03
   1.1750000e+02   1.4891247e-03
   1.1750000e+02   1.4891247e-03
   1.1750000e+02   1.4891247e-03
   1.1750000e+02   1.4891247e-03
   1.1750000e+02   1.4891247e-03
   1.1800000e+02   1.4970950e-03
   1.1800000e+02   1.4970950e-03
   1.1800000e+02   1.4970950e-03
   1.1850000e+02   1.5050663e-03
   1.1850000e+02   1.5050663e-03
   1.1900000e+02   1.5130387e-03
   1.1900000e+02   1.5130387e-03
   1.1900000e+02   1.5130387e-03
   1.1900000e+02   1.5130387e-03
   1.1900000e+02   1.5130387e-03
   1.1900000e+02   1.5130387e-03
   1.1900000e+02   1.5130387e-03
   1.1900000e+02   1.5130387e-03
   1.2000000e+02   1.5289864e-03
   1.2000000e+02   1.5289864e-03
   1.2000000e+02   1.5289864e-03
   1.2000000e+02   1.5289864e-03
   1.2000000e+02   1.5289864e-03
   1.2000000e+02   1.5289864e-03
   1.2000000e+02   1.5289864e-03
   1.2000000e+02   1.5289864e-03
   1.2000000e+02   1.5289864e-03
   1.2000000e+02   1.5289864e-03
   1.2000000e+02   1.5289864e-03
   1.2000000e+02   1.5289864e-03
   1.2000000e+02   1.5289864e-03
   1.2000000e+02   1.5289864e-03
   1.2000000e+02   1.5289864e-03
   1.2000000e+02   1.5289864e-03
   1.2000000e+02   1.5289864e-03
   1.2000000e+02   1.5289864e-03
   1.2000000e+02   1.5289864e-03
   1.2000000e+02   1.5289864e-03
   1.2000000e+02   1.5289864e-03
   1.2000000e+02   1.5289864e-03
   1.2000000e+02   1.5289864e-03
   1.2000000e+02   1.5289864e-03
   1.2000000e+02   1.5289864e-03
   1.2000000e+02   1.5289864e-03
   1.2000000e+02   1.5289864e-03
   1.2000000e+02   1.5289864e-03
   1.2000000e+02   1.5289864e-03
   1.2000000e+02   1.5289864e-03
   1.2000000e+02   1.5289864e-03
   1.2000000e+02   1.5289864e-03
   1.2000000e+02   1.5289864e-03
   1.2000000e+02   1.5289864e-03
   1.2000000e+02   1.5289864e-03
   1.2000000e+02   1.5289864e-03
   1.2000000e+02   1.5289864e-03
   1.2000000e+02   1.5289864e-03
   1.2150000e+02   1.5529153e-03
   1.2150000e+02   1.5529153e-03
   1.2200000e+02   1.5608935e-03
   1.2200000e+02   1.5608935e-03
   1.2200000e+02   1.5608935e-03
   1.2200000e+02   1.5608935e-03
   1.2200000e+02   1.5608935e-03
   1.2200000e+02   1.5608935e-03
   1.2200000e+02   1.5608935e-03
   1.2200000e+02   1.5608935e-03
   1.2250000e+02   1.5688725e-03
   1.2250000e+02   1.5688725e-03
   1.2250000e+02   1.5688725e-03
   1.2250000e+02   1.5688725e-03
   1.2250000e+02   1.5688725e-03
   1.2250000e+02   1.5688725e-03
   1.2250000e+02   1.5688725e-03
   1.2250000e+02   1.5688725e-03
   1.2250000e+02   1.5688725e-03
   1.2250000e+02   1.5688725e-03
   1.2250000e+02   1.5688725e-03
   1.2250000e+02   1.5688725e-03
   1.2250000e+02   1.5688725e-03
   1.2250000e+02   1.5688725e-03
   1.2300000e+02   1.5768524e-03
   1.2300000e+02   1.5768524e-03
   1.2300000e+02   1.5768524e-03
   1.2300000e+02   1.5768524e-03
   1.2300000e+02   1.5768524e-03
   1.2300000e+02   1.5768524e-03
   1.2300000e+02   1.5768524e-03
   1.2300000e+02   1.5768524e-03
   1.2300000e+02   1.5768524e-03
   1.2300000e+02   1.5768524e-03
   1.2300000e+02   1.5768524e-03
   1.2300000e+02   1.5768524e-03
   1.2400000e+02   1.5928148e-03
   1.2400000e+02   1.5928148e-03
   1.2400000e+02   1.5928148e-03
   1.2400000e+02   1.5928148e-03
   1.2400000e+02   1.5928148e-03
   1.2400000e+02   1.5928148e-03
   1.2400000e+02   1.5928148e-03
   1.2400000e+02   1.5928148e-03
   1.2400000e+02   1.5928148e-03
   1.2400000e+02   1.5928148e-03
   1.2400000e+02   1.5928148e-03
   1.2400000e+02   1.5928148e-03
   1.2400000e+02   1.5928148e-03
   1.2400000e+02   1.5928148e-03
   1.2400000e+02   1.5928148e-03
   1.2400000e+02   1.5928148e-03
   1.2500000e+02   1.6087804e-03
   1.2500000e+02   1.6087804e-03
   1.2500000e+02   1.6087804e-03
   1.2500000e+02   1.6087804e-03
   1.2500000e+02   1.6087804e-03
   1.2600000e+02   1.6247492e-03
   1.2600000e+02   1.6247492e-03
   1.2600000e+02   1.6247492e-03
   1.2600000e+02   1.6247492e-03
   1.2600000e+02   1.6247492e-03
   1.2600000e+02   1.6247492e-03
   1.2600000e+02   1.6247492e-03
   1.2600000e+02   1.6247492e-03
   1.2600000e+02   1.6247492e-03
   1.2600000e+02   1.6247492e-03
   1.2600000e+02   1.6247492e-03
   1.2600000e+02   1.6247492e-03
   1.2600000e+02   1.6247492e-03
   1.2600000e+02   1.6247492e-03
   1.2600000e+02   1.6247492e-03
   1.2600000e+02   1.6247492e-03
   1.2600000e+02   1.6247492e-03
   1.2600000e+02   1.6247492e-03
   1.2600000e+02   1.6247492e-03
   1.2600000e+02   1.6247492e-03
   1.2600000e+02   1.6247492e-03
   1.2600000e+02   1.6247492e-03
   1.2600000e+02   1.6247492e-03
   1.2600000e+02   1.6247492e-03
   1.2600000e+02   1.6247492e-03
   1.2600000e+02   1.6247492e-03
   1.2600000e+02   1.6247492e-03
   1.2600000e+02   1.6247492e-03
   1.2750000e+02   1.6487081e-03
   1.2750000e+02   1.6487081e-03
   1.2750000e+02   1.6487081e-03
   1.2750000e+02   1.6487081e-03
   1.2750000e+02   1.6487081e-03
   1.2750000e+02   1.6487081e-03
   1.2750000e+02   1.6487081e-03
   1.2750000e+02   1.6487081e-03
   1.2750000e+02   1.6487081e-03
   1.2750000e+02   1.6487081e-03
   1.2750000e+02   1.6487081e-03
   1.2750000e+02   1.6487081e-03
   1.2750000e+02   1.6487081e-03
   1.2750000e+02   1.6487081e-03
   1.2750000e+02   1.6487081e-03
   1.2800000e+02   1.6566959e-03
   1.2800000e+02   1.6566959e-03
   1.2800000e+02   1.6566959e-03
   1.2800000e+02   1.6566959e-03
   1.2800000e+02   1.6566959e-03
   1.2800000e+02   1.6566959e-03
   1.2800000e+02   1.6566959e-03
   1.2800000e+02   1.6566959e-03
   1.2800000e+02   1.6566959e-03
   1.2800000e+02   1.6566959e-03
   1.2800000e+02   1.6566959e-03
   1.2800000e+02   1.6566959e-03
   1.2800000e+02   1.6566959e-03
   1.2800000e+02   1.6566959e-03
   1.2900000e+02   1.6726737e-03
   1.2900000e+02   1.6726737e-03
   1.2900000e+02   1.6726737e-03
   1.2900000e+02   1.6726737e-03
   1.2900000e+02   1.6726737e-03
   1.2900000e+02   1.6726737e-03
   1.2900000e+02   1.6726737e-03
   1.2900000e+02   1.6726737e-03
   1.2900000e+02   1.6726737e-03
   1.2900000e+02   1.6726737e-03
   1.2900000e+02   1.6726737e-03
   1.2950000e+02   1.6806637e-03
   1.2950000e+02   1.6806637e-03
   1.2950000e+02   1.6806637e-03
   1.2950000e+02   1.6806637e-03
   1.2950000e+02   1.6806637e-03
   1.2950000e+02   1.6806637e-03
   1.2950000e+02   1.6806637e-03
   1.2950000e+02   1.6806637e-03
   1.3000000e+02   1.6886544e-03
   1.3000000e+02   1.6886544e-03
   1.3000000e+02   1.6886544e-03
   1.3000000e+02   1.6886544e-03
   1.3000000e+02   1.6886544e-03
   1.3000000e+02   1.6886544e-03
   1.3000000e+02   1.6886544e-03
   1.3000000e+02   1.6886544e-03
   1.3000000e+02   1.6886544e-03
   1.3000000e+02   1.6886544e-03
   1.3000000e+02   1.6886544e-03
   1.3000000e+02   1.6886544e-03
   1.3000000e+02   1.6886544e-03
   1.3000000e+02   1.6886544e-03
   1.3050000e+02   1.6966458e-03
   1.3050000e+02   1.6966458e-03
   1.3200000e+02   1.7206240e-03
   1.3200000e+02   1.7206240e-03
   1.3200000e+02   1.7206240e-03
   1.3200000e+02   1.7206240e-03
   1.3200000e+02   1.7206240e-03
   1.3200000e+02   1.7206240e-03
   1.3200000e+02   1.7206240e-03
   1.3200000e+02   1.7206240e-03
   1.3200000e+02   1.7206240e-03
   1.3200000e+02   1.7206240e-03
   1.3200000e+02   1.7206240e-03
   1.3200000e+02   1.7206240e-03
   1.3200000e+02   1.7206240e-03
   1.3200000e+02   1.7206240e-03
   1.3200000e+02   1.7206240e-03
   1.3200000e+02   1.7206240e-03
   1.3200000e+02   1.7206240e-03
   1.3200000e+02   1.7206240e-03
   1.3200000e+02   1.7206240e-03
   1.3200000e+02   1.7206240e-03
   1.3250000e+02   1.7286182e-03
   1.3250000e+02   1.7286182e-03
   1.3300000e+02   1.7366130e-03
   1.3300000e+02   1.7366130e-03
   1.3300000e+02   1.7366130e-03
   1.3300000e+02   1.7366130e-03
   1.3300000e+02   1.7366130e-03
   1.3300000e+02   1.7366130e-03
   1.3300000e+02   1.7366130e-03
   1.3300000e+02   1.7366130e-03
   1.3300000e+02   1.7366130e-03
   1.3300000e+02   1.7366130e-03
   1.3350000e+02   1.7446085e-03
   1.3350000e+02   1.7446085e-03
   1.3400000e+02   1.7526046e-03
   1.3400000e+02   1.7526046e-03
   1.3400000e+02   1.7526046e-03
   1.3400000e+02   1.7526046e-03
   1.3400000e+02   1.7526046e-03
   1.3400000e+02   1.7526046e-03
   1.3400000e+02   1.7526046e-03
   1.3400000e+02   1.7526046e-03
   1.3400000e+02   1.7526046e-03
   1.3400000e+02   1.7526046e-03
   1.3400000e+02   1.7526046e-03
   1.3500000e+02   1.7685990e-03
   1.3500000e+02   1.7685990e-03
   1.3500000e+02   1.7685990e-03
   1.3500000e+02   1.7685990e-03
   1.3500000e+02   1.7685990e-03
   1.3500000e+02   1.7685990e-03
   1.3500000e+02   1.7685990e-03
   1.3500000e+02   1.7685990e-03
   1.3500000e+02   1.7685990e-03
   1.3500000e+02   1.7685990e-03
   1.3500000e+02   1.7685990e-03
   1.3500000e+02   1.7685990e-03
   1.3500000e+02   1.7685990e-03
   1.3500000e+02   1.7685990e-03
   1.3500000e+02   1.7685990e-03
   1.3500000e+02   1.7685990e-03
   1.3500000e+02   1.7685990e-03
   1.3500000e+02   1.7685990e-03
   1.3500000e+02   1.7685990e-03
   1.3500000e+02   1.7685990e-03
   1.3500000e+02   1.7685990e-03
   1.3600000e+02   1.7845960e-03
   1.3600000e+02   1.7845960e-03
   1.3600000e+02   1.7845960e-03
   1.3600000e+02   1.7845960e-03
   1.3600000e+02   1.7845960e-03
   1.3600000e+02   1.7845960e-03
   1.3600000e+02   1.7845960e-03
   1.3600000e+02   1.7845960e-03
   1.3600000e+02   1.7845960e-03
   1.3600000e+02   1.7845960e-03
   1.3600000e+02   1.7845960e-03
   1.3600000e+02   1.7845960e-03
   1.3600000e+02   1.7845960e-03
   1.3600000e+02   1.7845960e-03
   1.3600000e+02   1.7845960e-03
   1.3600000e+02   1.7845960e-03
   1.3600000e+02   1.7845960e-03
   1.3600000e+02   1.7845960e-03
   1.3600000e+02   1.7845960e-03
   1.3600000e+02   1.7845960e-03
   1.3650000e+02   1.7925955e-03
   1.3650000e+02   1.7925955e-03
   1.3650000e+02   1.7925955e-03
   1.3650000e+02   1.7925955e-03
   1.3650000e+02   1.7925955e-03
   1.3650000e+02   1.7925955e-03
   1.3650000e+02   1.7925955e-03
   1.3650000e+02   1.7925955e-03
   1.3750000e+02   1.8085965e-03
   1.3750000e+02   1.8085965e-03
   1.3750000e+02   1.8085965e-03
   1.3750000e+02   1.8085965e-03
   1.3750000e+02   1.8085965e-03
   1.3750000e+02   1.8085965e-03
   1.3800000e+02   1.8165980e-03
   1.3800000e+02   1.8165980e-03
   1.3800000e+02   1.8165980e-03
   1.3800000e+02   1.8165980e-03
   1.3800000e+02   1.8165980e-03
   1.3800000e+02   1.8165980e-03
   1.3800000e+02   1.8165980e-03
   1.3800000e+02   1.8165980e-03
   1.3800000e+02   1.8165980e-03
   1.3800000e+02   1.8165980e-03
   1.3800000e+02   1.8165980e-03
   1.3800000e+02   1.8165980e-03
   1.3800000e+02   1.8165980e-03
   1.3800000e+02   1.8165980e-03
   1.3800000e+02   1.8165980e-03
   1.3800000e+02   1.8165980e-03
   1.3950000e+02   1.8406065e-03
   1.4000000e+02   1.8486107e-03
   1.4000000e+02   1.8486107e-03
   1.4000000e+02   1.8486107e-03
   1.4000000e+02   1.8486107e-03
   1.4000000e+02   1.8486107e-03
   1.4000000e+02   1.8486107e-03
   1.4000000e+02   1.8486107e-03
   1.4000000e+02   1.8486107e-03
   1.4000000e+02   1.8486107e-03
   1.4000000e+02   1.8486107e-03
   1.4000000e+02   1.8486107e-03
   1.4000000e+02   1.8486107e-03
   1.4000000e+02   1.8486107e-03
   1.4000000e+02   1.8486107e-03
   1.4000000e+02   1.8486107e-03
   1.4000000e+02   1.8486107e-03
   1.4000000e+02   1.8486107e-03
   1.4000000e+02   1.8486107e-03
   1.4000000e+02   1.8486107e-03
   1.4000000e+02   1.8486107e-03
   1.4000000e+02   1.8486107e-03
   1.4000000e+02   1.8486107e-03
   1.4000000e+02   1.8486107e-03
   1.4000000e+02   1.8486107e-03
   1.4000000e+02   1.8486107e-03
   1.4000000e+02   1.8486107e-03
   1.4000000e+02   1.8486107e-03
   1.4100000e+02   1.8646211e-03
   1.4100000e+02   1.8646211e-03
   1.4100000e+02   1.8646211e-03
   1.4100000e+02   1.8646211e-03
   1.4100000e+02   1.8646211e-03
   1.4100000e+02   1.8646211e-03
   1.4100000e+02   1.8646211e-03
   1.4100000e+02   1.8646211e-03
   1.4100000e+02   1.8646211e-03
   1.4200000e+02   1.8806342e-03
   1.4200000e+02   1.8806342e-03
   1.4200000e+02   1.8806342e-03
   1.4200000e+02   1.8806342e-03
   1.4200000e+02   1.8806342e-03
   1.4200000e+02   1.8806342e-03
   1.4200000e+02   1.8806342e-03
   1.4200000e+02   1.8806342e-03
   1.4200000e+02   1.8806342e-03
   1.4250000e+02   1.8886417e-03
   1.4250000e+02   1.8886417e-03
   1.4250000e+02   1.8886417e-03
   1.4250000e+02   1.8886417e-03
   1.4250000e+02   1.8886417e-03
   1.4250000e+02   1.8886417e-03
   1.4350000e+02   1.9046590e-03
   1.4350000e+02   1.9046590e-03
   1.4350000e+02   1.9046590e-03
   1.4350000e+02   1.9046590e-03
   1.4350000e+02   1.9046590e-03
   1.4400000e+02   1.9126686e-03
   1.4400000e+02   1.9126686e-03
   1.4400000e+02   1.9126686e-03
   1.4400000e+02   1.9126686e-03
   1.4400000e+02   1.9126686e-03
   1.4400000e+02   1.9126686e-03
   1.4400000e+02   1.9126686e-03
   1.4400000e+02   1.9126686e-03
   1.4400000e+02   1.9126686e-03
   1.4400000e+02   1.9126686e-03
   1.4400000e+02   1.9126686e-03
   1.4400000e+02   1.9126686e-03
   1.4400000e+02   1.9126686e-03
   1.4400000e+02   1.9126686e-03
   1.4400000e+02   1.9126686e-03
   1.4400000e+02   1.9126686e-03
   1.4400000e+02   1.9126686e-03
   1.4400000e+02   1.9126686e-03
   1.4400000e+02   1.9126686e-03
   1.4400000e+02   1.9126686e-03
   1.4500000e+02   1.9286900e-03
   1.4500000e+02   1.9286900e-03
   1.4500000e+02   1.9286900e-03
   1.4500000e+02   1.9286900e-03
   1.4500000e+02   1.9286900e-03
   1.4500000e+02   1.9286900e-03
   1.4500000e+02   1.9286900e-03
   1.4500000e+02   1.9286900e-03
   1.4500000e+02   1.9286900e-03
   1.4500000e+02   1.9286900e-03
   1.4600000e+02   1.9447142e-03
   1.4600000e+02   1.9447142e-03
   1.4600000e+02   1.9447142e-03
   1.4600000e+02   1.9447142e-03
   1.4600000e+02   1.9447142e-03
   1.4600000e+02   1.9447142e-03
   1.4600000e+02   1.9447142e-03
   1.4600000e+02   1.9447142e-03
   1.4700000e+02   1.9607413e-03
   1.4700000e+02   1.9607413e-03
   1.4700000e+02   1.9607413e-03
   1.4700000e+02   1.9607413e-03
   1.4700000e+02   1.9607413e-03
   1.4700000e+02   1.9607413e-03
   1.4700000e+02   1.9607413e-03
   1.4700000e+02   1.9607413e-03
   1.4700000e+02   1.9607413e-03
   1.4700000e+02   1.9607413e-03
   1.4700000e+02   1.9607413e-03
   1.4700000e+02   1.9607413e-03
   1.4700000e+02   1.9607413e-03
   1.4700000e+02   1.9607413e-03
   1.4700000e+02   1.9607413e-03
   1.4700000e+02   1.9607413e-03
   1.4700000e+02   1.9607413e-03
   1.4700000e+02   1.9607413e-03
   1.4700000e+02   1.9607413e-03
   1.4700000e+02   1.9607413e-03
   1.4700000e+02   1.9607413e-03
   1.4750000e+02   1.9687559e-03
   1.4750000e+02   1.9687559e-03
   1.4750000e+02   1.9687559e-03
   1.4750000e+02   1.9687559e-03
   1.4750000e+02   1.9687559e-03
   1.4800000e+02   1.9767712e-03
   1.4800000e+02   1.9767712e-03
   1.4800000e+02   1.9767712e-03
   1.4800000e+02   1.9767712e-03
   1.4800000e+02   1.9767712e-03
   1.4800000e+02   1.9767712e-03
   1.4800000e+02   1.9767712e-03
   1.4800000e+02   1.9767712e-03
   1.4800000e+02   1.9767712e-03
   1.4800000e+02   1.9767712e-03
   1.5000000e+02   2.0088399e-03
   1.5000000e+02   2.0088399e-03
   1.5000000e+02   2.0088399e-03
   1.5000000e+02   2.0088399e-03
   1.5000000e+02   2.0088399e-03
   1.5000000e+02   2.0088399e-03
   1.5000000e+02   2.0088399e-03
   1.5000000e+02   2.0088399e-03
   1.5000000e+02   2.0088399e-03
   1.5000000e+02   2.0088399e-03
   1.5000000e+02   2.0088399e-03
   1.5000000e+02   2.0088399e-03
   1.5000000e+02   2.0088399e-03
   1.5000000e+02   2.0088399e-03
   1.5000000e+02   2.0088399e-03
   1.5000000e+02   2.0088399e-03
   1.5000000e+02   2.0088399e-03
   1.5000000e+02   2.0088399e-03
   1.5000000e+02   2.0088399e-03
   1.5000000e+02   2.0088399e-03
   1.5000000e+02   2.0088399e-03
   1.5000000e+02   2.0088399e-03
   1.5000000e+02   2.0088399e-03
   1.5000000e+02   2.0088399e-03
   1.5000000e+02   2.0088399e-03
   1.5000000e+02   2.0088399e-03
   1.5050000e+02   2.0168590e-03
   1.5050000e+02   2.0168590e-03
   1.5050000e+02   2.0168590e-03
   1.5050000e+02   2.0168590e-03
   1.5050000e+02   2.0168590e-03
   1.5050000e+02   2.0168590e-03
   1.5050000e+02   2.0168590e-03
   1.5050000e+02   2.0168590e-03
   1.5050000e+02   2.0168590e-03
   1.5050000e+02   2.0168590e-03
   1.5050000e+02   2.0168590e-03
   1.5050000e+02   2.0168590e-03
   1.5050000e+02   2.0168590e-03
   1.5200000e+02   2.0409206e-03
   1.5200000e+02   2.0409206e-03
   1.5200000e+02   2.0409206e-03
   1.5200000e+02   2.0409206e-03
   1.5200000e+02   2.0409206e-03
   1.5200000e+02   2.0409206e-03
   1.5200000e+02   2.0409206e-03
   1.5200000e+02   2.0409206e-03
   1.5200000e+02   2.0409206e-03
   1.5200000e+02   2.0409206e-03
   1.5200000e+02   2.0409206e-03
   1.5200000e+02   2.0409206e-03
   1.5200000e+02   2.0409206e-03
   1.5200000e+02   2.0409206e-03
   1.5200000e+02   2.0409206e-03
   1.5200000e+02   2.0409206e-03
   1.5250000e+02   2.0489427e-03
   1.5250000e+02   2.0489427e-03
   1.5250000e+02   2.0489427e-03
   1.5250000e+02   2.0489427e-03
   1.5250000e+02   2.0489427e-03
   1.5250000e+02   2.0489427e-03
   1.5250000e+02   2.0489427e-03
   1.5250000e+02   2.0489427e-03
   1.5300000e+02   2.0569656e-03
   1.5300000e+02   2.0569656e-03
   1.5300000e+02   2.0569656e-03
   1.5300000e+02   2.0569656e-03
   1.5300000e+02   2.0569656e-03
   1.5300000e+02   2.0569656e-03
   1.5300000e+02   2.0569656e-03
   1.5300000e+02   2.0569656e-03
   1.5300000e+02   2.0569656e-03
   1.5400000e+02   2.0730137e-03
   1.5400000e+02   2.0730137e-03
   1.5400000e+02   2.0730137e-03
   1.5400000e+02   2.0730137e-03
   1.5400000e+02   2.0730137e-03
   1.5400000e+02   2.0730137e-03
   1.5400000e+02   2.0730137e-03
   1.5400000e+02   2.0730137e-03
   1.5400000e+02   2.0730137e-03
   1.5400000e+02   2.0730137e-03
   1.5400000e+02   2.0730137e-03
   1.5400000e+02   2.0730137e-03
   1.5400000e+02   2.0730137e-03
   1.5400000e+02   2.0730137e-03
   1.5400000e+02   2.0730137e-03
   1.5400000e+02   2.0730137e-03
   1.5400000e+02   2.0730137e-03
   1.5400000e+02   2.0730137e-03
   1.5400000e+02   2.0730137e-03
   1.5450000e+02   2.0810389e-03
   1.5500000e+02   2.0890650e-03
   1.5500000e+02   2.0890650e-03
   1.5500000e+02   2.0890650e-03
   1.5500000e+02   2.0890650e-03
   1.5500000e+02   2.0890650e-03
   1.5500000e+02   2.0890650e-03
   1.5600000e+02   2.1051194e-03
   1.5600000e+02   2.1051194e-03
   1.5600000e+02   2.1051194e-03
   1.5600000e+02   2.1051194e-03
   1.5600000e+02   2.1051194e-03
   1.5600000e+02   2.1051194e-03
   1.5600000e+02   2.1051194e-03
   1.5600000e+02   2.1051194e-03
   1.5600000e+02   2.1051194e-03
   1.5600000e+02   2.1051194e-03
   1.5600000e+02   2.1051194e-03
   1.5600000e+02   2.1051194e-03
   1.5600000e+02   2.1051194e-03
   1.5600000e+02   2.1051194e-03
   1.5600000e+02   2.1051194e-03
   1.5600000e+02   2.1051194e-03
   1.5600000e+02   2.1051194e-03
   1.5600000e+02   2.1051194e-03
   1.5600000e+02   2.1051194e-03
   1.5600000e+02   2.1051194e-03
   1.5600000e+02   2.1051194e-03
   1.5750000e+02   2.1292073e-03
   1.5750000e+02   2.1292073e-03
   1.5750000e+02   2.1292073e-03
   1.5750000e+02   2.1292073e-03
   1.5750000e+02   2.1292073e-03
   1.5750000e+02   2.1292073e-03
   1.5750000e+02   2.1292073e-03
   1.5750000e+02   2.1292073e-03
   1.5750000e+02   2.1292073e-03
   1.5750000e+02   2.1292073e-03
   1.5750000e+02   2.1292073e-03
   1.5750000e+02   2.1292073e-03
   1.5750000e+02   2.1292073e-03
   1.5750000e+02   2.1292073e-03
   1.5750000e+02   2.1292073e-03
   1.5750000e+02   2.1292073e-03
   1.5750000e+02   2.1292073e-03
   1.5750000e+02   2.1292073e-03
   1.5750000e+02   2.1292073e-03
   1.5800000e+02   2.1372382e-03
   1.5800000e+02   2.1372382e-03
   1.5800000e+02   2.1372382e-03
   1.5900000e+02   2.1533027e-03
   1.5900000e+02   2.1533027e-03
   1.5900000e+02   2.1533027e-03
   1.5900000e+02   2.1533027e-03
   1.5900000e+02   2.1533027e-03
   1.5900000e+02   2.1533027e-03
   1.5900000e+02   2.1533027e-03
   1.5900000e+02   2.1533027e-03
   1.5900000e+02   2.1533027e-03
   1.5900000e+02   2.1533027e-03
   1.5900000e+02   2.1533027e-03
   1.5900000e+02   2.1533027e-03
   1.6000000e+02   2.1693705e-03
   1.6000000e+02   2.1693705e-03
   1.6000000e+02   2.1693705e-03
   1.6000000e+02   2.1693705e-03
   1.6000000e+02   2.1693705e-03
   1.6000000e+02   2.1693705e-03
   1.6000000e+02   2.1693705e-03
   1.6000000e+02   2.1693705e-03
   1.6000000e+02   2.1693705e-03
   1.6000000e+02   2.1693705e-03
   1.6000000e+02   2.1693705e-03
   1.6000000e+02   2.1693705e-03
   1.6000000e+02   2.1693705e-03
   1.6000000e+02   2.1693705e-03
   1.6000000e+02   2.1693705e-03
   1.6000000e+02   2.1693705e-03
   1.6000000e+02   2.1693705e-03
   1.6000000e+02   2.1693705e-03
   1.6000000e+02   2.1693705e-03
   1.6000000e+02   2.1693705e-03
   1.6000000e+02   2.1693705e-03
   1.6100000e+02   2.1854417e-03
   1.6100000e+02   2.1854417e-03
   1.6100000e+02   2.1854417e-03
   1.6100000e+02   2.1854417e-03
   1.6100000e+02   2.1854417e-03
   1.6100000e+02   2.1854417e-03
   1.6200000e+02   2.2015165e-03
   1.6200000e+02   2.2015165e-03
   1.6200000e+02   2.2015165e-03
   1.6200000e+02   2.2015165e-03
   1.6200000e+02   2.2015165e-03
   1.6200000e+02   2.2015165e-03
   1.6200000e+02   2.2015165e-03
   1.6200000e+02   2.2015165e-03
   1.6200000e+02   2.2015165e-03
   1.6200000e+02   2.2015165e-03
   1.6200000e+02   2.2015165e-03
   1.6200000e+02   2.2015165e-03
   1.6200000e+02   2.2015165e-03
   1.6200000e+02   2.2015165e-03
   1.6200000e+02   2.2015165e-03
   1.6200000e+02   2.2015165e-03
   1.6250000e+02   2.2095552e-03
   1.6250000e+02   2.2095552e-03
   1.6250000e+02   2.2095552e-03
   1.6250000e+02   2.2095552e-03
   1.6250000e+02   2.2095552e-03
   1.6250000e+02   2.2095552e-03
   1.6250000e+02   2.2095552e-03
   1.6250000e+02   2.2095552e-03
   1.6250000e+02   2.2095552e-03
   1.6250000e+02   2.2095552e-03
   1.6400000e+02   2.2336766e-03
   1.6400000e+02   2.2336766e-03
   1.6400000e+02   2.2336766e-03
   1.6400000e+02   2.2336766e-03
   1.6400000e+02   2.2336766e-03
   1.6400000e+02   2.2336766e-03
   1.6400000e+02   2.2336766e-03
   1.6400000e+02   2.2336766e-03
   1.6400000e+02   2.2336766e-03
   1.6400000e+02   2.2336766e-03
   1.6400000e+02   2.2336766e-03
   1.6400000e+02   2.2336766e-03
   1.6400000e+02   2.2336766e-03
   1.6400000e+02   2.2336766e-03
   1.6400000e+02   2.2336766e-03
   1.6400000e+02   2.2336766e-03
   1.6400000e+02   2.2336766e-03
   1.6400000e+02   2.2336766e-03
   1.6400000e+02   2.2336766e-03
   1.6400000e+02   2.2336766e-03
   1.6400000e+02   2.2336766e-03
   1.6400000e+02   2.2336766e-03
   1.6400000e+02   2.2336766e-03
   1.6450000e+02   2.2417189e-03
   1.6450000e+02   2.2417189e-03
   1.6450000e+02   2.2417189e-03
   1.6450000e+02   2.2417189e-03
   1.6450000e+02   2.2417189e-03
   1.6450000e+02   2.2417189e-03
   1.6500000e+02   2.2497621e-03
   1.6500000e+02   2.2497621e-03
   1.6500000e+02   2.2497621e-03
   1.6500000e+02   2.2497621e-03
   1.6500000e+02   2.2497621e-03
   1.6500000e+02   2.2497621e-03
   1.6500000e+02   2.2497621e-03
   1.6500000e+02   2.2497621e-03
   1.6500000e+02   2.2497621e-03
   1.6500000e+02   2.2497621e-03
   1.6500000e+02   2.2497621e-03
   1.6500000e+02   2.2497621e-03
   1.6500000e+02   2.2497621e-03
   1.6500000e+02   2.2497621e-03
   1.6500000e+02   2.2497621e-03
   1.6500000e+02   2.2497621e-03
   1.6500000e+02   2.2497621e-03
   1.6500000e+02   2.2497621e-03
   1.6500000e+02   2.2497621e-03
   1.6500000e+02   2.2497621e-03
   1.6500000e+02   2.2497621e-03
   1.6500000e+02   2.2497621e-03
   1.6600000e+02   2.2658513e-03
   1.6600000e+02   2.2658513e-03
   1.6650000e+02   2.2738973e-03
   1.6650000e+02   2.2738973e-03
   1.6750000e+02   2.2899921e-03
   1.6750000e+02   2.2899921e-03
   1.6750000e+02   2.2899921e-03
   1.6750000e+02   2.2899921e-03
   1.6750000e+02   2.2899921e-03
   1.6750000e+02   2.2899921e-03
   1.6750000e+02   2.2899921e-03
   1.6750000e+02   2.2899921e-03
   1.6750000e+02   2.2899921e-03
   1.6750000e+02   2.2899921e-03
   1.6750000e+02   2.2899921e-03
   1.6750000e+02   2.2899921e-03
   1.6800000e+02   2.2980409e-03
   1.6800000e+02   2.2980409e-03
   1.6800000e+02   2.2980409e-03
   1.6800000e+02   2.2980409e-03
   1.6800000e+02   2.2980409e-03
   1.6800000e+02   2.2980409e-03
   1.6800000e+02   2.2980409e-03
   1.6800000e+02   2.2980409e-03
   1.6800000e+02   2.2980409e-03
   1.6800000e+02   2.2980409e-03
   1.6800000e+02   2.2980409e-03
   1.6800000e+02   2.2980409e-03
   1.6800000e+02   2.2980409e-03
   1.6800000e+02   2.2980409e-03
   1.6800000e+02   2.2980409e-03
   1.6800000e+02   2.2980409e-03
   1.6800000e+02   2.2980409e-03
   1.6800000e+02   2.2980409e-03
   1.6800000e+02   2.2980409e-03
   1.6800000e+02   2.2980409e-03
   1.6800000e+02   2.2980409e-03
   1.6800000e+02   2.2980409e-03
   1.6800000e+02   2.2980409e-03
   1.6800000e+02   2.2980409e-03
   1.6800000e+02   2.2980409e-03
   1.6800000e+02   2.2980409e-03
   1.6800000e+02   2.2980409e-03
   1.6800000e+02   2.2980409e-03
   1.6800000e+02   2.2980409e-03
   1.6800000e+02   2.2980409e-03
   1.7000000e+02   2.3302456e-03
   1.7000000e+02   2.3302456e-03
   1.7000000e+02   2.3302456e-03
   1.7000000e+02   2.3302456e-03
   1.7000000e+02   2.3302456e-03
   1.7000000e+02   2.3302456e-03
   1.7000000e+02   2.3302456e-03
   1.7000000e+02   2.3302456e-03
   1.7000000e+02   2.3302456e-03
   1.7000000e+02   2.3302456e-03
   1.7000000e+02   2.3302456e-03
   1.7000000e+02   2.3302456e-03
   1.7000000e+02   2.3302456e-03
   1.7000000e+02   2.3302456e-03
   1.7000000e+02   2.3302456e-03
   1.7100000e+02   2.3463539e-03
   1.7100000e+02   2.3463539e-03
   1.7100000e+02   2.3463539e-03
   1.7100000e+02   2.3463539e-03
   1.7100000e+02   2.3463539e-03
   1.7100000e+02   2.3463539e-03
   1.7100000e+02   2.3463539e-03
   1.7100000e+02   2.3463539e-03
   1.7100000e+02   2.3463539e-03
   1.7100000e+02   2.3463539e-03
   1.7150000e+02   2.3544095e-03
   1.7150000e+02   2.3544095e-03
   1.7150000e+02   2.3544095e-03
   1.7150000e+02   2.3544095e-03
   1.7150000e+02   2.3544095e-03
   1.7150000e+02   2.3544095e-03
   1.7150000e+02   2.3544095e-03
   1.7200000e+02   2.3624660e-03
   1.7200000e+02   2.3624660e-03
   1.7200000e+02   2.3624660e-03
   1.7200000e+02   2.3624660e-03
   1.7200000e+02   2.3624660e-03
   1.7200000e+02   2.3624660e-03
   1.7200000e+02   2.3624660e-03
   1.7200000e+02   2.3624660e-03
   1.7200000e+02   2.3624660e-03
   1.7200000e+02   2.3624660e-03
   1.7200000e+02   2.3624660e-03
   1.7200000e+02   2.3624660e-03
   1.7200000e+02   2.3624660e-03
   1.7200000e+02   2.3624660e-03
   1.7200000e+02   2.3624660e-03
   1.7250000e+02   2.3705236e-03
   1.7250000e+02   2.3705236e-03
   1.7250000e+02   2.3705236e-03
   1.7250000e+02   2.3705236e-03
   1.7250000e+02   2.3705236e-03
   1.7250000e+02   2.3705236e-03
   1.7250000e+02   2.3705236e-03
   1.7250000e+02   2.3705236e-03
   1.7400000e+02   2.3947023e-03
   1.7400000e+02   2.3947023e-03
   1.7400000e+02   2.3947023e-03
   1.7400000e+02   2.3947023e-03
   1.7400000e+02   2.3947023e-03
   1.7400000e+02   2.3947023e-03
   1.7400000e+02   2.3947023e-03
   1.7400000e+02   2.3947023e-03
   1.7400000e+02   2.3947023e-03
   1.7500000e+02   2.4108266e-03
   1.7500000e+02   2.4108266e-03
   1.7500000e+02   2.4108266e-03
   1.7500000e+02   2.4108266e-03
   1.7500000e+02   2.4108266e-03
   1.7500000e+02   2.4108266e-03
   1.7500000e+02   2.4108266e-03
   1.7500000e+02   2.4108266e-03
   1.7500000e+02   2.4108266e-03
   1.7500000e+02   2.4108266e-03
   1.7500000e+02   2.4108266e-03
   1.7500000e+02   2.4108266e-03
   1.7500000e+02   2.4108266e-03
   1.7500000e+02   2.4108266e-03
   1.7550000e+02   2.4188902e-03
   1.7550000e+02   2.4188902e-03
   1.7550000e+02   2.4188902e-03
   1.7600000e+02   2.4269549e-03
   1.7600000e+02   2.4269549e-03
   1.7600000e+02   2.4269549e-03
   1.7600000e+02   2.4269549e-03
   1.7600000e+02   2.4269549e-03
   1.7600000e+02   2.4269549e-03
   1.7600000e+02   2.4269549e-03
   1.7600000e+02   2.4269549e-03
   1.7600000e+02   2.4269549e-03
   1.7600000e+02   2.4269549e-03
   1.7600000e+02   2.4269549e-03
   1.7600000e+02   2.4269549e-03
   1.7600000e+02   2.4269549e-03
   1.7600000e+02   2.4269549e-03
   1.7600000e+02   2.4269549e-03
   1.7600000e+02   2.4269549e-03
   1.7600000e+02   2.4269549e-03
   1.7600000e+02   2.4269549e-03
   1.7600000e+02   2.4269549e-03
   1.7600000e+02   2.4269549e-03
   1.7600000e+02   2.4269549e-03
   1.7700000e+02   2.4430874e-03
   1.7700000e+02   2.4430874e-03
   1.7700000e+02   2.4430874e-03
   1.7700000e+02   2.4430874e-03
   1.7700000e+02   2.4430874e-03
   1.7700000e+02   2.4430874e-03
   1.7750000e+02   2.4511552e-03
   1.7750000e+02   2.4511552e-03
   1.7750000e+02   2.4511552e-03
   1.7750000e+02   2.4511552e-03
   1.7750000e+02   2.4511552e-03
   1.7750000e+02   2.4511552e-03
   1.7750000e+02   2.4511552e-03
   1.7750000e+02   2.4511552e-03
   1.7800000e+02   2.4592240e-03
   1.7800000e+02   2.4592240e-03
   1.7800000e+02   2.4592240e-03
   1.7850000e+02   2.4672940e-03
   1.7850000e+02   2.4672940e-03
   1.7850000e+02   2.4672940e-03
   1.7850000e+02   2.4672940e-03
   1.7850000e+02   2.4672940e-03
   1.7850000e+02   2.4672940e-03
   1.7850000e+02   2.4672940e-03
   1.7850000e+02   2.4672940e-03
   1.8000000e+02   2.4915101e-03
   1.8000000e+02   2.4915101e-03
   1.8000000e+02   2.4915101e-03
   1.8000000e+02   2.4915101e-03
   1.8000000e+02   2.4915101e-03
   1.8000000e+02   2.4915101e-03
   1.8000000e+02   2.4915101e-03
   1.8000000e+02   2.4915101e-03
   1.8000000e+02   2.4915101e-03
   1.8000000e+02   2.4915101e-03
   1.8000000e+02   2.4915101e-03
   1.8000000e+02   2.4915101e-03
   1.8000000e+02   2.4915101e-03
   1.8000000e+02   2.4915101e-03
   1.8000000e+02   2.4915101e-03
   1.8000000e+02   2.4915101e-03
   1.8000000e+02   2.4915101e-03
   1.8000000e+02   2.4915101e-03
   1.8000000e+02   2.4915101e-03
   1.8000000e+02   2.4915101e-03
   1.8000000e+02   2.4915101e-03
   1.8000000e+02   2.4915101e-03
   1.8000000e+02   2.4915101e-03
   1.8000000e+02   2.4915101e-03
   1.8000000e+02   2.4915101e-03
   1.8000000e+02   2.4915101e-03
   1.8000000e+02   2.4915101e-03
   1.8000000e+02   2.4915101e-03
   1.8000000e+02   2.4915101e-03
   1.8000000e+02   2.4915101e-03
   1.8000000e+02   2.4915101e-03
   1.8000000e+02   2.4915101e-03
   1.8000000e+02   2.4915101e-03
   1.8000000e+02   2.4915101e-03
   1.8000000e+02   2.4915101e-03
   1.8000000e+02   2.4915101e-03
   1.8000000e+02   2.4915101e-03
   1.8000000e+02   2.4915101e-03
   1.8000000e+02   2.4915101e-03
   1.8000000e+02   2.4915101e-03
   1.8000000e+02   2.4915101e-03
   1.8000000e+02   2.4915101e-03
   1.8000000e+02   2.4915101e-03
   1.8000000e+02   2.4915101e-03
   1.8000000e+02   2.4915101e-03
   1.8200000e+02   2.5238133e-03
   1.8200000e+02   2.5238133e-03
   1.8200000e+02   2.5238133e-03
   1.8200000e+02   2.5238133e-03
   1.8200000e+02   2.5238133e-03
   1.8200000e+02   2.5238133e-03
   1.8200000e+02   2.5238133e-03
   1.8200000e+02   2.5238133e-03
   1.8200000e+02   2.5238133e-03
   1.8250000e+02   2.5318918e-03
   1.8250000e+02   2.5318918e-03
   1.8250000e+02   2.5318918e-03
   1.8250000e+02   2.5318918e-03
   1.8250000e+02   2.5318918e-03
   1.8250000e+02   2.5318918e-03
   1.8300000e+02   2.5399715e-03
   1.8300000e+02   2.5399715e-03
   1.8300000e+02   2.5399715e-03
   1.8300000e+02   2.5399715e-03
   1.8300000e+02   2.5399715e-03
   1.8300000e+02   2.5399715e-03
   1.8300000e+02   2.5399715e-03
   1.8400000e+02   2.5561340e-03
   1.8400000e+02   2.5561340e-03
   1.8400000e+02   2.5561340e-03
   1.8400000e+02   2.5561340e-03
   1.8400000e+02   2.5561340e-03
   1.8400000e+02   2.5561340e-03
   1.8400000e+02   2.5561340e-03
   1.8400000e+02   2.5561340e-03
   1.8400000e+02   2.5561340e-03
   1.8400000e+02   2.5561340e-03
   1.8400000e+02   2.5561340e-03
   1.8400000e+02   2.5561340e-03
   1.8450000e+02   2.5642170e-03
   1.8500000e+02   2.5723010e-03
   1.8500000e+02   2.5723010e-03
   1.8500000e+02   2.5723010e-03
   1.8500000e+02   2.5723010e-03
   1.8500000e+02   2.5723010e-03
   1.8550000e+02   2.5803862e-03
   1.8550000e+02   2.5803862e-03
   1.8550000e+02   2.5803862e-03
   1.8550000e+02   2.5803862e-03
   1.8550000e+02   2.5803862e-03
   1.8550000e+02   2.5803862e-03
   1.8550000e+02   2.5803862e-03
   1.8550000e+02   2.5803862e-03
   1.8600000e+02   2.5884725e-03
   1.8600000e+02   2.5884725e-03
   1.8600000e+02   2.5884725e-03
   1.8600000e+02   2.5884725e-03
   1.8600000e+02   2.5884725e-03
   1.8600000e+02   2.5884725e-03
   1.8600000e+02   2.5884725e-03
   1.8600000e+02   2.5884725e-03
   1.8600000e+02   2.5884725e-03
   1.8600000e+02   2.5884725e-03
   1.8600000e+02   2.5884725e-03
   1.8600000e+02   2.5884725e-03
   1.8600000e+02   2.5884725e-03
   1.8600000e+02   2.5884725e-03
   1.8600000e+02   2.5884725e-03
   1.8750000e+02   2.6127382e-03
   1.8750000e+02   2.6127382e-03
   1.8750000e+02   2.6127382e-03
   1.8750000e+02   2.6127382e-03
   1.8750000e+02   2.6127382e-03
   1.8750000e+02   2.6127382e-03
   1.8750000e+02   2.6127382e-03
   1.8750000e+02   2.6127382e-03
   1.8750000e+02   2.6127382e-03
   1.8750000e+02   2.6127382e-03
   1.8750000e+02   2.6127382e-03
   1.8800000e+02   2.6208290e-03
   1.8800000e+02   2.6208290e-03
   1.8800000e+02   2.6208290e-03
   1.8800000e+02   2.6208290e-03
   1.8800000e+02   2.6208290e-03
   1.8800000e+02   2.6208290e-03
   1.8800000e+02   2.6208290e-03
   1.8800000e+02   2.6208290e-03
   1.8900000e+02   2.6370141e-03
   1.8900000e+02   2.6370141e-03
   1.8900000e+02   2.6370141e-03
   1.8900000e+02   2.6370141e-03
   1.8900000e+02   2.6370141e-03
   1.8900000e+02   2.6370141e-03
   1.8900000e+02   2.6370141e-03
   1.8900000e+02   2.6370141e-03
   1.8900000e+02   2.6370141e-03
   1.8900000e+02   2.6370141e-03
   1.8900000e+02   2.6370141e-03
   1.8900000e+02   2.6370141e-03
   1.8900000e+02   2.6370141e-03
   1.8900000e+02   2.6370141e-03
   1.9000000e+02   2.6532038e-03
   1.9000000e+02   2.6532038e-03
   1.9000000e+02   2.6532038e-03
   1.9000000e+02   2.6532038e-03
   1.9000000e+02   2.6532038e-03
   1.9000000e+02   2.6532038e-03
   1.9000000e+02   2.6532038e-03
   1.9000000e+02   2.6532038e-03
   1.9000000e+02   2.6532038e-03
   1.9000000e+02   2.6532038e-03
   1.9000000e+02   2.6532038e-03
   1.9000000e+02   2.6532038e-03
   1.9000000e+02   2.6532038e-03
   1.9000000e+02   2.6532038e-03
   1.9000000e+02   2.6532038e-03
   1.9200000e+02   2.6855972e-03
   1.9200000e+02   2.6855972e-03
   1.9200000e+02   2.6855972e-03
   1.9200000e+02   2.6855972e-03
   1.9200000e+02   2.6855972e-03
   1.9200000e+02   2.6855972e-03
   1.9200000e+02   2.6855972e-03
   1.9200000e+02   2.6855972e-03
   1.9200000e+02   2.6855972e-03
   1.9200000e+02   2.6855972e-03
   1.9200000e+02   2.6855972e-03
   1.9200000e+02   2.6855972e-03
   1.9200000e+02   2.6855972e-03
   1.9200000e+02   2.6855972e-03
   1.9200000e+02   2.6855972e-03
   1.9200000e+02   2.6855972e-03
   1.9200000e+02   2.6855972e-03
   1.9200000e+02   2.6855972e-03
   1.9200000e+02   2.6855972e-03
   1.9200000e+02   2.6855972e-03
   1.9200000e+02   2.6855972e-03
   1.9250000e+02   2.6936984e-03
   1.9250000e+02   2.6936984e-03
   1.9250000e+02   2.6936984e-03
   1.9250000e+02   2.6936984e-03
   1.9250000e+02   2.6936984e-03
   1.9250000e+02   2.6936984e-03
   1.9250000e+02   2.6936984e-03
   1.9250000e+02   2.6936984e-03
   1.9250000e+02   2.6936984e-03
   1.9250000e+02   2.6936984e-03
   1.9250000e+02   2.6936984e-03
   1.9350000e+02   2.7099045e-03
   1.9400000e+02   2.7180093e-03
   1.9400000e+02   2.7180093e-03
   1.9400000e+02   2.7180093e-03
   1.9500000e+02   2.7342224e-03
   1.9500000e+02   2.7342224e-03
   1.9500000e+02   2.7342224e-03
   1.9500000e+02   2.7342224e-03
   1.9500000e+02   2.7342224e-03
   1.9500000e+02   2.7342224e-03
   1.9500000e+02   2.7342224e-03
   1.9500000e+02   2.7342224e-03
   1.9500000e+02   2.7342224e-03
   1.9500000e+02   2.7342224e-03
   1.9500000e+02   2.7342224e-03
   1.9500000e+02   2.7342224e-03
   1.9500000e+02   2.7342224e-03
   1.9500000e+02   2.7342224e-03
   1.9500000e+02   2.7342224e-03
   1.9500000e+02   2.7342224e-03
   1.9500000e+02   2.7342224e-03
   1.9500000e+02   2.7342224e-03
   1.9500000e+02   2.7342224e-03
   1.9500000e+02   2.7342224e-03
   1.9500000e+02   2.7342224e-03
   1.9500000e+02   2.7342224e-03
   1.9500000e+02   2.7342224e-03
   1.9600000e+02   2.7504404e-03
   1.9600000e+02   2.7504404e-03
   1.9600000e+02   2.7504404e-03
   1.9600000e+02   2.7504404e-03
   1.9600000e+02   2.7504404e-03
   1.9600000e+02   2.7504404e-03
   1.9600000e+02   2.7504404e-03
   1.9600000e+02   2.7504404e-03
   1.9600000e+02   2.7504404e-03
   1.9600000e+02   2.7504404e-03
   1.9600000e+02   2.7504404e-03
   1.9600000e+02   2.7504404e-03
   1.9600000e+02   2.7504404e-03
   1.9600000e+02   2.7504404e-03
   1.9600000e+02   2.7504404e-03
   1.9600000e+02   2.7504404e-03
   1.9600000e+02   2.7504404e-03
   1.9600000e+02   2.7504404e-03
   1.9600000e+02   2.7504404e-03
   1.9600000e+02   2.7504404e-03
   1.9750000e+02   2.7747763e-03
   1.9750000e+02   2.7747763e-03
   1.9750000e+02   2.7747763e-03
   1.9750000e+02   2.7747763e-03
   1.9800000e+02   2.7828906e-03
   1.9800000e+02   2.7828906e-03
   1.9800000e+02   2.7828906e-03
   1.9800000e+02   2.7828906e-03
   1.9800000e+02   2.7828906e-03
   1.9800000e+02   2.7828906e-03
   1.9800000e+02   2.7828906e-03
   1.9800000e+02   2.7828906e-03
   1.9950000e+02   2.8072411e-03
   1.9950000e+02   2.8072411e-03
   1.9950000e+02   2.8072411e-03
   1.9950000e+02   2.8072411e-03
   2.0000000e+02   2.8153603e-03
   2.0000000e+02   2.8153603e-03
   2.0000000e+02   2.8153603e-03
   2.0000000e+02   2.8153603e-03
   2.0000000e+02   2.8153603e-03
   2.0000000e+02   2.8153603e-03
   2.0000000e+02   2.8153603e-03
   2.0000000e+02   2.8153603e-03
   2.0000000e+02   2.8153603e-03
   2.0000000e+02   2.8153603e-03
   2.0000000e+02   2.8153603e-03
   2.0000000e+02   2.8153603e-03
   2.0000000e+02   2.8153603e-03
   2.0000000e+02   2.8153603e-03
   2.0000000e+02   2.8153603e-03
   2.0100000e+02   2.8316025e-03
   2.0100000e+02   2.8316025e-03
   2.0100000e+02   2.8316025e-03
   2.0100000e+02   2.8316025e-03
   2.0100000e+02   2.8316025e-03
   2.0100000e+02   2.8316025e-03
   2.0100000e+02   2.8316025e-03
   2.0100000e+02   2.8316025e-03
   2.0100000e+02   2.8316025e-03
   2.0200000e+02   2.8478496e-03
   2.0200000e+02   2.8478496e-03
   2.0250000e+02   2.8559750e-03
   2.0250000e+02   2.8559750e-03
   2.0250000e+02   2.8559750e-03
   2.0250000e+02   2.8559750e-03
   2.0250000e+02   2.8559750e-03
   2.0250000e+02   2.8559750e-03
   2.0250000e+02   2.8559750e-03
   2.0250000e+02   2.8559750e-03
   2.0250000e+02   2.8559750e-03
   2.0250000e+02   2.8559750e-03
   2.0250000e+02   2.8559750e-03
   2.0250000e+02   2.8559750e-03
   2.0250000e+02   2.8559750e-03
   2.0250000e+02   2.8559750e-03
   2.0250000e+02   2.8559750e-03
   2.0250000e+02   2.8559750e-03
   2.0300000e+02   2.8641017e-03
   2.0300000e+02   2.8641017e-03
   2.0300000e+02   2.8641017e-03
   2.0300000e+02   2.8641017e-03
   2.0300000e+02   2.8641017e-03
   2.0300000e+02   2.8641017e-03
   2.0350000e+02   2.8722295e-03
   2.0400000e+02   2.8803587e-03
   2.0400000e+02   2.8803587e-03
   2.0400000e+02   2.8803587e-03
   2.0400000e+02   2.8803587e-03
   2.0400000e+02   2.8803587e-03
   2.0400000e+02   2.8803587e-03
   2.0400000e+02   2.8803587e-03
   2.0400000e+02   2.8803587e-03
   2.0400000e+02   2.8803587e-03
   2.0400000e+02   2.8803587e-03
   2.0400000e+02   2.8803587e-03
   2.0400000e+02   2.8803587e-03
   2.0400000e+02   2.8803587e-03
   2.0400000e+02   2.8803587e-03
   2.0400000e+02   2.8803587e-03
   2.0400000e+02   2.8803587e-03
   2.0400000e+02   2.8803587e-03
   2.0400000e+02   2.8803587e-03
   2.0400000e+02   2.8803587e-03
   2.0400000e+02   2.8803587e-03
   2.0400000e+02   2.8803587e-03
   2.0400000e+02   2.8803587e-03
   2.0400000e+02   2.8803587e-03
   2.0500000e+02   2.8966207e-03
   2.0500000e+02   2.8966207e-03
   2.0500000e+02   2.8966207e-03
   2.0500000e+02   2.8966207e-03
   2.0500000e+02   2.8966207e-03
   2.0500000e+02   2.8966207e-03
   2.0600000e+02   2.9128877e-03
   2.0650000e+02   2.9210230e-03
   2.0650000e+02   2.9210230e-03
   2.0650000e+02   2.9210230e-03
   2.0700000e+02   2.9291597e-03
   2.0700000e+02   2.9291597e-03
   2.0700000e+02   2.9291597e-03
   2.0700000e+02   2.9291597e-03
   2.0700000e+02   2.9291597e-03
   2.0700000e+02   2.9291597e-03
   2.0700000e+02   2.9291597e-03
   2.0700000e+02   2.9291597e-03
   2.0700000e+02   2.9291597e-03
   2.0700000e+02   2.9291597e-03
   2.0700000e+02   2.9291597e-03
   2.0700000e+02   2.9291597e-03
   2.0700000e+02   2.9291597e-03
   2.0700000e+02   2.9291597e-03
   2.0700000e+02   2.9291597e-03
   2.0700000e+02   2.9291597e-03
   2.0700000e+02   2.9291597e-03
   2.0750000e+02   2.9372976e-03
   2.0750000e+02   2.9372976e-03
   2.0750000e+02   2.9372976e-03
   2.0750000e+02   2.9372976e-03
   2.0750000e+02   2.9372976e-03
   2.0750000e+02   2.9372976e-03
   2.0800000e+02   2.9454367e-03
   2.0800000e+02   2.9454367e-03
   2.0800000e+02   2.9454367e-03
   2.0800000e+02   2.9454367e-03
   2.0800000e+02   2.9454367e-03
   2.0800000e+02   2.9454367e-03
   2.0800000e+02   2.9454367e-03
   2.0800000e+02   2.9454367e-03
   2.1000000e+02   2.9780061e-03
   2.1000000e+02   2.9780061e-03
   2.1000000e+02   2.9780061e-03
   2.1000000e+02   2.9780061e-03
   2.1000000e+02   2.9780061e-03
   2.1000000e+02   2.9780061e-03
   2.1000000e+02   2.9780061e-03
   2.1000000e+02   2.9780061e-03
   2.1000000e+02   2.9780061e-03
   2.1000000e+02   2.9780061e-03
   2.1000000e+02   2.9780061e-03
   2.1000000e+02   2.9780061e-03
   2.1000000e+02   2.9780061e-03
   2.1000000e+02   2.9780061e-03
   2.1000000e+02   2.9780061e-03
   2.1000000e+02   2.9780061e-03
   2.1000000e+02   2.9780061e-03
   2.1000000e+02   2.9780061e-03
   2.1000000e+02   2.9780061e-03
   2.1000000e+02   2.9780061e-03
   2.1000000e+02   2.9780061e-03
   2.1000000e+02   2.9780061e-03
   2.1150000e+02   3.0024465e-03
   2.1150000e+02   3.0024465e-03
   2.1150000e+02   3.0024465e-03
   2.1150000e+02   3.0024465e-03
   2.1200000e+02   3.0105958e-03
   2.1200000e+02   3.0105958e-03
   2.1200000e+02   3.0105958e-03
   2.1200000e+02   3.0105958e-03
   2.1200000e+02   3.0105958e-03
   2.1200000e+02   3.0105958e-03
   2.1200000e+02   3.0105958e-03
   2.1200000e+02   3.0105958e-03
   2.1200000e+02   3.0105958e-03
   2.1200000e+02   3.0105958e-03
   2.1200000e+02   3.0105958e-03
   2.1200000e+02   3.0105958e-03
   2.1200000e+02   3.0105958e-03
   2.1200000e+02   3.0105958e-03
   2.1200000e+02   3.0105958e-03
   2.1200000e+02   3.0105958e-03
   2.1200000e+02   3.0105958e-03
   2.1250000e+02   3.0187465e-03
   2.1250000e+02   3.0187465e-03
   2.1250000e+02   3.0187465e-03
   2.1250000e+02   3.0187465e-03
   2.1250000e+02   3.0187465e-03
   2.1250000e+02   3.0187465e-03
   2.1250000e+02   3.0187465e-03
   2.1250000e+02   3.0187465e-03
   2.1250000e+02   3.0187465e-03
   2.1250000e+02   3.0187465e-03
   2.1300000e+02   3.0268984e-03
   2.1300000e+02   3.0268984e-03
   2.1300000e+02   3.0268984e-03
   2.1300000e+02   3.0268984e-03
   2.1300000e+02   3.0268984e-03
   2.1300000e+02   3.0268984e-03
   2.1300000e+02   3.0268984e-03
   2.1300000e+02   3.0268984e-03
   2.1300000e+02   3.0268984e-03
   2.1300000e+02   3.0268984e-03
   2.1350000e+02   3.0350516e-03
   2.1350000e+02   3.0350516e-03
   2.1350000e+02   3.0350516e-03
   2.1400000e+02   3.0432061e-03
   2.1400000e+02   3.0432061e-03
   2.1500000e+02   3.0595190e-03
   2.1500000e+02   3.0595190e-03
   2.1500000e+02   3.0595190e-03
   2.1500000e+02   3.0595190e-03
   2.1500000e+02   3.0595190e-03
   2.1500000e+02   3.0595190e-03
   2.1500000e+02   3.0595190e-03
   2.1500000e+02   3.0595190e-03
   2.1500000e+02   3.0595190e-03
   2.1600000e+02   3.0758370e-03
   2.1600000e+02   3.0758370e-03
   2.1600000e+02   3.0758370e-03
   2.1600000e+02   3.0758370e-03
   2.1600000e+02   3.0758370e-03
   2.1600000e+02   3.0758370e-03
   2.1600000e+02   3.0758370e-03
   2.1600000e+02   3.0758370e-03
   2.1600000e+02   3.0758370e-03
   2.1600000e+02   3.0758370e-03
   2.1600000e+02   3.0758370e-03
   2.1600000e+02   3.0758370e-03
   2.1600000e+02   3.0758370e-03
   2.1600000e+02   3.0758370e-03
   2.1600000e+02   3.0758370e-03
   2.1600000e+02   3.0758370e-03
   2.1600000e+02   3.0758370e-03
   2.1600000e+02   3.0758370e-03
   2.1600000e+02   3.0758370e-03
   2.1600000e+02   3.0758370e-03
   2.1600000e+02   3.0758370e-03
   2.1600000e+02   3.0758370e-03
   2.1600000e+02   3.0758370e-03
   2.1600000e+02   3.0758370e-03
   2.1600000e+02   3.0758370e-03
   2.1700000e+02   3.0921602e-03
   2.1700000e+02   3.0921602e-03
   2.1700000e+02   3.0921602e-03
   2.1700000e+02   3.0921602e-03
   2.1700000e+02   3.0921602e-03
   2.1750000e+02   3.1003238e-03
   2.1750000e+02   3.1003238e-03
   2.1750000e+02   3.1003238e-03
   2.1750000e+02   3.1003238e-03
   2.1750000e+02   3.1003238e-03
   2.1750000e+02   3.1003238e-03
   2.1750000e+02   3.1003238e-03
   2.1750000e+02   3.1003238e-03
   2.1750000e+02   3.1003238e-03
   2.1750000e+02   3.1003238e-03
   2.1750000e+02   3.1003238e-03
   2.1750000e+02   3.1003238e-03
   2.1750000e+02   3.1003238e-03
   2.1750000e+02   3.1003238e-03
   2.1800000e+02   3.1084887e-03
   2.1800000e+02   3.1084887e-03
   2.1900000e+02   3.1248223e-03
   2.1900000e+02   3.1248223e-03
   2.1900000e+02   3.1248223e-03
   2.1900000e+02   3.1248223e-03
   2.1900000e+02   3.1248223e-03
   2.1900000e+02   3.1248223e-03
   2.1900000e+02   3.1248223e-03
   2.1900000e+02   3.1248223e-03
   2.1900000e+02   3.1248223e-03
   2.1900000e+02   3.1248223e-03
   2.1900000e+02   3.1248223e-03
   2.1900000e+02   3.1248223e-03
   2.2000000e+02   3.1411612e-03
   2.2000000e+02   3.1411612e-03
   2.2000000e+02   3.1411612e-03
   2.2000000e+02   3.1411612e-03
   2.2000000e+02   3.1411612e-03
   2.2000000e+02   3.1411612e-03
   2.2000000e+02   3.1411612e-03
   2.2000000e+02   3.1411612e-03
   2.2000000e+02   3.1411612e-03
   2.2000000e+02   3.1411612e-03
   2.2000000e+02   3.1411612e-03
   2.2000000e+02   3.1411612e-03
   2.2000000e+02   3.1411612e-03
   2.2000000e+02   3.1411612e-03
   2.2000000e+02   3.1411612e-03
   2.2000000e+02   3.1411612e-03
   2.2000000e+02   3.1411612e-03
   2.2000000e+02   3.1411612e-03
   2.2000000e+02   3.1411612e-03
   2.2000000e+02   3.1411612e-03
   2.2000000e+02   3.1411612e-03
   2.2050000e+02   3.1493326e-03
   2.2050000e+02   3.1493326e-03
   2.2050000e+02   3.1493326e-03
   2.2050000e+02   3.1493326e-03
   2.2050000e+02   3.1493326e-03
   2.2050000e+02   3.1493326e-03
   2.2050000e+02   3.1493326e-03
   2.2050000e+02   3.1493326e-03
   2.2050000e+02   3.1493326e-03
   2.2050000e+02   3.1493326e-03
   2.2050000e+02   3.1493326e-03
   2.2050000e+02   3.1493326e-03
   2.2050000e+02   3.1493326e-03
   2.2050000e+02   3.1493326e-03
   2.2200000e+02   3.1738548e-03
   2.2200000e+02   3.1738548e-03
   2.2200000e+02   3.1738548e-03
   2.2200000e+02   3.1738548e-03
   2.2200000e+02   3.1738548e-03
   2.2200000e+02   3.1738548e-03
   2.2200000e+02   3.1738548e-03
   2.2200000e+02   3.1738548e-03
   2.2200000e+02   3.1738548e-03
   2.2200000e+02   3.1738548e-03
   2.2200000e+02   3.1738548e-03
   2.2250000e+02   3.1820314e-03
   2.2250000e+02   3.1820314e-03
   2.2250000e+02   3.1820314e-03
   2.2250000e+02   3.1820314e-03
   2.2250000e+02   3.1820314e-03
   2.2250000e+02   3.1820314e-03
   2.2250000e+02   3.1820314e-03
   2.2400000e+02   3.2065694e-03
   2.2400000e+02   3.2065694e-03
   2.2400000e+02   3.2065694e-03
   2.2400000e+02   3.2065694e-03
   2.2400000e+02   3.2065694e-03
   2.2400000e+02   3.2065694e-03
   2.2400000e+02   3.2065694e-03
   2.2400000e+02   3.2065694e-03
   2.2400000e+02   3.2065694e-03
   2.2400000e+02   3.2065694e-03
   2.2400000e+02   3.2065694e-03
   2.2400000e+02   3.2065694e-03
   2.2400000e+02   3.2065694e-03
   2.2400000e+02   3.2065694e-03
   2.2400000e+02   3.2065694e-03
   2.2400000e+02   3.2065694e-03
   2.2400000e+02   3.2065694e-03
   2.2400000e+02   3.2065694e-03
   2.2400000e+02   3.2065694e-03
   2.2400000e+02   3.2065694e-03
   2.2500000e+02   3.2229346e-03
   2.2500000e+02   3.2229346e-03
   2.2500000e+02   3.2229346e-03
   2.2500000e+02   3.2229346e-03
   2.2500000e+02   3.2229346e-03
   2.2500000e+02   3.2229346e-03
   2.2500000e+02   3.2229346e-03
   2.2500000e+02   3.2229346e-03
   2.2500000e+02   3.2229346e-03
   2.2500000e+02   3.2229346e-03
   2.2500000e+02   3.2229346e-03
   2.2500000e+02   3.2229346e-03
   2.2500000e+02   3.2229346e-03
   2.2500000e+02   3.2229346e-03
   2.2500000e+02   3.2229346e-03
   2.2500000e+02   3.2229346e-03
   2.2500000e+02   3.2229346e-03
   2.2500000e+02   3.2229346e-03
   2.2500000e+02   3.2229346e-03
   2.2500000e+02   3.2229346e-03
   2.2500000e+02   3.2229346e-03
   2.2500000e+02   3.2229346e-03
   2.2500000e+02   3.2229346e-03
   2.2500000e+02   3.2229346e-03
   2.2500000e+02   3.2229346e-03
   2.2500000e+02   3.2229346e-03
   2.2500000e+02   3.2229346e-03
   2.2500000e+02   3.2229346e-03
   2.2500000e+02   3.2229346e-03
   2.2500000e+02   3.2229346e-03
   2.2750000e+02   3.2638708e-03
   2.2750000e+02   3.2638708e-03
   2.2750000e+02   3.2638708e-03
   2.2750000e+02   3.2638708e-03
   2.2750000e+02   3.2638708e-03
   2.2750000e+02   3.2638708e-03
   2.2750000e+02   3.2638708e-03
   2.2750000e+02   3.2638708e-03
   2.2750000e+02   3.2638708e-03
   2.2750000e+02   3.2638708e-03
   2.2750000e+02   3.2638708e-03
   2.2750000e+02   3.2638708e-03
   2.2750000e+02   3.2638708e-03
   2.2750000e+02   3.2638708e-03
   2.2750000e+02   3.2638708e-03
   2.2750000e+02   3.2638708e-03
   2.2750000e+02   3.2638708e-03
   2.2750000e+02   3.2638708e-03
   2.2750000e+02   3.2638708e-03
   2.2750000e+02   3.2638708e-03
   2.2750000e+02   3.2638708e-03
   2.2750000e+02   3.2638708e-03
   2.2800000e+02   3.2720621e-03
   2.2800000e+02   3.2720621e-03
   2.2800000e+02   3.2720621e-03
   2.2800000e+02   3.2720621e-03
   2.2800000e+02   3.2720621e-03
   2.2800000e+02   3.2720621e-03
   2.2800000e+02   3.2720621e-03
   2.2800000e+02   3.2720621e-03
   2.2800000e+02   3.2720621e-03
   2.2800000e+02   3.2720621e-03
   2.2800000e+02   3.2720621e-03
   2.2800000e+02   3.2720621e-03
   2.2800000e+02   3.2720621e-03
   2.2800000e+02   3.2720621e-03
   2.2950000e+02   3.2966438e-03
   2.2950000e+02   3.2966438e-03
   2.2950000e+02   3.2966438e-03
   2.2950000e+02   3.2966438e-03
   2.2950000e+02   3.2966438e-03
   2.2950000e+02   3.2966438e-03
   2.2950000e+02   3.2966438e-03
   2.2950000e+02   3.2966438e-03
   2.3000000e+02   3.3048403e-03
   2.3000000e+02   3.3048403e-03
   2.3000000e+02   3.3048403e-03
   2.3000000e+02   3.3048403e-03
   2.3000000e+02   3.3048403e-03
   2.3000000e+02   3.3048403e-03
   2.3000000e+02   3.3048403e-03
   2.3100000e+02   3.3212375e-03
   2.3100000e+02   3.3212375e-03
   2.3100000e+02   3.3212375e-03
   2.3100000e+02   3.3212375e-03
   2.3100000e+02   3.3212375e-03
   2.3100000e+02   3.3212375e-03
   2.3100000e+02   3.3212375e-03
   2.3100000e+02   3.3212375e-03
   2.3100000e+02   3.3212375e-03
   2.3100000e+02   3.3212375e-03
   2.3200000e+02   3.3376400e-03
   2.3200000e+02   3.3376400e-03
   2.3200000e+02   3.3376400e-03
   2.3200000e+02   3.3376400e-03
   2.3200000e+02   3.3376400e-03
   2.3200000e+02   3.3376400e-03
   2.3200000e+02   3.3376400e-03
   2.3250000e+02   3.3458432e-03
   2.3250000e+02   3.3458432e-03
   2.3250000e+02   3.3458432e-03
   2.3250000e+02   3.3458432e-03
   2.3250000e+02   3.3458432e-03
   2.3250000e+02   3.3458432e-03
   2.3250000e+02   3.3458432e-03
   2.3250000e+02   3.3458432e-03
   2.3400000e+02   3.3704610e-03
   2.3400000e+02   3.3704610e-03
   2.3400000e+02   3.3704610e-03
   2.3400000e+02   3.3704610e-03
   2.3400000e+02   3.3704610e-03
   2.3400000e+02   3.3704610e-03
   2.3400000e+02   3.3704610e-03
   2.3400000e+02   3.3704610e-03
   2.3400000e+02   3.3704610e-03
   2.3400000e+02   3.3704610e-03
   2.3400000e+02   3.3704610e-03
   2.3450000e+02   3.3786697e-03
   2.3450000e+02   3.3786697e-03
   2.3450000e+02   3.3786697e-03
   2.3500000e+02   3.3868796e-03
   2.3500000e+02   3.3868796e-03
   2.3500000e+02   3.3868796e-03
   2.3500000e+02   3.3868796e-03
   2.3500000e+02   3.3868796e-03
   2.3500000e+02   3.3868796e-03
   2.3500000e+02   3.3868796e-03
   2.3500000e+02   3.3868796e-03
   2.3500000e+02   3.3868796e-03
   2.3500000e+02   3.3868796e-03
   2.3600000e+02   3.4033036e-03
   2.3600000e+02   3.4033036e-03
   2.3600000e+02   3.4033036e-03
   2.3600000e+02   3.4033036e-03
   2.3600000e+02   3.4033036e-03
   2.3600000e+02   3.4033036e-03
   2.3650000e+02   3.4115176e-03
   2.3700000e+02   3.4197329e-03
   2.3700000e+02   3.4197329e-03
   2.3700000e+02   3.4197329e-03
   2.3700000e+02   3.4197329e-03
   2.3700000e+02   3.4197329e-03
   2.3700000e+02   3.4197329e-03
   2.3700000e+02   3.4197329e-03
   2.3700000e+02   3.4197329e-03
   2.3700000e+02   3.4197329e-03
   2.3750000e+02   3.4279496e-03
   2.3750000e+02   3.4279496e-03
   2.3750000e+02   3.4279496e-03
   2.3750000e+02   3.4279496e-03
   2.3750000e+02   3.4279496e-03
   2.3750000e+02   3.4279496e-03
   2.3750000e+02   3.4279496e-03
   2.3750000e+02   3.4279496e-03
   2.3750000e+02   3.4279496e-03
   2.3800000e+02   3.4361677e-03
   2.3800000e+02   3.4361677e-03
   2.3800000e+02   3.4361677e-03
   2.3800000e+02   3.4361677e-03
   2.3800000e+02   3.4361677e-03
   2.3800000e+02   3.4361677e-03
   2.3800000e+02   3.4361677e-03
   2.3850000e+02   3.4443870e-03
   2.4000000e+02   3.4690533e-03
   2.4000000e+02   3.4690533e-03
   2.4000000e+02   3.4690533e-03
   2.4000000e+02   3.4690533e-03
   2.4000000e+02   3.4690533e-03
   2.4000000e+02   3.4690533e-03
   2.4000000e+02   3.4690533e-03
   2.4000000e+02   3.4690533e-03
   2.4000000e+02   3.4690533e-03
   2.4000000e+02   3.4690533e-03
   2.4000000e+02   3.4690533e-03
   2.4000000e+02   3.4690533e-03
   2.4000000e+02   3.4690533e-03
   2.4000000e+02   3.4690533e-03
   2.4000000e+02   3.4690533e-03
   2.4000000e+02   3.4690533e-03
   2.4000000e+02   3.4690533e-03
   2.4000000e+02   3.4690533e-03
   2.4000000e+02   3.4690533e-03
   2.4000000e+02   3.4690533e-03
   2.4000000e+02   3.4690533e-03
   2.4000000e+02   3.4690533e-03
   2.4000000e+02   3.4690533e-03
   2.4000000e+02   3.4690533e-03
   2.4000000e+02   3.4690533e-03
   2.4000000e+02   3.4690533e-03
   2.4000000e+02   3.4690533e-03
   2.4000000e+02   3.4690533e-03
   2.4150000e+02   3.4937317e-03
   2.4150000e+02   3.4937317e-03
   2.4150000e+02   3.4937317e-03
   2.4150000e+02   3.4937317e-03
   2.4200000e+02   3.5019605e-03
   2.4250000e+02   3.5101907e-03
   2.4250000e+02   3.5101907e-03
   2.4250000e+02   3.5101907e-03
   2.4250000e+02   3.5101907e-03
   2.4250000e+02   3.5101907e-03
   2.4250000e+02   3.5101907e-03
   2.4250000e+02   3.5101907e-03
   2.4250000e+02   3.5101907e-03
   2.4300000e+02   3.5184223e-03
   2.4300000e+02   3.5184223e-03
   2.4300000e+02   3.5184223e-03
   2.4300000e+02   3.5184223e-03
   2.4300000e+02   3.5184223e-03
   2.4300000e+02   3.5184223e-03
   2.4300000e+02   3.5184223e-03
   2.4300000e+02   3.5184223e-03
   2.4300000e+02   3.5184223e-03
   2.4300000e+02   3.5184223e-03
   2.4300000e+02   3.5184223e-03
   2.4300000e+02   3.5184223e-03
   2.4300000e+02   3.5184223e-03
   2.4300000e+02   3.5184223e-03
   2.4300000e+02   3.5184223e-03
   2.4300000e+02   3.5184223e-03
   2.4300000e+02   3.5184223e-03
   2.4300000e+02   3.5184223e-03
   2.4300000e+02   3.5184223e-03
   2.4400000e+02   3.5348894e-03
   2.4400000e+02   3.5348894e-03
   2.4400000e+02   3.5348894e-03
   2.4400000e+02   3.5348894e-03
   2.4400000e+02   3.5348894e-03
   2.4400000e+02   3.5348894e-03
   2.4400000e+02   3.5348894e-03
   2.4400000e+02   3.5348894e-03
   2.4400000e+02   3.5348894e-03
   2.4400000e+02   3.5348894e-03
   2.4500000e+02   3.5513620e-03
   2.4500000e+02   3.5513620e-03
   2.4500000e+02   3.5513620e-03
   2.4500000e+02   3.5513620e-03
   2.4500000e+02   3.5513620e-03
   2.4500000e+02   3.5513620e-03
   2.4500000e+02   3.5513620e-03
   2.4500000e+02   3.5513620e-03
   2.4500000e+02   3.5513620e-03
   2.4500000e+02   3.5513620e-03
   2.4500000e+02   3.5513620e-03
   2.4500000e+02   3.5513620e-03
   2.4500000e+02   3.5513620e-03
   2.4500000e+02   3.5513620e-03
   2.4500000e+02   3.5513620e-03
   2.4500000e+02   3.5513620e-03
   2.4500000e+02   3.5513620e-03
   2.4600000e+02   3.5678400e-03
   2.4600000e+02   3.5678400e-03
   2.4600000e+02   3.5678400e-03
   2.4600000e+02   3.5678400e-03
   2.4600000e+02   3.5678400e-03
   2.4600000e+02   3.5678400e-03
   2.4600000e+02   3.5678400e-03
   2.4600000e+02   3.5678400e-03
   2.4600000e+02   3.5678400e-03
   2.4600000e+02   3.5678400e-03
   2.4600000e+02   3.5678400e-03
   2.4750000e+02   3.5925671e-03
   2.4750000e+02   3.5925671e-03
   2.4750000e+02   3.5925671e-03
   2.4750000e+02   3.5925671e-03
   2.4750000e+02   3.5925671e-03
   2.4750000e+02   3.5925671e-03
   2.4750000e+02   3.5925671e-03
   2.4750000e+02   3.5925671e-03
   2.4750000e+02   3.5925671e-03
   2.4750000e+02   3.5925671e-03
   2.4750000e+02   3.5925671e-03
   2.4800000e+02   3.6008122e-03
   2.4800000e+02   3.6008122e-03
   2.4800000e+02   3.6008122e-03
   2.4800000e+02   3.6008122e-03
   2.4800000e+02   3.6008122e-03
   2.4800000e+02   3.6008122e-03
   2.4800000e+02   3.6008122e-03
   2.4800000e+02   3.6008122e-03
   2.4850000e+02   3.6090586e-03
   2.4850000e+02   3.6090586e-03
   2.4900000e+02   3.6173065e-03
   2.4900000e+02   3.6173065e-03
   2.4900000e+02   3.6173065e-03
   2.4900000e+02   3.6173065e-03
   2.4900000e+02   3.6173065e-03
   2.4900000e+02   3.6173065e-03
   2.4900000e+02   3.6173065e-03
   2.4900000e+02   3.6173065e-03
   2.4900000e+02   3.6173065e-03
   2.4900000e+02   3.6173065e-03
   2.5000000e+02   3.6338061e-03
   2.5000000e+02   3.6338061e-03
   2.5200000e+02   3.6668218e-03
   2.5200000e+02   3.6668218e-03
   2.5200000e+02   3.6668218e-03
   2.5200000e+02   3.6668218e-03
   2.5200000e+02   3.6668218e-03
   2.5200000e+02   3.6668218e-03
   2.5200000e+02   3.6668218e-03
   2.5200000e+02   3.6668218e-03
   2.5200000e+02   3.6668218e-03
   2.5200000e+02   3.6668218e-03
   2.5200000e+02   3.6668218e-03
   2.5200000e+02   3.6668218e-03
   2.5200000e+02   3.6668218e-03
   2.5200000e+02   3.6668218e-03
   2.5200000e+02   3.6668218e-03
   2.5200000e+02   3.6668218e-03
   2.5200000e+02   3.6668218e-03
   2.5200000e+02   3.6668218e-03
   2.5200000e+02   3.6668218e-03
   2.5200000e+02   3.6668218e-03
   2.5200000e+02   3.6668218e-03
   2.5200000e+02   3.6668218e-03
   2.5200000e+02   3.6668218e-03
   2.5200000e+02   3.6668218e-03
   2.5200000e+02   3.6668218e-03
   2.5250000e+02   3.6750791e-03
   2.5250000e+02   3.6750791e-03
   2.5250000e+02   3.6750791e-03
   2.5250000e+02   3.6750791e-03
   2.5250000e+02   3.6750791e-03
   2.5250000e+02   3.6750791e-03
   2.5250000e+02   3.6750791e-03
   2.5250000e+02   3.6750791e-03
   2.5500000e+02   3.7163860e-03
   2.5500000e+02   3.7163860e-03
   2.5500000e+02   3.7163860e-03
   2.5500000e+02   3.7163860e-03
   2.5500000e+02   3.7163860e-03
   2.5500000e+02   3.7163860e-03
   2.5500000e+02   3.7163860e-03
   2.5500000e+02   3.7163860e-03
   2.5500000e+02   3.7163860e-03
   2.5500000e+02   3.7163860e-03
   2.5500000e+02   3.7163860e-03
   2.5500000e+02   3.7163860e-03
   2.5500000e+02   3.7163860e-03
   2.5500000e+02   3.7163860e-03
   2.5500000e+02   3.7163860e-03
   2.5500000e+02   3.7163860e-03
   2.5500000e+02   3.7163860e-03
   2.5550000e+02   3.7246515e-03
   2.5600000e+02   3.7329183e-03
   2.5600000e+02   3.7329183e-03
   2.5600000e+02   3.7329183e-03
   2.5600000e+02   3.7329183e-03
   2.5650000e+02   3.7411865e-03
   2.5650000e+02   3.7411865e-03
   2.5650000e+02   3.7411865e-03
   2.5750000e+02   3.7577269e-03
   2.5750000e+02   3.7577269e-03
   2.5750000e+02   3.7577269e-03
   2.5750000e+02   3.7577269e-03
   2.5750000e+02   3.7577269e-03
   2.5750000e+02   3.7577269e-03
   2.5750000e+02   3.7577269e-03
   2.5750000e+02   3.7577269e-03
   2.5750000e+02   3.7577269e-03
   2.5750000e+02   3.7577269e-03
   2.5800000e+02   3.7659992e-03
   2.5800000e+02   3.7659992e-03
   2.5800000e+02   3.7659992e-03
   2.5800000e+02   3.7659992e-03
   2.5800000e+02   3.7659992e-03
   2.5800000e+02   3.7659992e-03
   2.5800000e+02   3.7659992e-03
   2.5900000e+02   3.7825478e-03
   2.5900000e+02   3.7825478e-03
   2.5900000e+02   3.7825478e-03
   2.5900000e+02   3.7825478e-03
   2.5900000e+02   3.7825478e-03
   2.5900000e+02   3.7825478e-03
   2.5900000e+02   3.7825478e-03
   2.6000000e+02   3.7991018e-03
   2.6000000e+02   3.7991018e-03
   2.6000000e+02   3.7991018e-03
   2.6000000e+02   3.7991018e-03
   2.6000000e+02   3.7991018e-03
   2.6000000e+02   3.7991018e-03
   2.6000000e+02   3.7991018e-03
   2.6000000e+02   3.7991018e-03
   2.6000000e+02   3.7991018e-03
   2.6000000e+02   3.7991018e-03
   2.6000000e+02   3.7991018e-03
   2.6000000e+02   3.7991018e-03
   2.6000000e+02   3.7991018e-03
   2.6000000e+02   3.7991018e-03
   2.6000000e+02   3.7991018e-03
   2.6000000e+02   3.7991018e-03
   2.6100000e+02   3.8156613e-03
   2.6100000e+02   3.8156613e-03
   2.6100000e+02   3.8156613e-03
   2.6100000e+02   3.8156613e-03
   2.6100000e+02   3.8156613e-03
   2.6100000e+02   3.8156613e-03
   2.6100000e+02   3.8156613e-03
   2.6100000e+02   3.8156613e-03
   2.6100000e+02   3.8156613e-03
   2.6100000e+02   3.8156613e-03
   2.6100000e+02   3.8156613e-03
   2.6100000e+02   3.8156613e-03
   2.6100000e+02   3.8156613e-03
   2.6100000e+02   3.8156613e-03
   2.6100000e+02   3.8156613e-03
   2.6100000e+02   3.8156613e-03
   2.6100000e+02   3.8156613e-03
   2.6100000e+02   3.8156613e-03
   2.6250000e+02   3.8405106e-03
   2.6250000e+02   3.8405106e-03
   2.6250000e+02   3.8405106e-03
   2.6250000e+02   3.8405106e-03
   2.6250000e+02   3.8405106e-03
   2.6250000e+02   3.8405106e-03
   2.6250000e+02   3.8405106e-03
   2.6250000e+02   3.8405106e-03
   2.6250000e+02   3.8405106e-03
   2.6400000e+02   3.8653722e-03
   2.6400000e+02   3.8653722e-03
   2.6400000e+02   3.8653722e-03
   2.6400000e+02   3.8653722e-03
   2.6400000e+02   3.8653722e-03
   2.6400000e+02   3.8653722e-03
   2.6400000e+02   3.8653722e-03
   2.6400000e+02   3.8653722e-03
   2.6400000e+02   3.8653722e-03
   2.6400000e+02   3.8653722e-03
   2.6400000e+02   3.8653722e-03
   2.6400000e+02   3.8653722e-03
   2.6400000e+02   3.8653722e-03
   2.6500000e+02   3.8819534e-03
   2.6500000e+02   3.8819534e-03
   2.6500000e+02   3.8819534e-03
   2.6500000e+02   3.8819534e-03
   2.6500000e+02   3.8819534e-03
   2.6500000e+02   3.8819534e-03
   2.6500000e+02   3.8819534e-03
   2.6500000e+02   3.8819534e-03
   2.6500000e+02   3.8819534e-03
   2.6500000e+02   3.8819534e-03
   2.6550000e+02   3.8902460e-03
   2.6550000e+02   3.8902460e-03
   2.6550000e+02   3.8902460e-03
   2.6550000e+02   3.8902460e-03
   2.6550000e+02   3.8902460e-03
   2.6550000e+02   3.8902460e-03
   2.6550000e+02   3.8902460e-03
   2.6600000e+02   3.8985400e-03
   2.6600000e+02   3.8985400e-03
   2.6600000e+02   3.8985400e-03
   2.6600000e+02   3.8985400e-03
   2.6600000e+02   3.8985400e-03
   2.6700000e+02   3.9151320e-03
   2.6700000e+02   3.9151320e-03
   2.6700000e+02   3.9151320e-03
   2.6700000e+02   3.9151320e-03
   2.6700000e+02   3.9151320e-03
   2.6700000e+02   3.9151320e-03
   2.6700000e+02   3.9151320e-03
   2.6700000e+02   3.9151320e-03
   2.6700000e+02   3.9151320e-03
   2.6700000e+02   3.9151320e-03
   2.6700000e+02   3.9151320e-03
   2.6750000e+02   3.9234301e-03
   2.6750000e+02   3.9234301e-03
   2.6750000e+02   3.9234301e-03
   2.6750000e+02   3.9234301e-03
   2.6750000e+02   3.9234301e-03
   2.6750000e+02   3.9234301e-03
   2.6750000e+02   3.9234301e-03
   2.6750000e+02   3.9234301e-03
   2.6750000e+02   3.9234301e-03
   2.6750000e+02   3.9234301e-03
   2.6800000e+02   3.9317295e-03
   2.6800000e+02   3.9317295e-03
   2.6800000e+02   3.9317295e-03
   2.6800000e+02   3.9317295e-03
   2.6800000e+02   3.9317295e-03
   2.6800000e+02   3.9317295e-03
   2.6800000e+02   3.9317295e-03
   2.6800000e+02   3.9317295e-03
   2.6800000e+02   3.9317295e-03
   2.6950000e+02   3.9566359e-03
   2.6950000e+02   3.9566359e-03
   2.6950000e+02   3.9566359e-03
   2.6950000e+02   3.9566359e-03
   2.6950000e+02   3.9566359e-03
   2.6950000e+02   3.9566359e-03
   2.6950000e+02   3.9566359e-03
   2.6950000e+02   3.9566359e-03
   2.7000000e+02   3.9649407e-03
   2.7000000e+02   3.9649407e-03
   2.7000000e+02   3.9649407e-03
   2.7000000e+02   3.9649407e-03
   2.7000000e+02   3.9649407e-03
   2.7000000e+02   3.9649407e-03
   2.7000000e+02   3.9649407e-03
   2.7000000e+02   3.9649407e-03
   2.7000000e+02   3.9649407e-03
   2.7000000e+02   3.9649407e-03
   2.7000000e+02   3.9649407e-03
   2.7000000e+02   3.9649407e-03
   2.7000000e+02   3.9649407e-03
   2.7000000e+02   3.9649407e-03
   2.7000000e+02   3.9649407e-03
   2.7000000e+02   3.9649407e-03
   2.7000000e+02   3.9649407e-03
   2.7000000e+02   3.9649407e-03
   2.7000000e+02   3.9649407e-03
   2.7000000e+02   3.9649407e-03
   2.7000000e+02   3.9649407e-03
   2.7000000e+02   3.9649407e-03
   2.7000000e+02   3.9649407e-03
   2.7000000e+02   3.9649407e-03
   2.7000000e+02   3.9649407e-03
   2.7000000e+02   3.9649407e-03
   2.7000000e+02   3.9649407e-03
   2.7000000e+02   3.9649407e-03
   2.7000000e+02   3.9649407e-03
   2.7000000e+02   3.9649407e-03
   2.7000000e+02   3.9649407e-03
   2.7200000e+02   3.9981735e-03
   2.7200000e+02   3.9981735e-03
   2.7200000e+02   3.9981735e-03
   2.7200000e+02   3.9981735e-03
   2.7200000e+02   3.9981735e-03
   2.7200000e+02   3.9981735e-03
   2.7200000e+02   3.9981735e-03
   2.7200000e+02   3.9981735e-03
   2.7250000e+02   4.0064851e-03
   2.7250000e+02   4.0064851e-03
   2.7250000e+02   4.0064851e-03
   2.7250000e+02   4.0064851e-03
   2.7250000e+02   4.0064851e-03
   2.7300000e+02   4.0147981e-03
   2.7300000e+02   4.0147981e-03
   2.7300000e+02   4.0147981e-03
   2.7300000e+02   4.0147981e-03
   2.7300000e+02   4.0147981e-03
   2.7300000e+02   4.0147981e-03
   2.7300000e+02   4.0147981e-03
   2.7300000e+02   4.0147981e-03
   2.7300000e+02   4.0147981e-03
   2.7300000e+02   4.0147981e-03
   2.7300000e+02   4.0147981e-03
   2.7300000e+02   4.0147981e-03
   2.7300000e+02   4.0147981e-03
   2.7300000e+02   4.0147981e-03
   2.7300000e+02   4.0147981e-03
   2.7300000e+02   4.0147981e-03
   2.7300000e+02   4.0147981e-03
   2.7300000e+02   4.0147981e-03
   2.7300000e+02   4.0147981e-03
   2.7400000e+02   4.0314280e-03
   2.7450000e+02   4.0397450e-03
   2.7450000e+02   4.0397450e-03
   2.7450000e+02   4.0397450e-03
   2.7450000e+02   4.0397450e-03
   2.7500000e+02   4.0480634e-03
   2.7500000e+02   4.0480634e-03
   2.7500000e+02   4.0480634e-03
   2.7500000e+02   4.0480634e-03
   2.7500000e+02   4.0480634e-03
   2.7500000e+02   4.0480634e-03
   2.7500000e+02   4.0480634e-03
   2.7500000e+02   4.0480634e-03
   2.7500000e+02   4.0480634e-03
   2.7500000e+02   4.0480634e-03
   2.7500000e+02   4.0480634e-03
   2.7500000e+02   4.0480634e-03
   2.7500000e+02   4.0480634e-03
   2.7500000e+02   4.0480634e-03
   2.7500000e+02   4.0480634e-03
   2.7500000e+02   4.0480634e-03
   2.7600000e+02   4.0647042e-03
   2.7600000e+02   4.0647042e-03
   2.7600000e+02   4.0647042e-03
   2.7600000e+02   4.0647042e-03
   2.7600000e+02   4.0647042e-03
   2.7600000e+02   4.0647042e-03
   2.7600000e+02   4.0647042e-03
   2.7600000e+02   4.0647042e-03
   2.7600000e+02   4.0647042e-03
   2.7650000e+02   4.0730266e-03
   2.7650000e+02   4.0730266e-03
   2.7650000e+02   4.0730266e-03
   2.7650000e+02   4.0730266e-03
   2.7650000e+02   4.0730266e-03
   2.7650000e+02   4.0730266e-03
   2.7650000e+02   4.0730266e-03
   2.7750000e+02   4.0896754e-03
   2.7750000e+02   4.0896754e-03
   2.7750000e+02   4.0896754e-03
   2.7750000e+02   4.0896754e-03
   2.7800000e+02   4.0980019e-03
   2.7900000e+02   4.1146589e-03
   2.7900000e+02   4.1146589e-03
   2.7900000e+02   4.1146589e-03
   2.7900000e+02   4.1146589e-03
   2.7900000e+02   4.1146589e-03
   2.7900000e+02   4.1146589e-03
   2.7900000e+02   4.1146589e-03
   2.7900000e+02   4.1146589e-03
   2.7900000e+02   4.1146589e-03
   2.7900000e+02   4.1146589e-03
   2.7900000e+02   4.1146589e-03
   2.8000000e+02   4.1313212e-03
   2.8000000e+02   4.1313212e-03
   2.8000000e+02   4.1313212e-03
   2.8000000e+02   4.1313212e-03
   2.8000000e+02   4.1313212e-03
   2.8000000e+02   4.1313212e-03
   2.8000000e+02   4.1313212e-03
   2.8000000e+02   4.1313212e-03
   2.8000000e+02   4.1313212e-03
   2.8000000e+02   4.1313212e-03
   2.8000000e+02   4.1313212e-03
   2.8000000e+02   4.1313212e-03
   2.8000000e+02   4.1313212e-03
   2.8000000e+02   4.1313212e-03
   2.8000000e+02   4.1313212e-03
   2.8000000e+02   4.1313212e-03
   2.8000000e+02   4.1313212e-03
   2.8000000e+02   4.1313212e-03
   2.8000000e+02   4.1313212e-03
   2.8000000e+02   4.1313212e-03
   2.8000000e+02   4.1313212e-03
   2.8000000e+02   4.1313212e-03
   2.8000000e+02   4.1313212e-03
   2.8200000e+02   4.1646620e-03
   2.8200000e+02   4.1646620e-03
   2.8200000e+02   4.1646620e-03
   2.8200000e+02   4.1646620e-03
   2.8200000e+02   4.1646620e-03
   2.8200000e+02   4.1646620e-03
   2.8200000e+02   4.1646620e-03
   2.8250000e+02   4.1730006e-03
   2.8250000e+02   4.1730006e-03
   2.8250000e+02   4.1730006e-03
   2.8250000e+02   4.1730006e-03
   2.8250000e+02   4.1730006e-03
   2.8250000e+02   4.1730006e-03
   2.8250000e+02   4.1730006e-03
   2.8350000e+02   4.1896818e-03
   2.8350000e+02   4.1896818e-03
   2.8350000e+02   4.1896818e-03
   2.8350000e+02   4.1896818e-03
   2.8350000e+02   4.1896818e-03
   2.8350000e+02   4.1896818e-03
   2.8350000e+02   4.1896818e-03
   2.8350000e+02   4.1896818e-03
   2.8350000e+02   4.1896818e-03
   2.8350000e+02   4.1896818e-03
   2.8400000e+02   4.1980244e-03
   2.8400000e+02   4.1980244e-03
   2.8400000e+02   4.1980244e-03
   2.8400000e+02   4.1980244e-03
   2.8400000e+02   4.1980244e-03
   2.8400000e+02   4.1980244e-03
   2.8400000e+02   4.1980244e-03
   2.8400000e+02   4.1980244e-03
   2.8500000e+02   4.2147136e-03
   2.8500000e+02   4.2147136e-03
   2.8500000e+02   4.2147136e-03
   2.8500000e+02   4.2147136e-03
   2.8500000e+02   4.2147136e-03
   2.8500000e+02   4.2147136e-03
   2.8500000e+02   4.2147136e-03
   2.8500000e+02   4.2147136e-03
   2.8500000e+02   4.2147136e-03
   2.8500000e+02   4.2147136e-03
   2.8500000e+02   4.2147136e-03
   2.8500000e+02   4.2147136e-03
   2.8500000e+02   4.2147136e-03
   2.8500000e+02   4.2147136e-03
   2.8500000e+02   4.2147136e-03
   2.8500000e+02   4.2147136e-03
   2.8500000e+02   4.2147136e-03
   2.8500000e+02   4.2147136e-03
   2.8600000e+02   4.2314082e-03
   2.8700000e+02   4.2481082e-03
   2.8700000e+02   4.2481082e-03
   2.8700000e+02   4.2481082e-03
   2.8750000e+02   4.2564602e-03
   2.8750000e+02   4.2564602e-03
   2.8750000e+02   4.2564602e-03
   2.8750000e+02   4.2564602e-03
   2.8750000e+02   4.2564602e-03
   2.8750000e+02   4.2564602e-03
   2.8800000e+02   4.2648135e-03
   2.8800000e+02   4.2648135e-03
   2.8800000e+02   4.2648135e-03
   2.8800000e+02   4.2648135e-03
   2.8800000e+02   4.2648135e-03
   2.8800000e+02   4.2648135e-03
   2.8800000e+02   4.2648135e-03
   2.8800000e+02   4.2648135e-03
   2.8800000e+02   4.2648135e-03
   2.8800000e+02   4.2648135e-03
   2.8800000e+02   4.2648135e-03
   2.8800000e+02   4.2648135e-03
   2.8800000e+02   4.2648135e-03
   2.8800000e+02   4.2648135e-03
   2.8800000e+02   4.2648135e-03
   2.8800000e+02   4.2648135e-03
   2.8800000e+02   4.2648135e-03
   2.8800000e+02   4.2648135e-03
   2.8800000e+02   4.2648135e-03
   2.9000000e+02   4.2982402e-03
   2.9000000e+02   4.2982402e-03
   2.9000000e+02   4.2982402e-03
   2.9000000e+02   4.2982402e-03
   2.9000000e+02   4.2982402e-03
   2.9050000e+02   4.3066002e-03
   2.9050000e+02   4.3066002e-03
   2.9050000e+02   4.3066002e-03
   2.9050000e+02   4.3066002e-03
   2.9050000e+02   4.3066002e-03
   2.9050000e+02   4.3066002e-03
   2.9050000e+02   4.3066002e-03
   2.9100000e+02   4.3149615e-03
   2.9100000e+02   4.3149615e-03
   2.9100000e+02   4.3149615e-03
   2.9100000e+02   4.3149615e-03
   2.9100000e+02   4.3149615e-03
   2.9100000e+02   4.3149615e-03
   2.9100000e+02   4.3149615e-03
   2.9100000e+02   4.3149615e-03
   2.9200000e+02   4.3316882e-03
   2.9200000e+02   4.3316882e-03
   2.9200000e+02   4.3316882e-03
   2.9200000e+02   4.3316882e-03
   2.9200000e+02   4.3316882e-03
   2.9200000e+02   4.3316882e-03
   2.9250000e+02   4.3400536e-03
   2.9250000e+02   4.3400536e-03
   2.9250000e+02   4.3400536e-03
   2.9250000e+02   4.3400536e-03
   2.9250000e+02   4.3400536e-03
   2.9250000e+02   4.3400536e-03
   2.9250000e+02   4.3400536e-03
   2.9400000e+02   4.3651576e-03
   2.9400000e+02   4.3651576e-03
   2.9400000e+02   4.3651576e-03
   2.9400000e+02   4.3651576e-03
   2.9400000e+02   4.3651576e-03
   2.9400000e+02   4.3651576e-03
   2.9400000e+02   4.3651576e-03
   2.9400000e+02   4.3651576e-03
   2.9400000e+02   4.3651576e-03
   2.9400000e+02   4.3651576e-03
   2.9400000e+02   4.3651576e-03
   2.9500000e+02   4.3819003e-03
   2.9500000e+02   4.3819003e-03
   2.9500000e+02   4.3819003e-03
   2.9500000e+02   4.3819003e-03
   2.9500000e+02   4.3819003e-03
   2.9500000e+02   4.3819003e-03
   2.9600000e+02   4.3986483e-03
   2.9600000e+02   4.3986483e-03
   2.9600000e+02   4.3986483e-03
   2.9600000e+02   4.3986483e-03
   2.9600000e+02   4.3986483e-03
   2.9600000e+02   4.3986483e-03
   2.9700000e+02   4.4154016e-03
   2.9700000e+02   4.4154016e-03
   2.9700000e+02   4.4154016e-03
   2.9700000e+02   4.4154016e-03
   2.9700000e+02   4.4154016e-03
   2.9700000e+02   4.4154016e-03
   2.9700000e+02   4.4154016e-03
   2.9700000e+02   4.4154016e-03
   2.9700000e+02   4.4154016e-03
   2.9700000e+02   4.4154016e-03
   2.9700000e+02   4.4154016e-03
   2.9750000e+02   4.4237802e-03
   2.9750000e+02   4.4237802e-03
   2.9750000e+02   4.4237802e-03
   2.9750000e+02   4.4237802e-03
   2.9750000e+02   4.4237802e-03
   2.9750000e+02   4.4237802e-03
   2.9750000e+02   4.4237802e-03
   2.9750000e+02   4.4237802e-03
   2.9750000e+02   4.4237802e-03
   2.9750000e+02   4.4237802e-03
   3.0000000e+02   4.4656932e-03
   3.0000000e+02   4.4656932e-03
   3.0000000e+02   4.4656932e-03
   3.0000000e+02   4.4656932e-03
   3.0000000e+02   4.4656932e-03
   3.0000000e+02   4.4656932e-03
   3.0000000e+02   4.4656932e-03
   3.0000000e+02   4.4656932e-03
   3.0000000e+02   4.4656932e-03
   3.0000000e+02   4.4656932e-03
   3.0000000e+02   4.4656932e-03
   3.0000000e+02   4.4656932e-03
   3.0000000e+02   4.4656932e-03
   3.0000000e+02   4.4656932e-03
   3.0000000e+02   4.4656932e-03
   3.0000000e+02   4.4656932e-03
   3.0000000e+02   4.4656932e-03
   3.0000000e+02   4.4656932e-03
   3.0000000e+02   4.4656932e-03
   3.0100000e+02   4.4824677e-03
   3.0100000e+02   4.4824677e-03
   3.0100000e+02   4.4824677e-03
   3.0100000e+02   4.4824677e-03
   3.0100000e+02   4.4824677e-03
   3.0100000e+02   4.4824677e-03
   3.0100000e+02   4.4824677e-03
   3.0150000e+02   4.4908570e-03
   3.0150000e+02   4.4908570e-03
   3.0250000e+02   4.5076394e-03
   3.0250000e+02   4.5076394e-03
   3.0250000e+02   4.5076394e-03
   3.0250000e+02   4.5076394e-03
   3.0250000e+02   4.5076394e-03
   3.0250000e+02   4.5076394e-03
   3.0300000e+02   4.5160325e-03
   3.0300000e+02   4.5160325e-03
   3.0300000e+02   4.5160325e-03
   3.0300000e+02   4.5160325e-03
   3.0300000e+02   4.5160325e-03
   3.0300000e+02   4.5160325e-03
   3.0300000e+02   4.5160325e-03
   3.0300000e+02   4.5160325e-03
   3.0300000e+02   4.5160325e-03
   3.0300000e+02   4.5160325e-03
   3.0300000e+02   4.5160325e-03
   3.0300000e+02   4.5160325e-03
   3.0400000e+02   4.5328229e-03
   3.0400000e+02   4.5328229e-03
   3.0400000e+02   4.5328229e-03
   3.0400000e+02   4.5328229e-03
   3.0400000e+02   4.5328229e-03
   3.0400000e+02   4.5328229e-03
   3.0400000e+02   4.5328229e-03
   3.0400000e+02   4.5328229e-03
   3.0450000e+02   4.5412200e-03
   3.0450000e+02   4.5412200e-03
   3.0450000e+02   4.5412200e-03
   3.0450000e+02   4.5412200e-03
   3.0450000e+02   4.5412200e-03
   3.0500000e+02   4.5496184e-03
   3.0500000e+02   4.5496184e-03
   3.0500000e+02   4.5496184e-03
   3.0500000e+02   4.5496184e-03
   3.0500000e+02   4.5496184e-03
   3.0500000e+02   4.5496184e-03
   3.0500000e+02   4.5496184e-03
   3.0500000e+02   4.5496184e-03
   3.0500000e+02   4.5496184e-03
   3.0500000e+02   4.5496184e-03
   3.0500000e+02   4.5496184e-03
   3.0500000e+02   4.5496184e-03
   3.0500000e+02   4.5496184e-03
   3.0600000e+02   4.5664193e-03
   3.0600000e+02   4.5664193e-03
   3.0600000e+02   4.5664193e-03
   3.0600000e+02   4.5664193e-03
   3.0600000e+02   4.5664193e-03
   3.0600000e+02   4.5664193e-03
   3.0600000e+02   4.5664193e-03
   3.0600000e+02   4.5664193e-03
   3.0600000e+02   4.5664193e-03
   3.0600000e+02   4.5664193e-03
   3.0600000e+02   4.5664193e-03
   3.0600000e+02   4.5664193e-03
   3.0600000e+02   4.5664193e-03
   3.0750000e+02   4.5916304e-03
   3.0750000e+02   4.5916304e-03
   3.0800000e+02   4.6000367e-03
   3.0800000e+02   4.6000367e-03
   3.0800000e+02   4.6000367e-03
   3.0800000e+02   4.6000367e-03
   3.0800000e+02   4.6000367e-03
   3.0800000e+02   4.6000367e-03
   3.0800000e+02   4.6000367e-03
   3.0800000e+02   4.6000367e-03
   3.0800000e+02   4.6000367e-03
   3.0800000e+02   4.6000367e-03
   3.0800000e+02   4.6000367e-03
   3.0800000e+02   4.6000367e-03
   3.0800000e+02   4.6000367e-03
   3.0800000e+02   4.6000367e-03
   3.0800000e+02   4.6000367e-03
   3.0800000e+02   4.6000367e-03
   3.0900000e+02   4.6168533e-03
   3.0900000e+02   4.6168533e-03
   3.0900000e+02   4.6168533e-03
   3.0900000e+02   4.6168533e-03
   3.0900000e+02   4.6168533e-03
   3.0900000e+02   4.6168533e-03
   3.1000000e+02   4.6336751e-03
   3.1000000e+02   4.6336751e-03
   3.1000000e+02   4.6336751e-03
   3.1000000e+02   4.6336751e-03
   3.1000000e+02   4.6336751e-03
   3.1000000e+02   4.6336751e-03
   3.1000000e+02   4.6336751e-03
   3.1050000e+02   4.6420879e-03
   3.1050000e+02   4.6420879e-03
   3.1050000e+02   4.6420879e-03
   3.1150000e+02   4.6589176e-03
   3.1150000e+02   4.6589176e-03
   3.1150000e+02   4.6589176e-03
   3.1150000e+02   4.6589176e-03
   3.1150000e+02   4.6589176e-03
   3.1150000e+02   4.6589176e-03
   3.1150000e+02   4.6589176e-03
   3.1150000e+02   4.6589176e-03
   3.1200000e+02   4.6673344e-03
   3.1200000e+02   4.6673344e-03
   3.1200000e+02   4.6673344e-03
   3.1200000e+02   4.6673344e-03
   3.1200000e+02   4.6673344e-03
   3.1200000e+02   4.6673344e-03
   3.1200000e+02   4.6673344e-03
   3.1200000e+02   4.6673344e-03
   3.1200000e+02   4.6673344e-03
   3.1200000e+02   4.6673344e-03
   3.1200000e+02   4.6673344e-03
   3.1200000e+02   4.6673344e-03
   3.1200000e+02   4.6673344e-03
   3.1250000e+02   4.6757524e-03
   3.1500000e+02   4.7178624e-03
   3.1500000e+02   4.7178624e-03
   3.1500000e+02   4.7178624e-03
   3.1500000e+02   4.7178624e-03
   3.1500000e+02   4.7178624e-03
   3.1500000e+02   4.7178624e-03
   3.1500000e+02   4.7178624e-03
   3.1500000e+02   4.7178624e-03
   3.1500000e+02   4.7178624e-03
   3.1500000e+02   4.7178624e-03
   3.1500000e+02   4.7178624e-03
   3.1500000e+02   4.7178624e-03
   3.1500000e+02   4.7178624e-03
   3.1500000e+02   4.7178624e-03
   3.1500000e+02   4.7178624e-03
   3.1500000e+02   4.7178624e-03
   3.1500000e+02   4.7178624e-03
   3.1500000e+02   4.7178624e-03
   3.1500000e+02   4.7178624e-03
   3.1500000e+02   4.7178624e-03
   3.1500000e+02   4.7178624e-03
   3.1500000e+02   4.7178624e-03
   3.1500000e+02   4.7178624e-03
   3.1500000e+02   4.7178624e-03
   3.1500000e+02   4.7178624e-03
   3.1600000e+02   4.7347155e-03
   3.1600000e+02   4.7347155e-03
   3.1600000e+02   4.7347155e-03
   3.1750000e+02   4.7600048e-03
   3.1750000e+02   4.7600048e-03
   3.1750000e+02   4.7600048e-03
   3.1800000e+02   4.7684372e-03
   3.1800000e+02   4.7684372e-03
   3.1800000e+02   4.7684372e-03
   3.1800000e+02   4.7684372e-03
   3.1800000e+02   4.7684372e-03
   3.1800000e+02   4.7684372e-03
   3.1800000e+02   4.7684372e-03
   3.1800000e+02   4.7684372e-03
   3.1800000e+02   4.7684372e-03
   3.1800000e+02   4.7684372e-03
   3.1800000e+02   4.7684372e-03
   3.1850000e+02   4.7768708e-03
   3.1850000e+02   4.7768708e-03
   3.1850000e+02   4.7768708e-03
   3.1850000e+02   4.7768708e-03
   3.1850000e+02   4.7768708e-03
   3.1850000e+02   4.7768708e-03
   3.1850000e+02   4.7768708e-03
   3.1850000e+02   4.7768708e-03
   3.1850000e+02   4.7768708e-03
   3.1950000e+02   4.7937421e-03
   3.1950000e+02   4.7937421e-03
   3.1950000e+02   4.7937421e-03
   3.2000000e+02   4.8021796e-03
   3.2000000e+02   4.8021796e-03
   3.2000000e+02   4.8021796e-03
   3.2000000e+02   4.8021796e-03
   3.2000000e+02   4.8021796e-03
   3.2000000e+02   4.8021796e-03
   3.2000000e+02   4.8021796e-03
   3.2000000e+02   4.8021796e-03
   3.2000000e+02   4.8021796e-03
   3.2000000e+02   4.8021796e-03
   3.2000000e+02   4.8021796e-03
   3.2000000e+02   4.8021796e-03
   3.2000000e+02   4.8021796e-03
   3.2000000e+02   4.8021796e-03
   3.2000000e+02   4.8021796e-03
   3.2000000e+02   4.8021796e-03
   3.2100000e+02   4.8190585e-03
   3.2100000e+02   4.8190585e-03
   3.2100000e+02   4.8190585e-03
   3.2100000e+02   4.8190585e-03
   3.2100000e+02   4.8190585e-03
   3.2100000e+02   4.8190585e-03
   3.2100000e+02   4.8190585e-03
   3.2100000e+02   4.8190585e-03
   3.2100000e+02   4.8190585e-03
   3.2100000e+02   4.8190585e-03
   3.2200000e+02   4.8359427e-03
   3.2200000e+02   4.8359427e-03
   3.2200000e+02   4.8359427e-03
   3.2200000e+02   4.8359427e-03
   3.2200000e+02   4.8359427e-03
   3.2200000e+02   4.8359427e-03
   3.2200000e+02   4.8359427e-03
   3.2200000e+02   4.8359427e-03
   3.2250000e+02   4.8443866e-03
   3.2250000e+02   4.8443866e-03
   3.2400000e+02   4.8697263e-03
   3.2400000e+02   4.8697263e-03
   3.2400000e+02   4.8697263e-03
   3.2400000e+02   4.8697263e-03
   3.2400000e+02   4.8697263e-03
   3.2400000e+02   4.8697263e-03
   3.2400000e+02   4.8697263e-03
   3.2400000e+02   4.8697263e-03
   3.2400000e+02   4.8697263e-03
   3.2400000e+02   4.8697263e-03
   3.2400000e+02   4.8697263e-03
   3.2400000e+02   4.8697263e-03
   3.2400000e+02   4.8697263e-03
   3.2400000e+02   4.8697263e-03
   3.2400000e+02   4.8697263e-03
   3.2400000e+02   4.8697263e-03
   3.2400000e+02   4.8697263e-03
   3.2500000e+02   4.8866258e-03
   3.2500000e+02   4.8866258e-03
   3.2500000e+02   4.8866258e-03
   3.2500000e+02   4.8866258e-03
   3.2500000e+02   4.8866258e-03
   3.2550000e+02   4.8950775e-03
   3.2550000e+02   4.8950775e-03
   3.2550000e+02   4.8950775e-03
   3.2550000e+02   4.8950775e-03
   3.2550000e+02   4.8950775e-03
   3.2550000e+02   4.8950775e-03
   3.2700000e+02   4.9204403e-03
   3.2700000e+02   4.9204403e-03
   3.2700000e+02   4.9204403e-03
   3.2700000e+02   4.9204403e-03
   3.2700000e+02   4.9204403e-03
   3.2700000e+02   4.9204403e-03
   3.2700000e+02   4.9204403e-03
   3.2700000e+02   4.9204403e-03
   3.2700000e+02   4.9204403e-03
   3.2700000e+02   4.9204403e-03
   3.2700000e+02   4.9204403e-03
   3.2700000e+02   4.9204403e-03
   3.2700000e+02   4.9204403e-03
   3.2750000e+02   4.9288971e-03
   3.2750000e+02   4.9288971e-03
   3.2750000e+02   4.9288971e-03
   3.2750000e+02   4.9288971e-03
   3.2750000e+02   4.9288971e-03
   3.2750000e+02   4.9288971e-03
   3.2800000e+02   4.9373551e-03
   3.2800000e+02   4.9373551e-03
   3.2800000e+02   4.9373551e-03
   3.2850000e+02   4.9458145e-03
   3.2850000e+02   4.9458145e-03
   3.2850000e+02   4.9458145e-03
   3.2850000e+02   4.9458145e-03
   3.2850000e+02   4.9458145e-03
   3.2900000e+02   4.9542751e-03
   3.2900000e+02   4.9542751e-03
   3.2900000e+02   4.9542751e-03
   3.2900000e+02   4.9542751e-03
   3.3000000e+02   4.9712002e-03
   3.3000000e+02   4.9712002e-03
   3.3000000e+02   4.9712002e-03
   3.3000000e+02   4.9712002e-03
   3.3000000e+02   4.9712002e-03
   3.3000000e+02   4.9712002e-03
   3.3000000e+02   4.9712002e-03
   3.3000000e+02   4.9712002e-03
   3.3000000e+02   4.9712002e-03
   3.3000000e+02   4.9712002e-03
   3.3000000e+02   4.9712002e-03
   3.3000000e+02   4.9712002e-03
   3.3000000e+02   4.9712002e-03
   3.3000000e+02   4.9712002e-03
   3.3000000e+02   4.9712002e-03
   3.3000000e+02   4.9712002e-03
   3.3000000e+02   4.9712002e-03
   3.3200000e+02   5.0050657e-03
   3.3200000e+02   5.0050657e-03
   3.3200000e+02   5.0050657e-03
   3.3200000e+02   5.0050657e-03
   3.3200000e+02   5.0050657e-03
   3.3200000e+02   5.0050657e-03
   3.3250000e+02   5.0135352e-03
   3.3250000e+02   5.0135352e-03
   3.3250000e+02   5.0135352e-03
   3.3250000e+02   5.0135352e-03
   3.3250000e+02   5.0135352e-03
   3.3250000e+02   5.0135352e-03
   3.3250000e+02   5.0135352e-03
   3.3250000e+02   5.0135352e-03
   3.3250000e+02   5.0135352e-03
   3.3250000e+02   5.0135352e-03
   3.3300000e+02   5.0220060e-03
   3.3300000e+02   5.0220060e-03
   3.3300000e+02   5.0220060e-03
   3.3300000e+02   5.0220060e-03
   3.3300000e+02   5.0220060e-03
   3.3300000e+02   5.0220060e-03
   3.3300000e+02   5.0220060e-03
   3.3300000e+02   5.0220060e-03
   3.3300000e+02   5.0220060e-03
   3.3300000e+02   5.0220060e-03
   3.3300000e+02   5.0220060e-03
   3.3500000e+02   5.0559019e-03
   3.3500000e+02   5.0559019e-03
   3.3500000e+02   5.0559019e-03
   3.3500000e+02   5.0559019e-03
   3.3500000e+02   5.0559019e-03
   3.3500000e+02   5.0559019e-03
   3.3500000e+02   5.0559019e-03
   3.3600000e+02   5.0728575e-03
   3.3600000e+02   5.0728575e-03
   3.3600000e+02   5.0728575e-03
   3.3600000e+02   5.0728575e-03
   3.3600000e+02   5.0728575e-03
   3.3600000e+02   5.0728575e-03
   3.3600000e+02   5.0728575e-03
   3.3600000e+02   5.0728575e-03
   3.3600000e+02   5.0728575e-03
   3.3600000e+02   5.0728575e-03
   3.3600000e+02   5.0728575e-03
   3.3600000e+02   5.0728575e-03
   3.3600000e+02   5.0728575e-03
   3.3600000e+02   5.0728575e-03
   3.3750000e+02   5.0983002e-03
   3.3750000e+02   5.0983002e-03
   3.3750000e+02   5.0983002e-03
   3.3750000e+02   5.0983002e-03
   3.3750000e+02   5.0983002e-03
   3.3750000e+02   5.0983002e-03
   3.3900000e+02   5.1237543e-03
   3.3900000e+02   5.1237543e-03
   3.3900000e+02   5.1237543e-03
   3.3900000e+02   5.1237543e-03
   3.3900000e+02   5.1237543e-03
   3.3900000e+02   5.1237543e-03
   3.3900000e+02   5.1237543e-03
   3.3900000e+02   5.1237543e-03
   3.3900000e+02   5.1237543e-03
   3.3900000e+02   5.1237543e-03
   3.3900000e+02   5.1237543e-03
   3.3900000e+02   5.1237543e-03
   3.3950000e+02   5.1322416e-03
   3.3950000e+02   5.1322416e-03
   3.3950000e+02   5.1322416e-03
   3.3950000e+02   5.1322416e-03
   3.4000000e+02   5.1407300e-03
   3.4000000e+02   5.1407300e-03
   3.4000000e+02   5.1407300e-03
   3.4000000e+02   5.1407300e-03
   3.4000000e+02   5.1407300e-03
   3.4000000e+02   5.1407300e-03
   3.4000000e+02   5.1407300e-03
   3.4000000e+02   5.1407300e-03
   3.4000000e+02   5.1407300e-03
   3.4000000e+02   5.1407300e-03
   3.4000000e+02   5.1407300e-03
   3.4000000e+02   5.1407300e-03
   3.4000000e+02   5.1407300e-03
   3.4100000e+02   5.1577107e-03
   3.4200000e+02   5.1746964e-03
   3.4200000e+02   5.1746964e-03
   3.4200000e+02   5.1746964e-03
   3.4200000e+02   5.1746964e-03
   3.4200000e+02   5.1746964e-03
   3.4200000e+02   5.1746964e-03
   3.4200000e+02   5.1746964e-03
   3.4200000e+02   5.1746964e-03
   3.4200000e+02   5.1746964e-03
   3.4200000e+02   5.1746964e-03
   3.4200000e+02   5.1746964e-03
   3.4250000e+02   5.1831912e-03
   3.4250000e+02   5.1831912e-03
   3.4250000e+02   5.1831912e-03
   3.4250000e+02   5.1831912e-03
   3.4250000e+02   5.1831912e-03
   3.4300000e+02   5.1916872e-03
   3.4300000e+02   5.1916872e-03
   3.4300000e+02   5.1916872e-03
   3.4300000e+02   5.1916872e-03
   3.4300000e+02   5.1916872e-03
   3.4300000e+02   5.1916872e-03
   3.4300000e+02   5.1916872e-03
   3.4300000e+02   5.1916872e-03
   3.4300000e+02   5.1916872e-03
   3.4300000e+02   5.1916872e-03
   3.4300000e+02   5.1916872e-03
   3.4400000e+02   5.2086829e-03
   3.4400000e+02   5.2086829e-03
   3.4400000e+02   5.2086829e-03
   3.4400000e+02   5.2086829e-03
   3.4400000e+02   5.2086829e-03
   3.4500000e+02   5.2256836e-03
   3.4500000e+02   5.2256836e-03
   3.4500000e+02   5.2256836e-03
   3.4500000e+02   5.2256836e-03
   3.4500000e+02   5.2256836e-03
   3.4500000e+02   5.2256836e-03
   3.4500000e+02   5.2256836e-03
   3.4500000e+02   5.2256836e-03
   3.4500000e+02   5.2256836e-03
   3.4500000e+02   5.2256836e-03
   3.4500000e+02   5.2256836e-03
   3.4500000e+02   5.2256836e-03
   3.4500000e+02   5.2256836e-03
   3.4650000e+02   5.2511940e-03
   3.4650000e+02   5.2511940e-03
   3.4650000e+02   5.2511940e-03
   3.4650000e+02   5.2511940e-03
   3.4650000e+02   5.2511940e-03
   3.4650000e+02   5.2511940e-03
   3.4650000e+02   5.2511940e-03
   3.4750000e+02   5.2682071e-03
   3.4750000e+02   5.2682071e-03
   3.4750000e+02   5.2682071e-03
   3.4800000e+02   5.2767156e-03
   3.4800000e+02   5.2767156e-03
   3.4800000e+02   5.2767156e-03
   3.4800000e+02   5.2767156e-03
   3.4800000e+02   5.2767156e-03
   3.4800000e+02   5.2767156e-03
   3.4800000e+02   5.2767156e-03
   3.4800000e+02   5.2767156e-03
   3.4800000e+02   5.2767156e-03
   3.4800000e+02   5.2767156e-03
   3.4800000e+02   5.2767156e-03
   3.4800000e+02   5.2767156e-03
   3.4800000e+02   5.2767156e-03
   3.4800000e+02   5.2767156e-03
   3.4800000e+02   5.2767156e-03
   3.4800000e+02   5.2767156e-03
   3.4800000e+02   5.2767156e-03
   3.4800000e+02   5.2767156e-03
   3.4800000e+02   5.2767156e-03
   3.5000000e+02   5.3107617e-03
   3.5000000e+02   5.3107617e-03
   3.5000000e+02   5.3107617e-03
   3.5000000e+02   5.3107617e-03
   3.5000000e+02   5.3107617e-03
   3.5000000e+02   5.3107617e-03
   3.5000000e+02   5.3107617e-03
   3.5100000e+02   5.3277922e-03
   3.5100000e+02   5.3277922e-03
   3.5100000e+02   5.3277922e-03
   3.5100000e+02   5.3277922e-03
   3.5100000e+02   5.3277922e-03
   3.5100000e+02   5.3277922e-03
   3.5100000e+02   5.3277922e-03
   3.5100000e+02   5.3277922e-03
   3.5100000e+02   5.3277922e-03
   3.5200000e+02   5.3448276e-03
   3.5200000e+02   5.3448276e-03
   3.5200000e+02   5.3448276e-03
   3.5200000e+02   5.3448276e-03
   3.5200000e+02   5.3448276e-03
   3.5200000e+02   5.3448276e-03
   3.5200000e+02   5.3448276e-03
   3.5200000e+02   5.3448276e-03
   3.5200000e+02   5.3448276e-03
   3.5200000e+02   5.3448276e-03
   3.5200000e+02   5.3448276e-03
   3.5200000e+02   5.3448276e-03
   3.5250000e+02   5.3533472e-03
   3.5250000e+02   5.3533472e-03
   3.5250000e+02   5.3533472e-03
   3.5250000e+02   5.3533472e-03
   3.5250000e+02   5.3533472e-03
   3.5350000e+02   5.3703900e-03
   3.5350000e+02   5.3703900e-03
   3.5350000e+02   5.3703900e-03
   3.5400000e+02   5.3789133e-03
   3.5400000e+02   5.3789133e-03
   3.5400000e+02   5.3789133e-03
   3.5400000e+02   5.3789133e-03
   3.5400000e+02   5.3789133e-03
   3.5400000e+02   5.3789133e-03
   3.5400000e+02   5.3789133e-03
   3.5400000e+02   5.3789133e-03
   3.5400000e+02   5.3789133e-03
   3.5400000e+02   5.3789133e-03
   3.5500000e+02   5.3959635e-03
   3.5500000e+02   5.3959635e-03
   3.5500000e+02   5.3959635e-03
   3.5500000e+02   5.3959635e-03
   3.5550000e+02   5.4044904e-03
   3.5550000e+02   5.4044904e-03
   3.5550000e+02   5.4044904e-03
   3.5600000e+02   5.4130186e-03
   3.5600000e+02   5.4130186e-03
   3.5600000e+02   5.4130186e-03
   3.5600000e+02   5.4130186e-03
   3.5700000e+02   5.4300786e-03
   3.5700000e+02   5.4300786e-03
   3.5700000e+02   5.4300786e-03
   3.5700000e+02   5.4300786e-03
   3.5700000e+02   5.4300786e-03
   3.5700000e+02   5.4300786e-03
   3.5700000e+02   5.4300786e-03
   3.5700000e+02   5.4300786e-03
   3.5700000e+02   5.4300786e-03
   3.5700000e+02   5.4300786e-03
   3.5750000e+02   5.4386104e-03
   3.5750000e+02   5.4386104e-03
   3.5750000e+02   5.4386104e-03
   3.5750000e+02   5.4386104e-03
   3.5750000e+02   5.4386104e-03
   3.6000000e+02   5.4812879e-03
   3.6000000e+02   5.4812879e-03
   3.6000000e+02   5.4812879e-03
   3.6000000e+02   5.4812879e-03
   3.6000000e+02   5.4812879e-03
   3.6000000e+02   5.4812879e-03
   3.6000000e+02   5.4812879e-03
   3.6000000e+02   5.4812879e-03
   3.6000000e+02   5.4812879e-03
   3.6000000e+02   5.4812879e-03
   3.6000000e+02   5.4812879e-03
   3.6000000e+02   5.4812879e-03
   3.6000000e+02   5.4812879e-03
   3.6000000e+02   5.4812879e-03
   3.6000000e+02   5.4812879e-03
   3.6000000e+02   5.4812879e-03
   3.6000000e+02   5.4812879e-03
   3.6000000e+02   5.4812879e-03
   3.6000000e+02   5.4812879e-03
   3.6000000e+02   5.4812879e-03
   3.6000000e+02   5.4812879e-03
   3.6000000e+02   5.4812879e-03
   3.6000000e+02   5.4812879e-03
   3.6000000e+02   5.4812879e-03
   3.6000000e+02   5.4812879e-03
   3.6000000e+02   5.4812879e-03
   3.6050000e+02   5.4898270e-03
   3.6050000e+02   5.4898270e-03
   3.6050000e+02   5.4898270e-03
   3.6050000e+02   5.4898270e-03
   3.6050000e+02   5.4898270e-03
   3.6250000e+02   5.5239958e-03
   3.6250000e+02   5.5239958e-03
   3.6300000e+02   5.5325410e-03
   3.6300000e+02   5.5325410e-03
   3.6300000e+02   5.5325410e-03
   3.6300000e+02   5.5325410e-03
   3.6300000e+02   5.5325410e-03
   3.6300000e+02   5.5325410e-03
   3.6300000e+02   5.5325410e-03
   3.6300000e+02   5.5325410e-03
   3.6400000e+02   5.5496351e-03
   3.6400000e+02   5.5496351e-03
   3.6400000e+02   5.5496351e-03
   3.6400000e+02   5.5496351e-03
   3.6400000e+02   5.5496351e-03
   3.6400000e+02   5.5496351e-03
   3.6400000e+02   5.5496351e-03
   3.6400000e+02   5.5496351e-03
   3.6400000e+02   5.5496351e-03
   3.6400000e+02   5.5496351e-03
   3.6400000e+02   5.5496351e-03
   3.6400000e+02   5.5496351e-03
   3.6400000e+02   5.5496351e-03
   3.6400000e+02   5.5496351e-03
   3.6450000e+02   5.5581840e-03
   3.6450000e+02   5.5581840e-03
   3.6450000e+02   5.5581840e-03
   3.6500000e+02   5.5667341e-03
   3.6500000e+02   5.5667341e-03
   3.6500000e+02   5.5667341e-03
   3.6500000e+02   5.5667341e-03
   3.6500000e+02   5.5667341e-03
   3.6600000e+02   5.5838378e-03
   3.6600000e+02   5.5838378e-03
   3.6600000e+02   5.5838378e-03
   3.6600000e+02   5.5838378e-03
   3.6600000e+02   5.5838378e-03
   3.6600000e+02   5.5838378e-03
   3.6600000e+02   5.5838378e-03
   3.6600000e+02   5.5838378e-03
   3.6600000e+02   5.5838378e-03
   3.6600000e+02   5.5838378e-03
   3.6750000e+02   5.6095025e-03
   3.6750000e+02   5.6095025e-03
   3.6750000e+02   5.6095025e-03
   3.6750000e+02   5.6095025e-03
   3.6750000e+02   5.6095025e-03
   3.6750000e+02   5.6095025e-03
   3.6750000e+02   5.6095025e-03
   3.6750000e+02   5.6095025e-03
   3.6750000e+02   5.6095025e-03
   3.6750000e+02   5.6095025e-03
   3.6750000e+02   5.6095025e-03
   3.6800000e+02   5.6180598e-03
   3.6800000e+02   5.6180598e-03
   3.6800000e+02   5.6180598e-03
   3.6800000e+02   5.6180598e-03
   3.6800000e+02   5.6180598e-03
   3.6800000e+02   5.6180598e-03
   3.6800000e+02   5.6180598e-03
   3.6800000e+02   5.6180598e-03
   3.6800000e+02   5.6180598e-03
   3.6800000e+02   5.6180598e-03
   3.6800000e+02   5.6180598e-03
   3.6800000e+02   5.6180598e-03
   3.6800000e+02   5.6180598e-03
   3.6800000e+02   5.6180598e-03
   3.6850000e+02   5.6266183e-03
   3.6900000e+02   5.6351780e-03
   3.6900000e+02   5.6351780e-03
   3.6900000e+02   5.6351780e-03
   3.6900000e+02   5.6351780e-03
   3.6900000e+02   5.6351780e-03
   3.6900000e+02   5.6351780e-03
   3.6900000e+02   5.6351780e-03
   3.6900000e+02   5.6351780e-03
   3.6900000e+02   5.6351780e-03
   3.6900000e+02   5.6351780e-03
   3.7000000e+02   5.6523010e-03
   3.7000000e+02   5.6523010e-03
   3.7000000e+02   5.6523010e-03
   3.7100000e+02   5.6694289e-03
   3.7200000e+02   5.6865614e-03
   3.7200000e+02   5.6865614e-03
   3.7200000e+02   5.6865614e-03
   3.7200000e+02   5.6865614e-03
   3.7200000e+02   5.6865614e-03
   3.7200000e+02   5.6865614e-03
   3.7200000e+02   5.6865614e-03
   3.7200000e+02   5.6865614e-03
   3.7200000e+02   5.6865614e-03
   3.7200000e+02   5.6865614e-03
   3.7200000e+02   5.6865614e-03
   3.7200000e+02   5.6865614e-03
   3.7200000e+02   5.6865614e-03
   3.7200000e+02   5.6865614e-03
   3.7200000e+02   5.6865614e-03
   3.7200000e+02   5.6865614e-03
   3.7200000e+02   5.6865614e-03
   3.7200000e+02   5.6865614e-03
   3.7200000e+02   5.6865614e-03
   3.7250000e+02   5.6951295e-03
   3.7250000e+02   5.6951295e-03
   3.7350000e+02   5.7122693e-03
   3.7400000e+02   5.7208410e-03
   3.7450000e+02   5.7294138e-03
   3.7450000e+02   5.7294138e-03
   3.7450000e+02   5.7294138e-03
   3.7450000e+02   5.7294138e-03
   3.7450000e+02   5.7294138e-03
   3.7450000e+02   5.7294138e-03
   3.7450000e+02   5.7294138e-03
   3.7450000e+02   5.7294138e-03
   3.7450000e+02   5.7294138e-03
   3.7450000e+02   5.7294138e-03
   3.7450000e+02   5.7294138e-03
   3.7500000e+02   5.7379879e-03
   3.7500000e+02   5.7379879e-03
   3.7500000e+02   5.7379879e-03
   3.7500000e+02   5.7379879e-03
   3.7500000e+02   5.7379879e-03
   3.7500000e+02   5.7379879e-03
   3.7500000e+02   5.7379879e-03
   3.7500000e+02   5.7379879e-03
   3.7500000e+02   5.7379879e-03
   3.7500000e+02   5.7379879e-03
   3.7500000e+02   5.7379879e-03
   3.7600000e+02   5.7551395e-03
   3.7600000e+02   5.7551395e-03
   3.7600000e+02   5.7551395e-03
   3.7600000e+02   5.7551395e-03
   3.7600000e+02   5.7551395e-03
   3.7600000e+02   5.7551395e-03
   3.7600000e+02   5.7551395e-03
   3.7750000e+02   5.7808759e-03
   3.7800000e+02   5.7894571e-03
   3.7800000e+02   5.7894571e-03
   3.7800000e+02   5.7894571e-03
   3.7800000e+02   5.7894571e-03
   3.7800000e+02   5.7894571e-03
   3.7800000e+02   5.7894571e-03
   3.7800000e+02   5.7894571e-03
   3.7800000e+02   5.7894571e-03
   3.7800000e+02   5.7894571e-03
   3.7800000e+02   5.7894571e-03
   3.7800000e+02   5.7894571e-03
   3.7800000e+02   5.7894571e-03
   3.7800000e+02   5.7894571e-03
   3.7800000e+02   5.7894571e-03
   3.7800000e+02   5.7894571e-03
   3.7800000e+02   5.7894571e-03
   3.7800000e+02   5.7894571e-03
   3.7800000e+02   5.7894571e-03
   3.7800000e+02   5.7894571e-03
   3.7800000e+02   5.7894571e-03
   3.7800000e+02   5.7894571e-03
   3.8000000e+02   5.8237936e-03
   3.8000000e+02   5.8237936e-03
   3.8000000e+02   5.8237936e-03
   3.8000000e+02   5.8237936e-03
   3.8000000e+02   5.8237936e-03
   3.8000000e+02   5.8237936e-03
   3.8000000e+02   5.8237936e-03
   3.8000000e+02   5.8237936e-03
   3.8100000e+02   5.8409690e-03
   3.8100000e+02   5.8409690e-03
   3.8100000e+02   5.8409690e-03
   3.8100000e+02   5.8409690e-03
   3.8100000e+02   5.8409690e-03
   3.8100000e+02   5.8409690e-03
   3.8100000e+02   5.8409690e-03
   3.8100000e+02   5.8409690e-03
   3.8150000e+02   5.8495584e-03
   3.8150000e+02   5.8495584e-03
   3.8150000e+02   5.8495584e-03
   3.8150000e+02   5.8495584e-03
   3.8150000e+02   5.8495584e-03
   3.8250000e+02   5.8667408e-03
   3.8250000e+02   5.8667408e-03
   3.8400000e+02   5.8925232e-03
   3.8400000e+02   5.8925232e-03
   3.8400000e+02   5.8925232e-03
   3.8400000e+02   5.8925232e-03
   3.8400000e+02   5.8925232e-03
   3.8400000e+02   5.8925232e-03
   3.8400000e+02   5.8925232e-03
   3.8400000e+02   5.8925232e-03
   3.8400000e+02   5.8925232e-03
   3.8400000e+02   5.8925232e-03
   3.8400000e+02   5.8925232e-03
   3.8500000e+02   5.9097173e-03
   3.8500000e+02   5.9097173e-03
   3.8500000e+02   5.9097173e-03
   3.8500000e+02   5.9097173e-03
   3.8500000e+02   5.9097173e-03
   3.8500000e+02   5.9097173e-03
   3.8700000e+02   5.9441196e-03
   3.8700000e+02   5.9441196e-03
   3.8700000e+02   5.9441196e-03
   3.8700000e+02   5.9441196e-03
   3.8700000e+02   5.9441196e-03
   3.8700000e+02   5.9441196e-03
   3.8700000e+02   5.9441196e-03
   3.8700000e+02   5.9441196e-03
   3.8700000e+02   5.9441196e-03
   3.8700000e+02   5.9441196e-03
   3.8700000e+02   5.9441196e-03
   3.8700000e+02   5.9441196e-03
   3.8750000e+02   5.9527231e-03
   3.8750000e+02   5.9527231e-03
   3.8750000e+02   5.9527231e-03
   3.8750000e+02   5.9527231e-03
   3.8800000e+02   5.9613278e-03
   3.8800000e+02   5.9613278e-03
   3.8800000e+02   5.9613278e-03
   3.8800000e+02   5.9613278e-03
   3.8800000e+02   5.9613278e-03
   3.8850000e+02   5.9699336e-03
   3.8850000e+02   5.9699336e-03
   3.8850000e+02   5.9699336e-03
   3.9000000e+02   5.9957581e-03
   3.9000000e+02   5.9957581e-03
   3.9000000e+02   5.9957581e-03
   3.9000000e+02   5.9957581e-03
   3.9000000e+02   5.9957581e-03
   3.9000000e+02   5.9957581e-03
   3.9000000e+02   5.9957581e-03
   3.9000000e+02   5.9957581e-03
   3.9000000e+02   5.9957581e-03
   3.9000000e+02   5.9957581e-03
   3.9000000e+02   5.9957581e-03
   3.9000000e+02   5.9957581e-03
   3.9000000e+02   5.9957581e-03
   3.9000000e+02   5.9957581e-03
   3.9000000e+02   5.9957581e-03
   3.9050000e+02   6.0043685e-03
   3.9200000e+02   6.0302069e-03
   3.9200000e+02   6.0302069e-03
   3.9200000e+02   6.0302069e-03
   3.9200000e+02   6.0302069e-03
   3.9200000e+02   6.0302069e-03
   3.9200000e+02   6.0302069e-03
   3.9200000e+02   6.0302069e-03
   3.9200000e+02   6.0302069e-03
   3.9200000e+02   6.0302069e-03
   3.9200000e+02   6.0302069e-03
   3.9250000e+02   6.0388220e-03
   3.9250000e+02   6.0388220e-03
   3.9300000e+02   6.0474383e-03
   3.9300000e+02   6.0474383e-03
   3.9300000e+02   6.0474383e-03
   3.9300000e+02   6.0474383e-03
   3.9300000e+02   6.0474383e-03
   3.9300000e+02   6.0474383e-03
   3.9300000e+02   6.0474383e-03
   3.9300000e+02   6.0474383e-03
   3.9500000e+02   6.0819149e-03
   3.9500000e+02   6.0819149e-03
   3.9500000e+02   6.0819149e-03
   3.9500000e+02   6.0819149e-03
   3.9550000e+02   6.0905369e-03
   3.9550000e+02   6.0905369e-03
   3.9550000e+02   6.0905369e-03
   3.9550000e+02   6.0905369e-03
   3.9550000e+02   6.0905369e-03
   3.9550000e+02   6.0905369e-03
   3.9550000e+02   6.0905369e-03
   3.9550000e+02   6.0905369e-03
   3.9550000e+02   6.0905369e-03
   3.9600000e+02   6.0991601e-03
   3.9600000e+02   6.0991601e-03
   3.9600000e+02   6.0991601e-03
   3.9600000e+02   6.0991601e-03
   3.9600000e+02   6.0991601e-03
   3.9600000e+02   6.0991601e-03
   3.9600000e+02   6.0991601e-03
   3.9600000e+02   6.0991601e-03
   3.9600000e+02   6.0991601e-03
   3.9600000e+02   6.0991601e-03
   3.9600000e+02   6.0991601e-03
   3.9600000e+02   6.0991601e-03
   3.9600000e+02   6.0991601e-03
   3.9600000e+02   6.0991601e-03
   3.9600000e+02   6.0991601e-03
   3.9600000e+02   6.0991601e-03
   3.9600000e+02   6.0991601e-03
   3.9600000e+02   6.0991601e-03
   3.9600000e+02   6.0991601e-03
   3.9600000e+02   6.0991601e-03
   3.9600000e+02   6.0991601e-03
   3.9750000e+02   6.1250366e-03
   3.9750000e+02   6.1250366e-03
   3.9800000e+02   6.1336643e-03
   3.9900000e+02   6.1509233e-03
   3.9900000e+02   6.1509233e-03
   3.9900000e+02   6.1509233e-03
   3.9900000e+02   6.1509233e-03
   3.9900000e+02   6.1509233e-03
   3.9900000e+02   6.1509233e-03
   3.9900000e+02   6.1509233e-03
   3.9900000e+02   6.1509233e-03
   3.9900000e+02   6.1509233e-03
   3.9900000e+02   6.1509233e-03
   3.9900000e+02   6.1509233e-03
   3.9900000e+02   6.1509233e-03
   3.9900000e+02   6.1509233e-03
   4.0000000e+02   6.1681869e-03
   4.0000000e+02   6.1681869e-03
   4.0000000e+02   6.1681869e-03
   4.0000000e+02   6.1681869e-03
   4.0000000e+02   6.1681869e-03
   4.0000000e+02   6.1681869e-03
   4.0000000e+02   6.1681869e-03
   4.0050000e+02   6.1768204e-03
   4.0050000e+02   6.1768204e-03
   4.0050000e+02   6.1768204e-03
   4.0150000e+02   6.1940908e-03
   4.0200000e+02   6.2027277e-03
   4.0200000e+02   6.2027277e-03
   4.0200000e+02   6.2027277e-03
   4.0200000e+02   6.2027277e-03
   4.0200000e+02   6.2027277e-03
   4.0200000e+02   6.2027277e-03
   4.0200000e+02   6.2027277e-03
   4.0200000e+02   6.2027277e-03
   4.0200000e+02   6.2027277e-03
   4.0200000e+02   6.2027277e-03
   4.0200000e+02   6.2027277e-03
   4.0200000e+02   6.2027277e-03
   4.0250000e+02   6.2113658e-03
   4.0250000e+02   6.2113658e-03
   4.0250000e+02   6.2113658e-03
   4.0250000e+02   6.2113658e-03
   4.0250000e+02   6.2113658e-03
   4.0250000e+02   6.2113658e-03
   4.0250000e+02   6.2113658e-03
   4.0250000e+02   6.2113658e-03
   4.0250000e+02   6.2113658e-03
   4.0250000e+02   6.2113658e-03
   4.0250000e+02   6.2113658e-03
   4.0250000e+02   6.2113658e-03
   4.0250000e+02   6.2113658e-03
   4.0250000e+02   6.2113658e-03
   4.0250000e+02   6.2113658e-03
   4.0250000e+02   6.2113658e-03
   4.0250000e+02   6.2113658e-03
   4.0400000e+02   6.2372868e-03
   4.0400000e+02   6.2372868e-03
   4.0400000e+02   6.2372868e-03
   4.0400000e+02   6.2372868e-03
   4.0400000e+02   6.2372868e-03
   4.0400000e+02   6.2372868e-03
   4.0400000e+02   6.2372868e-03
   4.0500000e+02   6.2545731e-03
   4.0500000e+02   6.2545731e-03
   4.0500000e+02   6.2545731e-03
   4.0500000e+02   6.2545731e-03
   4.0500000e+02   6.2545731e-03
   4.0500000e+02   6.2545731e-03
   4.0500000e+02   6.2545731e-03
   4.0500000e+02   6.2545731e-03
   4.0500000e+02   6.2545731e-03
   4.0500000e+02   6.2545731e-03
   4.0500000e+02   6.2545731e-03
   4.0500000e+02   6.2545731e-03
   4.0500000e+02   6.2545731e-03
   4.0600000e+02   6.2718640e-03
   4.0600000e+02   6.2718640e-03
   4.0600000e+02   6.2718640e-03
   4.0600000e+02   6.2718640e-03
   4.0600000e+02   6.2718640e-03
   4.0750000e+02   6.2978088e-03
   4.0800000e+02   6.3064593e-03
   4.0800000e+02   6.3064593e-03
   4.0800000e+02   6.3064593e-03
   4.0800000e+02   6.3064593e-03
   4.0800000e+02   6.3064593e-03
   4.0800000e+02   6.3064593e-03
   4.0800000e+02   6.3064593e-03
   4.0800000e+02   6.3064593e-03
   4.0800000e+02   6.3064593e-03
   4.0800000e+02   6.3064593e-03
   4.0800000e+02   6.3064593e-03
   4.0950000e+02   6.3324177e-03
   4.0950000e+02   6.3324177e-03
   4.0950000e+02   6.3324177e-03
   4.0950000e+02   6.3324177e-03
   4.0950000e+02   6.3324177e-03
   4.0950000e+02   6.3324177e-03
   4.0950000e+02   6.3324177e-03
   4.0950000e+02   6.3324177e-03
   4.0950000e+02   6.3324177e-03
   4.0950000e+02   6.3324177e-03
   4.1000000e+02   6.3410727e-03
   4.1000000e+02   6.3410727e-03
   4.1100000e+02   6.3583861e-03
   4.1100000e+02   6.3583861e-03
   4.1100000e+02   6.3583861e-03
   4.1100000e+02   6.3583861e-03
   4.1100000e+02   6.3583861e-03
   4.1100000e+02   6.3583861e-03
   4.1100000e+02   6.3583861e-03
   4.1100000e+02   6.3583861e-03
   4.1100000e+02   6.3583861e-03
   4.1100000e+02   6.3583861e-03
   4.1200000e+02   6.3757040e-03
   4.1200000e+02   6.3757040e-03
   4.1200000e+02   6.3757040e-03
   4.1200000e+02   6.3757040e-03
   4.1200000e+02   6.3757040e-03
   4.1200000e+02   6.3757040e-03
   4.1200000e+02   6.3757040e-03
   4.1250000e+02   6.3843647e-03
   4.1250000e+02   6.3843647e-03
   4.1300000e+02   6.3930264e-03
   4.1300000e+02   6.3930264e-03
   4.1300000e+02   6.3930264e-03
   4.1300000e+02   6.3930264e-03
   4.1400000e+02   6.4103533e-03
   4.1400000e+02   6.4103533e-03
   4.1400000e+02   6.4103533e-03
   4.1400000e+02   6.4103533e-03
   4.1400000e+02   6.4103533e-03
   4.1400000e+02   6.4103533e-03
   4.1400000e+02   6.4103533e-03
   4.1400000e+02   6.4103533e-03
   4.1400000e+02   6.4103533e-03
   4.1400000e+02   6.4103533e-03
   4.1400000e+02   6.4103533e-03
   4.1400000e+02   6.4103533e-03
   4.1400000e+02   6.4103533e-03
   4.1400000e+02   6.4103533e-03
   4.1400000e+02   6.4103533e-03
   4.1500000e+02   6.4276847e-03
   4.1600000e+02   6.4450205e-03
   4.1600000e+02   6.4450205e-03
   4.1600000e+02   6.4450205e-03
   4.1600000e+02   6.4450205e-03
   4.1650000e+02   6.4536900e-03
   4.1650000e+02   6.4536900e-03
   4.1650000e+02   6.4536900e-03
   4.1650000e+02   6.4536900e-03
   4.1700000e+02   6.4623607e-03
   4.1700000e+02   6.4623607e-03
   4.1700000e+02   6.4623607e-03
   4.1700000e+02   6.4623607e-03
   4.1700000e+02   6.4623607e-03
   4.1700000e+02   6.4623607e-03
   4.1700000e+02   6.4623607e-03
   4.1700000e+02   6.4623607e-03
   4.1700000e+02   6.4623607e-03
   4.1750000e+02   6.4710325e-03
   4.1750000e+02   6.4710325e-03
   4.1850000e+02   6.4883794e-03
   4.1850000e+02   6.4883794e-03
   4.1850000e+02   6.4883794e-03
   4.1850000e+02   6.4883794e-03
   4.1850000e+02   6.4883794e-03
   4.2000000e+02   6.5144081e-03
   4.2000000e+02   6.5144081e-03
   4.2000000e+02   6.5144081e-03
   4.2000000e+02   6.5144081e-03
   4.2000000e+02   6.5144081e-03
   4.2000000e+02   6.5144081e-03
   4.2000000e+02   6.5144081e-03
   4.2000000e+02   6.5144081e-03
   4.2000000e+02   6.5144081e-03
   4.2000000e+02   6.5144081e-03
   4.2000000e+02   6.5144081e-03
   4.2000000e+02   6.5144081e-03
   4.2000000e+02   6.5144081e-03
   4.2000000e+02   6.5144081e-03
   4.2000000e+02   6.5144081e-03
   4.2000000e+02   6.5144081e-03
   4.2000000e+02   6.5144081e-03
   4.2000000e+02   6.5144081e-03
   4.2000000e+02   6.5144081e-03
   4.2000000e+02   6.5144081e-03
   4.2000000e+02   6.5144081e-03
   4.2000000e+02   6.5144081e-03
   4.2000000e+02   6.5144081e-03
   4.2000000e+02   6.5144081e-03
   4.2000000e+02   6.5144081e-03
   4.2000000e+02   6.5144081e-03
   4.2000000e+02   6.5144081e-03
   4.2000000e+02   6.5144081e-03
   4.2000000e+02   6.5144081e-03
   4.2000000e+02   6.5144081e-03
   4.2000000e+02   6.5144081e-03
   4.2000000e+02   6.5144081e-03
   4.2000000e+02   6.5144081e-03
   4.2000000e+02   6.5144081e-03
   4.2250000e+02   6.5578114e-03
   4.2250000e+02   6.5578114e-03
   4.2300000e+02   6.5664954e-03
   4.2300000e+02   6.5664954e-03
   4.2300000e+02   6.5664954e-03
   4.2300000e+02   6.5664954e-03
   4.2300000e+02   6.5664954e-03
   4.2300000e+02   6.5664954e-03
   4.2300000e+02   6.5664954e-03
   4.2300000e+02   6.5664954e-03
   4.2300000e+02   6.5664954e-03
   4.2300000e+02   6.5664954e-03
   4.2300000e+02   6.5664954e-03
   4.2300000e+02   6.5664954e-03
   4.2300000e+02   6.5664954e-03
   4.2350000e+02   6.5751804e-03
   4.2350000e+02   6.5751804e-03
   4.2350000e+02   6.5751804e-03
   4.2350000e+02   6.5751804e-03
   4.2350000e+02   6.5751804e-03
   4.2350000e+02   6.5751804e-03
   4.2400000e+02   6.5838666e-03
   4.2400000e+02   6.5838666e-03
   4.2400000e+02   6.5838666e-03
   4.2400000e+02   6.5838666e-03
   4.2400000e+02   6.5838666e-03
   4.2400000e+02   6.5838666e-03
   4.2400000e+02   6.5838666e-03
   4.2500000e+02   6.6012422e-03
   4.2500000e+02   6.6012422e-03
   4.2500000e+02   6.6012422e-03
   4.2500000e+02   6.6012422e-03
   4.2500000e+02   6.6012422e-03
   4.2500000e+02   6.6012422e-03
   4.2500000e+02   6.6012422e-03
   4.2500000e+02   6.6012422e-03
   4.2600000e+02   6.6186222e-03
   4.2600000e+02   6.6186222e-03
   4.2600000e+02   6.6186222e-03
   4.2600000e+02   6.6186222e-03
   4.2600000e+02   6.6186222e-03
   4.2600000e+02   6.6186222e-03
   4.2600000e+02   6.6186222e-03
   4.2700000e+02   6.6360066e-03
   4.2700000e+02   6.6360066e-03
   4.2700000e+02   6.6360066e-03
   4.2700000e+02   6.6360066e-03
   4.2700000e+02   6.6360066e-03
   4.2700000e+02   6.6360066e-03
   4.2700000e+02   6.6360066e-03
   4.2750000e+02   6.6447004e-03
   4.2750000e+02   6.6447004e-03
   4.2750000e+02   6.6447004e-03
   4.2750000e+02   6.6447004e-03
   4.2800000e+02   6.6533954e-03
   4.2800000e+02   6.6533954e-03
   4.2800000e+02   6.6533954e-03
   4.2800000e+02   6.6533954e-03
   4.2800000e+02   6.6533954e-03
   4.2800000e+02   6.6533954e-03
   4.2800000e+02   6.6533954e-03
   4.2800000e+02   6.6533954e-03
   4.2800000e+02   6.6533954e-03
   4.2800000e+02   6.6533954e-03
   4.2900000e+02   6.6707885e-03
   4.2900000e+02   6.6707885e-03
   4.2900000e+02   6.6707885e-03
   4.2900000e+02   6.6707885e-03
   4.2900000e+02   6.6707885e-03
   4.2900000e+02   6.6707885e-03
   4.3000000e+02   6.6881860e-03
   4.3000000e+02   6.6881860e-03
   4.3000000e+02   6.6881860e-03
   4.3050000e+02   6.6968864e-03
   4.3200000e+02   6.7229940e-03
   4.3200000e+02   6.7229940e-03
   4.3200000e+02   6.7229940e-03
   4.3200000e+02   6.7229940e-03
   4.3200000e+02   6.7229940e-03
   4.3200000e+02   6.7229940e-03
   4.3200000e+02   6.7229940e-03
   4.3200000e+02   6.7229940e-03
   4.3200000e+02   6.7229940e-03
   4.3200000e+02   6.7229940e-03
   4.3200000e+02   6.7229940e-03
   4.3200000e+02   6.7229940e-03
   4.3200000e+02   6.7229940e-03
   4.3200000e+02   6.7229940e-03
   4.3200000e+02   6.7229940e-03
   4.3250000e+02   6.7316988e-03
   4.3400000e+02   6.7578194e-03
   4.3400000e+02   6.7578194e-03
   4.3400000e+02   6.7578194e-03
   4.3400000e+02   6.7578194e-03
   4.3400000e+02   6.7578194e-03
   4.3500000e+02   6.7752386e-03
   4.3500000e+02   6.7752386e-03
   4.3500000e+02   6.7752386e-03
   4.3500000e+02   6.7752386e-03
   4.3500000e+02   6.7752386e-03
   4.3500000e+02   6.7752386e-03
   4.3550000e+02   6.7839499e-03
   4.3600000e+02   6.7926621e-03
   4.3600000e+02   6.7926621e-03
   4.3600000e+02   6.7926621e-03
   4.3600000e+02   6.7926621e-03
   4.3650000e+02   6.8013755e-03
   4.3650000e+02   6.8013755e-03
   4.3650000e+02   6.8013755e-03
   4.3750000e+02   6.8188055e-03
   4.3750000e+02   6.8188055e-03
   4.3750000e+02   6.8188055e-03
   4.3750000e+02   6.8188055e-03
   4.3750000e+02   6.8188055e-03
   4.3800000e+02   6.8275221e-03
   4.3800000e+02   6.8275221e-03
   4.3800000e+02   6.8275221e-03
   4.3800000e+02   6.8275221e-03
   4.3800000e+02   6.8275221e-03
   4.3800000e+02   6.8275221e-03
   4.4000000e+02   6.8623992e-03
   4.4000000e+02   6.8623992e-03
   4.4000000e+02   6.8623992e-03
   4.4000000e+02   6.8623992e-03
   4.4000000e+02   6.8623992e-03
   4.4000000e+02   6.8623992e-03
   4.4000000e+02   6.8623992e-03
   4.4000000e+02   6.8623992e-03
   4.4000000e+02   6.8623992e-03
   4.4000000e+02   6.8623992e-03
   4.4000000e+02   6.8623992e-03
   4.4100000e+02   6.8798442e-03
   4.4100000e+02   6.8798442e-03
   4.4100000e+02   6.8798442e-03
   4.4100000e+02   6.8798442e-03
   4.4100000e+02   6.8798442e-03
   4.4100000e+02   6.8798442e-03
   4.4100000e+02   6.8798442e-03
   4.4100000e+02   6.8798442e-03
   4.4100000e+02   6.8798442e-03
   4.4100000e+02   6.8798442e-03
   4.4100000e+02   6.8798442e-03
   4.4100000e+02   6.8798442e-03
   4.4100000e+02   6.8798442e-03
   4.4100000e+02   6.8798442e-03
   4.4100000e+02   6.8798442e-03
   4.4100000e+02   6.8798442e-03
   4.4100000e+02   6.8798442e-03
   4.4400000e+02   6.9322049e-03
   4.4400000e+02   6.9322049e-03
   4.4400000e+02   6.9322049e-03
   4.4400000e+02   6.9322049e-03
   4.4400000e+02   6.9322049e-03
   4.4400000e+02   6.9322049e-03
   4.4400000e+02   6.9322049e-03
   4.4400000e+02   6.9322049e-03
   4.4400000e+02   6.9322049e-03
   4.4400000e+02   6.9322049e-03
   4.4450000e+02   6.9409354e-03
   4.4450000e+02   6.9409354e-03
   4.4450000e+02   6.9409354e-03
   4.4450000e+02   6.9409354e-03
   4.4450000e+02   6.9409354e-03
   4.4450000e+02   6.9409354e-03
   4.4450000e+02   6.9409354e-03
   4.4450000e+02   6.9409354e-03
   4.4450000e+02   6.9409354e-03
   4.4450000e+02   6.9409354e-03
   4.4500000e+02   6.9496669e-03
   4.4550000e+02   6.9583996e-03
   4.4550000e+02   6.9583996e-03
   4.4550000e+02   6.9583996e-03
   4.4550000e+02   6.9583996e-03
   4.4550000e+02   6.9583996e-03
   4.4700000e+02   6.9846038e-03
   4.4700000e+02   6.9846038e-03
   4.4700000e+02   6.9846038e-03
   4.4800000e+02   7.0020786e-03
   4.4800000e+02   7.0020786e-03
   4.4800000e+02   7.0020786e-03
   4.4800000e+02   7.0020786e-03
   4.4800000e+02   7.0020786e-03
   4.4800000e+02   7.0020786e-03
   4.4800000e+02   7.0020786e-03
   4.4800000e+02   7.0020786e-03
   4.4800000e+02   7.0020786e-03
   4.4800000e+02   7.0020786e-03
   4.4800000e+02   7.0020786e-03
   4.4800000e+02   7.0020786e-03
   4.4800000e+02   7.0020786e-03
   4.4800000e+02   7.0020786e-03
   4.4800000e+02   7.0020786e-03
   4.4800000e+02   7.0020786e-03
   4.5000000e+02   7.0370409e-03
   4.5000000e+02   7.0370409e-03
   4.5000000e+02   7.0370409e-03
   4.5000000e+02   7.0370409e-03
   4.5000000e+02   7.0370409e-03
   4.5000000e+02   7.0370409e-03
   4.5000000e+02   7.0370409e-03
   4.5000000e+02   7.0370409e-03
   4.5000000e+02   7.0370409e-03
   4.5000000e+02   7.0370409e-03
   4.5000000e+02   7.0370409e-03
   4.5100000e+02   7.0545284e-03
   4.5150000e+02   7.0632737e-03
   4.5150000e+02   7.0632737e-03
   4.5150000e+02   7.0632737e-03
   4.5200000e+02   7.0720200e-03
   4.5200000e+02   7.0720200e-03
   4.5200000e+02   7.0720200e-03
   4.5200000e+02   7.0720200e-03
   4.5200000e+02   7.0720200e-03
   4.5200000e+02   7.0720200e-03
   4.5200000e+02   7.0720200e-03
   4.5300000e+02   7.0895159e-03
   4.5300000e+02   7.0895159e-03
   4.5300000e+02   7.0895159e-03
   4.5300000e+02   7.0895159e-03
   4.5300000e+02   7.0895159e-03
   4.5300000e+02   7.0895159e-03
   4.5450000e+02   7.1157676e-03
   4.5450000e+02   7.1157676e-03
   4.5450000e+02   7.1157676e-03
   4.5450000e+02   7.1157676e-03
   4.5500000e+02   7.1245203e-03
   4.5500000e+02   7.1245203e-03
   4.5500000e+02   7.1245203e-03
   4.5500000e+02   7.1245203e-03
   4.5500000e+02   7.1245203e-03
   4.5500000e+02   7.1245203e-03
   4.5500000e+02   7.1245203e-03
   4.5500000e+02   7.1245203e-03
   4.5500000e+02   7.1245203e-03
   4.5500000e+02   7.1245203e-03
   4.5500000e+02   7.1245203e-03
   4.5600000e+02   7.1420287e-03
   4.5600000e+02   7.1420287e-03
   4.5600000e+02   7.1420287e-03
   4.5600000e+02   7.1420287e-03
   4.5600000e+02   7.1420287e-03
   4.5600000e+02   7.1420287e-03
   4.5600000e+02   7.1420287e-03
   4.5600000e+02   7.1420287e-03
   4.5600000e+02   7.1420287e-03
   4.5600000e+02   7.1420287e-03
   4.5600000e+02   7.1420287e-03
   4.5600000e+02   7.1420287e-03
   4.5600000e+02   7.1420287e-03
   4.5600000e+02   7.1420287e-03
   4.5600000e+02   7.1420287e-03
   4.5600000e+02   7.1420287e-03
   4.5600000e+02   7.1420287e-03
   4.5600000e+02   7.1420287e-03
   4.5750000e+02   7.1682992e-03
   4.5750000e+02   7.1682992e-03
   4.5800000e+02   7.1770581e-03
   4.5850000e+02   7.1858181e-03
   4.5850000e+02   7.1858181e-03
   4.5850000e+02   7.1858181e-03
   4.5850000e+02   7.1858181e-03
   4.5850000e+02   7.1858181e-03
   4.5850000e+02   7.1858181e-03
   4.5900000e+02   7.1945791e-03
   4.5900000e+02   7.1945791e-03
   4.5900000e+02   7.1945791e-03
   4.5900000e+02   7.1945791e-03
   4.5900000e+02   7.1945791e-03
   4.5900000e+02   7.1945791e-03
   4.5900000e+02   7.1945791e-03
   4.5900000e+02   7.1945791e-03
   4.6000000e+02   7.2121042e-03
   4.6000000e+02   7.2121042e-03
   4.6000000e+02   7.2121042e-03
   4.6000000e+02   7.2121042e-03
   4.6000000e+02   7.2121042e-03
   4.6000000e+02   7.2121042e-03
   4.6000000e+02   7.2121042e-03
   4.6000000e+02   7.2121042e-03
   4.6000000e+02   7.2121042e-03
   4.6000000e+02   7.2121042e-03
   4.6000000e+02   7.2121042e-03
   4.6000000e+02   7.2121042e-03
   4.6200000e+02   7.2471669e-03
   4.6200000e+02   7.2471669e-03
   4.6200000e+02   7.2471669e-03
   4.6200000e+02   7.2471669e-03
   4.6200000e+02   7.2471669e-03
   4.6200000e+02   7.2471669e-03
   4.6200000e+02   7.2471669e-03
   4.6200000e+02   7.2471669e-03
   4.6200000e+02   7.2471669e-03
   4.6200000e+02   7.2471669e-03
   4.6200000e+02   7.2471669e-03
   4.6200000e+02   7.2471669e-03
   4.6200000e+02   7.2471669e-03
   4.6250000e+02   7.2559351e-03
   4.6350000e+02   7.2734747e-03
   4.6400000e+02   7.2822461e-03
   4.6400000e+02   7.2822461e-03
   4.6400000e+02   7.2822461e-03
   4.6400000e+02   7.2822461e-03
   4.6400000e+02   7.2822461e-03
   4.6400000e+02   7.2822461e-03
   4.6400000e+02   7.2822461e-03
   4.6500000e+02   7.2997919e-03
   4.6500000e+02   7.2997919e-03
   4.6500000e+02   7.2997919e-03
   4.6500000e+02   7.2997919e-03
   4.6500000e+02   7.2997919e-03
   4.6500000e+02   7.2997919e-03
   4.6500000e+02   7.2997919e-03
   4.6500000e+02   7.2997919e-03
   4.6550000e+02   7.3085663e-03
   4.6550000e+02   7.3085663e-03
   4.6550000e+02   7.3085663e-03
   4.6550000e+02   7.3085663e-03
   4.6550000e+02   7.3085663e-03
   4.6550000e+02   7.3085663e-03
   4.6750000e+02   7.3436744e-03
   4.6750000e+02   7.3436744e-03
   4.6750000e+02   7.3436744e-03
   4.6750000e+02   7.3436744e-03
   4.6750000e+02   7.3436744e-03
   4.6800000e+02   7.3524540e-03
   4.6800000e+02   7.3524540e-03
   4.6800000e+02   7.3524540e-03
   4.6800000e+02   7.3524540e-03
   4.6800000e+02   7.3524540e-03
   4.6800000e+02   7.3524540e-03
   4.6800000e+02   7.3524540e-03
   4.6800000e+02   7.3524540e-03
   4.6800000e+02   7.3524540e-03
   4.6800000e+02   7.3524540e-03
   4.6800000e+02   7.3524540e-03
   4.6800000e+02   7.3524540e-03
   4.6800000e+02   7.3524540e-03
   4.6800000e+02   7.3524540e-03
   4.6800000e+02   7.3524540e-03
   4.6800000e+02   7.3524540e-03
   4.6800000e+02   7.3524540e-03
   4.6900000e+02   7.3700162e-03
   4.6900000e+02   7.3700162e-03
   4.6900000e+02   7.3700162e-03
   4.6900000e+02   7.3700162e-03
   4.6900000e+02   7.3700162e-03
   4.6900000e+02   7.3700162e-03
   4.6900000e+02   7.3700162e-03
   4.6900000e+02   7.3700162e-03
   4.7000000e+02   7.3875825e-03
   4.7000000e+02   7.3875825e-03
   4.7100000e+02   7.4051529e-03
   4.7100000e+02   7.4051529e-03
   4.7100000e+02   7.4051529e-03
   4.7100000e+02   7.4051529e-03
   4.7100000e+02   7.4051529e-03
   4.7100000e+02   7.4051529e-03
   4.7100000e+02   7.4051529e-03
   4.7100000e+02   7.4051529e-03
   4.7200000e+02   7.4227274e-03
   4.7200000e+02   7.4227274e-03
   4.7200000e+02   7.4227274e-03
   4.7200000e+02   7.4227274e-03
   4.7250000e+02   7.4315162e-03
   4.7250000e+02   7.4315162e-03
   4.7250000e+02   7.4315162e-03
   4.7250000e+02   7.4315162e-03
   4.7250000e+02   7.4315162e-03
   4.7250000e+02   7.4315162e-03
   4.7250000e+02   7.4315162e-03
   4.7250000e+02   7.4315162e-03
   4.7250000e+02   7.4315162e-03
   4.7250000e+02   7.4315162e-03
   4.7250000e+02   7.4315162e-03
   4.7250000e+02   7.4315162e-03
   4.7400000e+02   7.4578886e-03
   4.7400000e+02   7.4578886e-03
   4.7400000e+02   7.4578886e-03
   4.7400000e+02   7.4578886e-03
   4.7400000e+02   7.4578886e-03
   4.7400000e+02   7.4578886e-03
   4.7500000e+02   7.4754753e-03
   4.7600000e+02   7.4930660e-03
   4.7600000e+02   7.4930660e-03
   4.7600000e+02   7.4930660e-03
   4.7600000e+02   7.4930660e-03
   4.7600000e+02   7.4930660e-03
   4.7600000e+02   7.4930660e-03
   4.7600000e+02   7.4930660e-03
   4.7600000e+02   7.4930660e-03
   4.7600000e+02   7.4930660e-03
   4.7600000e+02   7.4930660e-03
   4.7600000e+02   7.4930660e-03
   4.7600000e+02   7.4930660e-03
   4.7700000e+02   7.5106608e-03
   4.7700000e+02   7.5106608e-03
   4.7700000e+02   7.5106608e-03
   4.7700000e+02   7.5106608e-03
   4.7950000e+02   7.5546654e-03
   4.7950000e+02   7.5546654e-03
   4.7950000e+02   7.5546654e-03
   4.7950000e+02   7.5546654e-03
   4.7950000e+02   7.5546654e-03
   4.8000000e+02   7.5634693e-03
   4.8000000e+02   7.5634693e-03
   4.8000000e+02   7.5634693e-03
   4.8000000e+02   7.5634693e-03
   4.8000000e+02   7.5634693e-03
   4.8000000e+02   7.5634693e-03
   4.8000000e+02   7.5634693e-03
   4.8000000e+02   7.5634693e-03
   4.8000000e+02   7.5634693e-03
   4.8000000e+02   7.5634693e-03
   4.8000000e+02   7.5634693e-03
   4.8000000e+02   7.5634693e-03
   4.8000000e+02   7.5634693e-03
   4.8000000e+02   7.5634693e-03
   4.8000000e+02   7.5634693e-03
   4.8000000e+02   7.5634693e-03
   4.8000000e+02   7.5634693e-03
   4.8150000e+02   7.5898872e-03
   4.8150000e+02   7.5898872e-03
   4.8300000e+02   7.6163141e-03
   4.8300000e+02   7.6163141e-03
   4.8300000e+02   7.6163141e-03
   4.8300000e+02   7.6163141e-03
   4.8300000e+02   7.6163141e-03
   4.8300000e+02   7.6163141e-03
   4.8300000e+02   7.6163141e-03
   4.8300000e+02   7.6163141e-03
   4.8300000e+02   7.6163141e-03
   4.8300000e+02   7.6163141e-03
   4.8300000e+02   7.6163141e-03
   4.8300000e+02   7.6163141e-03
   4.8300000e+02   7.6163141e-03
   4.8300000e+02   7.6163141e-03
   4.8400000e+02   7.6339370e-03
   4.8400000e+02   7.6339370e-03
   4.8400000e+02   7.6339370e-03
   4.8400000e+02   7.6339370e-03
   4.8400000e+02   7.6339370e-03
   4.8400000e+02   7.6339370e-03
   4.8400000e+02   7.6339370e-03
   4.8400000e+02   7.6339370e-03
   4.8400000e+02   7.6339370e-03
   4.8400000e+02   7.6339370e-03
   4.8500000e+02   7.6515639e-03
   4.8500000e+02   7.6515639e-03
   4.8500000e+02   7.6515639e-03
   4.8600000e+02   7.6691949e-03
   4.8600000e+02   7.6691949e-03
   4.8600000e+02   7.6691949e-03
   4.8600000e+02   7.6691949e-03
   4.8600000e+02   7.6691949e-03
   4.8600000e+02   7.6691949e-03
   4.8600000e+02   7.6691949e-03
   4.8600000e+02   7.6691949e-03
   4.8600000e+02   7.6691949e-03
   4.8650000e+02   7.6780118e-03
   4.8650000e+02   7.6780118e-03
   4.8650000e+02   7.6780118e-03
   4.8650000e+02   7.6780118e-03
   4.8650000e+02   7.6780118e-03
   4.8800000e+02   7.7044687e-03
   4.8800000e+02   7.7044687e-03
   4.8800000e+02   7.7044687e-03
   4.8800000e+02   7.7044687e-03
   4.8900000e+02   7.7221115e-03
   4.8900000e+02   7.7221115e-03
   4.8900000e+02   7.7221115e-03
   4.8900000e+02   7.7221115e-03
   4.8900000e+02   7.7221115e-03
   4.8900000e+02   7.7221115e-03
   4.8900000e+02   7.7221115e-03
   4.9000000e+02   7.7397583e-03
   4.9000000e+02   7.7397583e-03
   4.9000000e+02   7.7397583e-03
   4.9000000e+02   7.7397583e-03
   4.9000000e+02   7.7397583e-03
   4.9000000e+02   7.7397583e-03
   4.9000000e+02   7.7397583e-03
   4.9000000e+02   7.7397583e-03
   4.9000000e+02   7.7397583e-03
   4.9000000e+02   7.7397583e-03
   4.9000000e+02   7.7397583e-03
   4.9000000e+02   7.7397583e-03
   4.9000000e+02   7.7397583e-03
   4.9050000e+02   7.7485832e-03
   4.9050000e+02   7.7485832e-03
   4.9050000e+02   7.7485832e-03
   4.9200000e+02   7.7750639e-03
   4.9200000e+02   7.7750639e-03
   4.9200000e+02   7.7750639e-03
   4.9200000e+02   7.7750639e-03
   4.9200000e+02   7.7750639e-03
   4.9200000e+02   7.7750639e-03
   4.9200000e+02   7.7750639e-03
   4.9200000e+02   7.7750639e-03
   4.9200000e+02   7.7750639e-03
   4.9200000e+02   7.7750639e-03
   4.9250000e+02   7.7838927e-03
   4.9350000e+02   7.8015534e-03
   4.9350000e+02   7.8015534e-03
   4.9350000e+02   7.8015534e-03
   4.9350000e+02   7.8015534e-03
   4.9350000e+02   7.8015534e-03
   4.9350000e+02   7.8015534e-03
   4.9400000e+02   7.8103852e-03
   4.9500000e+02   7.8280517e-03
   4.9500000e+02   7.8280517e-03
   4.9500000e+02   7.8280517e-03
   4.9500000e+02   7.8280517e-03
   4.9500000e+02   7.8280517e-03
   4.9500000e+02   7.8280517e-03
   4.9500000e+02   7.8280517e-03
   4.9500000e+02   7.8280517e-03
   4.9500000e+02   7.8280517e-03
   4.9500000e+02   7.8280517e-03
   4.9600000e+02   7.8457222e-03
   4.9600000e+02   7.8457222e-03
   4.9600000e+02   7.8457222e-03
   4.9600000e+02   7.8457222e-03
   4.9600000e+02   7.8457222e-03
   4.9600000e+02   7.8457222e-03
   4.9600000e+02   7.8457222e-03
   4.9700000e+02   7.8633966e-03
   4.9700000e+02   7.8633966e-03
   4.9700000e+02   7.8633966e-03
   4.9700000e+02   7.8633966e-03
   4.9700000e+02   7.8633966e-03
   4.9700000e+02   7.8633966e-03
   4.9700000e+02   7.8633966e-03
   4.9750000e+02   7.8722353e-03
   4.9800000e+02   7.8810750e-03
   4.9800000e+02   7.8810750e-03
   4.9800000e+02   7.8810750e-03
   4.9950000e+02   7.9075998e-03
   4.9950000e+02   7.9075998e-03
   5.0000000e+02   7.9164434e-03
   5.0000000e+02   7.9164434e-03
   5.0000000e+02   7.9164434e-03
   5.0000000e+02   7.9164434e-03
   5.0000000e+02   7.9164434e-03
   5.0000000e+02   7.9164434e-03
   5.0000000e+02   7.9164434e-03
   5.0000000e+02   7.9164434e-03
   5.0000000e+02   7.9164434e-03
   5.0000000e+02   7.9164434e-03
   5.0000000e+02   7.9164434e-03
   5.0000000e+02   7.9164434e-03
   5.0000000e+02   7.9164434e-03
   5.0000000e+02   7.9164434e-03
   5.0000000e+02   7.9164434e-03
   5.0000000e+02   7.9164434e-03
   5.0000000e+02   7.9164434e-03
   5.0000000e+02   7.9164434e-03
   5.0000000e+02   7.9164434e-03
   5.0000000e+02   7.9164434e-03
   5.0000000e+02   7.9164434e-03
   5.0000000e+02   7.9164434e-03
   5.0050000e+02   7.9252879e-03
   5.0050000e+02   7.9252879e-03
   5.0050000e+02   7.9252879e-03
   5.0050000e+02   7.9252879e-03
   5.0050000e+02   7.9252879e-03
   5.0050000e+02   7.9252879e-03
   5.0100000e+02   7.9341334e-03
   5.0100000e+02   7.9341334e-03
   5.0100000e+02   7.9341334e-03
   5.0400000e+02   7.9872269e-03
   5.0400000e+02   7.9872269e-03
   5.0400000e+02   7.9872269e-03
   5.0400000e+02   7.9872269e-03
   5.0400000e+02   7.9872269e-03
   5.0400000e+02   7.9872269e-03
   5.0400000e+02   7.9872269e-03
   5.0400000e+02   7.9872269e-03
   5.0400000e+02   7.9872269e-03
   5.0400000e+02   7.9872269e-03
   5.0400000e+02   7.9872269e-03
   5.0400000e+02   7.9872269e-03
   5.0400000e+02   7.9872269e-03
   5.0400000e+02   7.9872269e-03
   5.0400000e+02   7.9872269e-03
   5.0400000e+02   7.9872269e-03
   5.0400000e+02   7.9872269e-03
   5.0400000e+02   7.9872269e-03
   5.0400000e+02   7.9872269e-03
   5.0400000e+02   7.9872269e-03
   5.0500000e+02   8.0049325e-03
   5.0500000e+02   8.0049325e-03
   5.0500000e+02   8.0049325e-03
   5.0500000e+02   8.0049325e-03
   5.0500000e+02   8.0049325e-03
   5.0700000e+02   8.0403553e-03
   5.0700000e+02   8.0403553e-03
   5.0700000e+02   8.0403553e-03
   5.0750000e+02   8.0492134e-03
   5.0750000e+02   8.0492134e-03
   5.0750000e+02   8.0492134e-03
   5.0750000e+02   8.0492134e-03
   5.0750000e+02   8.0492134e-03
   5.0750000e+02   8.0492134e-03
   5.0750000e+02   8.0492134e-03
   5.0800000e+02   8.0580724e-03
   5.0800000e+02   8.0580724e-03
   5.0800000e+02   8.0580724e-03
   5.0800000e+02   8.0580724e-03
   5.0800000e+02   8.0580724e-03
   5.0800000e+02   8.0580724e-03
   5.0800000e+02   8.0580724e-03
   5.0850000e+02   8.0669325e-03
   5.0850000e+02   8.0669325e-03
   5.0850000e+02   8.0669325e-03
   5.1000000e+02   8.0935184e-03
   5.1000000e+02   8.0935184e-03
   5.1000000e+02   8.0935184e-03
   5.1000000e+02   8.0935184e-03
   5.1000000e+02   8.0935184e-03
   5.1000000e+02   8.0935184e-03
   5.1000000e+02   8.0935184e-03
   5.1000000e+02   8.0935184e-03
   5.1100000e+02   8.1112471e-03
   5.1100000e+02   8.1112471e-03
   5.1100000e+02   8.1112471e-03
   5.1100000e+02   8.1112471e-03
   5.1100000e+02   8.1112471e-03
   5.1100000e+02   8.1112471e-03
   5.1100000e+02   8.1112471e-03
   5.1150000e+02   8.1201129e-03
   5.1200000e+02   8.1289796e-03
   5.1200000e+02   8.1289796e-03
   5.1200000e+02   8.1289796e-03
   5.1200000e+02   8.1289796e-03
   5.1300000e+02   8.1467160e-03
   5.1450000e+02   8.1733278e-03
   5.1450000e+02   8.1733278e-03
   5.1450000e+02   8.1733278e-03
   5.1450000e+02   8.1733278e-03
   5.1500000e+02   8.1822003e-03
   5.1500000e+02   8.1822003e-03
   5.1500000e+02   8.1822003e-03
   5.1500000e+02   8.1822003e-03
   5.1600000e+02   8.1999481e-03
   5.1600000e+02   8.1999481e-03
   5.1600000e+02   8.1999481e-03
   5.1600000e+02   8.1999481e-03
   5.1700000e+02   8.2176997e-03
   5.1750000e+02   8.2265770e-03
   5.1750000e+02   8.2265770e-03
   5.1750000e+02   8.2265770e-03
   5.1800000e+02   8.2354552e-03
   5.1800000e+02   8.2354552e-03
   5.1800000e+02   8.2354552e-03
   5.1800000e+02   8.2354552e-03
   5.1900000e+02   8.2532144e-03
   5.1900000e+02   8.2532144e-03
   5.1900000e+02   8.2532144e-03
   5.1900000e+02   8.2532144e-03
   5.1900000e+02   8.2532144e-03
   5.1900000e+02   8.2532144e-03
   5.1900000e+02   8.2532144e-03
   5.2000000e+02   8.2709775e-03
   5.2000000e+02   8.2709775e-03
   5.2000000e+02   8.2709775e-03
   5.2000000e+02   8.2709775e-03
   5.2000000e+02   8.2709775e-03
   5.2000000e+02   8.2709775e-03
   5.2000000e+02   8.2709775e-03
   5.2000000e+02   8.2709775e-03
   5.2000000e+02   8.2709775e-03
   5.2000000e+02   8.2709775e-03
   5.2150000e+02   8.2976291e-03
   5.2150000e+02   8.2976291e-03
   5.2150000e+02   8.2976291e-03
   5.2150000e+02   8.2976291e-03
   5.2150000e+02   8.2976291e-03
   5.2150000e+02   8.2976291e-03
   5.2150000e+02   8.2976291e-03
   5.2150000e+02   8.2976291e-03
   5.2150000e+02   8.2976291e-03
   5.2150000e+02   8.2976291e-03
   5.2200000e+02   8.3065149e-03
   5.2200000e+02   8.3065149e-03
   5.2200000e+02   8.3065149e-03
   5.2200000e+02   8.3065149e-03
   5.2200000e+02   8.3065149e-03
   5.2250000e+02   8.3154016e-03
   5.2400000e+02   8.3420674e-03
   5.2400000e+02   8.3420674e-03
   5.2400000e+02   8.3420674e-03
   5.2400000e+02   8.3420674e-03
   5.2400000e+02   8.3420674e-03
   5.2400000e+02   8.3420674e-03
   5.2400000e+02   8.3420674e-03
   5.2400000e+02   8.3420674e-03
   5.2400000e+02   8.3420674e-03
   5.2500000e+02   8.3598493e-03
   5.2500000e+02   8.3598493e-03
   5.2500000e+02   8.3598493e-03
   5.2500000e+02   8.3598493e-03
   5.2500000e+02   8.3598493e-03
   5.2500000e+02   8.3598493e-03
   5.2500000e+02   8.3598493e-03
   5.2500000e+02   8.3598493e-03
   5.2500000e+02   8.3598493e-03
   5.2650000e+02   8.3865292e-03
   5.2800000e+02   8.4132175e-03
   5.2800000e+02   8.4132175e-03
   5.2800000e+02   8.4132175e-03
   5.2800000e+02   8.4132175e-03
   5.2800000e+02   8.4132175e-03
   5.2800000e+02   8.4132175e-03
   5.2800000e+02   8.4132175e-03
   5.2800000e+02   8.4132175e-03
   5.2800000e+02   8.4132175e-03
   5.2850000e+02   8.4221154e-03
   5.2850000e+02   8.4221154e-03
   5.2850000e+02   8.4221154e-03
   5.2850000e+02   8.4221154e-03
   5.2850000e+02   8.4221154e-03
   5.2850000e+02   8.4221154e-03
   5.2850000e+02   8.4221154e-03
   5.3000000e+02   8.4488150e-03
   5.3100000e+02   8.4666193e-03
   5.3100000e+02   8.4666193e-03
   5.3200000e+02   8.4844274e-03
   5.3200000e+02   8.4844274e-03
   5.3200000e+02   8.4844274e-03
   5.3200000e+02   8.4844274e-03
   5.3200000e+02   8.4844274e-03
   5.3200000e+02   8.4844274e-03
   5.3200000e+02   8.4844274e-03
   5.3200000e+02   8.4844274e-03
   5.3200000e+02   8.4844274e-03
   5.3200000e+02   8.4844274e-03
   5.3200000e+02   8.4844274e-03
   5.3200000e+02   8.4844274e-03
   5.3200000e+02   8.4844274e-03
   5.3200000e+02   8.4844274e-03
   5.3350000e+02   8.5111465e-03
   5.3400000e+02   8.5200547e-03
   5.3400000e+02   8.5200547e-03
   5.3400000e+02   8.5200547e-03
   5.3400000e+02   8.5200547e-03
   5.3400000e+02   8.5200547e-03
   5.3500000e+02   8.5378739e-03
   5.3500000e+02   8.5378739e-03
   5.3500000e+02   8.5378739e-03
   5.3550000e+02   8.5467849e-03
   5.3550000e+02   8.5467849e-03
   5.3550000e+02   8.5467849e-03
   5.3550000e+02   8.5467849e-03
   5.3550000e+02   8.5467849e-03
   5.3550000e+02   8.5467849e-03
   5.3550000e+02   8.5467849e-03
   5.3550000e+02   8.5467849e-03
   5.3600000e+02   8.5556968e-03
   5.3600000e+02   8.5556968e-03
   5.3600000e+02   8.5556968e-03
   5.3600000e+02   8.5556968e-03
   5.3600000e+02   8.5556968e-03
   5.3600000e+02   8.5556968e-03
   5.3600000e+02   8.5556968e-03
   5.3600000e+02   8.5556968e-03
   5.3600000e+02   8.5556968e-03
   5.3600000e+02   8.5556968e-03
   5.3600000e+02   8.5556968e-03
   5.3600000e+02   8.5556968e-03
   5.3700000e+02   8.5735234e-03
   5.3700000e+02   8.5735234e-03
   5.3700000e+02   8.5735234e-03
   5.3700000e+02   8.5735234e-03
   5.3700000e+02   8.5735234e-03
   5.3700000e+02   8.5735234e-03
   5.3700000e+02   8.5735234e-03
   5.3700000e+02   8.5735234e-03
   5.3750000e+02   8.5824381e-03
   5.3900000e+02   8.6091876e-03
   5.3900000e+02   8.6091876e-03
   5.3900000e+02   8.6091876e-03
   5.3900000e+02   8.6091876e-03
   5.3900000e+02   8.6091876e-03
   5.3900000e+02   8.6091876e-03
   5.3900000e+02   8.6091876e-03
   5.4000000e+02   8.6270253e-03
   5.4000000e+02   8.6270253e-03
   5.4000000e+02   8.6270253e-03
   5.4000000e+02   8.6270253e-03
   5.4000000e+02   8.6270253e-03
   5.4000000e+02   8.6270253e-03
   5.4000000e+02   8.6270253e-03
   5.4000000e+02   8.6270253e-03
   5.4000000e+02   8.6270253e-03
   5.4000000e+02   8.6270253e-03
   5.4000000e+02   8.6270253e-03
   5.4000000e+02   8.6270253e-03
   5.4000000e+02   8.6270253e-03
   5.4000000e+02   8.6270253e-03
   5.4000000e+02   8.6270253e-03
   5.4000000e+02   8.6270253e-03
   5.4250000e+02   8.6716355e-03
   5.4250000e+02   8.6716355e-03
   5.4250000e+02   8.6716355e-03
   5.4250000e+02   8.6716355e-03
   5.4250000e+02   8.6716355e-03
   5.4300000e+02   8.6805603e-03
   5.4300000e+02   8.6805603e-03
   5.4300000e+02   8.6805603e-03
   5.4300000e+02   8.6805603e-03
   5.4400000e+02   8.6984126e-03
   5.4450000e+02   8.7073401e-03
   5.4450000e+02   8.7073401e-03
   5.4450000e+02   8.7073401e-03
   5.4450000e+02   8.7073401e-03
   5.4450000e+02   8.7073401e-03
   5.4450000e+02   8.7073401e-03
   5.4450000e+02   8.7073401e-03
   5.4450000e+02   8.7073401e-03
   5.4500000e+02   8.7162686e-03
   5.4500000e+02   8.7162686e-03
   5.4500000e+02   8.7162686e-03
   5.4500000e+02   8.7162686e-03
   5.4600000e+02   8.7341282e-03
   5.4800000e+02   8.7698583e-03
   5.4800000e+02   8.7698583e-03
   5.4800000e+02   8.7698583e-03
   5.4800000e+02   8.7698583e-03
   5.4800000e+02   8.7698583e-03
   5.4800000e+02   8.7698583e-03
   5.4800000e+02   8.7698583e-03
   5.4800000e+02   8.7698583e-03
   5.4800000e+02   8.7698583e-03
   5.4800000e+02   8.7698583e-03
   5.4800000e+02   8.7698583e-03
   5.4900000e+02   8.7877289e-03
   5.4900000e+02   8.7877289e-03
   5.4900000e+02   8.7877289e-03
   5.4900000e+02   8.7877289e-03
   5.4900000e+02   8.7877289e-03
   5.4950000e+02   8.7966655e-03
   5.4950000e+02   8.7966655e-03
   5.4950000e+02   8.7966655e-03
   5.4950000e+02   8.7966655e-03
   5.4950000e+02   8.7966655e-03
   5.4950000e+02   8.7966655e-03
   5.4950000e+02   8.7966655e-03
   5.4950000e+02   8.7966655e-03
   5.5000000e+02   8.8056030e-03
   5.5000000e+02   8.8056030e-03
   5.5000000e+02   8.8056030e-03
   5.5000000e+02   8.8056030e-03
   5.5000000e+02   8.8056030e-03
   5.5000000e+02   8.8056030e-03
   5.5000000e+02   8.8056030e-03
   5.5000000e+02   8.8056030e-03
   5.5200000e+02   8.8413622e-03
   5.5200000e+02   8.8413622e-03
   5.5200000e+02   8.8413622e-03
   5.5200000e+02   8.8413622e-03
   5.5200000e+02   8.8413622e-03
   5.5200000e+02   8.8413622e-03
   5.5200000e+02   8.8413622e-03
   5.5200000e+02   8.8413622e-03
   5.5200000e+02   8.8413622e-03
   5.5200000e+02   8.8413622e-03
   5.5200000e+02   8.8413622e-03
   5.5200000e+02   8.8413622e-03
   5.5200000e+02   8.8413622e-03
   5.5200000e+02   8.8413622e-03
   5.5300000e+02   8.8592472e-03
   5.5300000e+02   8.8592472e-03
   5.5300000e+02   8.8592472e-03
   5.5300000e+02   8.8592472e-03
   5.5300000e+02   8.8592472e-03
   5.5300000e+02   8.8592472e-03
   5.5300000e+02   8.8592472e-03
   5.5300000e+02   8.8592472e-03
   5.5350000e+02   8.8681910e-03
   5.5350000e+02   8.8681910e-03
   5.5350000e+02   8.8681910e-03
   5.5500000e+02   8.8950280e-03
   5.5500000e+02   8.8950280e-03
   5.5500000e+02   8.8950280e-03
   5.5500000e+02   8.8950280e-03
   5.5500000e+02   8.8950280e-03
   5.5500000e+02   8.8950280e-03
   5.5500000e+02   8.8950280e-03
   5.5500000e+02   8.8950280e-03
   5.5600000e+02   8.9129238e-03
   5.5600000e+02   8.9129238e-03
   5.5600000e+02   8.9129238e-03
   5.5600000e+02   8.9129238e-03
   5.5600000e+02   8.9129238e-03
   5.5650000e+02   8.9218730e-03
   5.5650000e+02   8.9218730e-03
   5.5650000e+02   8.9218730e-03
   5.5650000e+02   8.9218730e-03
   5.5650000e+02   8.9218730e-03
   5.5650000e+02   8.9218730e-03
   5.5650000e+02   8.9218730e-03
   5.5800000e+02   8.9487261e-03
   5.5800000e+02   8.9487261e-03
   5.5800000e+02   8.9487261e-03
   5.5800000e+02   8.9487261e-03
   5.5800000e+02   8.9487261e-03
   5.5800000e+02   8.9487261e-03
   5.5800000e+02   8.9487261e-03
   5.5800000e+02   8.9487261e-03
   5.6000000e+02   8.9845428e-03
   5.6000000e+02   8.9845428e-03
   5.6000000e+02   8.9845428e-03
   5.6000000e+02   8.9845428e-03
   5.6000000e+02   8.9845428e-03
   5.6000000e+02   8.9845428e-03
   5.6000000e+02   8.9845428e-03
   5.6000000e+02   8.9845428e-03
   5.6000000e+02   8.9845428e-03
   5.6000000e+02   8.9845428e-03
   5.6000000e+02   8.9845428e-03
   5.6000000e+02   8.9845428e-03
   5.6000000e+02   8.9845428e-03
   5.6000000e+02   8.9845428e-03
   5.6000000e+02   8.9845428e-03
   5.6000000e+02   8.9845428e-03
   5.6000000e+02   8.9845428e-03
   5.6100000e+02   9.0024565e-03
   5.6100000e+02   9.0024565e-03
   5.6250000e+02   9.0293337e-03
   5.6250000e+02   9.0293337e-03
   5.6250000e+02   9.0293337e-03
   5.6250000e+02   9.0293337e-03
   5.6350000e+02   9.0472563e-03
   5.6350000e+02   9.0472563e-03
   5.6350000e+02   9.0472563e-03
   5.6350000e+02   9.0472563e-03
   5.6350000e+02   9.0472563e-03
   5.6350000e+02   9.0472563e-03
   5.6350000e+02   9.0472563e-03
   5.6350000e+02   9.0472563e-03
   5.6400000e+02   9.0562190e-03
   5.6400000e+02   9.0562190e-03
   5.6400000e+02   9.0562190e-03
   5.6400000e+02   9.0562190e-03
   5.6400000e+02   9.0562190e-03
   5.6400000e+02   9.0562190e-03
   5.6400000e+02   9.0562190e-03
   5.6400000e+02   9.0562190e-03
   5.6400000e+02   9.0562190e-03
   5.6400000e+02   9.0562190e-03
   5.6400000e+02   9.0562190e-03
   5.6400000e+02   9.0562190e-03
   5.6400000e+02   9.0562190e-03
   5.6400000e+02   9.0562190e-03
   5.6400000e+02   9.0562190e-03
   5.6400000e+02   9.0562190e-03
   5.6400000e+02   9.0562190e-03
   5.6400000e+02   9.0562190e-03
   5.6400000e+02   9.0562190e-03
   5.6400000e+02   9.0562190e-03
   5.6500000e+02   9.0741469e-03
   5.6500000e+02   9.0741469e-03
   5.6500000e+02   9.0741469e-03
   5.6500000e+02   9.0741469e-03
   5.6650000e+02   9.1010454e-03
   5.6650000e+02   9.1010454e-03
   5.6650000e+02   9.1010454e-03
   5.6700000e+02   9.1100133e-03
   5.6700000e+02   9.1100133e-03
   5.6700000e+02   9.1100133e-03
   5.6700000e+02   9.1100133e-03
   5.6700000e+02   9.1100133e-03
   5.6700000e+02   9.1100133e-03
   5.6700000e+02   9.1100133e-03
   5.6700000e+02   9.1100133e-03
   5.6700000e+02   9.1100133e-03
   5.6700000e+02   9.1100133e-03
   5.6700000e+02   9.1100133e-03
   5.6700000e+02   9.1100133e-03
   5.6700000e+02   9.1100133e-03
   5.6750000e+02   9.1189822e-03
   5.6800000e+02   9.1279519e-03
   5.6800000e+02   9.1279519e-03
   5.6800000e+02   9.1279519e-03
   5.6800000e+02   9.1279519e-03
   5.6800000e+02   9.1279519e-03
   5.6800000e+02   9.1279519e-03
   5.7000000e+02   9.1638395e-03
   5.7000000e+02   9.1638395e-03
   5.7000000e+02   9.1638395e-03
   5.7000000e+02   9.1638395e-03
   5.7000000e+02   9.1638395e-03
   5.7000000e+02   9.1638395e-03
   5.7000000e+02   9.1638395e-03
   5.7000000e+02   9.1638395e-03
   5.7000000e+02   9.1638395e-03
   5.7000000e+02   9.1638395e-03
   5.7050000e+02   9.1728137e-03
   5.7050000e+02   9.1728137e-03
   5.7050000e+02   9.1728137e-03
   5.7050000e+02   9.1728137e-03
   5.7150000e+02   9.1907645e-03
   5.7150000e+02   9.1907645e-03
   5.7150000e+02   9.1907645e-03
   5.7150000e+02   9.1907645e-03
   5.7200000e+02   9.1997413e-03
   5.7200000e+02   9.1997413e-03
   5.7200000e+02   9.1997413e-03
   5.7200000e+02   9.1997413e-03
   5.7200000e+02   9.1997413e-03
   5.7200000e+02   9.1997413e-03
   5.7300000e+02   9.2176974e-03
   5.7400000e+02   9.2356571e-03
   5.7400000e+02   9.2356571e-03
   5.7400000e+02   9.2356571e-03
   5.7400000e+02   9.2356571e-03
   5.7400000e+02   9.2356571e-03
   5.7400000e+02   9.2356571e-03
   5.7500000e+02   9.2536202e-03
   5.7500000e+02   9.2536202e-03
   5.7500000e+02   9.2536202e-03
   5.7500000e+02   9.2536202e-03
   5.7500000e+02   9.2536202e-03
   5.7600000e+02   9.2715868e-03
   5.7600000e+02   9.2715868e-03
   5.7600000e+02   9.2715868e-03
   5.7600000e+02   9.2715868e-03
   5.7600000e+02   9.2715868e-03
   5.7600000e+02   9.2715868e-03
   5.7600000e+02   9.2715868e-03
   5.7600000e+02   9.2715868e-03
   5.7600000e+02   9.2715868e-03
   5.7600000e+02   9.2715868e-03
   5.7600000e+02   9.2715868e-03
   5.7600000e+02   9.2715868e-03
   5.7600000e+02   9.2715868e-03
   5.7600000e+02   9.2715868e-03
   5.7600000e+02   9.2715868e-03
   5.7600000e+02   9.2715868e-03
   5.7750000e+02   9.2985433e-03
   5.7750000e+02   9.2985433e-03
   5.7750000e+02   9.2985433e-03
   5.7750000e+02   9.2985433e-03
   5.7750000e+02   9.2985433e-03
   5.7750000e+02   9.2985433e-03
   5.7750000e+02   9.2985433e-03
   5.7900000e+02   9.3255076e-03
   5.7900000e+02   9.3255076e-03
   5.8000000e+02   9.3434882e-03
   5.8000000e+02   9.3434882e-03
   5.8000000e+02   9.3434882e-03
   5.8000000e+02   9.3434882e-03
   5.8000000e+02   9.3434882e-03
   5.8000000e+02   9.3434882e-03
   5.8000000e+02   9.3434882e-03
   5.8000000e+02   9.3434882e-03
   5.8000000e+02   9.3434882e-03
   5.8050000e+02   9.3524798e-03
   5.8050000e+02   9.3524798e-03
   5.8050000e+02   9.3524798e-03
   5.8100000e+02   9.3614722e-03
   5.8100000e+02   9.3614722e-03
   5.8100000e+02   9.3614722e-03
   5.8100000e+02   9.3614722e-03
   5.8200000e+02   9.3794597e-03
   5.8200000e+02   9.3794597e-03
   5.8200000e+02   9.3794597e-03
   5.8400000e+02   9.4154451e-03
   5.8400000e+02   9.4154451e-03
   5.8400000e+02   9.4154451e-03
   5.8400000e+02   9.4154451e-03
   5.8450000e+02   9.4244436e-03
   5.8450000e+02   9.4244436e-03
   5.8450000e+02   9.4244436e-03
   5.8500000e+02   9.4334430e-03
   5.8500000e+02   9.4334430e-03
   5.8500000e+02   9.4334430e-03
   5.8500000e+02   9.4334430e-03
   5.8500000e+02   9.4334430e-03
   5.8500000e+02   9.4334430e-03
   5.8500000e+02   9.4334430e-03
   5.8750000e+02   9.4784527e-03
   5.8750000e+02   9.4784527e-03
   5.8800000e+02   9.4874572e-03
   5.8800000e+02   9.4874572e-03
   5.8800000e+02   9.4874572e-03
   5.8800000e+02   9.4874572e-03
   5.8800000e+02   9.4874572e-03
   5.8800000e+02   9.4874572e-03
   5.8800000e+02   9.4874572e-03
   5.8800000e+02   9.4874572e-03
   5.8950000e+02   9.5144759e-03
   5.8950000e+02   9.5144759e-03
   5.8950000e+02   9.5144759e-03
   5.9000000e+02   9.5234839e-03
   5.9000000e+02   9.5234839e-03
   5.9100000e+02   9.5415023e-03
   5.9150000e+02   9.5505128e-03
   5.9150000e+02   9.5505128e-03
   5.9150000e+02   9.5505128e-03
   5.9150000e+02   9.5505128e-03
   5.9150000e+02   9.5505128e-03
   5.9150000e+02   9.5505128e-03
   5.9150000e+02   9.5505128e-03
   5.9150000e+02   9.5505128e-03
   5.9200000e+02   9.5595242e-03
   5.9200000e+02   9.5595242e-03
   5.9200000e+02   9.5595242e-03
   5.9200000e+02   9.5595242e-03
   5.9250000e+02   9.5685364e-03
   5.9400000e+02   9.5955782e-03
   5.9400000e+02   9.5955782e-03
   5.9400000e+02   9.5955782e-03
   5.9400000e+02   9.5955782e-03
   5.9400000e+02   9.5955782e-03
   5.9400000e+02   9.5955782e-03
   5.9400000e+02   9.5955782e-03
   5.9400000e+02   9.5955782e-03
   5.9400000e+02   9.5955782e-03
   5.9500000e+02   9.6136103e-03
   5.9500000e+02   9.6136103e-03
   5.9500000e+02   9.6136103e-03
   5.9500000e+02   9.6136103e-03
   5.9500000e+02   9.6136103e-03
   5.9600000e+02   9.6316458e-03
   5.9600000e+02   9.6316458e-03
   5.9600000e+02   9.6316458e-03
   5.9600000e+02   9.6316458e-03
   5.9600000e+02   9.6316458e-03
   5.9600000e+02   9.6316458e-03
   5.9600000e+02   9.6316458e-03
   5.9600000e+02   9.6316458e-03
   5.9600000e+02   9.6316458e-03
   5.9700000e+02   9.6496848e-03
   5.9700000e+02   9.6496848e-03
   5.9850000e+02   9.6767495e-03
   5.9850000e+02   9.6767495e-03
   5.9850000e+02   9.6767495e-03
   5.9850000e+02   9.6767495e-03
   5.9850000e+02   9.6767495e-03
   5.9850000e+02   9.6767495e-03
   6.0000000e+02   9.7038218e-03
   6.0000000e+02   9.7038218e-03
   6.0000000e+02   9.7038218e-03
   6.0000000e+02   9.7038218e-03
   6.0000000e+02   9.7038218e-03
   6.0000000e+02   9.7038218e-03
   6.0000000e+02   9.7038218e-03
   6.0000000e+02   9.7038218e-03
   6.0000000e+02   9.7038218e-03
   6.0000000e+02   9.7038218e-03
   6.0000000e+02   9.7038218e-03
   6.0000000e+02   9.7038218e-03
   6.0000000e+02   9.7038218e-03
   6.0000000e+02   9.7038218e-03
   6.0200000e+02   9.7399300e-03
   6.0200000e+02   9.7399300e-03
   6.0200000e+02   9.7399300e-03
   6.0200000e+02   9.7399300e-03
   6.0200000e+02   9.7399300e-03
   6.0300000e+02   9.7579892e-03
   6.0300000e+02   9.7579892e-03
   6.0300000e+02   9.7579892e-03
   6.0300000e+02   9.7579892e-03
   6.0300000e+02   9.7579892e-03
   6.0400000e+02   9.7760517e-03
   6.0400000e+02   9.7760517e-03
   6.0400000e+02   9.7760517e-03
   6.0400000e+02   9.7760517e-03
   6.0500000e+02   9.7941176e-03
   6.0500000e+02   9.7941176e-03
   6.0550000e+02   9.8031518e-03
   6.0550000e+02   9.8031518e-03
   6.0550000e+02   9.8031518e-03
   6.0550000e+02   9.8031518e-03
   6.0600000e+02   9.8121869e-03
   6.0600000e+02   9.8121869e-03
   6.0600000e+02   9.8121869e-03
   6.0750000e+02   9.8392970e-03
   6.0750000e+02   9.8392970e-03
   6.0750000e+02   9.8392970e-03
   6.0750000e+02   9.8392970e-03
   6.0750000e+02   9.8392970e-03
   6.0750000e+02   9.8392970e-03
   6.0750000e+02   9.8392970e-03
   6.0800000e+02   9.8483354e-03
   6.0800000e+02   9.8483354e-03
   6.0800000e+02   9.8483354e-03
   6.0900000e+02   9.8664147e-03
   6.0900000e+02   9.8664147e-03
   6.0900000e+02   9.8664147e-03
   6.0900000e+02   9.8664147e-03
   6.0900000e+02   9.8664147e-03
   6.0900000e+02   9.8664147e-03
   6.0900000e+02   9.8664147e-03
   6.0900000e+02   9.8664147e-03
   6.0900000e+02   9.8664147e-03
   6.0900000e+02   9.8664147e-03
   6.1000000e+02   9.8844973e-03
   6.1000000e+02   9.8844973e-03
   6.1000000e+02   9.8844973e-03
   6.1000000e+02   9.8844973e-03
   6.1000000e+02   9.8844973e-03
   6.1100000e+02   9.9025833e-03
   6.1200000e+02   9.9206725e-03
   6.1200000e+02   9.9206725e-03
   6.1200000e+02   9.9206725e-03
   6.1200000e+02   9.9206725e-03
   6.1200000e+02   9.9206725e-03
   6.1200000e+02   9.9206725e-03
   6.1200000e+02   9.9206725e-03
   6.1200000e+02   9.9206725e-03
   6.1200000e+02   9.9206725e-03
   6.1200000e+02   9.9206725e-03
   6.1200000e+02   9.9206725e-03
   6.1200000e+02   9.9206725e-03
   6.1200000e+02   9.9206725e-03
   6.1200000e+02   9.9206725e-03
   6.1250000e+02   9.9297184e-03
   6.1250000e+02   9.9297184e-03
   6.1250000e+02   9.9297184e-03
   6.1250000e+02   9.9297184e-03
   6.1250000e+02   9.9297184e-03
   6.1250000e+02   9.9297184e-03
   6.1250000e+02   9.9297184e-03
   6.1250000e+02   9.9297184e-03
   6.1500000e+02   9.9749603e-03
   6.1500000e+02   9.9749603e-03
   6.1500000e+02   9.9749603e-03
   6.1600000e+02   9.9930628e-03
   6.1600000e+02   9.9930628e-03
   6.1600000e+02   9.9930628e-03
   6.1600000e+02   9.9930628e-03
   6.1600000e+02   9.9930628e-03
   6.1600000e+02   9.9930628e-03
   6.1600000e+02   9.9930628e-03
   6.1600000e+02   9.9930628e-03
   6.1600000e+02   9.9930628e-03
   6.1600000e+02   9.9930628e-03
   6.1600000e+02   9.9930628e-03
   6.1600000e+02   9.9930628e-03
   6.1650000e+02   1.0002115e-02
   6.1650000e+02   1.0002115e-02
   6.1800000e+02   1.0029278e-02
   6.1950000e+02   1.0056448e-02
   6.2000000e+02   1.0065506e-02
   6.2000000e+02   1.0065506e-02
   6.2000000e+02   1.0065506e-02
   6.2000000e+02   1.0065506e-02
   6.2000000e+02   1.0065506e-02
   6.2000000e+02   1.0065506e-02
   6.2000000e+02   1.0065506e-02
   6.2000000e+02   1.0065506e-02
   6.2000000e+02   1.0065506e-02
   6.2000000e+02   1.0065506e-02
   6.2000000e+02   1.0065506e-02
   6.2100000e+02   1.0083625e-02
   6.2100000e+02   1.0083625e-02
   6.2100000e+02   1.0083625e-02
   6.2300000e+02   1.0119873e-02
   6.2300000e+02   1.0119873e-02
   6.2300000e+02   1.0119873e-02
   6.2300000e+02   1.0119873e-02
   6.2400000e+02   1.0138002e-02
   6.2400000e+02   1.0138002e-02
   6.2400000e+02   1.0138002e-02
   6.2400000e+02   1.0138002e-02
   6.2400000e+02   1.0138002e-02
   6.2400000e+02   1.0138002e-02
   6.2400000e+02   1.0138002e-02
   6.2400000e+02   1.0138002e-02
   6.2400000e+02   1.0138002e-02
   6.2400000e+02   1.0138002e-02
   6.2400000e+02   1.0138002e-02
   6.2500000e+02   1.0156134e-02
   6.2500000e+02   1.0156134e-02
   6.2500000e+02   1.0156134e-02
   6.2500000e+02   1.0156134e-02
   6.2550000e+02   1.0165201e-02
   6.2550000e+02   1.0165201e-02
   6.2550000e+02   1.0165201e-02
   6.2550000e+02   1.0165201e-02
   6.2650000e+02   1.0183338e-02
   6.2650000e+02   1.0183338e-02
   6.2650000e+02   1.0183338e-02
   6.2700000e+02   1.0192408e-02
   6.2800000e+02   1.0210550e-02
   6.2800000e+02   1.0210550e-02
   6.2800000e+02   1.0210550e-02
   6.2800000e+02   1.0210550e-02
   6.2800000e+02   1.0210550e-02
   6.2800000e+02   1.0210550e-02
   6.2800000e+02   1.0210550e-02
   6.2800000e+02   1.0210550e-02
   6.2800000e+02   1.0210550e-02
   6.3000000e+02   1.0246843e-02
   6.3000000e+02   1.0246843e-02
   6.3000000e+02   1.0246843e-02
   6.3000000e+02   1.0246843e-02
   6.3000000e+02   1.0246843e-02
   6.3000000e+02   1.0246843e-02
   6.3000000e+02   1.0246843e-02
   6.3000000e+02   1.0246843e-02
   6.3200000e+02   1.0283150e-02
   6.3200000e+02   1.0283150e-02
   6.3200000e+02   1.0283150e-02
   6.3200000e+02   1.0283150e-02
   6.3250000e+02   1.0292228e-02
   6.3250000e+02   1.0292228e-02
   6.3250000e+02   1.0292228e-02
   6.3300000e+02   1.0301308e-02
   6.3300000e+02   1.0301308e-02
   6.3350000e+02   1.0310388e-02
   6.3350000e+02   1.0310388e-02
   6.3350000e+02   1.0310388e-02
   6.3350000e+02   1.0310388e-02
   6.3350000e+02   1.0310388e-02
   6.3350000e+02   1.0310388e-02
   6.3350000e+02   1.0310388e-02
   6.3450000e+02   1.0328551e-02
   6.3450000e+02   1.0328551e-02
   6.3450000e+02   1.0328551e-02
   6.3500000e+02   1.0337634e-02
   6.3500000e+02   1.0337634e-02
   6.3500000e+02   1.0337634e-02
   6.3600000e+02   1.0355802e-02
   6.3600000e+02   1.0355802e-02
   6.3600000e+02   1.0355802e-02
   6.3600000e+02   1.0355802e-02
   6.3600000e+02   1.0355802e-02
   6.3600000e+02   1.0355802e-02
   6.3600000e+02   1.0355802e-02
   6.3600000e+02   1.0355802e-02
   6.3700000e+02   1.0373973e-02
   6.3700000e+02   1.0373973e-02
   6.3800000e+02   1.0392147e-02
   6.3900000e+02   1.0410324e-02
   6.3900000e+02   1.0410324e-02
   6.3900000e+02   1.0410324e-02
   6.4000000e+02   1.0428505e-02
   6.4000000e+02   1.0428505e-02
   6.4000000e+02   1.0428505e-02
   6.4000000e+02   1.0428505e-02
   6.4000000e+02   1.0428505e-02
   6.4000000e+02   1.0428505e-02
   6.4050000e+02   1.0437596e-02
   6.4050000e+02   1.0437596e-02
   6.4050000e+02   1.0437596e-02
   6.4050000e+02   1.0437596e-02
   6.4050000e+02   1.0437596e-02
   6.4050000e+02   1.0437596e-02
   6.4200000e+02   1.0464876e-02
   6.4200000e+02   1.0464876e-02
   6.4200000e+02   1.0464876e-02
   6.4350000e+02   1.0492162e-02
   6.4350000e+02   1.0492162e-02
   6.4350000e+02   1.0492162e-02
   6.4350000e+02   1.0492162e-02
   6.4350000e+02   1.0492162e-02
   6.4400000e+02   1.0501259e-02
   6.4400000e+02   1.0501259e-02
   6.4400000e+02   1.0501259e-02
   6.4400000e+02   1.0501259e-02
   6.4400000e+02   1.0501259e-02
   6.4400000e+02   1.0501259e-02
   6.4400000e+02   1.0501259e-02
   6.4500000e+02   1.0519456e-02
   6.4500000e+02   1.0519456e-02
   6.4750000e+02   1.0564961e-02
   6.4750000e+02   1.0564961e-02
   6.4750000e+02   1.0564961e-02
   6.4750000e+02   1.0564961e-02
   6.4800000e+02   1.0574065e-02
   6.4800000e+02   1.0574065e-02
   6.4800000e+02   1.0574065e-02
   6.4800000e+02   1.0574065e-02
   6.4800000e+02   1.0574065e-02
   6.4800000e+02   1.0574065e-02
   6.4800000e+02   1.0574065e-02
   6.4800000e+02   1.0574065e-02
   6.4800000e+02   1.0574065e-02
   6.4800000e+02   1.0574065e-02
   6.4900000e+02   1.0592274e-02
   6.4900000e+02   1.0592274e-02
   6.5000000e+02   1.0610487e-02
   6.5000000e+02   1.0610487e-02
   6.5100000e+02   1.0628702e-02
   6.5100000e+02   1.0628702e-02
   6.5100000e+02   1.0628702e-02
   6.5100000e+02   1.0628702e-02
   6.5100000e+02   1.0628702e-02
   6.5200000e+02   1.0646921e-02
   6.5250000e+02   1.0656032e-02
   6.5250000e+02   1.0656032e-02
   6.5400000e+02   1.0683368e-02
   6.5450000e+02   1.0692482e-02
   6.5450000e+02   1.0692482e-02
   6.5450000e+02   1.0692482e-02
   6.5450000e+02   1.0692482e-02
   6.5450000e+02   1.0692482e-02
   6.5450000e+02   1.0692482e-02
   6.5500000e+02   1.0701596e-02
   6.5700000e+02   1.0738062e-02
   6.5700000e+02   1.0738062e-02
   6.5700000e+02   1.0738062e-02
   6.5700000e+02   1.0738062e-02
   6.5800000e+02   1.0756300e-02
   6.5800000e+02   1.0756300e-02
   6.5800000e+02   1.0756300e-02
   6.5800000e+02   1.0756300e-02
   6.5800000e+02   1.0756300e-02
   6.5800000e+02   1.0756300e-02
   6.5800000e+02   1.0756300e-02
   6.6000000e+02   1.0792785e-02
   6.6000000e+02   1.0792785e-02
   6.6000000e+02   1.0792785e-02
   6.6000000e+02   1.0792785e-02
   6.6000000e+02   1.0792785e-02
   6.6000000e+02   1.0792785e-02
   6.6000000e+02   1.0792785e-02
   6.6000000e+02   1.0792785e-02
   6.6000000e+02   1.0792785e-02
   6.6000000e+02   1.0792785e-02
   6.6000000e+02   1.0792785e-02
   6.6000000e+02   1.0792785e-02
   6.6000000e+02   1.0792785e-02
   6.6000000e+02   1.0792785e-02
   6.6000000e+02   1.0792785e-02
   6.6000000e+02   1.0792785e-02
   6.6000000e+02   1.0792785e-02
   6.6000000e+02   1.0792785e-02
   6.6150000e+02   1.0820156e-02
   6.6150000e+02   1.0820156e-02
   6.6150000e+02   1.0820156e-02
   6.6150000e+02   1.0820156e-02
   6.6150000e+02   1.0820156e-02
   6.6150000e+02   1.0820156e-02
   6.6150000e+02   1.0820156e-02
   6.6150000e+02   1.0820156e-02
   6.6150000e+02   1.0820156e-02
   6.6400000e+02   1.0865791e-02
   6.6400000e+02   1.0865791e-02
   6.6400000e+02   1.0865791e-02
   6.6400000e+02   1.0865791e-02
   6.6400000e+02   1.0865791e-02
   6.6400000e+02   1.0865791e-02
   6.6400000e+02   1.0865791e-02
   6.6400000e+02   1.0865791e-02
   6.6400000e+02   1.0865791e-02
   6.6400000e+02   1.0865791e-02
   6.6400000e+02   1.0865791e-02
   6.6400000e+02   1.0865791e-02
   6.6400000e+02   1.0865791e-02
   6.6500000e+02   1.0884051e-02
   6.6500000e+02   1.0884051e-02
   6.6500000e+02   1.0884051e-02
   6.6500000e+02   1.0884051e-02
   6.6500000e+02   1.0884051e-02
   6.6500000e+02   1.0884051e-02
   6.6500000e+02   1.0884051e-02
   6.6500000e+02   1.0884051e-02
   6.6500000e+02   1.0884051e-02
   6.6550000e+02   1.0893182e-02
   6.6550000e+02   1.0893182e-02
   6.6600000e+02   1.0902313e-02
   6.6600000e+02   1.0902313e-02
   6.6600000e+02   1.0902313e-02
   6.6600000e+02   1.0902313e-02
   6.6600000e+02   1.0902313e-02
   6.6600000e+02   1.0902313e-02
   6.6600000e+02   1.0902313e-02
   6.6750000e+02   1.0929713e-02
   6.6800000e+02   1.0938848e-02
   6.6800000e+02   1.0938848e-02
   6.6800000e+02   1.0938848e-02
   6.6800000e+02   1.0938848e-02
   6.6850000e+02   1.0947983e-02
   6.6850000e+02   1.0947983e-02
   6.6900000e+02   1.0957120e-02
   6.7000000e+02   1.0975395e-02
   6.7050000e+02   1.0984533e-02
   6.7200000e+02   1.1011954e-02
   6.7200000e+02   1.1011954e-02
   6.7200000e+02   1.1011954e-02
   6.7200000e+02   1.1011954e-02
   6.7200000e+02   1.1011954e-02
   6.7200000e+02   1.1011954e-02
   6.7200000e+02   1.1011954e-02
   6.7200000e+02   1.1011954e-02
   6.7200000e+02   1.1011954e-02
   6.7200000e+02   1.1011954e-02
   6.7200000e+02   1.1011954e-02
   6.7200000e+02   1.1011954e-02
   6.7250000e+02   1.1021095e-02
   6.7500000e+02   1.1066815e-02
   6.7500000e+02   1.1066815e-02
   6.7500000e+02   1.1066815e-02
   6.7500000e+02   1.1066815e-02
   6.7500000e+02   1.1066815e-02
   6.7500000e+02   1.1066815e-02
   6.7500000e+02   1.1066815e-02
   6.7500000e+02   1.1066815e-02
   6.7500000e+02   1.1066815e-02
   6.7500000e+02   1.1066815e-02
   6.7550000e+02   1.1075962e-02
   6.7550000e+02   1.1075962e-02
   6.7550000e+02   1.1075962e-02
   6.7550000e+02   1.1075962e-02
   6.7600000e+02   1.1085109e-02
   6.7600000e+02   1.1085109e-02
   6.7600000e+02   1.1085109e-02
   6.7600000e+02   1.1085109e-02
   6.7600000e+02   1.1085109e-02
   6.7600000e+02   1.1085109e-02
   6.7900000e+02   1.1140007e-02
   6.7900000e+02   1.1140007e-02
   6.8000000e+02   1.1158313e-02
   6.8000000e+02   1.1158313e-02
   6.8000000e+02   1.1158313e-02
   6.8000000e+02   1.1158313e-02
   6.8000000e+02   1.1158313e-02
   6.8000000e+02   1.1158313e-02
   6.8100000e+02   1.1176621e-02
   6.8100000e+02   1.1176621e-02
   6.8100000e+02   1.1176621e-02
   6.8100000e+02   1.1176621e-02
   6.8200000e+02   1.1194933e-02
   6.8250000e+02   1.1204090e-02
   6.8250000e+02   1.1204090e-02
   6.8250000e+02   1.1204090e-02
   6.8250000e+02   1.1204090e-02
   6.8400000e+02   1.1231565e-02
   6.8400000e+02   1.1231565e-02
   6.8400000e+02   1.1231565e-02
   6.8400000e+02   1.1231565e-02
   6.8400000e+02   1.1231565e-02
   6.8400000e+02   1.1231565e-02
   6.8400000e+02   1.1231565e-02
   6.8400000e+02   1.1231565e-02
   6.8400000e+02   1.1231565e-02
   6.8400000e+02   1.1231565e-02
   6.8500000e+02   1.1249886e-02
   6.8500000e+02   1.1249886e-02
   6.8600000e+02   1.1268210e-02
   6.8600000e+02   1.1268210e-02
   6.8600000e+02   1.1268210e-02
   6.8700000e+02   1.1286537e-02
   6.8700000e+02   1.1286537e-02
   6.8700000e+02   1.1286537e-02
   6.8800000e+02   1.1304867e-02
   6.8800000e+02   1.1304867e-02
   6.8800000e+02   1.1304867e-02
   6.8800000e+02   1.1304867e-02
   6.8800000e+02   1.1304867e-02
   6.8800000e+02   1.1304867e-02
   6.8800000e+02   1.1304867e-02
   6.8800000e+02   1.1304867e-02
   6.8850000e+02   1.1314033e-02
   6.8850000e+02   1.1314033e-02
   6.8850000e+02   1.1314033e-02
   6.8850000e+02   1.1314033e-02
   6.8950000e+02   1.1332367e-02
   6.8950000e+02   1.1332367e-02
   6.8950000e+02   1.1332367e-02
   6.8950000e+02   1.1332367e-02
   6.9000000e+02   1.1341535e-02
   6.9000000e+02   1.1341535e-02
   6.9000000e+02   1.1341535e-02
   6.9000000e+02   1.1341535e-02
   6.9000000e+02   1.1341535e-02
   6.9200000e+02   1.1378216e-02
   6.9200000e+02   1.1378216e-02
   6.9200000e+02   1.1378216e-02
   6.9300000e+02   1.1396561e-02
   6.9300000e+02   1.1396561e-02
   6.9300000e+02   1.1396561e-02
   6.9300000e+02   1.1396561e-02
   6.9300000e+02   1.1396561e-02
   6.9300000e+02   1.1396561e-02
   6.9500000e+02   1.1433260e-02
   6.9600000e+02   1.1451614e-02
   6.9600000e+02   1.1451614e-02
   6.9600000e+02   1.1451614e-02
   6.9600000e+02   1.1451614e-02
   6.9600000e+02   1.1451614e-02
   6.9600000e+02   1.1451614e-02
   6.9600000e+02   1.1451614e-02
   6.9600000e+02   1.1451614e-02
   6.9600000e+02   1.1451614e-02
   6.9600000e+02   1.1451614e-02
   6.9600000e+02   1.1451614e-02
   6.9650000e+02   1.1460792e-02
   6.9750000e+02   1.1479150e-02
   6.9850000e+02   1.1497511e-02
   7.0000000e+02   1.1525059e-02
   7.0000000e+02   1.1525059e-02
   7.0000000e+02   1.1525059e-02
   7.0000000e+02   1.1525059e-02
   7.0000000e+02   1.1525059e-02
   7.0000000e+02   1.1525059e-02
   7.0000000e+02   1.1525059e-02
   7.0000000e+02   1.1525059e-02
   7.0000000e+02   1.1525059e-02
   7.0000000e+02   1.1525059e-02
   7.0000000e+02   1.1525059e-02
   7.0000000e+02   1.1525059e-02
   7.0200000e+02   1.1561799e-02
   7.0200000e+02   1.1561799e-02
   7.0200000e+02   1.1561799e-02
   7.0200000e+02   1.1561799e-02
   7.0200000e+02   1.1561799e-02
   7.0200000e+02   1.1561799e-02
   7.0200000e+02   1.1561799e-02
   7.0350000e+02   1.1589362e-02
   7.0400000e+02   1.1598551e-02
   7.0400000e+02   1.1598551e-02
   7.0400000e+02   1.1598551e-02
   7.0400000e+02   1.1598551e-02
   7.0400000e+02   1.1598551e-02
   7.0500000e+02   1.1616932e-02
   7.0500000e+02   1.1616932e-02
   7.0500000e+02   1.1616932e-02
   7.0500000e+02   1.1616932e-02
   7.0500000e+02   1.1616932e-02
   7.0500000e+02   1.1616932e-02
   7.0500000e+02   1.1616932e-02
   7.0650000e+02   1.1644508e-02
   7.0700000e+02   1.1653702e-02
   7.0700000e+02   1.1653702e-02
   7.0700000e+02   1.1653702e-02
   7.0800000e+02   1.1672091e-02
   7.0800000e+02   1.1672091e-02
   7.0800000e+02   1.1672091e-02
   7.0800000e+02   1.1672091e-02
   7.0800000e+02   1.1672091e-02
   7.1000000e+02   1.1708879e-02
   7.1000000e+02   1.1708879e-02
   7.1000000e+02   1.1708879e-02
   7.1000000e+02   1.1708879e-02
   7.1000000e+02   1.1708879e-02
   7.1050000e+02   1.1718078e-02
   7.1050000e+02   1.1718078e-02
   7.1050000e+02   1.1718078e-02
   7.1050000e+02   1.1718078e-02
   7.1100000e+02   1.1727277e-02
   7.1100000e+02   1.1727277e-02
   7.1100000e+02   1.1727277e-02
   7.1100000e+02   1.1727277e-02
   7.1200000e+02   1.1745679e-02
   7.1200000e+02   1.1745679e-02
   7.1200000e+02   1.1745679e-02
   7.1500000e+02   1.1800900e-02
   7.1500000e+02   1.1800900e-02
   7.1550000e+02   1.1810106e-02
   7.1600000e+02   1.1819312e-02
   7.1600000e+02   1.1819312e-02
   7.1600000e+02   1.1819312e-02
   7.1600000e+02   1.1819312e-02
   7.1700000e+02   1.1837728e-02
   7.1750000e+02   1.1846937e-02
   7.1750000e+02   1.1846937e-02
   7.2000000e+02   1.1892993e-02
   7.2000000e+02   1.1892993e-02
   7.2000000e+02   1.1892993e-02
   7.2000000e+02   1.1892993e-02
   7.2000000e+02   1.1892993e-02
   7.2000000e+02   1.1892993e-02
   7.2000000e+02   1.1892993e-02
   7.2000000e+02   1.1892993e-02
   7.2000000e+02   1.1892993e-02
   7.2000000e+02   1.1892993e-02
   7.2000000e+02   1.1892993e-02
   7.2000000e+02   1.1892993e-02
   7.2000000e+02   1.1892993e-02
   7.2000000e+02   1.1892993e-02
   7.2000000e+02   1.1892993e-02
   7.2000000e+02   1.1892993e-02
   7.2050000e+02   1.1902206e-02
   7.2100000e+02   1.1911420e-02
   7.2100000e+02   1.1911420e-02
   7.2100000e+02   1.1911420e-02
   7.2100000e+02   1.1911420e-02
   7.2400000e+02   1.1966720e-02
   7.2450000e+02   1.1975939e-02
   7.2450000e+02   1.1975939e-02
   7.2450000e+02   1.1975939e-02
   7.2450000e+02   1.1975939e-02
   7.2450000e+02   1.1975939e-02
   7.2600000e+02   1.2003601e-02
   7.2800000e+02   1.2040493e-02
   7.2800000e+02   1.2040493e-02
   7.2800000e+02   1.2040493e-02
   7.2800000e+02   1.2040493e-02
   7.2800000e+02   1.2040493e-02
   7.2900000e+02   1.2058944e-02
   7.2900000e+02   1.2058944e-02
   7.2900000e+02   1.2058944e-02
   7.2900000e+02   1.2058944e-02
   7.3000000e+02   1.2077397e-02
   7.3000000e+02   1.2077397e-02
   7.3000000e+02   1.2077397e-02
   7.3000000e+02   1.2077397e-02
   7.3150000e+02   1.2105083e-02
   7.3150000e+02   1.2105083e-02
   7.3150000e+02   1.2105083e-02
   7.3150000e+02   1.2105083e-02
   7.3150000e+02   1.2105083e-02
   7.3200000e+02   1.2114312e-02
   7.3200000e+02   1.2114312e-02
   7.3200000e+02   1.2114312e-02
   7.3200000e+02   1.2114312e-02
   7.3200000e+02   1.2114312e-02
   7.3350000e+02   1.2142006e-02
   7.3350000e+02   1.2142006e-02
   7.3350000e+02   1.2142006e-02
   7.3350000e+02   1.2142006e-02
   7.3350000e+02   1.2142006e-02
   7.3500000e+02   1.2169707e-02
   7.3500000e+02   1.2169707e-02
   7.3500000e+02   1.2169707e-02
   7.3500000e+02   1.2169707e-02
   7.3500000e+02   1.2169707e-02
   7.3500000e+02   1.2169707e-02
   7.3500000e+02   1.2169707e-02
   7.3500000e+02   1.2169707e-02
   7.3600000e+02   1.2188177e-02
   7.3600000e+02   1.2188177e-02
   7.3600000e+02   1.2188177e-02
   7.3600000e+02   1.2188177e-02
   7.3700000e+02   1.2206651e-02
   7.3800000e+02   1.2225127e-02
   7.3800000e+02   1.2225127e-02
   7.3800000e+02   1.2225127e-02
   7.3800000e+02   1.2225127e-02
   7.3800000e+02   1.2225127e-02
   7.3850000e+02   1.2234366e-02
   7.4000000e+02   1.2262088e-02
   7.4000000e+02   1.2262088e-02
   7.4000000e+02   1.2262088e-02
   7.4000000e+02   1.2262088e-02
   7.4200000e+02   1.2299060e-02
   7.4200000e+02   1.2299060e-02
   7.4200000e+02   1.2299060e-02
   7.4250000e+02   1.2308305e-02
   7.4250000e+02   1.2308305e-02
   7.4250000e+02   1.2308305e-02
   7.4250000e+02   1.2308305e-02
   7.4400000e+02   1.2336044e-02
   7.4400000e+02   1.2336044e-02
   7.4400000e+02   1.2336044e-02
   7.4400000e+02   1.2336044e-02
   7.4400000e+02   1.2336044e-02
   7.4400000e+02   1.2336044e-02
   7.4500000e+02   1.2354540e-02
   7.4550000e+02   1.2363789e-02
   7.4550000e+02   1.2363789e-02
   7.4550000e+02   1.2363789e-02
   7.4550000e+02   1.2363789e-02
   7.4700000e+02   1.2391540e-02
   7.4700000e+02   1.2391540e-02
   7.4700000e+02   1.2391540e-02
   7.4700000e+02   1.2391540e-02
   7.4700000e+02   1.2391540e-02
   7.4800000e+02   1.2410045e-02
   7.4800000e+02   1.2410045e-02
   7.4800000e+02   1.2410045e-02
   7.4800000e+02   1.2410045e-02
   7.4800000e+02   1.2410045e-02
   7.4900000e+02   1.2428552e-02
   7.5000000e+02   1.2447062e-02
   7.5000000e+02   1.2447062e-02
   7.5000000e+02   1.2447062e-02
   7.5000000e+02   1.2447062e-02
   7.5000000e+02   1.2447062e-02
   7.5150000e+02   1.2474833e-02
   7.5150000e+02   1.2474833e-02
   7.5150000e+02   1.2474833e-02
   7.5150000e+02   1.2474833e-02
   7.5200000e+02   1.2484091e-02
   7.5200000e+02   1.2484091e-02
   7.5200000e+02   1.2484091e-02
   7.5250000e+02   1.2493350e-02
   7.5250000e+02   1.2493350e-02
   7.5250000e+02   1.2493350e-02
   7.5500000e+02   1.2539655e-02
   7.5600000e+02   1.2558182e-02
   7.5600000e+02   1.2558182e-02
   7.5600000e+02   1.2558182e-02
   7.5600000e+02   1.2558182e-02
   7.5600000e+02   1.2558182e-02
   7.5600000e+02   1.2558182e-02
   7.5600000e+02   1.2558182e-02
   7.5600000e+02   1.2558182e-02
   7.5600000e+02   1.2558182e-02
   7.5600000e+02   1.2558182e-02
   7.5600000e+02   1.2558182e-02
   7.5600000e+02   1.2558182e-02
   7.5600000e+02   1.2558182e-02
   7.5950000e+02   1.2623047e-02
   7.5950000e+02   1.2623047e-02
   7.6000000e+02   1.2632317e-02
   7.6000000e+02   1.2632317e-02
   7.6000000e+02   1.2632317e-02
   7.6000000e+02   1.2632317e-02
   7.6000000e+02   1.2632317e-02
   7.6000000e+02   1.2632317e-02
   7.6000000e+02   1.2632317e-02
   7.6000000e+02   1.2632317e-02
   7.6000000e+02   1.2632317e-02
   7.6050000e+02   1.2641587e-02
   7.6050000e+02   1.2641587e-02
   7.6050000e+02   1.2641587e-02
   7.6200000e+02   1.2669401e-02
   7.6300000e+02   1.2687947e-02
   7.6300000e+02   1.2687947e-02
   7.6400000e+02   1.2706496e-02
   7.6400000e+02   1.2706496e-02
   7.6400000e+02   1.2706496e-02
   7.6450000e+02   1.2715772e-02
   7.6500000e+02   1.2725048e-02
   7.6500000e+02   1.2725048e-02
   7.6500000e+02   1.2725048e-02
   7.6500000e+02   1.2725048e-02
   7.6500000e+02   1.2725048e-02
   7.6500000e+02   1.2725048e-02
   7.6500000e+02   1.2725048e-02
   7.6500000e+02   1.2725048e-02
   7.6650000e+02   1.2752881e-02
   7.6650000e+02   1.2752881e-02
   7.6800000e+02   1.2780720e-02
   7.6800000e+02   1.2780720e-02
   7.6800000e+02   1.2780720e-02
   7.6800000e+02   1.2780720e-02
   7.6800000e+02   1.2780720e-02
   7.6800000e+02   1.2780720e-02
   7.6800000e+02   1.2780720e-02
   7.6950000e+02   1.2808565e-02
   7.6950000e+02   1.2808565e-02
   7.7000000e+02   1.2817848e-02
   7.7000000e+02   1.2817848e-02
   7.7000000e+02   1.2817848e-02
   7.7000000e+02   1.2817848e-02
   7.7000000e+02   1.2817848e-02
   7.7000000e+02   1.2817848e-02
   7.7000000e+02   1.2817848e-02
   7.7100000e+02   1.2836417e-02
   7.7100000e+02   1.2836417e-02
   7.7200000e+02   1.2854988e-02
   7.7200000e+02   1.2854988e-02
   7.7200000e+02   1.2854988e-02
   7.7200000e+02   1.2854988e-02
   7.7200000e+02   1.2854988e-02
   7.7200000e+02   1.2854988e-02
   7.7200000e+02   1.2854988e-02
   7.7350000e+02   1.2882849e-02
   7.7350000e+02   1.2882849e-02
   7.7400000e+02   1.2892138e-02
   7.7400000e+02   1.2892138e-02
   7.7400000e+02   1.2892138e-02
   7.7500000e+02   1.2910717e-02
   7.7500000e+02   1.2910717e-02
   7.7600000e+02   1.2929299e-02
   7.7600000e+02   1.2929299e-02
   7.7700000e+02   1.2947884e-02
   7.7700000e+02   1.2947884e-02
   7.7850000e+02   1.2975766e-02
   7.7850000e+02   1.2975766e-02
   7.7850000e+02   1.2975766e-02
   7.8000000e+02   1.3003654e-02
   7.8000000e+02   1.3003654e-02
   7.8000000e+02   1.3003654e-02
   7.8000000e+02   1.3003654e-02
   7.8000000e+02   1.3003654e-02
   7.8000000e+02   1.3003654e-02
   7.8000000e+02   1.3003654e-02
   7.8000000e+02   1.3003654e-02
   7.8050000e+02   1.3012951e-02
   7.8050000e+02   1.3012951e-02
   7.8050000e+02   1.3012951e-02
   7.8100000e+02   1.3022250e-02
   7.8300000e+02   1.3059449e-02
   7.8400000e+02   1.3078052e-02
   7.8400000e+02   1.3078052e-02
   7.8400000e+02   1.3078052e-02
   7.8400000e+02   1.3078052e-02
   7.8400000e+02   1.3078052e-02
   7.8500000e+02   1.3096659e-02
   7.8500000e+02   1.3096659e-02
   7.8600000e+02   1.3115268e-02
   7.8650000e+02   1.3124573e-02
   7.8650000e+02   1.3124573e-02
   7.8750000e+02   1.3143186e-02
   7.8750000e+02   1.3143186e-02
   7.8750000e+02   1.3143186e-02
   7.8800000e+02   1.3152494e-02
   7.8800000e+02   1.3152494e-02
   7.8800000e+02   1.3152494e-02
   7.8800000e+02   1.3152494e-02
   7.8900000e+02   1.3171111e-02
   7.9000000e+02   1.3189731e-02
   7.9000000e+02   1.3189731e-02
   7.9100000e+02   1.3208353e-02
   7.9100000e+02   1.3208353e-02
   7.9100000e+02   1.3208353e-02
   7.9200000e+02   1.3226978e-02
   7.9200000e+02   1.3226978e-02
   7.9200000e+02   1.3226978e-02
   7.9200000e+02   1.3226978e-02
   7.9200000e+02   1.3226978e-02
   7.9200000e+02   1.3226978e-02
   7.9200000e+02   1.3226978e-02
   7.9200000e+02   1.3226978e-02
   7.9200000e+02   1.3226978e-02
   7.9200000e+02   1.3226978e-02
   7.9200000e+02   1.3226978e-02
   7.9200000e+02   1.3226978e-02
   7.9200000e+02   1.3226978e-02
   7.9200000e+02   1.3226978e-02
   7.9200000e+02   1.3226978e-02
   7.9200000e+02   1.3226978e-02
   7.9450000e+02   1.3273553e-02
   7.9500000e+02   1.3282870e-02
   7.9500000e+02   1.3282870e-02
   7.9500000e+02   1.3282870e-02
   7.9500000e+02   1.3282870e-02
   7.9600000e+02   1.3301506e-02
   7.9600000e+02   1.3301506e-02
   7.9600000e+02   1.3301506e-02
   7.9600000e+02   1.3301506e-02
   7.9600000e+02   1.3301506e-02
   7.9600000e+02   1.3301506e-02
   7.9600000e+02   1.3301506e-02
   7.9600000e+02   1.3301506e-02
   7.9650000e+02   1.3310824e-02
   7.9650000e+02   1.3310824e-02
   7.9800000e+02   1.3338785e-02
   7.9800000e+02   1.3338785e-02
   7.9950000e+02   1.3366752e-02
   8.0000000e+02   1.3376075e-02
   8.0000000e+02   1.3376075e-02
   8.0000000e+02   1.3376075e-02
   8.0000000e+02   1.3376075e-02
   8.0000000e+02   1.3376075e-02
   8.0100000e+02   1.3394725e-02
   8.0100000e+02   1.3394725e-02
   8.0100000e+02   1.3394725e-02
   8.0100000e+02   1.3394725e-02
   8.0100000e+02   1.3394725e-02
   8.0100000e+02   1.3394725e-02
   8.0150000e+02   1.3404050e-02
   8.0150000e+02   1.3404050e-02
   8.0150000e+02   1.3404050e-02
   8.0300000e+02   1.3432031e-02
   8.0500000e+02   1.3469347e-02
   8.0500000e+02   1.3469347e-02
   8.0500000e+02   1.3469347e-02
   8.0500000e+02   1.3469347e-02
   8.0550000e+02   1.3478678e-02
   8.0550000e+02   1.3478678e-02
   8.0550000e+02   1.3478678e-02
   8.0700000e+02   1.3506675e-02
   8.0800000e+02   1.3525342e-02
   8.0800000e+02   1.3525342e-02
   8.0800000e+02   1.3525342e-02
   8.0800000e+02   1.3525342e-02
   8.0850000e+02   1.3534677e-02
   8.0850000e+02   1.3534677e-02
   8.1000000e+02   1.3562685e-02
   8.1000000e+02   1.3562685e-02
   8.1000000e+02   1.3562685e-02
   8.1000000e+02   1.3562685e-02
   8.1000000e+02   1.3562685e-02
   8.1000000e+02   1.3562685e-02
   8.1000000e+02   1.3562685e-02
   8.1000000e+02   1.3562685e-02
   8.1200000e+02   1.3600039e-02
   8.1200000e+02   1.3600039e-02
   8.1200000e+02   1.3600039e-02
   8.1200000e+02   1.3600039e-02
   8.1200000e+02   1.3600039e-02
   8.1200000e+02   1.3600039e-02
   8.1200000e+02   1.3600039e-02
   8.1400000e+02   1.3637403e-02
   8.1450000e+02   1.3646746e-02
   8.1450000e+02   1.3646746e-02
   8.1500000e+02   1.3656089e-02
   8.1500000e+02   1.3656089e-02
   8.1500000e+02   1.3656089e-02
   8.1500000e+02   1.3656089e-02
   8.1550000e+02   1.3665433e-02
   8.1550000e+02   1.3665433e-02
   8.1600000e+02   1.3674778e-02
   8.1600000e+02   1.3674778e-02
   8.1600000e+02   1.3674778e-02
   8.1600000e+02   1.3674778e-02
   8.1600000e+02   1.3674778e-02
   8.1600000e+02   1.3674778e-02
   8.1900000e+02   1.3730859e-02
   8.1900000e+02   1.3730859e-02
   8.1900000e+02   1.3730859e-02
   8.1900000e+02   1.3730859e-02
   8.1950000e+02   1.3740208e-02
   8.2000000e+02   1.3749558e-02
   8.2000000e+02   1.3749558e-02
   8.2000000e+02   1.3749558e-02
   8.2000000e+02   1.3749558e-02
   8.2000000e+02   1.3749558e-02
   8.2000000e+02   1.3749558e-02
   8.2000000e+02   1.3749558e-02
   8.2000000e+02   1.3749558e-02
   8.2000000e+02   1.3749558e-02
   8.2000000e+02   1.3749558e-02
   8.2250000e+02   1.3796317e-02
   8.2250000e+02   1.3796317e-02
   8.2250000e+02   1.3796317e-02
   8.2250000e+02   1.3796317e-02
   8.2350000e+02   1.3815025e-02
   8.2350000e+02   1.3815025e-02
   8.2400000e+02   1.3824380e-02
   8.2400000e+02   1.3824380e-02
   8.2400000e+02   1.3824380e-02
   8.2500000e+02   1.3843092e-02
   8.2500000e+02   1.3843092e-02
   8.2500000e+02   1.3843092e-02
   8.2800000e+02   1.3899243e-02
   8.2800000e+02   1.3899243e-02
   8.2800000e+02   1.3899243e-02
   8.2800000e+02   1.3899243e-02
   8.2800000e+02   1.3899243e-02
   8.2800000e+02   1.3899243e-02
   8.2800000e+02   1.3899243e-02
   8.2800000e+02   1.3899243e-02
   8.2800000e+02   1.3899243e-02
   8.2800000e+02   1.3899243e-02
   8.2800000e+02   1.3899243e-02
   8.2800000e+02   1.3899243e-02
   8.2800000e+02   1.3899243e-02
   8.2950000e+02   1.3927327e-02
   8.3000000e+02   1.3936690e-02
   8.3000000e+02   1.3936690e-02
   8.3000000e+02   1.3936690e-02
   8.3200000e+02   1.3974147e-02
   8.3200000e+02   1.3974147e-02
   8.3200000e+02   1.3974147e-02
   8.3250000e+02   1.3983513e-02
   8.3250000e+02   1.3983513e-02
   8.3250000e+02   1.3983513e-02
   8.3300000e+02   1.3992880e-02
   8.3300000e+02   1.3992880e-02
   8.3300000e+02   1.3992880e-02
   8.3400000e+02   1.4011615e-02
   8.3400000e+02   1.4011615e-02
   8.3400000e+02   1.4011615e-02
   8.3400000e+02   1.4011615e-02
   8.3500000e+02   1.4030352e-02
   8.3500000e+02   1.4030352e-02
   8.3600000e+02   1.4049093e-02
   8.3600000e+02   1.4049093e-02
   8.3600000e+02   1.4049093e-02
   8.3600000e+02   1.4049093e-02
   8.3600000e+02   1.4049093e-02
   8.3600000e+02   1.4049093e-02
   8.3600000e+02   1.4049093e-02
   8.3700000e+02   1.4067835e-02
   8.3700000e+02   1.4067835e-02
   8.3700000e+02   1.4067835e-02
   8.3700000e+02   1.4067835e-02
   8.3700000e+02   1.4067835e-02
   8.3700000e+02   1.4067835e-02
   8.3700000e+02   1.4067835e-02
   8.4000000e+02   1.4124079e-02
   8.4000000e+02   1.4124079e-02
   8.4000000e+02   1.4124079e-02
   8.4000000e+02   1.4124079e-02
   8.4000000e+02   1.4124079e-02
   8.4000000e+02   1.4124079e-02
   8.4000000e+02   1.4124079e-02
   8.4000000e+02   1.4124079e-02
   8.4000000e+02   1.4124079e-02
   8.4000000e+02   1.4124079e-02
   8.4000000e+02   1.4124079e-02
   8.4000000e+02   1.4124079e-02
   8.4000000e+02   1.4124079e-02
   8.4150000e+02   1.4152209e-02
   8.4150000e+02   1.4152209e-02
   8.4150000e+02   1.4152209e-02
   8.4150000e+02   1.4152209e-02
   8.4150000e+02   1.4152209e-02
   8.4400000e+02   1.4199106e-02
   8.4400000e+02   1.4199106e-02
   8.4400000e+02   1.4199106e-02
   8.4400000e+02   1.4199106e-02
   8.4500000e+02   1.4217869e-02
   8.4500000e+02   1.4217869e-02
   8.4500000e+02   1.4217869e-02
   8.4500000e+02   1.4217869e-02
   8.4600000e+02   1.4236635e-02
   8.4600000e+02   1.4236635e-02
   8.4600000e+02   1.4236635e-02
   8.4600000e+02   1.4236635e-02
   8.4600000e+02   1.4236635e-02
   8.4600000e+02   1.4236635e-02
   8.4600000e+02   1.4236635e-02
   8.4600000e+02   1.4236635e-02
   8.4700000e+02   1.4255403e-02
   8.4800000e+02   1.4274173e-02
   8.4800000e+02   1.4274173e-02
   8.4800000e+02   1.4274173e-02
   8.4800000e+02   1.4274173e-02
   8.4800000e+02   1.4274173e-02
   8.4800000e+02   1.4274173e-02
   8.4900000e+02   1.4292947e-02
   8.4900000e+02   1.4292947e-02
   8.5050000e+02   1.4321111e-02
   8.5050000e+02   1.4321111e-02
   8.5050000e+02   1.4321111e-02
   8.5050000e+02   1.4321111e-02
   8.5050000e+02   1.4321111e-02
   8.5200000e+02   1.4349281e-02
   8.5200000e+02   1.4349281e-02
   8.5200000e+02   1.4349281e-02
   8.5200000e+02   1.4349281e-02
   8.5500000e+02   1.4405639e-02
   8.5500000e+02   1.4405639e-02
   8.5500000e+02   1.4405639e-02
   8.5500000e+02   1.4405639e-02
   8.5500000e+02   1.4405639e-02
   8.5600000e+02   1.4424429e-02
   8.5600000e+02   1.4424429e-02
   8.5600000e+02   1.4424429e-02
   8.5750000e+02   1.4452620e-02
   8.5750000e+02   1.4452620e-02
   8.5750000e+02   1.4452620e-02
   8.5950000e+02   1.4490217e-02
   8.5950000e+02   1.4490217e-02
   8.6000000e+02   1.4499617e-02
   8.6000000e+02   1.4499617e-02
   8.6000000e+02   1.4499617e-02
   8.6000000e+02   1.4499617e-02
   8.6000000e+02   1.4499617e-02
   8.6000000e+02   1.4499617e-02
   8.6000000e+02   1.4499617e-02
   8.6000000e+02   1.4499617e-02
   8.6000000e+02   1.4499617e-02
   8.6100000e+02   1.4518421e-02
   8.6100000e+02   1.4518421e-02
   8.6100000e+02   1.4518421e-02
   8.6350000e+02   1.4565440e-02
   8.6350000e+02   1.4565440e-02
   8.6350000e+02   1.4565440e-02
   8.6400000e+02   1.4574845e-02
   8.6400000e+02   1.4574845e-02
   8.6400000e+02   1.4574845e-02
   8.6400000e+02   1.4574845e-02
   8.6400000e+02   1.4574845e-02
   8.6400000e+02   1.4574845e-02
   8.6400000e+02   1.4574845e-02
   8.6400000e+02   1.4574845e-02
   8.6450000e+02   1.4584252e-02
   8.6500000e+02   1.4593659e-02
   8.6500000e+02   1.4593659e-02
   8.6700000e+02   1.4631292e-02
   8.6800000e+02   1.4650113e-02
   8.6800000e+02   1.4650113e-02
   8.6800000e+02   1.4650113e-02
   8.6850000e+02   1.4659524e-02
   8.6850000e+02   1.4659524e-02
   8.6900000e+02   1.4668936e-02
   8.7000000e+02   1.4687762e-02
   8.7100000e+02   1.4706590e-02
   8.7100000e+02   1.4706590e-02
   8.7100000e+02   1.4706590e-02
   8.7150000e+02   1.4716005e-02
   8.7200000e+02   1.4725420e-02
   8.7200000e+02   1.4725420e-02
   8.7300000e+02   1.4744253e-02
   8.7300000e+02   1.4744253e-02
   8.7300000e+02   1.4744253e-02
   8.7300000e+02   1.4744253e-02
   8.7450000e+02   1.4772507e-02
   8.7500000e+02   1.4781927e-02
   8.7500000e+02   1.4781927e-02
   8.7500000e+02   1.4781927e-02
   8.7500000e+02   1.4781927e-02
   8.7600000e+02   1.4800767e-02
   8.7600000e+02   1.4800767e-02
   8.7750000e+02   1.4829032e-02
   8.7750000e+02   1.4829032e-02
   8.7850000e+02   1.4847879e-02
   8.8000000e+02   1.4876153e-02
   8.8000000e+02   1.4876153e-02
   8.8000000e+02   1.4876153e-02
   8.8000000e+02   1.4876153e-02
   8.8000000e+02   1.4876153e-02
   8.8000000e+02   1.4876153e-02
   8.8000000e+02   1.4876153e-02
   8.8000000e+02   1.4876153e-02
   8.8000000e+02   1.4876153e-02
   8.8000000e+02   1.4876153e-02
   8.8200000e+02   1.4913861e-02
   8.8200000e+02   1.4913861e-02
   8.8200000e+02   1.4913861e-02
   8.8200000e+02   1.4913861e-02
   8.8400000e+02   1.4951578e-02
   8.8400000e+02   1.4951578e-02
   8.8400000e+02   1.4951578e-02
   8.8400000e+02   1.4951578e-02
   8.8400000e+02   1.4951578e-02
   8.8400000e+02   1.4951578e-02
   8.8500000e+02   1.4970440e-02
   8.8500000e+02   1.4970440e-02
   8.8650000e+02   1.4998738e-02
   8.8800000e+02   1.5027042e-02
   8.8800000e+02   1.5027042e-02
   8.8800000e+02   1.5027042e-02
   8.8800000e+02   1.5027042e-02
   8.8800000e+02   1.5027042e-02
   8.8900000e+02   1.5045914e-02
   8.9000000e+02   1.5064788e-02
   8.9000000e+02   1.5064788e-02
   8.9000000e+02   1.5064788e-02
   8.9100000e+02   1.5083665e-02
   8.9100000e+02   1.5083665e-02
   8.9200000e+02   1.5102545e-02
   8.9200000e+02   1.5102545e-02
   8.9400000e+02   1.5140310e-02
   8.9400000e+02   1.5140310e-02
   8.9500000e+02   1.5159197e-02
   8.9500000e+02   1.5159197e-02
   8.9500000e+02   1.5159197e-02
   8.9500000e+02   1.5159197e-02
   8.9550000e+02   1.5168641e-02
   8.9550000e+02   1.5168641e-02
   8.9550000e+02   1.5168641e-02
   8.9600000e+02   1.5178086e-02
   8.9950000e+02   1.5244216e-02
   9.0000000e+02   1.5253666e-02
   9.0000000e+02   1.5253666e-02
   9.0000000e+02   1.5253666e-02
   9.0000000e+02   1.5253666e-02
   9.0000000e+02   1.5253666e-02
   9.0000000e+02   1.5253666e-02
   9.0000000e+02   1.5253666e-02
   9.0000000e+02   1.5253666e-02
   9.0000000e+02   1.5253666e-02
   9.0000000e+02   1.5253666e-02
   9.0000000e+02   1.5253666e-02
   9.0000000e+02   1.5253666e-02
   9.0000000e+02   1.5253666e-02
   9.0000000e+02   1.5253666e-02
   9.0000000e+02   1.5253666e-02
   9.0000000e+02   1.5253666e-02
   9.0000000e+02   1.5253666e-02
   9.0000000e+02   1.5253666e-02
   9.0400000e+02   1.5329284e-02
   9.0400000e+02   1.5329284e-02
   9.0400000e+02   1.5329284e-02
   9.0400000e+02   1.5329284e-02
   9.0400000e+02   1.5329284e-02
   9.0450000e+02   1.5338739e-02
   9.0450000e+02   1.5338739e-02
   9.0450000e+02   1.5338739e-02
   9.0450000e+02   1.5338739e-02
   9.0450000e+02   1.5338739e-02
   9.0450000e+02   1.5338739e-02
   9.0500000e+02   1.5348194e-02
   9.0500000e+02   1.5348194e-02
   9.0600000e+02   1.5367107e-02
   9.0600000e+02   1.5367107e-02
   9.0800000e+02   1.5404940e-02
   9.0800000e+02   1.5404940e-02
   9.0800000e+02   1.5404940e-02
   9.0800000e+02   1.5404940e-02
   9.0900000e+02   1.5423860e-02
   9.0900000e+02   1.5423860e-02
   9.0900000e+02   1.5423860e-02
   9.0900000e+02   1.5423860e-02
   9.0900000e+02   1.5423860e-02
   9.0900000e+02   1.5423860e-02
   9.1000000e+02   1.5442783e-02
   9.1000000e+02   1.5442783e-02
   9.1000000e+02   1.5442783e-02
   9.1200000e+02   1.5480635e-02
   9.1200000e+02   1.5480635e-02
   9.1300000e+02   1.5499564e-02
   9.1350000e+02   1.5509030e-02
   9.1500000e+02   1.5537430e-02
   9.1500000e+02   1.5537430e-02
   9.1500000e+02   1.5537430e-02
   9.1500000e+02   1.5537430e-02
   9.1500000e+02   1.5537430e-02
   9.1600000e+02   1.5556367e-02
   9.1600000e+02   1.5556367e-02
   9.1800000e+02   1.5594247e-02
   9.1800000e+02   1.5594247e-02
   9.1800000e+02   1.5594247e-02
   9.1850000e+02   1.5603719e-02
   9.2000000e+02   1.5632137e-02
   9.2000000e+02   1.5632137e-02
   9.2000000e+02   1.5632137e-02
   9.2000000e+02   1.5632137e-02
   9.2000000e+02   1.5632137e-02
   9.2000000e+02   1.5632137e-02
   9.2250000e+02   1.5679513e-02
   9.2400000e+02   1.5707945e-02
   9.2400000e+02   1.5707945e-02
   9.2400000e+02   1.5707945e-02
   9.2400000e+02   1.5707945e-02
   9.2400000e+02   1.5707945e-02
   9.2400000e+02   1.5707945e-02
   9.2400000e+02   1.5707945e-02
   9.2500000e+02   1.5726903e-02
   9.2500000e+02   1.5726903e-02
   9.2700000e+02   1.5764825e-02
   9.2700000e+02   1.5764825e-02
   9.2800000e+02   1.5783790e-02
   9.2800000e+02   1.5783790e-02
   9.2800000e+02   1.5783790e-02
   9.3000000e+02   1.5821727e-02
   9.3000000e+02   1.5821727e-02
   9.3000000e+02   1.5821727e-02
   9.3000000e+02   1.5821727e-02
   9.3000000e+02   1.5821727e-02
   9.3000000e+02   1.5821727e-02
   9.3150000e+02   1.5850185e-02
   9.3150000e+02   1.5850185e-02
   9.3150000e+02   1.5850185e-02
   9.3150000e+02   1.5850185e-02
   9.3150000e+02   1.5850185e-02
   9.3200000e+02   1.5859673e-02
   9.3200000e+02   1.5859673e-02
   9.3200000e+02   1.5859673e-02
   9.3200000e+02   1.5859673e-02
   9.3500000e+02   1.5916609e-02
   9.3500000e+02   1.5916609e-02
   9.3500000e+02   1.5916609e-02
   9.3600000e+02   1.5935592e-02
   9.3600000e+02   1.5935592e-02
   9.3600000e+02   1.5935592e-02
   9.3600000e+02   1.5935592e-02
   9.3600000e+02   1.5935592e-02
   9.3800000e+02   1.5973566e-02
   9.3800000e+02   1.5973566e-02
   9.3800000e+02   1.5973566e-02
   9.3900000e+02   1.5992556e-02
   9.4000000e+02   1.6011549e-02
   9.4000000e+02   1.6011549e-02
   9.4000000e+02   1.6011549e-02
   9.4000000e+02   1.6011549e-02
   9.4000000e+02   1.6011549e-02
   9.4000000e+02   1.6011549e-02
   9.4000000e+02   1.6011549e-02
   9.4050000e+02   1.6021046e-02
   9.4050000e+02   1.6021046e-02
   9.4150000e+02   1.6040042e-02
   9.4400000e+02   1.6087543e-02
   9.4400000e+02   1.6087543e-02
   9.4400000e+02   1.6087543e-02
   9.4500000e+02   1.6106547e-02
   9.4500000e+02   1.6106547e-02
   9.4500000e+02   1.6106547e-02
   9.4500000e+02   1.6106547e-02
   9.4500000e+02   1.6106547e-02
   9.4500000e+02   1.6106547e-02
   9.4600000e+02   1.6125553e-02
   9.4600000e+02   1.6125553e-02
   9.4600000e+02   1.6125553e-02
   9.4800000e+02   1.6163573e-02
   9.4800000e+02   1.6163573e-02
   9.4850000e+02   1.6173080e-02
   9.4950000e+02   1.6192094e-02
   9.4950000e+02   1.6192094e-02
   9.5000000e+02   1.6201602e-02
   9.5000000e+02   1.6201602e-02
   9.5000000e+02   1.6201602e-02
   9.5000000e+02   1.6201602e-02
   9.5200000e+02   1.6239640e-02
   9.5400000e+02   1.6277688e-02
   9.5400000e+02   1.6277688e-02
   9.5400000e+02   1.6277688e-02
   9.5400000e+02   1.6277688e-02
   9.5500000e+02   1.6296715e-02
   9.5500000e+02   1.6296715e-02
   9.5500000e+02   1.6296715e-02
   9.5600000e+02   1.6315744e-02
   9.5600000e+02   1.6315744e-02
   9.5600000e+02   1.6315744e-02
   9.5600000e+02   1.6315744e-02
   9.5600000e+02   1.6315744e-02
   9.5850000e+02   1.6363327e-02
   9.5850000e+02   1.6363327e-02
   9.5850000e+02   1.6363327e-02
   9.5850000e+02   1.6363327e-02
   9.5900000e+02   1.6372846e-02
   9.6000000e+02   1.6391884e-02
   9.6000000e+02   1.6391884e-02
   9.6000000e+02   1.6391884e-02
   9.6250000e+02   1.6439490e-02
   9.6300000e+02   1.6449013e-02
   9.6300000e+02   1.6449013e-02
   9.6500000e+02   1.6487110e-02
   9.6500000e+02   1.6487110e-02
   9.6600000e+02   1.6506162e-02
   9.6600000e+02   1.6506162e-02
   9.6750000e+02   1.6534744e-02
   9.6750000e+02   1.6534744e-02
   9.6750000e+02   1.6534744e-02
   9.6750000e+02   1.6534744e-02
   9.6750000e+02   1.6534744e-02
   9.6750000e+02   1.6534744e-02
   9.6800000e+02   1.6544273e-02
   9.6800000e+02   1.6544273e-02
   9.7000000e+02   1.6582392e-02
   9.7000000e+02   1.6582392e-02
   9.7000000e+02   1.6582392e-02
   9.7200000e+02   1.6620521e-02
   9.7200000e+02   1.6620521e-02
   9.7200000e+02   1.6620521e-02
   9.7200000e+02   1.6620521e-02
   9.7200000e+02   1.6620521e-02
   9.7200000e+02   1.6620521e-02
   9.7300000e+02   1.6639589e-02
   9.7500000e+02   1.6677731e-02
   9.7500000e+02   1.6677731e-02
   9.7500000e+02   1.6677731e-02
   9.7500000e+02   1.6677731e-02
   9.7500000e+02   1.6677731e-02
   9.7500000e+02   1.6677731e-02
   9.7600000e+02   1.6696805e-02
   9.7600000e+02   1.6696805e-02
   9.7600000e+02   1.6696805e-02
   9.7600000e+02   1.6696805e-02
   9.7650000e+02   1.6706343e-02
   9.7650000e+02   1.6706343e-02
   9.7650000e+02   1.6706343e-02
   9.7650000e+02   1.6706343e-02
   9.7900000e+02   1.6754042e-02
   9.7900000e+02   1.6754042e-02
   9.7900000e+02   1.6754042e-02
   9.8000000e+02   1.6773125e-02
   9.8000000e+02   1.6773125e-02
   9.8000000e+02   1.6773125e-02
   9.8000000e+02   1.6773125e-02
   9.8000000e+02   1.6773125e-02
   9.8000000e+02   1.6773125e-02
   9.8000000e+02   1.6773125e-02
   9.8100000e+02   1.6792211e-02
   9.8100000e+02   1.6792211e-02
   9.8100000e+02   1.6792211e-02
   9.8400000e+02   1.6849481e-02
   9.8400000e+02   1.6849481e-02
   9.8400000e+02   1.6849481e-02
   9.8400000e+02   1.6849481e-02
   9.8400000e+02   1.6849481e-02
   9.8500000e+02   1.6868575e-02
   9.8500000e+02   1.6868575e-02
   9.8500000e+02   1.6868575e-02
   9.8700000e+02   1.6906771e-02
   9.8800000e+02   1.6925872e-02
   9.8800000e+02   1.6925872e-02
   9.8800000e+02   1.6925872e-02
   9.8800000e+02   1.6925872e-02
   9.8800000e+02   1.6925872e-02
   9.8800000e+02   1.6925872e-02
   9.9000000e+02   1.6964081e-02
   9.9000000e+02   1.6964081e-02
   9.9000000e+02   1.6964081e-02
   9.9000000e+02   1.6964081e-02
   9.9000000e+02   1.6964081e-02
   9.9000000e+02   1.6964081e-02
   9.9000000e+02   1.6964081e-02
   9.9000000e+02   1.6964081e-02
   9.9050000e+02   1.6973634e-02
   9.9050000e+02   1.6973634e-02
   9.9200000e+02   1.7002298e-02
   9.9200000e+02   1.7002298e-02
   9.9300000e+02   1.7021411e-02
   9.9400000e+02   1.7040525e-02
   9.9450000e+02   1.7050083e-02
   9.9500000e+02   1.7059641e-02
   9.9500000e+02   1.7059641e-02
   9.9550000e+02   1.7069200e-02
   9.9550000e+02   1.7069200e-02
   9.9600000e+02   1.7078760e-02
   9.9600000e+02   1.7078760e-02
   9.9600000e+02   1.7078760e-02
   9.9600000e+02   1.7078760e-02
   9.9600000e+02   1.7078760e-02
   9.9900000e+02   1.7136129e-02
   9.9900000e+02   1.7136129e-02
   9.9900000e+02   1.7136129e-02
   1.0000000e+03   1.7155257e-02
   1.0000000e+03   1.7155257e-02
   1.0000000e+03   1.7155257e-02
   1.0010000e+03   1.7174387e-02
   1.0010000e+03   1.7174387e-02
   1.0035000e+03   1.7222220e-02
   1.0035000e+03   1.7222220e-02
   1.0040000e+03   1.7231789e-02
   1.0040000e+03   1.7231789e-02
   1.0050000e+03   1.7250927e-02
   1.0050000e+03   1.7250927e-02
   1.0050000e+03   1.7250927e-02
   1.0080000e+03   1.7308355e-02
   1.0080000e+03   1.7308355e-02
   1.0080000e+03   1.7308355e-02
   1.0080000e+03   1.7308355e-02
   1.0080000e+03   1.7308355e-02
   1.0080000e+03   1.7308355e-02
   1.0080000e+03   1.7308355e-02
   1.0080000e+03   1.7308355e-02
   1.0080000e+03   1.7308355e-02
   1.0080000e+03   1.7308355e-02
   1.0080000e+03   1.7308355e-02
   1.0100000e+03   1.7346652e-02
   1.0100000e+03   1.7346652e-02
   1.0100000e+03   1.7346652e-02
   1.0100000e+03   1.7346652e-02
   1.0115000e+03   1.7375380e-02
   1.0120000e+03   1.7384957e-02
   1.0120000e+03   1.7384957e-02
   1.0125000e+03   1.7394534e-02
   1.0125000e+03   1.7394534e-02
   1.0125000e+03   1.7394534e-02
   1.0125000e+03   1.7394534e-02
   1.0125000e+03   1.7394534e-02
   1.0140000e+03   1.7423270e-02
   1.0150000e+03   1.7442430e-02
   1.0150000e+03   1.7442430e-02
   1.0160000e+03   1.7461593e-02
   1.0160000e+03   1.7461593e-02
   1.0160000e+03   1.7461593e-02
   1.0160000e+03   1.7461593e-02
   1.0170000e+03   1.7480757e-02
   1.0170000e+03   1.7480757e-02
   1.0175000e+03   1.7490340e-02
   1.0185000e+03   1.7509508e-02
   1.0200000e+03   1.7538263e-02
   1.0200000e+03   1.7538263e-02
   1.0200000e+03   1.7538263e-02
   1.0200000e+03   1.7538263e-02
   1.0200000e+03   1.7538263e-02
   1.0200000e+03   1.7538263e-02
   1.0200000e+03   1.7538263e-02
   1.0215000e+03   1.7567023e-02
   1.0230000e+03   1.7595789e-02
   1.0240000e+03   1.7614968e-02
   1.0250000e+03   1.7634150e-02
   1.0250000e+03   1.7634150e-02
   1.0260000e+03   1.7653333e-02
   1.0260000e+03   1.7653333e-02
   1.0270000e+03   1.7672519e-02
   1.0280000e+03   1.7691707e-02
   1.0280000e+03   1.7691707e-02
   1.0280000e+03   1.7691707e-02
   1.0280000e+03   1.7691707e-02
   1.0300000e+03   1.7730090e-02
   1.0305000e+03   1.7739687e-02
   1.0305000e+03   1.7739687e-02
   1.0305000e+03   1.7739687e-02
   1.0320000e+03   1.7768480e-02
   1.0340000e+03   1.7806880e-02
   1.0350000e+03   1.7826083e-02
   1.0350000e+03   1.7826083e-02
   1.0350000e+03   1.7826083e-02
   1.0350000e+03   1.7826083e-02
   1.0350000e+03   1.7826083e-02
   1.0360000e+03   1.7845288e-02
   1.0360000e+03   1.7845288e-02
   1.0360000e+03   1.7845288e-02
   1.0380000e+03   1.7883704e-02
   1.0395000e+03   1.7912522e-02
   1.0395000e+03   1.7912522e-02
   1.0395000e+03   1.7912522e-02
   1.0395000e+03   1.7912522e-02
   1.0400000e+03   1.7922129e-02
   1.0400000e+03   1.7922129e-02
   1.0400000e+03   1.7922129e-02
   1.0400000e+03   1.7922129e-02
   1.0400000e+03   1.7922129e-02
   1.0400000e+03   1.7922129e-02
   1.0400000e+03   1.7922129e-02
   1.0400000e+03   1.7922129e-02
   1.0400000e+03   1.7922129e-02
   1.0400000e+03   1.7922129e-02
   1.0400000e+03   1.7922129e-02
   1.0400000e+03   1.7922129e-02
   1.0410000e+03   1.7941345e-02
   1.0425000e+03   1.7970172e-02
   1.0450000e+03   1.8018228e-02
   1.0450000e+03   1.8018228e-02
   1.0450000e+03   1.8018228e-02
   1.0450000e+03   1.8018228e-02
   1.0480000e+03   1.8075913e-02
   1.0480000e+03   1.8075913e-02
   1.0480000e+03   1.8075913e-02
   1.0485000e+03   1.8085529e-02
   1.0500000e+03   1.8114380e-02
   1.0500000e+03   1.8114380e-02
   1.0500000e+03   1.8114380e-02
   1.0505000e+03   1.8123998e-02
   1.0520000e+03   1.8152855e-02
   1.0520000e+03   1.8152855e-02
   1.0530000e+03   1.8172096e-02
   1.0530000e+03   1.8172096e-02
   1.0530000e+03   1.8172096e-02
   1.0535000e+03   1.8181717e-02
   1.0550000e+03   1.8210584e-02
   1.0550000e+03   1.8210584e-02
   1.0550000e+03   1.8210584e-02
   1.0550000e+03   1.8210584e-02
   1.0560000e+03   1.8229831e-02
   1.0560000e+03   1.8229831e-02
   1.0575000e+03   1.8258706e-02
   1.0590000e+03   1.8287585e-02
   1.0600000e+03   1.8306840e-02
   1.0600000e+03   1.8306840e-02
   1.0600000e+03   1.8306840e-02
   1.0600000e+03   1.8306840e-02
   1.0620000e+03   1.8345358e-02
   1.0640000e+03   1.8383883e-02
   1.0640000e+03   1.8383883e-02
   1.0640000e+03   1.8383883e-02
   1.0640000e+03   1.8383883e-02
   1.0650000e+03   1.8403149e-02
   1.0650000e+03   1.8403149e-02
   1.0665000e+03   1.8432051e-02
   1.0675000e+03   1.8451322e-02
   1.0680000e+03   1.8460958e-02
   1.0680000e+03   1.8460958e-02
   1.0680000e+03   1.8460958e-02
   1.0710000e+03   1.8518787e-02
   1.0710000e+03   1.8518787e-02
   1.0710000e+03   1.8518787e-02
   1.0710000e+03   1.8518787e-02
   1.0725000e+03   1.8547708e-02
   1.0725000e+03   1.8547708e-02
   1.0750000e+03   1.8595920e-02
   1.0750000e+03   1.8595920e-02
   1.0750000e+03   1.8595920e-02
   1.0755000e+03   1.8605564e-02
   1.0760000e+03   1.8615209e-02
   1.0760000e+03   1.8615209e-02
   1.0800000e+03   1.8692383e-02
   1.0800000e+03   1.8692383e-02
   1.0800000e+03   1.8692383e-02
   1.0800000e+03   1.8692383e-02
   1.0800000e+03   1.8692383e-02
   1.0800000e+03   1.8692383e-02
   1.0800000e+03   1.8692383e-02
   1.0800000e+03   1.8692383e-02
   1.0800000e+03   1.8692383e-02
   1.0835000e+03   1.8759937e-02
   1.0845000e+03   1.8779243e-02
   1.0845000e+03   1.8779243e-02
   1.0845000e+03   1.8779243e-02
   1.0850000e+03   1.8788897e-02
   1.0850000e+03   1.8788897e-02
   1.0850000e+03   1.8788897e-02
   1.0860000e+03   1.8808206e-02
   1.0880000e+03   1.8846830e-02
   1.0880000e+03   1.8846830e-02
   1.0880000e+03   1.8846830e-02
   1.0885000e+03   1.8856487e-02
   1.0890000e+03   1.8866145e-02
   1.0890000e+03   1.8866145e-02
   1.0890000e+03   1.8866145e-02
   1.0890000e+03   1.8866145e-02
   1.0900000e+03   1.8885462e-02
   1.0900000e+03   1.8885462e-02
   1.0920000e+03   1.8924102e-02
   1.0920000e+03   1.8924102e-02
   1.0935000e+03   1.8953088e-02
   1.0935000e+03   1.8953088e-02
   1.0945000e+03   1.8972414e-02
   1.0950000e+03   1.8982077e-02
   1.0950000e+03   1.8982077e-02
   1.0950000e+03   1.8982077e-02
   1.0960000e+03   1.9001407e-02
   1.0960000e+03   1.9001407e-02
   1.0960000e+03   1.9001407e-02
   1.0960000e+03   1.9001407e-02
   1.0980000e+03   1.9040071e-02
   1.0980000e+03   1.9040071e-02
   1.0980000e+03   1.9040071e-02
   1.0980000e+03   1.9040071e-02
   1.1000000e+03   1.9078744e-02
   1.1000000e+03   1.9078744e-02
   1.1000000e+03   1.9078744e-02
   1.1000000e+03   1.9078744e-02
   1.1000000e+03   1.9078744e-02
   1.1000000e+03   1.9078744e-02
   1.1000000e+03   1.9078744e-02
   1.1000000e+03   1.9078744e-02
   1.1000000e+03   1.9078744e-02
   1.1000000e+03   1.9078744e-02
   1.1025000e+03   1.9127095e-02
   1.1040000e+03   1.9156113e-02
   1.1040000e+03   1.9156113e-02
   1.1040000e+03   1.9156113e-02
   1.1040000e+03   1.9156113e-02
   1.1040000e+03   1.9156113e-02
   1.1040000e+03   1.9156113e-02
   1.1040000e+03   1.9156113e-02
   1.1050000e+03   1.9175460e-02
   1.1055000e+03   1.9185134e-02
   1.1060000e+03   1.9194809e-02
   1.1080000e+03   1.9233514e-02
   1.1080000e+03   1.9233514e-02
   1.1095000e+03   1.9262548e-02
   1.1100000e+03   1.9272226e-02
   1.1100000e+03   1.9272226e-02
   1.1100000e+03   1.9272226e-02
   1.1100000e+03   1.9272226e-02
   1.1110000e+03   1.9291586e-02
   1.1110000e+03   1.9291586e-02
   1.1110000e+03   1.9291586e-02
   1.1115000e+03   1.9301266e-02
   1.1115000e+03   1.9301266e-02
   1.1120000e+03   1.9310947e-02
   1.1130000e+03   1.9330310e-02
   1.1150000e+03   1.9369043e-02
   1.1160000e+03   1.9388412e-02
   1.1160000e+03   1.9388412e-02
   1.1165000e+03   1.9398097e-02
   1.1200000e+03   1.9465909e-02
   1.1200000e+03   1.9465909e-02
   1.1200000e+03   1.9465909e-02
   1.1200000e+03   1.9465909e-02
   1.1200000e+03   1.9465909e-02
   1.1200000e+03   1.9465909e-02
   1.1200000e+03   1.9465909e-02
   1.1200000e+03   1.9465909e-02
   1.1200000e+03   1.9465909e-02
   1.1200000e+03   1.9465909e-02
   1.1200000e+03   1.9465909e-02
   1.1205000e+03   1.9475598e-02
   1.1205000e+03   1.9475598e-02
   1.1220000e+03   1.9504669e-02
   1.1220000e+03   1.9504669e-02
   1.1240000e+03   1.9543437e-02
   1.1250000e+03   1.9562825e-02
   1.1250000e+03   1.9562825e-02
   1.1250000e+03   1.9562825e-02
   1.1250000e+03   1.9562825e-02
   1.1250000e+03   1.9562825e-02
   1.1250000e+03   1.9562825e-02
   1.1250000e+03   1.9562825e-02
   1.1250000e+03   1.9562825e-02
   1.1250000e+03   1.9562825e-02
   1.1270000e+03   1.9601605e-02
   1.1275000e+03   1.9611301e-02
   1.1280000e+03   1.9620998e-02
   1.1280000e+03   1.9620998e-02
   1.1280000e+03   1.9620998e-02
   1.1280000e+03   1.9620998e-02
   1.1295000e+03   1.9650091e-02
   1.1295000e+03   1.9650091e-02
   1.1300000e+03   1.9659789e-02
   1.1300000e+03   1.9659789e-02
   1.1300000e+03   1.9659789e-02
   1.1300000e+03   1.9659789e-02
   1.1305000e+03   1.9669489e-02
   1.1320000e+03   1.9698589e-02
   1.1320000e+03   1.9698589e-02
   1.1330000e+03   1.9717992e-02
   1.1340000e+03   1.9737397e-02
   1.1340000e+03   1.9737397e-02
   1.1340000e+03   1.9737397e-02
   1.1340000e+03   1.9737397e-02
   1.1350000e+03   1.9756804e-02
   1.1350000e+03   1.9756804e-02
   1.1360000e+03   1.9776212e-02
   1.1375000e+03   1.9805329e-02
   1.1385000e+03   1.9824743e-02
   1.1385000e+03   1.9824743e-02
   1.1400000e+03   1.9853867e-02
   1.1400000e+03   1.9853867e-02
   1.1410000e+03   1.9873285e-02
   1.1430000e+03   1.9912128e-02
   1.1430000e+03   1.9912128e-02
   1.1430000e+03   1.9912128e-02
   1.1430000e+03   1.9912128e-02
   1.1440000e+03   1.9931552e-02
   1.1445000e+03   1.9941265e-02
   1.1480000e+03   2.0009269e-02
   1.1480000e+03   2.0009269e-02
   1.1480000e+03   2.0009269e-02
   1.1500000e+03   2.0048139e-02
   1.1500000e+03   2.0048139e-02
   1.1500000e+03   2.0048139e-02
   1.1520000e+03   2.0087016e-02
   1.1520000e+03   2.0087016e-02
   1.1520000e+03   2.0087016e-02
   1.1520000e+03   2.0087016e-02
   1.1550000e+03   2.0145347e-02
   1.1550000e+03   2.0145347e-02
   1.1550000e+03   2.0145347e-02
   1.1550000e+03   2.0145347e-02
   1.1550000e+03   2.0145347e-02
   1.1550000e+03   2.0145347e-02
   1.1560000e+03   2.0164795e-02
   1.1560000e+03   2.0164795e-02
   1.1565000e+03   2.0174519e-02
   1.1585000e+03   2.0213422e-02
   1.1600000e+03   2.0242604e-02
   1.1600000e+03   2.0242604e-02
   1.1600000e+03   2.0242604e-02
   1.1600000e+03   2.0242604e-02
   1.1600000e+03   2.0242604e-02
   1.1600000e+03   2.0242604e-02
   1.1620000e+03   2.0281520e-02
   1.1640000e+03   2.0320444e-02
   1.1640000e+03   2.0320444e-02
   1.1650000e+03   2.0339909e-02
   1.1650000e+03   2.0339909e-02
   1.1650000e+03   2.0339909e-02
   1.1650000e+03   2.0339909e-02
   1.1655000e+03   2.0349642e-02
   1.1655000e+03   2.0349642e-02
   1.1655000e+03   2.0349642e-02
   1.1660000e+03   2.0359376e-02
   1.1660000e+03   2.0359376e-02
   1.1680000e+03   2.0398315e-02
   1.1680000e+03   2.0398315e-02
   1.1690000e+03   2.0417787e-02
   1.1690000e+03   2.0417787e-02
   1.1700000e+03   2.0437262e-02
   1.1700000e+03   2.0437262e-02
   1.1700000e+03   2.0437262e-02
   1.1700000e+03   2.0437262e-02
   1.1700000e+03   2.0437262e-02
   1.1700000e+03   2.0437262e-02
   1.1720000e+03   2.0476216e-02
   1.1745000e+03   2.0524920e-02
   1.1750000e+03   2.0534662e-02
   1.1750000e+03   2.0534662e-02
   1.1760000e+03   2.0554148e-02
   1.1760000e+03   2.0554148e-02
   1.1760000e+03   2.0554148e-02
   1.1790000e+03   2.0612617e-02
   1.1800000e+03   2.0632110e-02
   1.1800000e+03   2.0632110e-02
   1.1800000e+03   2.0632110e-02
   1.1835000e+03   2.0700352e-02
   1.1850000e+03   2.0729605e-02
   1.1850000e+03   2.0729605e-02
   1.1850000e+03   2.0729605e-02
   1.1880000e+03   2.0788125e-02
   1.1880000e+03   2.0788125e-02
   1.1895000e+03   2.0817391e-02
   1.1895000e+03   2.0817391e-02
   1.1900000e+03   2.0827148e-02
   1.1900000e+03   2.0827148e-02
   1.1920000e+03   2.0866178e-02
   1.1920000e+03   2.0866178e-02
   1.1925000e+03   2.0875936e-02
   1.1925000e+03   2.0875936e-02
   1.1925000e+03   2.0875936e-02
   1.1925000e+03   2.0875936e-02
   1.1935000e+03   2.0895455e-02
   1.1940000e+03   2.0905215e-02
   1.1950000e+03   2.0924737e-02
   1.1950000e+03   2.0924737e-02
   1.1960000e+03   2.0944260e-02
   1.1960000e+03   2.0944260e-02
   1.1960000e+03   2.0944260e-02
   1.1970000e+03   2.0963786e-02
   1.1970000e+03   2.0963786e-02
   1.1970000e+03   2.0963786e-02
   1.2000000e+03   2.1022373e-02
   1.2000000e+03   2.1022373e-02
   1.2000000e+03   2.1022373e-02
   1.2050000e+03   2.1120056e-02
   1.2050000e+03   2.1120056e-02
   1.2050000e+03   2.1120056e-02
   1.2050000e+03   2.1120056e-02
   1.2050000e+03   2.1120056e-02
   1.2050000e+03   2.1120056e-02
   1.2050000e+03   2.1120056e-02
   1.2060000e+03   2.1139598e-02
   1.2080000e+03   2.1178687e-02
   1.2100000e+03   2.1217785e-02
   1.2100000e+03   2.1217785e-02
   1.2105000e+03   2.1227560e-02
   1.2105000e+03   2.1227560e-02
   1.2145000e+03   2.1305780e-02
   1.2150000e+03   2.1315560e-02
   1.2150000e+03   2.1315560e-02
   1.2160000e+03   2.1335121e-02
   1.2200000e+03   2.1413381e-02
   1.2200000e+03   2.1413381e-02
   1.2210000e+03   2.1432951e-02
   1.2210000e+03   2.1432951e-02
   1.2240000e+03   2.1491672e-02
   1.2240000e+03   2.1491672e-02
   1.2240000e+03   2.1491672e-02
   1.2240000e+03   2.1491672e-02
   1.2240000e+03   2.1491672e-02
   1.2240000e+03   2.1491672e-02
   1.2240000e+03   2.1491672e-02
   1.2250000e+03   2.1511249e-02
   1.2250000e+03   2.1511249e-02
   1.2265000e+03   2.1540618e-02
   1.2280000e+03   2.1569991e-02
   1.2280000e+03   2.1569991e-02
   1.2285000e+03   2.1579783e-02
   1.2300000e+03   2.1609162e-02
   1.2300000e+03   2.1609162e-02
   1.2300000e+03   2.1609162e-02
   1.2300000e+03   2.1609162e-02
   1.2300000e+03   2.1609162e-02
   1.2320000e+03   2.1648340e-02
   1.2350000e+03   2.1707121e-02
   1.2360000e+03   2.1726718e-02
   1.2375000e+03   2.1756117e-02
   1.2375000e+03   2.1756117e-02
   1.2375000e+03   2.1756117e-02
   1.2400000e+03   2.1805125e-02
   1.2400000e+03   2.1805125e-02
   1.2400000e+03   2.1805125e-02
   1.2400000e+03   2.1805125e-02
   1.2400000e+03   2.1805125e-02
   1.2400000e+03   2.1805125e-02
   1.2420000e+03   2.1844339e-02
   1.2420000e+03   2.1844339e-02
   1.2430000e+03   2.1863949e-02
   1.2430000e+03   2.1863949e-02
   1.2440000e+03   2.1883561e-02
   1.2450000e+03   2.1903174e-02
   1.2465000e+03   2.1932598e-02
   1.2465000e+03   2.1932598e-02
   1.2480000e+03   2.1962026e-02
   1.2480000e+03   2.1962026e-02
   1.2480000e+03   2.1962026e-02
   1.2480000e+03   2.1962026e-02
   1.2480000e+03   2.1962026e-02
   1.2485000e+03   2.1971836e-02
   1.2495000e+03   2.1991457e-02
   1.2500000e+03   2.2001269e-02
   1.2500000e+03   2.2001269e-02
   1.2510000e+03   2.2020893e-02
   1.2510000e+03   2.2020893e-02
   1.2510000e+03   2.2020893e-02
   1.2510000e+03   2.2020893e-02
   1.2540000e+03   2.2079777e-02
   1.2540000e+03   2.2079777e-02
   1.2545000e+03   2.2089593e-02
   1.2550000e+03   2.2099409e-02
   1.2550000e+03   2.2099409e-02
   1.2550000e+03   2.2099409e-02
   1.2555000e+03   2.2109225e-02
   1.2600000e+03   2.2197593e-02
   1.2600000e+03   2.2197593e-02
   1.2600000e+03   2.2197593e-02
   1.2600000e+03   2.2197593e-02
   1.2600000e+03   2.2197593e-02
   1.2600000e+03   2.2197593e-02
   1.2600000e+03   2.2197593e-02
   1.2640000e+03   2.2276173e-02
   1.2645000e+03   2.2285997e-02
   1.2650000e+03   2.2295822e-02
   1.2650000e+03   2.2295822e-02
   1.2660000e+03   2.2315473e-02
   1.2680000e+03   2.2354781e-02
   1.2680000e+03   2.2354781e-02
   1.2690000e+03   2.2374437e-02
   1.2690000e+03   2.2374437e-02
   1.2690000e+03   2.2374437e-02
   1.2700000e+03   2.2394096e-02
   1.2700000e+03   2.2394096e-02
   1.2720000e+03   2.2433417e-02
   1.2720000e+03   2.2433417e-02
   1.2720000e+03   2.2433417e-02
   1.2735000e+03   2.2462913e-02
   1.2740000e+03   2.2472746e-02
   1.2750000e+03   2.2492413e-02
   1.2750000e+03   2.2492413e-02
   1.2760000e+03   2.2512082e-02
   1.2775000e+03   2.2541589e-02
   1.2780000e+03   2.2551425e-02
   1.2780000e+03   2.2551425e-02
   1.2780000e+03   2.2551425e-02
   1.2780000e+03   2.2551425e-02
   1.2780000e+03   2.2551425e-02
   1.2780000e+03   2.2551425e-02
   1.2800000e+03   2.2590776e-02
   1.2800000e+03   2.2590776e-02
   1.2825000e+03   2.2639973e-02
   1.2825000e+03   2.2639973e-02
   1.2840000e+03   2.2669497e-02
   1.2840000e+03   2.2669497e-02
   1.2845000e+03   2.2679339e-02
   1.2850000e+03   2.2689182e-02
   1.2870000e+03   2.2728556e-02
   1.2870000e+03   2.2728556e-02
   1.2900000e+03   2.2787632e-02
   1.2900000e+03   2.2787632e-02
   1.2915000e+03   2.2817175e-02
   1.2915000e+03   2.2817175e-02
   1.2920000e+03   2.2827024e-02
   1.2925000e+03   2.2836873e-02
   1.2935000e+03   2.2856573e-02
   1.2960000e+03   2.2905829e-02
   1.2960000e+03   2.2905829e-02
   1.2960000e+03   2.2905829e-02
   1.2960000e+03   2.2905829e-02
   1.2960000e+03   2.2905829e-02
   1.2960000e+03   2.2905829e-02
   1.2960000e+03   2.2905829e-02
   1.3000000e+03   2.2984663e-02
   1.3000000e+03   2.2984663e-02
   1.3000000e+03   2.2984663e-02
   1.3000000e+03   2.2984663e-02
   1.3005000e+03   2.2994519e-02
   1.3050000e+03   2.3083243e-02
   1.3080000e+03   2.3142413e-02
   1.3080000e+03   2.3142413e-02
   1.3090000e+03   2.3162139e-02
   1.3095000e+03   2.3172003e-02
   1.3100000e+03   2.3181868e-02
   1.3100000e+03   2.3181868e-02
   1.3125000e+03   2.3231196e-02
   1.3140000e+03   2.3260798e-02
   1.3140000e+03   2.3260798e-02
   1.3150000e+03   2.3280535e-02
   1.3150000e+03   2.3280535e-02
   1.3160000e+03   2.3300273e-02
   1.3160000e+03   2.3300273e-02
   1.3185000e+03   2.3349627e-02
   1.3200000e+03   2.3379245e-02
   1.3200000e+03   2.3379245e-02
   1.3230000e+03   2.3438492e-02
   1.3240000e+03   2.3458244e-02
   1.3250000e+03   2.3477998e-02
   1.3250000e+03   2.3477998e-02
   1.3255000e+03   2.3487876e-02
   1.3275000e+03   2.3527391e-02
   1.3280000e+03   2.3537270e-02
   1.3280000e+03   2.3537270e-02
   1.3300000e+03   2.3576794e-02
   1.3300000e+03   2.3576794e-02
   1.3300000e+03   2.3576794e-02
   1.3300000e+03   2.3576794e-02
   1.3310000e+03   2.3596558e-02
   1.3320000e+03   2.3616324e-02
   1.3320000e+03   2.3616324e-02
   1.3320000e+03   2.3616324e-02
   1.3320000e+03   2.3616324e-02
   1.3350000e+03   2.3675632e-02
   1.3360000e+03   2.3695405e-02
   1.3365000e+03   2.3705292e-02
   1.3365000e+03   2.3705292e-02
   1.3365000e+03   2.3705292e-02
   1.3365000e+03   2.3705292e-02
   1.3390000e+03   2.3754734e-02
   1.3400000e+03   2.3774513e-02
   1.3400000e+03   2.3774513e-02
   1.3400000e+03   2.3774513e-02
   1.3400000e+03   2.3774513e-02
   1.3400000e+03   2.3774513e-02
   1.3405000e+03   2.3784404e-02
   1.3405000e+03   2.3784404e-02
   1.3440000e+03   2.3853648e-02
   1.3450000e+03   2.3873436e-02
   1.3450000e+03   2.3873436e-02
   1.3455000e+03   2.3883331e-02
   1.3475000e+03   2.3922914e-02
   1.3500000e+03   2.3972402e-02
   1.3500000e+03   2.3972402e-02
   1.3500000e+03   2.3972402e-02
   1.3500000e+03   2.3972402e-02
   1.3500000e+03   2.3972402e-02
   1.3500000e+03   2.3972402e-02
   1.3500000e+03   2.3972402e-02
   1.3500000e+03   2.3972402e-02
   1.3500000e+03   2.3972402e-02
   1.3500000e+03   2.3972402e-02
   1.3500000e+03   2.3972402e-02
   1.3500000e+03   2.3972402e-02
   1.3510000e+03   2.3992200e-02
   1.3520000e+03   2.4011999e-02
   1.3530000e+03   2.4031801e-02
   1.3530000e+03   2.4031801e-02
   1.3530000e+03   2.4031801e-02
   1.3550000e+03   2.4071409e-02
   1.3550000e+03   2.4071409e-02
   1.3560000e+03   2.4091215e-02
   1.3560000e+03   2.4091215e-02
   1.3560000e+03   2.4091215e-02
   1.3600000e+03   2.4170458e-02
   1.3600000e+03   2.4170458e-02
   1.3600000e+03   2.4170458e-02
   1.3600000e+03   2.4170458e-02
   1.3615000e+03   2.4200181e-02
   1.3635000e+03   2.4239817e-02
   1.3635000e+03   2.4239817e-02
   1.3650000e+03   2.4269549e-02
   1.3650000e+03   2.4269549e-02
   1.3650000e+03   2.4269549e-02
   1.3650000e+03   2.4269549e-02
   1.3680000e+03   2.4329024e-02
   1.3680000e+03   2.4329024e-02
   1.3680000e+03   2.4329024e-02
   1.3680000e+03   2.4329024e-02
   1.3680000e+03   2.4329024e-02
   1.3680000e+03   2.4329024e-02
   1.3695000e+03   2.4358766e-02
   1.3700000e+03   2.4368682e-02
   1.3700000e+03   2.4368682e-02
   1.3720000e+03   2.4408346e-02
   1.3725000e+03   2.4418263e-02
   1.3760000e+03   2.4487695e-02
   1.3760000e+03   2.4487695e-02
   1.3770000e+03   2.4507537e-02
   1.3770000e+03   2.4507537e-02
   1.3780000e+03   2.4527380e-02
   1.3800000e+03   2.4567071e-02
   1.3800000e+03   2.4567071e-02
   1.3800000e+03   2.4567071e-02
   1.3800000e+03   2.4567071e-02
   1.3800000e+03   2.4567071e-02
   1.3800000e+03   2.4567071e-02
   1.3800000e+03   2.4567071e-02
   1.3800000e+03   2.4567071e-02
   1.3800000e+03   2.4567071e-02
   1.3805000e+03   2.4576995e-02
   1.3815000e+03   2.4596844e-02
   1.3840000e+03   2.4646473e-02
   1.3850000e+03   2.4666328e-02
   1.3850000e+03   2.4666328e-02
   1.3860000e+03   2.4686184e-02
   1.3860000e+03   2.4686184e-02
   1.3860000e+03   2.4686184e-02
   1.3900000e+03   2.4765625e-02
   1.3900000e+03   2.4765625e-02
   1.3900000e+03   2.4765625e-02
   1.3900000e+03   2.4765625e-02
   1.3900000e+03   2.4765625e-02
   1.3905000e+03   2.4775557e-02
   1.3915000e+03   2.4795423e-02
   1.3920000e+03   2.4805356e-02
   1.3930000e+03   2.4825224e-02
   1.3950000e+03   2.4864964e-02
   1.3950000e+03   2.4864964e-02
   1.3950000e+03   2.4864964e-02
   1.3950000e+03   2.4864964e-02
   1.3975000e+03   2.4914649e-02
   1.3975000e+03   2.4914649e-02
   1.3980000e+03   2.4924587e-02
   1.3995000e+03   2.4954404e-02
   1.3995000e+03   2.4954404e-02
   1.3995000e+03   2.4954404e-02
   1.3995000e+03   2.4954404e-02
   1.4000000e+03   2.4964344e-02
   1.4000000e+03   2.4964344e-02
   1.4025000e+03   2.5014049e-02
   1.4040000e+03   2.5043876e-02
   1.4040000e+03   2.5043876e-02
   1.4050000e+03   2.5063764e-02
   1.4050000e+03   2.5063764e-02
   1.4050000e+03   2.5063764e-02
   1.4080000e+03   2.5123435e-02
   1.4100000e+03   2.5163224e-02
   1.4100000e+03   2.5163224e-02
   1.4100000e+03   2.5163224e-02
   1.4100000e+03   2.5163224e-02
   1.4120000e+03   2.5203020e-02
   1.4130000e+03   2.5222920e-02
   1.4135000e+03   2.5232871e-02
   1.4160000e+03   2.5282631e-02
   1.4160000e+03   2.5282631e-02
   1.4190000e+03   2.5342356e-02
   1.4190000e+03   2.5342356e-02
   1.4200000e+03   2.5362267e-02
   1.4200000e+03   2.5362267e-02
   1.4220000e+03   2.5402095e-02
   1.4240000e+03   2.5441929e-02
   1.4245000e+03   2.5451889e-02
   1.4250000e+03   2.5461849e-02
   1.4250000e+03   2.5461849e-02
   1.4250000e+03   2.5461849e-02
   1.4265000e+03   2.5491731e-02
   1.4265000e+03   2.5491731e-02
   1.4280000e+03   2.5521617e-02
   1.4300000e+03   2.5561471e-02
   1.4300000e+03   2.5561471e-02
   1.4310000e+03   2.5581400e-02
   1.4310000e+03   2.5581400e-02
   1.4320000e+03   2.5601331e-02
   1.4320000e+03   2.5601331e-02
   1.4350000e+03   2.5661132e-02
   1.4350000e+03   2.5661132e-02
   1.4350000e+03   2.5661132e-02
   1.4350000e+03   2.5661132e-02
   1.4360000e+03   2.5681070e-02
   1.4360000e+03   2.5681070e-02
   1.4360000e+03   2.5681070e-02
   1.4400000e+03   2.5760834e-02
   1.4400000e+03   2.5760834e-02
   1.4400000e+03   2.5760834e-02
   1.4400000e+03   2.5760834e-02
   1.4400000e+03   2.5760834e-02
   1.4430000e+03   2.5820674e-02
   1.4445000e+03   2.5850599e-02
   1.4450000e+03   2.5860575e-02
   1.4480000e+03   2.5920439e-02
   1.4480000e+03   2.5920439e-02
   1.4490000e+03   2.5940397e-02
   1.4490000e+03   2.5940397e-02
   1.4520000e+03   2.6000280e-02
   1.4520000e+03   2.6000280e-02
   1.4525000e+03   2.6010261e-02
   1.4550000e+03   2.6060176e-02
   1.4550000e+03   2.6060176e-02
   1.4580000e+03   2.6120088e-02
   1.4600000e+03   2.6160036e-02
   1.4600000e+03   2.6160036e-02
   1.4600000e+03   2.6160036e-02
   1.4600000e+03   2.6160036e-02
   1.4600000e+03   2.6160036e-02
   1.4625000e+03   2.6209981e-02
   1.4625000e+03   2.6209981e-02
   1.4630000e+03   2.6219971e-02
   1.4640000e+03   2.6239952e-02
   1.4650000e+03   2.6259935e-02
   1.4650000e+03   2.6259935e-02
   1.4670000e+03   2.6299905e-02
   1.4685000e+03   2.6329887e-02
   1.4690000e+03   2.6339882e-02
   1.4700000e+03   2.6359873e-02
   1.4715000e+03   2.6389862e-02
   1.4750000e+03   2.6459850e-02
   1.4750000e+03   2.6459850e-02
   1.4750000e+03   2.6459850e-02
   1.4750000e+03   2.6459850e-02
   1.4760000e+03   2.6479850e-02
   1.4770000e+03   2.6499852e-02
   1.4795000e+03   2.6549862e-02
   1.4800000e+03   2.6559866e-02
   1.4800000e+03   2.6559866e-02
   1.4805000e+03   2.6569869e-02
   1.4820000e+03   2.6599883e-02
   1.4840000e+03   2.6639906e-02
   1.4850000e+03   2.6659920e-02
   1.4850000e+03   2.6659920e-02
   1.4850000e+03   2.6659920e-02
   1.4880000e+03   2.6719972e-02
   1.4885000e+03   2.6729982e-02
   1.4900000e+03   2.6760014e-02
   1.4905000e+03   2.6770025e-02
   1.4905000e+03   2.6770025e-02
   1.4905000e+03   2.6770025e-02
   1.4910000e+03   2.6780037e-02
   1.4910000e+03   2.6780037e-02
   1.4920000e+03   2.6800062e-02
   1.4940000e+03   2.6840116e-02
   1.4940000e+03   2.6840116e-02
   1.4940000e+03   2.6840116e-02
   1.4940000e+03   2.6840116e-02
   1.4940000e+03   2.6840116e-02
   1.4945000e+03   2.6850130e-02
   1.4950000e+03   2.6860145e-02
   1.4950000e+03   2.6860145e-02
   1.4960000e+03   2.6880176e-02
   1.4960000e+03   2.6880176e-02
   1.4960000e+03   2.6880176e-02
   1.4960000e+03   2.6880176e-02
   1.5000000e+03   2.6960316e-02
   1.5000000e+03   2.6960316e-02
   1.5000000e+03   2.6960316e-02
   1.5000000e+03   2.6960316e-02
   1.5015000e+03   2.6990374e-02
   1.5060000e+03   2.7080570e-02
   1.5075000e+03   2.7110643e-02
   1.5075000e+03   2.7110643e-02
   1.5075000e+03   2.7110643e-02
   1.5080000e+03   2.7120667e-02
   1.5080000e+03   2.7120667e-02
   1.5100000e+03   2.7160771e-02
   1.5120000e+03   2.7200880e-02
   1.5120000e+03   2.7200880e-02
   1.5120000e+03   2.7200880e-02
   1.5120000e+03   2.7200880e-02
   1.5125000e+03   2.7210908e-02
   1.5125000e+03   2.7210908e-02
   1.5150000e+03   2.7261055e-02
   1.5165000e+03   2.7291148e-02
   1.5180000e+03   2.7321244e-02
   1.5180000e+03   2.7321244e-02
   1.5190000e+03   2.7341310e-02
   1.5200000e+03   2.7361378e-02
   1.5200000e+03   2.7361378e-02
   1.5200000e+03   2.7361378e-02
   1.5210000e+03   2.7381447e-02
   1.5210000e+03   2.7381447e-02
   1.5210000e+03   2.7381447e-02
   1.5210000e+03   2.7381447e-02
   1.5235000e+03   2.7431626e-02
   1.5240000e+03   2.7441663e-02
   1.5240000e+03   2.7441663e-02
   1.5240000e+03   2.7441663e-02
   1.5260000e+03   2.7481815e-02
   1.5260000e+03   2.7481815e-02
   1.5275000e+03   2.7511933e-02
   1.5295000e+03   2.7552095e-02
   1.5300000e+03   2.7562137e-02
   1.5345000e+03   2.7652528e-02
   1.5345000e+03   2.7652528e-02
   1.5345000e+03   2.7652528e-02
   1.5345000e+03   2.7652528e-02
   1.5345000e+03   2.7652528e-02
   1.5345000e+03   2.7652528e-02
   1.5345000e+03   2.7652528e-02
   1.5390000e+03   2.7742949e-02
   1.5400000e+03   2.7763046e-02
   1.5400000e+03   2.7763046e-02
   1.5400000e+03   2.7763046e-02
   1.5400000e+03   2.7763046e-02
   1.5400000e+03   2.7763046e-02
   1.5400000e+03   2.7763046e-02
   1.5405000e+03   2.7773096e-02
   1.5420000e+03   2.7803246e-02
   1.5420000e+03   2.7803246e-02
   1.5435000e+03   2.7833400e-02
   1.5440000e+03   2.7843452e-02
   1.5450000e+03   2.7863557e-02
   1.5450000e+03   2.7863557e-02
   1.5470000e+03   2.7903772e-02
   1.5480000e+03   2.7923882e-02
   1.5480000e+03   2.7923882e-02
   1.5480000e+03   2.7923882e-02
   1.5520000e+03   2.8004335e-02
   1.5525000e+03   2.8014393e-02
   1.5525000e+03   2.8014393e-02
   1.5525000e+03   2.8014393e-02
   1.5540000e+03   2.8044571e-02
   1.5540000e+03   2.8044571e-02
   1.5550000e+03   2.8064691e-02
   1.5550000e+03   2.8064691e-02
   1.5565000e+03   2.8094874e-02
   1.5570000e+03   2.8104935e-02
   1.5600000e+03   2.8165313e-02
   1.5600000e+03   2.8165313e-02
   1.5600000e+03   2.8165313e-02
   1.5600000e+03   2.8165313e-02
   1.5600000e+03   2.8165313e-02
   1.5600000e+03   2.8165313e-02
   1.5610000e+03   2.8185442e-02
   1.5610000e+03   2.8185442e-02
   1.5615000e+03   2.8195507e-02
   1.5615000e+03   2.8195507e-02
   1.5620000e+03   2.8205573e-02
   1.5620000e+03   2.8205573e-02
   1.5650000e+03   2.8265973e-02
   1.5650000e+03   2.8265973e-02
   1.5650000e+03   2.8265973e-02
   1.5660000e+03   2.8286109e-02
   1.5675000e+03   2.8316316e-02
   1.5700000e+03   2.8366669e-02
   1.5720000e+03   2.8406958e-02
   1.5730000e+03   2.8427105e-02
   1.5750000e+03   2.8467402e-02
   1.5750000e+03   2.8467402e-02
   1.5750000e+03   2.8467402e-02
   1.5750000e+03   2.8467402e-02
   1.5780000e+03   2.8527860e-02
   1.5780000e+03   2.8527860e-02
   1.5785000e+03   2.8537937e-02
   1.5800000e+03   2.8568172e-02
   1.5800000e+03   2.8568172e-02
   1.5800000e+03   2.8568172e-02
   1.5800000e+03   2.8568172e-02
   1.5800000e+03   2.8568172e-02
   1.5840000e+03   2.8648814e-02
   1.5840000e+03   2.8648814e-02
   1.5840000e+03   2.8648814e-02
   1.5850000e+03   2.8668979e-02
   1.5850000e+03   2.8668979e-02
   1.5885000e+03   2.8739565e-02
   1.5895000e+03   2.8759736e-02
   1.5900000e+03   2.8769822e-02
   1.5900000e+03   2.8769822e-02
   1.5900000e+03   2.8769822e-02
   1.5950000e+03   2.8870701e-02
   1.5950000e+03   2.8870701e-02
   1.5960000e+03   2.8890881e-02
   1.5960000e+03   2.8890881e-02
   1.5960000e+03   2.8890881e-02
   1.6000000e+03   2.8971616e-02
   1.6000000e+03   2.8971616e-02
   1.6020000e+03   2.9011993e-02
   1.6020000e+03   2.9011993e-02
   1.6020000e+03   2.9011993e-02
   1.6020000e+03   2.9011993e-02
   1.6020000e+03   2.9011993e-02
   1.6030000e+03   2.9032183e-02
   1.6050000e+03   2.9072568e-02
   1.6060000e+03   2.9092763e-02
   1.6060000e+03   2.9092763e-02
   1.6065000e+03   2.9102861e-02
   1.6080000e+03   2.9133157e-02
   1.6100000e+03   2.9173556e-02
   1.6100000e+03   2.9173556e-02
   1.6100000e+03   2.9173556e-02
   1.6100000e+03   2.9173556e-02
   1.6100000e+03   2.9173556e-02
   1.6110000e+03   2.9193758e-02
   1.6120000e+03   2.9213961e-02
   1.6120000e+03   2.9213961e-02
   1.6140000e+03   2.9254372e-02
   1.6150000e+03   2.9274580e-02
   1.6150000e+03   2.9274580e-02
   1.6170000e+03   2.9314999e-02
   1.6170000e+03   2.9314999e-02
   1.6200000e+03   2.9375640e-02
   1.6225000e+03   2.9426183e-02
   1.6225000e+03   2.9426183e-02
   1.6240000e+03   2.9456513e-02
   1.6250000e+03   2.9476735e-02
   1.6260000e+03   2.9496958e-02
   1.6290000e+03   2.9557637e-02
   1.6300000e+03   2.9577866e-02
   1.6300000e+03   2.9577866e-02
   1.6315000e+03   2.9608213e-02
   1.6320000e+03   2.9618329e-02
   1.6320000e+03   2.9618329e-02
   1.6320000e+03   2.9618329e-02
   1.6320000e+03   2.9618329e-02
   1.6335000e+03   2.9648679e-02
   1.6380000e+03   2.9739750e-02
   1.6390000e+03   2.9759992e-02
   1.6400000e+03   2.9780235e-02
   1.6400000e+03   2.9780235e-02
   1.6440000e+03   2.9861223e-02
   1.6440000e+03   2.9861223e-02
   1.6450000e+03   2.9881473e-02
   1.6450000e+03   2.9881473e-02
   1.6450000e+03   2.9881473e-02
   1.6480000e+03   2.9942233e-02
   1.6500000e+03   2.9982746e-02
   1.6500000e+03   2.9982746e-02
   1.6500000e+03   2.9982746e-02
   1.6500000e+03   2.9982746e-02
   1.6590000e+03   3.0165126e-02
   1.6600000e+03   3.0185397e-02
   1.6605000e+03   3.0195534e-02
   1.6610000e+03   3.0205670e-02
   1.6620000e+03   3.0225945e-02
   1.6640000e+03   3.0266497e-02
   1.6640000e+03   3.0266497e-02
   1.6650000e+03   3.0286776e-02
   1.6650000e+03   3.0286776e-02
   1.6650000e+03   3.0286776e-02
   1.6650000e+03   3.0286776e-02
   1.6700000e+03   3.0388189e-02
   1.6740000e+03   3.0469345e-02
   1.6750000e+03   3.0489637e-02
   1.6785000e+03   3.0560672e-02
   1.6785000e+03   3.0560672e-02
   1.6800000e+03   3.0591120e-02
   1.6800000e+03   3.0591120e-02
   1.6830000e+03   3.0652026e-02
   1.6830000e+03   3.0652026e-02
   1.6830000e+03   3.0652026e-02
   1.6835000e+03   3.0662179e-02
   1.6860000e+03   3.0712945e-02
   1.6885000e+03   3.0763720e-02
   1.6885000e+03   3.0763720e-02
   1.6885000e+03   3.0763720e-02
   1.6900000e+03   3.0794190e-02
   1.6940000e+03   3.0875456e-02
   1.6950000e+03   3.0895776e-02
   1.6995000e+03   3.0987233e-02
   1.7000000e+03   3.0997397e-02
   1.7000000e+03   3.0997397e-02
   1.7000000e+03   3.0997397e-02
   1.7010000e+03   3.1017725e-02
   1.7030000e+03   3.1058386e-02
   1.7040000e+03   3.1078718e-02
   1.7040000e+03   3.1078718e-02
   1.7050000e+03   3.1099052e-02
   1.7050000e+03   3.1099052e-02
   1.7050000e+03   3.1099052e-02
   1.7100000e+03   3.1200742e-02
   1.7120000e+03   3.1241427e-02
   1.7120000e+03   3.1241427e-02
   1.7145000e+03   3.1292291e-02
   1.7150000e+03   3.1302465e-02
   1.7160000e+03   3.1322814e-02
   1.7160000e+03   3.1322814e-02
   1.7215000e+03   3.1434757e-02
   1.7280000e+03   3.1567105e-02
   1.7290000e+03   3.1587472e-02
   1.7300000e+03   3.1607840e-02
   1.7300000e+03   3.1607840e-02
   1.7300000e+03   3.1607840e-02
   1.7320000e+03   3.1648579e-02
   1.7320000e+03   3.1648579e-02
   1.7325000e+03   3.1658765e-02
   1.7350000e+03   3.1709699e-02
   1.7350000e+03   3.1709699e-02
   1.7350000e+03   3.1709699e-02
   1.7380000e+03   3.1770830e-02
   1.7380000e+03   3.1770830e-02
   1.7400000e+03   3.1811592e-02
   1.7440000e+03   3.1893130e-02
   1.7485000e+03   3.1984886e-02
   1.7490000e+03   3.1995083e-02
   1.7520000e+03   3.2056271e-02
   1.7545000e+03   3.2107270e-02
   1.7550000e+03   3.2117471e-02
   1.7550000e+03   3.2117471e-02
   1.7550000e+03   3.2117471e-02
   1.7560000e+03   3.2137874e-02
   1.7570000e+03   3.2158278e-02
   1.7595000e+03   3.2209294e-02
   1.7595000e+03   3.2209294e-02
   1.7595000e+03   3.2209294e-02
   1.7600000e+03   3.2219498e-02
   1.7600000e+03   3.2219498e-02
   1.7640000e+03   3.2301143e-02
   1.7640000e+03   3.2301143e-02
   1.7640000e+03   3.2301143e-02
   1.7640000e+03   3.2301143e-02
   1.7675000e+03   3.2372600e-02
   1.7685000e+03   3.2393020e-02
   1.7700000e+03   3.2423651e-02
   1.7710000e+03   3.2444074e-02
   1.7750000e+03   3.2525777e-02
   1.7760000e+03   3.2546207e-02
   1.7760000e+03   3.2546207e-02
   1.7775000e+03   3.2576853e-02
   1.7775000e+03   3.2576853e-02
   1.7780000e+03   3.2587069e-02
   1.7800000e+03   3.2627937e-02
   1.7800000e+03   3.2627937e-02
   1.7800000e+03   3.2627937e-02
   1.7820000e+03   3.2668809e-02
   1.7820000e+03   3.2668809e-02
   1.7820000e+03   3.2668809e-02
   1.7820000e+03   3.2668809e-02
   1.7850000e+03   3.2730129e-02
   1.7875000e+03   3.2781237e-02
   1.7880000e+03   3.2791460e-02
   1.7910000e+03   3.2852803e-02
   1.7940000e+03   3.2914157e-02
   1.7940000e+03   3.2914157e-02
   1.7940000e+03   3.2914157e-02
   1.7960000e+03   3.2955067e-02
   1.7985000e+03   3.3006211e-02
   1.8000000e+03   3.3036902e-02
   1.8000000e+03   3.3036902e-02
   1.8000000e+03   3.3036902e-02
   1.8000000e+03   3.3036902e-02
   1.8050000e+03   3.3139225e-02
   1.8050000e+03   3.3139225e-02
   1.8070000e+03   3.3180163e-02
   1.8080000e+03   3.3200635e-02
   1.8080000e+03   3.3200635e-02
   1.8090000e+03   3.3221107e-02
   1.8100000e+03   3.3241581e-02
   1.8120000e+03   3.3282532e-02
   1.8120000e+03   3.3282532e-02
   1.8120000e+03   3.3282532e-02
   1.8120000e+03   3.3282532e-02
   1.8135000e+03   3.3313249e-02
   1.8160000e+03   3.3364450e-02
   1.8180000e+03   3.3405417e-02
   1.8180000e+03   3.3405417e-02
   1.8180000e+03   3.3405417e-02
   1.8180000e+03   3.3405417e-02
   1.8180000e+03   3.3405417e-02
   1.8180000e+03   3.3405417e-02
   1.8200000e+03   3.3446389e-02
   1.8200000e+03   3.3446389e-02
   1.8205000e+03   3.3456633e-02
   1.8240000e+03   3.3528349e-02
   1.8240000e+03   3.3528349e-02
   1.8240000e+03   3.3528349e-02
   1.8250000e+03   3.3548842e-02
   1.8250000e+03   3.3548842e-02
   1.8260000e+03   3.3569336e-02
   1.8265000e+03   3.3579584e-02
   1.8280000e+03   3.3610329e-02
   1.8280000e+03   3.3610329e-02
   1.8280000e+03   3.3610329e-02
   1.8300000e+03   3.3651327e-02
   1.8300000e+03   3.3651327e-02
   1.8315000e+03   3.3682079e-02
   1.8315000e+03   3.3682079e-02
   1.8350000e+03   3.3753844e-02
   1.8360000e+03   3.3774351e-02
   1.8360000e+03   3.3774351e-02
   1.8370000e+03   3.3794860e-02
   1.8400000e+03   3.3856393e-02
   1.8400000e+03   3.3856393e-02
   1.8400000e+03   3.3856393e-02
   1.8400000e+03   3.3856393e-02
   1.8400000e+03   3.3856393e-02
   1.8400000e+03   3.3856393e-02
   1.8425000e+03   3.3907680e-02
   1.8450000e+03   3.3958974e-02
   1.8460000e+03   3.3979494e-02
   1.8520000e+03   3.4102641e-02
   1.8525000e+03   3.4112906e-02
   1.8525000e+03   3.4112906e-02
   1.8535000e+03   3.4133435e-02
   1.8535000e+03   3.4133435e-02
   1.8540000e+03   3.4143700e-02
   1.8540000e+03   3.4143700e-02
   1.8540000e+03   3.4143700e-02
   1.8550000e+03   3.4164232e-02
   1.8550000e+03   3.4164232e-02
   1.8550000e+03   3.4164232e-02
   1.8550000e+03   3.4164232e-02
   1.8585000e+03   3.4236102e-02
   1.8585000e+03   3.4236102e-02
   1.8590000e+03   3.4246371e-02
   1.8590000e+03   3.4246371e-02
   1.8600000e+03   3.4266909e-02
   1.8600000e+03   3.4266909e-02
   1.8600000e+03   3.4266909e-02
   1.8600000e+03   3.4266909e-02
   1.8645000e+03   3.4359345e-02
   1.8650000e+03   3.4369617e-02
   1.8650000e+03   3.4369617e-02
   1.8660000e+03   3.4390162e-02
   1.8700000e+03   3.4472357e-02
   1.8700000e+03   3.4472357e-02
   1.8700000e+03   3.4472357e-02
   1.8720000e+03   3.4513461e-02
   1.8720000e+03   3.4513461e-02
   1.8755000e+03   3.4585407e-02
   1.8755000e+03   3.4585407e-02
   1.8755000e+03   3.4585407e-02
   1.8780000e+03   3.4636806e-02
   1.8810000e+03   3.4698495e-02
   1.8810000e+03   3.4698495e-02
   1.8840000e+03   3.4760196e-02
   1.8840000e+03   3.4760196e-02
   1.8850000e+03   3.4780765e-02
   1.8865000e+03   3.4811621e-02
   1.8865000e+03   3.4811621e-02
   1.8880000e+03   3.4842481e-02
   1.8880000e+03   3.4842481e-02
   1.8900000e+03   3.4883631e-02
   1.8950000e+03   3.4986527e-02
   1.8960000e+03   3.5007110e-02
   1.8960000e+03   3.5007110e-02
   1.8970000e+03   3.5027695e-02
   1.9000000e+03   3.5089455e-02
   1.9000000e+03   3.5089455e-02
   1.9030000e+03   3.5151227e-02
   1.9040000e+03   3.5171820e-02
   1.9045000e+03   3.5182117e-02
   1.9050000e+03   3.5192414e-02
   1.9050000e+03   3.5192414e-02
   1.9080000e+03   3.5254204e-02
   1.9080000e+03   3.5254204e-02
   1.9080000e+03   3.5254204e-02
   1.9085000e+03   3.5264504e-02
   1.9085000e+03   3.5264504e-02
   1.9100000e+03   3.5295404e-02
   1.9125000e+03   3.5346911e-02
   1.9140000e+03   3.5377818e-02
   1.9140000e+03   3.5377818e-02
   1.9140000e+03   3.5377818e-02
   1.9145000e+03   3.5388122e-02
   1.9160000e+03   3.5419033e-02
   1.9170000e+03   3.5439642e-02
   1.9200000e+03   3.5501477e-02
   1.9200000e+03   3.5501477e-02
   1.9200000e+03   3.5501477e-02
   1.9200000e+03   3.5501477e-02
   1.9250000e+03   3.5604560e-02
   1.9250000e+03   3.5604560e-02
   1.9250000e+03   3.5604560e-02
   1.9260000e+03   3.5625180e-02
   1.9260000e+03   3.5625180e-02
   1.9285000e+03   3.5676736e-02
   1.9320000e+03   3.5748927e-02
   1.9360000e+03   3.5831449e-02
   1.9360000e+03   3.5831449e-02
   1.9380000e+03   3.5872718e-02
   1.9400000e+03   3.5913992e-02
   1.9440000e+03   3.5996553e-02
   1.9450000e+03   3.6017197e-02
   1.9450000e+03   3.6017197e-02
   1.9460000e+03   3.6037841e-02
   1.9470000e+03   3.6058487e-02
   1.9480000e+03   3.6079134e-02
   1.9480000e+03   3.6079134e-02
   1.9500000e+03   3.6120432e-02
   1.9500000e+03   3.6120432e-02
   1.9500000e+03   3.6120432e-02
   1.9500000e+03   3.6120432e-02
   1.9500000e+03   3.6120432e-02
   1.9525000e+03   3.6172061e-02
   1.9530000e+03   3.6182388e-02
   1.9530000e+03   3.6182388e-02
   1.9550000e+03   3.6223698e-02
   1.9560000e+03   3.6244355e-02
   1.9565000e+03   3.6254684e-02
   1.9565000e+03   3.6254684e-02
   1.9575000e+03   3.6275342e-02
   1.9575000e+03   3.6275342e-02
   1.9580000e+03   3.6285672e-02
   1.9620000e+03   3.6368321e-02
   1.9665000e+03   3.6461325e-02
   1.9665000e+03   3.6461325e-02
   1.9680000e+03   3.6492331e-02
   1.9690000e+03   3.6513004e-02
   1.9700000e+03   3.6533678e-02
   1.9745000e+03   3.6626724e-02
   1.9750000e+03   3.6637064e-02
   1.9760000e+03   3.6657745e-02
   1.9800000e+03   3.6740481e-02
   1.9800000e+03   3.6740481e-02
   1.9800000e+03   3.6740481e-02
   1.9800000e+03   3.6740481e-02
   1.9825000e+03   3.6792201e-02
   1.9845000e+03   3.6833582e-02
   1.9850000e+03   3.6843928e-02
   1.9850000e+03   3.6843928e-02
   1.9880000e+03   3.6906010e-02
   1.9900000e+03   3.6947405e-02
   1.9920000e+03   3.6988804e-02
   1.9950000e+03   3.7050911e-02
   1.9950000e+03   3.7050911e-02
   1.9955000e+03   3.7061263e-02
   2.0000000e+03   3.7154447e-02
   2.0040000e+03   3.7237298e-02
   2.0040000e+03   3.7237298e-02
   2.0040000e+03   3.7237298e-02
   2.0075000e+03   3.7309808e-02
   2.0075000e+03   3.7309808e-02
   2.0075000e+03   3.7309808e-02
   2.0100000e+03   3.7361609e-02
   2.0100000e+03   3.7361609e-02
   2.0115000e+03   3.7392694e-02
   2.0150000e+03   3.7465234e-02
   2.0160000e+03   3.7485963e-02
   2.0160000e+03   3.7485963e-02
   2.0160000e+03   3.7485963e-02
   2.0185000e+03   3.7537790e-02
   2.0185000e+03   3.7537790e-02
   2.0200000e+03   3.7568889e-02
   2.0200000e+03   3.7568889e-02
   2.0240000e+03   3.7651834e-02
   2.0240000e+03   3.7651834e-02
   2.0240000e+03   3.7651834e-02
   2.0240000e+03   3.7651834e-02
   2.0240000e+03   3.7651834e-02
   2.0250000e+03   3.7672573e-02
   2.0250000e+03   3.7672573e-02
   2.0250000e+03   3.7672573e-02
   2.0250000e+03   3.7672573e-02
   2.0250000e+03   3.7672573e-02
   2.0280000e+03   3.7734798e-02
   2.0280000e+03   3.7734798e-02
   2.0280000e+03   3.7734798e-02
   2.0280000e+03   3.7734798e-02
   2.0340000e+03   3.7859279e-02
   2.0345000e+03   3.7869654e-02
   2.0400000e+03   3.7983802e-02
   2.0400000e+03   3.7983802e-02
   2.0400000e+03   3.7983802e-02
   2.0405000e+03   3.7994181e-02
   2.0405000e+03   3.7994181e-02
   2.0440000e+03   3.8066841e-02
   2.0460000e+03   3.8108367e-02
   2.0500000e+03   3.8191434e-02
   2.0500000e+03   3.8191434e-02
   2.0500000e+03   3.8191434e-02
   2.0510000e+03   3.8212203e-02
   2.0580000e+03   3.8357623e-02
   2.0580000e+03   3.8357623e-02
   2.0580000e+03   3.8357623e-02
   2.0655000e+03   3.8513493e-02
   2.0670000e+03   3.8544674e-02
   2.0680000e+03   3.8565464e-02
   2.0700000e+03   3.8607046e-02
   2.0700000e+03   3.8607046e-02
   2.0720000e+03   3.8648632e-02
   2.0735000e+03   3.8679825e-02
   2.0750000e+03   3.8711021e-02
   2.0790000e+03   3.8794222e-02
   2.0800000e+03   3.8815025e-02
   2.0800000e+03   3.8815025e-02
   2.0800000e+03   3.8815025e-02
   2.0820000e+03   3.8856634e-02
   2.0840000e+03   3.8898249e-02
   2.0840000e+03   3.8898249e-02
   2.0850000e+03   3.8919057e-02
   2.0880000e+03   3.8981491e-02
   2.0880000e+03   3.8981491e-02
   2.0880000e+03   3.8981491e-02
   2.0900000e+03   3.9023119e-02
   2.0920000e+03   3.9064751e-02
   2.0930000e+03   3.9085569e-02
   2.0930000e+03   3.9085569e-02
   2.0950000e+03   3.9127209e-02
   2.1000000e+03   3.9231327e-02
   2.1000000e+03   3.9231327e-02
   2.1000000e+03   3.9231327e-02
   2.1000000e+03   3.9231327e-02
   2.1050000e+03   3.9335474e-02
   2.1050000e+03   3.9335474e-02
   2.1060000e+03   3.9356307e-02
   2.1060000e+03   3.9356307e-02
   2.1070000e+03   3.9377140e-02
   2.1120000e+03   3.9481327e-02
   2.1125000e+03   3.9491747e-02
   2.1150000e+03   3.9543853e-02
   2.1150000e+03   3.9543853e-02
   2.1150000e+03   3.9543853e-02
   2.1210000e+03   3.9668934e-02
   2.1210000e+03   3.9668934e-02
   2.1240000e+03   3.9731490e-02
   2.1240000e+03   3.9731490e-02
   2.1240000e+03   3.9731490e-02
   2.1280000e+03   3.9814914e-02
   2.1285000e+03   3.9825343e-02
   2.1300000e+03   3.9856633e-02
   2.1330000e+03   3.9919219e-02
   2.1350000e+03   3.9960949e-02
   2.1360000e+03   3.9981816e-02
   2.1400000e+03   4.0065293e-02
   2.1420000e+03   4.0107039e-02
   2.1465000e+03   4.0200983e-02
   2.1480000e+03   4.0232302e-02
   2.1480000e+03   4.0232302e-02
   2.1500000e+03   4.0274066e-02
   2.1505000e+03   4.0284507e-02
   2.1520000e+03   4.0315834e-02
   2.1540000e+03   4.0357606e-02
   2.1540000e+03   4.0357606e-02
   2.1555000e+03   4.0388938e-02
   2.1560000e+03   4.0399383e-02
   2.1580000e+03   4.0441164e-02
   2.1600000e+03   4.0482950e-02
   2.1600000e+03   4.0482950e-02
   2.1650000e+03   4.0587434e-02
   2.1660000e+03   4.0608334e-02
   2.1690000e+03   4.0671040e-02
   2.1700000e+03   4.0691945e-02
   2.1700000e+03   4.0691945e-02
   2.1710000e+03   4.0712850e-02
   2.1710000e+03   4.0712850e-02
   2.1725000e+03   4.0744211e-02
   2.1750000e+03   4.0796484e-02
   2.1780000e+03   4.0859221e-02
   2.1780000e+03   4.0859221e-02
   2.1800000e+03   4.0901050e-02
   2.1825000e+03   4.0953344e-02
   2.1840000e+03   4.0984724e-02
   2.1840000e+03   4.0984724e-02
   2.1850000e+03   4.1005645e-02
   2.1900000e+03   4.1110266e-02
   2.1905000e+03   4.1120730e-02
   2.1905000e+03   4.1120730e-02
   2.1915000e+03   4.1141658e-02
   2.1945000e+03   4.1204449e-02
   2.1960000e+03   4.1235848e-02
   2.2000000e+03   4.1319592e-02
   2.2000000e+03   4.1319592e-02
   2.2005000e+03   4.1330061e-02
   2.2050000e+03   4.1424295e-02
   2.2050000e+03   4.1424295e-02
   2.2100000e+03   4.1529026e-02
   2.2100000e+03   4.1529026e-02
   2.2110000e+03   4.1549976e-02
   2.2140000e+03   4.1612831e-02
   2.2140000e+03   4.1612831e-02
   2.2150000e+03   4.1633784e-02
   2.2160000e+03   4.1654739e-02
   2.2185000e+03   4.1707131e-02
   2.2185000e+03   4.1707131e-02
   2.2200000e+03   4.1738570e-02
   2.2250000e+03   4.1843382e-02
   2.2330000e+03   4.2011138e-02
   2.2330000e+03   4.2011138e-02
   2.2360000e+03   4.2074064e-02
   2.2400000e+03   4.2157981e-02
   2.2425000e+03   4.2210438e-02
   2.2425000e+03   4.2210438e-02
   2.2500000e+03   4.2367848e-02
   2.2500000e+03   4.2367848e-02
   2.2500000e+03   4.2367848e-02
   2.2540000e+03   4.2451825e-02
   2.2545000e+03   4.2462324e-02
   2.2555000e+03   4.2483321e-02
   2.2600000e+03   4.2577823e-02
   2.2605000e+03   4.2588324e-02
   2.2620000e+03   4.2619830e-02
   2.2635000e+03   4.2651339e-02
   2.2640000e+03   4.2661842e-02
   2.2650000e+03   4.2682850e-02
   2.2650000e+03   4.2682850e-02
   2.2680000e+03   4.2745879e-02
   2.2680000e+03   4.2745879e-02
   2.2685000e+03   4.2756385e-02
   2.2715000e+03   4.2819425e-02
   2.2715000e+03   4.2819425e-02
   2.2740000e+03   4.2871966e-02
   2.2750000e+03   4.2892984e-02
   2.2750000e+03   4.2892984e-02
   2.2770000e+03   4.2935024e-02
   2.2800000e+03   4.2998091e-02
   2.2860000e+03   4.3124254e-02
   2.2860000e+03   4.3124254e-02
   2.2880000e+03   4.3166317e-02
   2.2890000e+03   4.3187350e-02
   2.2900000e+03   4.3208384e-02
   2.2900000e+03   4.3208384e-02
   2.2900000e+03   4.3208384e-02
   2.2950000e+03   4.3313570e-02
   2.2950000e+03   4.3313570e-02
   2.2960000e+03   4.3334610e-02
   2.2980000e+03   4.3376694e-02
   2.2990000e+03   4.3397738e-02
   2.3040000e+03   4.3502971e-02
   2.3040000e+03   4.3502971e-02
   2.3085000e+03   4.3597704e-02
   2.3100000e+03   4.3629286e-02
   2.3100000e+03   4.3629286e-02
   2.3100000e+03   4.3629286e-02
   2.3140000e+03   4.3713517e-02
   2.3150000e+03   4.3734577e-02
   2.3150000e+03   4.3734577e-02
   2.3160000e+03   4.3755638e-02
   2.3220000e+03   4.3882028e-02
   2.3240000e+03   4.3924166e-02
   2.3250000e+03   4.3945237e-02
   2.3325000e+03   4.4103301e-02
   2.3340000e+03   4.4134920e-02
   2.3355000e+03   4.4166542e-02
   2.3400000e+03   4.4261422e-02
   2.3445000e+03   4.4356323e-02
   2.3450000e+03   4.4366869e-02
   2.3450000e+03   4.4366869e-02
   2.3450000e+03   4.4366869e-02
   2.3450000e+03   4.4366869e-02
   2.3450000e+03   4.4366869e-02
   2.3465000e+03   4.4398508e-02
   2.3490000e+03   4.4451245e-02
   2.3560000e+03   4.4598943e-02
   2.3580000e+03   4.4641152e-02
   2.3595000e+03   4.4672811e-02
   2.3600000e+03   4.4683365e-02
   2.3750000e+03   4.5000091e-02
   2.3760000e+03   4.5021214e-02
   2.3800000e+03   4.5105717e-02
   2.3820000e+03   4.5147975e-02
   2.3850000e+03   4.5211369e-02
   2.3850000e+03   4.5211369e-02
   2.3900000e+03   4.5317047e-02
   2.3900000e+03   4.5317047e-02
   2.3925000e+03   4.5369895e-02
   2.3925000e+03   4.5369895e-02
   2.3925000e+03   4.5369895e-02
   2.3940000e+03   4.5401607e-02
   2.4000000e+03   4.5528478e-02
   2.4000000e+03   4.5528478e-02
   2.4000000e+03   4.5528478e-02
   2.4050000e+03   4.5634231e-02
   2.4090000e+03   4.5718852e-02
   2.4100000e+03   4.5740010e-02
   2.4115000e+03   4.5771748e-02
   2.4150000e+03   4.5845814e-02
   2.4180000e+03   4.5909308e-02
   2.4200000e+03   4.5951643e-02
   2.4250000e+03   4.6057497e-02
   2.4255000e+03   4.6068083e-02
   2.4280000e+03   4.6121021e-02
   2.4300000e+03   4.6163376e-02
   2.4310000e+03   4.6184555e-02
   2.4360000e+03   4.6290464e-02
   2.4360000e+03   4.6290464e-02
   2.4365000e+03   4.6301056e-02
   2.4365000e+03   4.6301056e-02
   2.4420000e+03   4.6417588e-02
   2.4420000e+03   4.6417588e-02
   2.4420000e+03   4.6417588e-02
   2.4430000e+03   4.6438779e-02
   2.4435000e+03   4.6449374e-02
   2.4480000e+03   4.6544747e-02
   2.4500000e+03   4.6587142e-02
   2.4530000e+03   4.6650741e-02
   2.4600000e+03   4.6799174e-02
   2.4600000e+03   4.6799174e-02
   2.4600000e+03   4.6799174e-02
   2.4635000e+03   4.6873409e-02
   2.4640000e+03   4.6884015e-02
   2.4640000e+03   4.6884015e-02
   2.4640000e+03   4.6884015e-02
   2.4640000e+03   4.6884015e-02
   2.4660000e+03   4.6926441e-02
   2.4695000e+03   4.7000697e-02
   2.4700000e+03   4.7011305e-02
   2.4750000e+03   4.7117408e-02
   2.4750000e+03   4.7117408e-02
   2.4760000e+03   4.7138632e-02
   2.4840000e+03   4.7308455e-02
   2.4840000e+03   4.7308455e-02
   2.4840000e+03   4.7308455e-02
   2.4885000e+03   4.7404008e-02
   2.4900000e+03   4.7435863e-02
   2.4900000e+03   4.7435863e-02
   2.4915000e+03   4.7467721e-02
   2.4960000e+03   4.7563307e-02
   2.5000000e+03   4.7648289e-02
   2.5000000e+03   4.7648289e-02
   2.5000000e+03   4.7648289e-02
   2.5080000e+03   4.7818300e-02
   2.5150000e+03   4.7967111e-02
   2.5150000e+03   4.7967111e-02
   2.5200000e+03   4.8073434e-02
   2.5260000e+03   4.8201052e-02
   2.5280000e+03   4.8243600e-02
   2.5300000e+03   4.8286151e-02
   2.5320000e+03   4.8328706e-02
   2.5320000e+03   4.8328706e-02
   2.5340000e+03   4.8371265e-02
   2.5350000e+03   4.8392546e-02
   2.5355000e+03   4.8403187e-02
   2.5380000e+03   4.8456395e-02
   2.5400000e+03   4.8498965e-02
   2.5415000e+03   4.8530896e-02
   2.5415000e+03   4.8530896e-02
   2.5440000e+03   4.8584118e-02
   2.5440000e+03   4.8584118e-02
   2.5450000e+03   4.8605408e-02
   2.5465000e+03   4.8637346e-02
   2.5465000e+03   4.8637346e-02
   2.5480000e+03   4.8669286e-02
   2.5500000e+03   4.8711876e-02
   2.5545000e+03   4.8807716e-02
   2.5550000e+03   4.8818367e-02
   2.5575000e+03   4.8871621e-02
   2.5575000e+03   4.8871621e-02
   2.5600000e+03   4.8924882e-02
   2.5620000e+03   4.8967494e-02
   2.5620000e+03   4.8967494e-02
   2.5620000e+03   4.8967494e-02
   2.5630000e+03   4.8988802e-02
   2.5630000e+03   4.8988802e-02
   2.5700000e+03   4.9137983e-02
   2.5700000e+03   4.9137983e-02
   2.5740000e+03   4.9223251e-02
   2.5800000e+03   4.9351180e-02
   2.5800000e+03   4.9351180e-02
   2.5800000e+03   4.9351180e-02
   2.5850000e+03   4.9457814e-02
   2.5875000e+03   4.9511140e-02
   2.5920000e+03   4.9607142e-02
   2.5960000e+03   4.9692493e-02
   2.5965000e+03   4.9703162e-02
   2.5980000e+03   4.9735174e-02
   2.5980000e+03   4.9735174e-02
   2.6000000e+03   4.9777858e-02
   2.6000000e+03   4.9777858e-02
   2.6055000e+03   4.9895261e-02
   2.6070000e+03   4.9927285e-02
   2.6100000e+03   4.9991339e-02
   2.6100000e+03   4.9991339e-02
   2.6100000e+03   4.9991339e-02
   2.6150000e+03   5.0098114e-02
   2.6160000e+03   5.0119472e-02
   2.6175000e+03   5.0151511e-02
   2.6180000e+03   5.0162191e-02
   2.6250000e+03   5.0311736e-02
   2.6260000e+03   5.0333103e-02
   2.6280000e+03   5.0375840e-02
   2.6280000e+03   5.0375840e-02
   2.6280000e+03   5.0375840e-02
   2.6290000e+03   5.0397210e-02
   2.6320000e+03   5.0461326e-02
   2.6340000e+03   5.0504075e-02
   2.6390000e+03   5.0610962e-02
   2.6400000e+03   5.0632343e-02
   2.6400000e+03   5.0632343e-02
   2.6415000e+03   5.0664415e-02
   2.6450000e+03   5.0739258e-02
   2.6510000e+03   5.0867587e-02
   2.6530000e+03   5.0910371e-02
   2.6550000e+03   5.0953159e-02
   2.6580000e+03   5.1017347e-02
   2.6585000e+03   5.1028046e-02
   2.6600000e+03   5.1060144e-02
   2.6600000e+03   5.1060144e-02
   2.6640000e+03   5.1145748e-02
   2.6685000e+03   5.1242071e-02
   2.6700000e+03   5.1274183e-02
   2.6700000e+03   5.1274183e-02
   2.6730000e+03   5.1338413e-02
   2.6760000e+03   5.1402651e-02
   2.6760000e+03   5.1402651e-02
   2.6785000e+03   5.1456189e-02
   2.6800000e+03   5.1488314e-02
   2.6810000e+03   5.1509733e-02
   2.6880000e+03   5.1659685e-02
   2.6880000e+03   5.1659685e-02
   2.6950000e+03   5.1809683e-02
   2.6950000e+03   5.1809683e-02
   2.6950000e+03   5.1809683e-02
   2.6975000e+03   5.1863265e-02
   2.7000000e+03   5.1916852e-02
   2.7005000e+03   5.1927570e-02
   2.7020000e+03   5.1959726e-02
   2.7060000e+03   5.2045484e-02
   2.7060000e+03   5.2045484e-02
   2.7090000e+03   5.2109813e-02
   2.7090000e+03   5.2109813e-02
   2.7090000e+03   5.2109813e-02
   2.7090000e+03   5.2109813e-02
   2.7115000e+03   5.2163426e-02
   2.7135000e+03   5.2206321e-02
   2.7150000e+03   5.2238494e-02
   2.7160000e+03   5.2259944e-02
   2.7180000e+03   5.2302847e-02
   2.7225000e+03   5.2399392e-02
   2.7225000e+03   5.2399392e-02
   2.7235000e+03   5.2420849e-02
   2.7235000e+03   5.2420849e-02
   2.7250000e+03   5.2453036e-02
   2.7250000e+03   5.2453036e-02
   2.7280000e+03   5.2517416e-02
   2.7300000e+03   5.2560341e-02
   2.7360000e+03   5.2689136e-02
   2.7360000e+03   5.2689136e-02
   2.7360000e+03   5.2689136e-02
   2.7365000e+03   5.2699871e-02
   2.7405000e+03   5.2785754e-02
   2.7430000e+03   5.2839439e-02
   2.7440000e+03   5.2860914e-02
   2.7440000e+03   5.2860914e-02
   2.7450000e+03   5.2882390e-02
   2.7480000e+03   5.2946825e-02
   2.7480000e+03   5.2946825e-02
   2.7480000e+03   5.2946825e-02
   2.7500000e+03   5.2989785e-02
   2.7500000e+03   5.2989785e-02
   2.7550000e+03   5.3097202e-02
   2.7560000e+03   5.3118689e-02
   2.7600000e+03   5.3204642e-02
   2.7600000e+03   5.3204642e-02
   2.7600000e+03   5.3204642e-02
   2.7650000e+03   5.3312104e-02
   2.7650000e+03   5.3312104e-02
   2.7660000e+03   5.3333599e-02
   2.7700000e+03   5.3419588e-02
   2.7720000e+03   5.3462588e-02
   2.7750000e+03   5.3527095e-02
   2.7755000e+03   5.3537847e-02
   2.7765000e+03   5.3559351e-02
   2.7850000e+03   5.3742174e-02
   2.7885000e+03   5.3817473e-02
   2.7885000e+03   5.3817473e-02
   2.7900000e+03   5.3849748e-02
   2.7900000e+03   5.3849748e-02
   2.7920000e+03   5.3892783e-02
   2.7950000e+03   5.3957343e-02
   2.7960000e+03   5.3978865e-02
   2.8000000e+03   5.4064960e-02
   2.8000000e+03   5.4064960e-02
   2.8000000e+03   5.4064960e-02
   2.8000000e+03   5.4064960e-02
   2.8035000e+03   5.4140306e-02
   2.8050000e+03   5.4172600e-02
   2.8070000e+03   5.4215662e-02
   2.8105000e+03   5.4291028e-02
   2.8140000e+03   5.4366406e-02
   2.8160000e+03   5.4409484e-02
   2.8200000e+03   5.4495650e-02
   2.8200000e+03   5.4495650e-02
   2.8200000e+03   5.4495650e-02
   2.8210000e+03   5.4517194e-02
   2.8260000e+03   5.4624925e-02
   2.8260000e+03   5.4624925e-02
   2.8260000e+03   5.4624925e-02
   2.8270000e+03   5.4646474e-02
   2.8320000e+03   5.4754232e-02
   2.8340000e+03   5.4797342e-02
   2.8340000e+03   5.4797342e-02
   2.8350000e+03   5.4818898e-02
   2.8400000e+03   5.4926690e-02
   2.8440000e+03   5.5012940e-02
   2.8440000e+03   5.5012940e-02
   2.8450000e+03   5.5034505e-02
   2.8490000e+03   5.5120772e-02
   2.8490000e+03   5.5120772e-02
   2.8545000e+03   5.5239413e-02
   2.8545000e+03   5.5239413e-02
   2.8560000e+03   5.5271774e-02
   2.8600000e+03   5.5358079e-02
   2.8600000e+03   5.5358079e-02
   2.8620000e+03   5.5401237e-02
   2.8620000e+03   5.5401237e-02
   2.8680000e+03   5.5530732e-02
   2.8680000e+03   5.5530732e-02
   2.8700000e+03   5.5573904e-02
   2.8730000e+03   5.5638668e-02
   2.8740000e+03   5.5660258e-02
   2.8740000e+03   5.5660258e-02
   2.8740000e+03   5.5660258e-02
   2.8755000e+03   5.5692644e-02
   2.8765000e+03   5.5714236e-02
   2.8800000e+03   5.5789815e-02
   2.8840000e+03   5.5876203e-02
   2.8850000e+03   5.5897803e-02
   2.8920000e+03   5.6049022e-02
   2.8980000e+03   5.6178671e-02
   2.8980000e+03   5.6178671e-02
   2.8985000e+03   5.6189477e-02
   2.9025000e+03   5.6275929e-02
   2.9025000e+03   5.6275929e-02
   2.9040000e+03   5.6308352e-02
   2.9050000e+03   5.6329968e-02
   2.9100000e+03   5.6438063e-02
   2.9120000e+03   5.6481307e-02
   2.9250000e+03   5.6762475e-02
   2.9250000e+03   5.6762475e-02
   2.9260000e+03   5.6784110e-02
   2.9280000e+03   5.6827381e-02
   2.9315000e+03   5.6903113e-02
   2.9340000e+03   5.6957215e-02
   2.9350000e+03   5.6978856e-02
   2.9385000e+03   5.7054610e-02
   2.9445000e+03   5.7184497e-02
   2.9450000e+03   5.7195322e-02
   2.9450000e+03   5.7195322e-02
   2.9460000e+03   5.7216973e-02
   2.9460000e+03   5.7216973e-02
   2.9480000e+03   5.7260278e-02
   2.9500000e+03   5.7303587e-02
   2.9510000e+03   5.7325242e-02
   2.9535000e+03   5.7379384e-02
   2.9565000e+03   5.7444362e-02
   2.9580000e+03   5.7476854e-02
   2.9640000e+03   5.7606839e-02
   2.9640000e+03   5.7606839e-02
   2.9640000e+03   5.7606839e-02
   2.9640000e+03   5.7606839e-02
   2.9640000e+03   5.7606839e-02
   2.9645000e+03   5.7617673e-02
   2.9700000e+03   5.7736855e-02
   2.9745000e+03   5.7834387e-02
   2.9750000e+03   5.7845225e-02
   2.9760000e+03   5.7866901e-02
   2.9810000e+03   5.7975296e-02
   2.9820000e+03   5.7996977e-02
   2.9840000e+03   5.8040343e-02
   2.9940000e+03   5.8257219e-02
   2.9960000e+03   5.8300605e-02
   2.9960000e+03   5.8300605e-02
   2.9975000e+03   5.8333146e-02
   3.0000000e+03   5.8387385e-02
   3.0000000e+03   5.8387385e-02
   3.0000000e+03   5.8387385e-02
   3.0000000e+03   5.8387385e-02
   3.0000000e+03   5.8387385e-02
   3.0000000e+03   5.8387385e-02
   3.0030000e+03   5.8452480e-02
   3.0030000e+03   5.8452480e-02
   3.0040000e+03   5.8474179e-02
   3.0100000e+03   5.8604395e-02
   3.0160000e+03   5.8734641e-02
   3.0170000e+03   5.8756351e-02
   3.0240000e+03   5.8908348e-02
   3.0240000e+03   5.8908348e-02
   3.0250000e+03   5.8930065e-02
   3.0250000e+03   5.8930065e-02
   3.0290000e+03   5.9016942e-02
   3.0330000e+03   5.9103831e-02
   3.0360000e+03   5.9169007e-02
   3.0360000e+03   5.9169007e-02
   3.0360000e+03   5.9169007e-02
   3.0380000e+03   5.9212462e-02
   3.0380000e+03   5.9212462e-02
   3.0470000e+03   5.9408049e-02
   3.0480000e+03   5.9429785e-02
   3.0485000e+03   5.9440653e-02
   3.0510000e+03   5.9494998e-02
   3.0525000e+03   5.9527607e-02
   3.0550000e+03   5.9581960e-02
   3.0550000e+03   5.9581960e-02
   3.0550000e+03   5.9581960e-02
   3.0580000e+03   5.9647190e-02
   3.0590000e+03   5.9668935e-02
   3.0650000e+03   5.9799422e-02
   3.0660000e+03   5.9821173e-02
   3.0690000e+03   5.9886430e-02
   3.0720000e+03   5.9951694e-02
   3.0745000e+03   6.0006087e-02
   3.0750000e+03   6.0016966e-02
   3.0840000e+03   6.0212824e-02
   3.0850000e+03   6.0234590e-02
   3.0850000e+03   6.0234590e-02
   3.0855000e+03   6.0245474e-02
   3.0855000e+03   6.0245474e-02
   3.1020000e+03   6.0604738e-02
   3.1020000e+03   6.0604738e-02
   3.1020000e+03   6.0604738e-02
   3.1050000e+03   6.0670083e-02
   3.1080000e+03   6.0735434e-02
   3.1080000e+03   6.0735434e-02
   3.1080000e+03   6.0735434e-02
   3.1185000e+03   6.0964222e-02
   3.1200000e+03   6.0996913e-02
   3.1200000e+03   6.0996913e-02
   3.1200000e+03   6.0996913e-02
   3.1250000e+03   6.1105897e-02
   3.1265000e+03   6.1138596e-02
   3.1320000e+03   6.1258508e-02
   3.1320000e+03   6.1258508e-02
   3.1380000e+03   6.1389348e-02
   3.1395000e+03   6.1422063e-02
   3.1395000e+03   6.1422063e-02
   3.1405000e+03   6.1443874e-02
   3.1430000e+03   6.1498404e-02
   3.1440000e+03   6.1520217e-02
   3.1440000e+03   6.1520217e-02
   3.1460000e+03   6.1563847e-02
   3.1500000e+03   6.1651115e-02
   3.1500000e+03   6.1651115e-02
   3.1500000e+03   6.1651115e-02
   3.1560000e+03   6.1782042e-02
   3.1640000e+03   6.1956655e-02
   3.1655000e+03   6.1989400e-02
   3.1680000e+03   6.2043980e-02
   3.1680000e+03   6.2043980e-02
   3.1710000e+03   6.2109483e-02
   3.1790000e+03   6.2284191e-02
   3.1815000e+03   6.2338797e-02
   3.1840000e+03   6.2393409e-02
   3.1845000e+03   6.2404332e-02
   3.1850000e+03   6.2415255e-02
   3.1850000e+03   6.2415255e-02
   3.1860000e+03   6.2437101e-02
   3.1860000e+03   6.2437101e-02
   3.1920000e+03   6.2568199e-02
   3.1920000e+03   6.2568199e-02
   3.1920000e+03   6.2568199e-02
   3.2000000e+03   6.2743039e-02
   3.2010000e+03   6.2764897e-02
   3.2040000e+03   6.2830478e-02
   3.2040000e+03   6.2830478e-02
   3.2045000e+03   6.2841409e-02
   3.2065000e+03   6.2885134e-02
   3.2120000e+03   6.3005393e-02
   3.2130000e+03   6.3027261e-02
   3.2175000e+03   6.3125677e-02
   3.2230000e+03   6.3245984e-02
   3.2340000e+03   6.3486668e-02
   3.2340000e+03   6.3486668e-02
   3.2395000e+03   6.3607046e-02
   3.2400000e+03   6.3617991e-02
   3.2400000e+03   6.3617991e-02
   3.2445000e+03   6.3716501e-02
   3.2450000e+03   6.3727447e-02
   3.2460000e+03   6.3749341e-02
   3.2475000e+03   6.3782183e-02
   3.2520000e+03   6.3880719e-02
   3.2550000e+03   6.3946418e-02
   3.2565000e+03   6.3979270e-02
   3.2600000e+03   6.4055933e-02
   3.2700000e+03   6.4275019e-02
   3.2700000e+03   6.4275019e-02
   3.2750000e+03   6.4384592e-02
   3.2805000e+03   6.4505143e-02
   3.2820000e+03   6.4538025e-02
   3.2825000e+03   6.4548986e-02
   3.2830000e+03   6.4559947e-02
   3.3000000e+03   6.4932741e-02
   3.3000000e+03   6.4932741e-02
   3.3050000e+03   6.5042428e-02
   3.3060000e+03   6.5064367e-02
   3.3110000e+03   6.5174077e-02
   3.3110000e+03   6.5174077e-02
   3.3110000e+03   6.5174077e-02
   3.3345000e+03   6.5689969e-02
   3.3540000e+03   6.6118366e-02
   3.3600000e+03   6.6250238e-02
   3.3600000e+03   6.6250238e-02
   3.3605000e+03   6.6261228e-02
   3.3605000e+03   6.6261228e-02
   3.3605000e+03   6.6261228e-02
   3.3715000e+03   6.6503068e-02
   3.3720000e+03   6.6514063e-02
   3.3720000e+03   6.6514063e-02
   3.3770000e+03   6.6624022e-02
   3.3795000e+03   6.6679008e-02
   3.3795000e+03   6.6679008e-02
   3.3840000e+03   6.6777996e-02
   3.3950000e+03   6.7020029e-02
   3.3960000e+03   6.7042036e-02
   3.3960000e+03   6.7042036e-02
   3.4065000e+03   6.7273160e-02
   3.4100000e+03   6.7350219e-02
   3.4150000e+03   6.7460319e-02
   3.4200000e+03   6.7570438e-02
   3.4240000e+03   6.7658547e-02
   3.4320000e+03   6.7834799e-02
   3.4320000e+03   6.7834799e-02
   3.4375000e+03   6.7956000e-02
   3.4380000e+03   6.7967020e-02
   3.4385000e+03   6.7978039e-02
   3.4440000e+03   6.8099266e-02
   3.4450000e+03   6.8121310e-02
   3.4500000e+03   6.8231539e-02
   3.4515000e+03   6.8264612e-02
   3.4540000e+03   6.8319736e-02
   3.4550000e+03   6.8341787e-02
   3.4600000e+03   6.8452053e-02
   3.4645000e+03   6.8551309e-02
   3.4650000e+03   6.8562338e-02
   3.4650000e+03   6.8562338e-02
   3.4680000e+03   6.8628517e-02
   3.4695000e+03   6.8661610e-02
   3.4740000e+03   6.8760896e-02
   3.4750000e+03   6.8782962e-02
   3.4840000e+03   6.8981585e-02
   3.4840000e+03   6.8981585e-02
   3.4860000e+03   6.9025732e-02
   3.4980000e+03   6.9290672e-02
   3.4980000e+03   6.9290672e-02
   3.5000000e+03   6.9334839e-02
   3.5055000e+03   6.9456313e-02
   3.5165000e+03   6.9699327e-02
   3.5280000e+03   6.9953480e-02
   3.5420000e+03   7.0263011e-02
   3.5425000e+03   7.0274069e-02
   3.5475000e+03   7.0384652e-02
   3.5530000e+03   7.0506314e-02
   3.5580000e+03   7.0616934e-02
   3.5640000e+03   7.0749702e-02
   3.5650000e+03   7.0771833e-02
   3.5650000e+03   7.0771833e-02
   3.5700000e+03   7.0882496e-02
   3.5700000e+03   7.0882496e-02
   3.5840000e+03   7.1192448e-02
   3.5880000e+03   7.1281031e-02
   3.5910000e+03   7.1347476e-02
   3.5910000e+03   7.1347476e-02
   3.5945000e+03   7.1425003e-02
   3.5950000e+03   7.1436079e-02
   3.5950000e+03   7.1436079e-02
   3.5980000e+03   7.1502539e-02
   3.5980000e+03   7.1502539e-02
   3.6000000e+03   7.1546849e-02
   3.6225000e+03   7.2045531e-02
   3.6300000e+03   7.2211837e-02
   3.6300000e+03   7.2211837e-02
   3.6300000e+03   7.2211837e-02
   3.6335000e+03   7.2289461e-02
   3.6400000e+03   7.2433641e-02
   3.6525000e+03   7.2710993e-02
   3.6540000e+03   7.2744283e-02
   3.6600000e+03   7.2877457e-02
   3.6660000e+03   7.3010656e-02
   3.6720000e+03   7.3143881e-02
   3.6795000e+03   7.3310446e-02
   3.6840000e+03   7.3410404e-02
   3.6960000e+03   7.3677028e-02
   3.6975000e+03   7.3710363e-02
   3.6985000e+03   7.3732587e-02
   3.7020000e+03   7.3810377e-02
   3.7020000e+03   7.3810377e-02
   3.7240000e+03   7.4299535e-02
   3.7240000e+03   7.4299535e-02
   3.7245000e+03   7.4310656e-02
   3.7260000e+03   7.4344020e-02
   3.7375000e+03   7.4599864e-02
   3.7395000e+03   7.4644368e-02
   3.7485000e+03   7.4844669e-02
   3.7505000e+03   7.4889188e-02
   3.7570000e+03   7.5033893e-02
   3.7570000e+03   7.5033893e-02
   3.7620000e+03   7.5145225e-02
   3.7730000e+03   7.5390213e-02
   3.7800000e+03   7.5546158e-02
   3.7850000e+03   7.5657567e-02
   3.7920000e+03   7.5813568e-02
   3.7935000e+03   7.5847001e-02
   3.7950000e+03   7.5880436e-02
   3.7980000e+03   7.5947310e-02
   3.7980000e+03   7.5947310e-02
   3.8040000e+03   7.6081076e-02
   3.8060000e+03   7.6125670e-02
   3.8170000e+03   7.6370985e-02
   3.8250000e+03   7.6549447e-02
   3.8280000e+03   7.6616382e-02
   3.8335000e+03   7.6739110e-02
   3.8350000e+03   7.6772585e-02
   3.8350000e+03   7.6772585e-02
   3.8460000e+03   7.7018114e-02
   3.8500000e+03   7.7107417e-02
   3.8500000e+03   7.7107417e-02
   3.8580000e+03   7.7286055e-02
   3.8610000e+03   7.7353056e-02
   3.8640000e+03   7.7420062e-02
   3.8710000e+03   7.7576434e-02
   3.8760000e+03   7.7688147e-02
   3.8820000e+03   7.7822225e-02
   3.8830000e+03   7.7844574e-02
   3.8870000e+03   7.7933976e-02
   3.8880000e+03   7.7956328e-02
   3.8940000e+03   7.8090453e-02
   3.9000000e+03   7.8224603e-02
   3.9050000e+03   7.8336412e-02
   3.9150000e+03   7.8560080e-02
   3.9200000e+03   7.8671939e-02
   3.9260000e+03   7.8806191e-02
   3.9380000e+03   7.9074765e-02
   3.9520000e+03   7.9388221e-02
   3.9600000e+03   7.9567396e-02
   3.9660000e+03   7.9701805e-02
   3.9715000e+03   7.9825033e-02
   3.9800000e+03   8.0015515e-02
   3.9840000e+03   8.0105170e-02
   3.9900000e+03   8.0239671e-02
   3.9975000e+03   8.0407831e-02
   4.0020000e+03   8.0508744e-02
   4.0105000e+03   8.0699393e-02
   4.0200000e+03   8.0912527e-02
   4.0235000e+03   8.0991065e-02
   4.0250000e+03   8.1024726e-02
   4.0250000e+03   8.1024726e-02
   4.0260000e+03   8.1047168e-02
   4.0260000e+03   8.1047168e-02
   4.0460000e+03   8.1496135e-02
   4.0530000e+03   8.1653334e-02
   4.0560000e+03   8.1720715e-02
   4.0590000e+03   8.1788101e-02
   4.0590000e+03   8.1788101e-02
   4.0620000e+03   8.1855493e-02
   4.0670000e+03   8.1967826e-02
   4.0680000e+03   8.1990294e-02
   4.0690000e+03   8.2012763e-02
   4.0690000e+03   8.2012763e-02
   4.0720000e+03   8.2080174e-02
   4.0740000e+03   8.2125118e-02
   4.0820000e+03   8.2304919e-02
   4.0920000e+03   8.2529726e-02
   4.0950000e+03   8.2597181e-02
   4.0950000e+03   8.2597181e-02
   4.0980000e+03   8.2664641e-02
   4.1085000e+03   8.2900797e-02
   4.1220000e+03   8.3204528e-02
   4.1340000e+03   8.3474606e-02
   4.1440000e+03   8.3699740e-02
   4.1580000e+03   8.4015033e-02
   4.1580000e+03   8.4015033e-02
   4.1640000e+03   8.4150196e-02
   4.1665000e+03   8.4206520e-02
   4.1775000e+03   8.4454394e-02
   4.1790000e+03   8.4488201e-02
   4.2000000e+03   8.4961641e-02
   4.2075000e+03   8.5130793e-02
   4.2150000e+03   8.5299979e-02
   4.2315000e+03   8.5672311e-02
   4.2400000e+03   8.5864184e-02
   4.2500000e+03   8.6089972e-02
   4.2965000e+03   8.7140689e-02
   4.3225000e+03   8.7728757e-02
   4.3485000e+03   8.8317231e-02
   4.3725000e+03   8.8860797e-02
   4.3745000e+03   8.8906109e-02
   4.3820000e+03   8.9076053e-02
   4.3820000e+03   8.9076053e-02
   4.3940000e+03   8.9348032e-02
   4.4025000e+03   8.9540735e-02
   4.4110000e+03   8.9733481e-02
   4.4160000e+03   8.9846881e-02
   4.4200000e+03   8.9937612e-02
   4.4265000e+03   9.0085069e-02
   4.4280000e+03   9.0119101e-02
   4.4370000e+03   9.0323322e-02
   4.4450000e+03   9.0504892e-02
   4.4605000e+03   9.0856789e-02
   4.4640000e+03   9.0936269e-02
   4.4800000e+03   9.1299698e-02
   4.4870000e+03   9.1458745e-02
   4.4870000e+03   9.1458745e-02
   4.5180000e+03   9.2163438e-02
   4.5300000e+03   9.2436372e-02
   4.5525000e+03   9.2948346e-02
   4.6000000e+03   9.4030133e-02
   4.6300000e+03   9.4714029e-02
   4.6340000e+03   9.4805254e-02
   4.6410000e+03   9.4964919e-02
   4.6500000e+03   9.5170243e-02
   4.6620000e+03   9.5444079e-02
   4.6690000e+03   9.5603854e-02
   4.6830000e+03   9.5923487e-02
   4.6900000e+03   9.6083345e-02
   4.7040000e+03   9.6403142e-02
   4.7520000e+03   9.7500418e-02
   4.7640000e+03   9.7774936e-02
   4.7950000e+03   9.8484476e-02
   4.8000000e+03   9.8598967e-02
   4.8165000e+03   9.8976885e-02
   4.8370000e+03   9.9446627e-02
   4.8375000e+03   9.9458087e-02
   4.8685000e+03   1.0016887e-01
   4.9660000e+03   1.0240777e-01
   4.9680000e+03   1.0245375e-01
   4.9725000e+03   1.0255722e-01
   4.9950000e+03   1.0307468e-01
   5.0120000e+03   1.0346584e-01
   5.0260000e+03   1.0378808e-01
   5.0375000e+03   1.0405285e-01
   5.0400000e+03   1.0411042e-01
   5.1050000e+03   1.0560836e-01
   5.1260000e+03   1.0609278e-01
   5.1300000e+03   1.0618508e-01
   5.1420000e+03   1.0646202e-01
   5.1540000e+03   1.0673903e-01
   5.1610000e+03   1.0690065e-01
   5.1870000e+03   1.0750119e-01
   5.1900000e+03   1.0757051e-01
   5.2320000e+03   1.0854141e-01
   5.2620000e+03   1.0923545e-01
   5.2745000e+03   1.0952477e-01
   5.2750000e+03   1.0953635e-01
   5.2980000e+03   1.1006891e-01
   5.3060000e+03   1.1025421e-01
   5.3820000e+03   1.1201616e-01
   5.4120000e+03   1.1271246e-01
   5.4160000e+03   1.1280533e-01
   5.4240000e+03   1.1299110e-01
   5.4460000e+03   1.1350213e-01
   5.4740000e+03   1.1415287e-01
   5.4810000e+03   1.1431562e-01
   5.5160000e+03   1.1512970e-01
   5.5200000e+03   1.1522278e-01
   5.5575000e+03   1.1609574e-01
   5.5900000e+03   1.1685286e-01
   5.6475000e+03   1.1819361e-01
   5.6880000e+03   1.1913891e-01
   5.7000000e+03   1.1941915e-01
   5.7300000e+03   1.2012003e-01
   5.7450000e+03   1.2047063e-01
   5.8240000e+03   1.2231887e-01
   5.8560000e+03   1.2306834e-01
   5.8800000e+03   1.2363075e-01
   6.0320000e+03   1.2719879e-01
   6.0385000e+03   1.2735160e-01
   6.0750000e+03   1.2821005e-01
   6.1050000e+03   1.2891607e-01
   6.1520000e+03   1.3002297e-01
   6.2325000e+03   1.3192108e-01
   6.2400000e+03   1.3209807e-01
   6.2650000e+03   1.3268820e-01
   6.5380000e+03   1.3914983e-01
   6.6180000e+03   1.4104928e-01
   6.8550000e+03   1.4669179e-01
   7.3860000e+03   1.5941434e-01
   7.8680000e+03   1.7105441e-01
