# Supplementary material for: Assessment of a Takagi–Sugeno-Kang fuzzy model assembly for examination of polyphasic loglinear allometry
Source: PeerJ. 2020 Jan 6;8:e8173. doi: 10.7717/peerj.8173 (PMC6951296; doi:10.7717/peerj.8173)
Supplement: Supplemental Information 2 [file peerj-08-8173-s002.zip › METHODS/MPCA/Huxley/bYhpla.txt]

   5.7600000e+01   5.3369453e+00
   8.0300000e+01   8.7870067e+00
   1.0920000e+02   1.4085093e+01
   1.5610000e+02   2.4940562e+01
   1.9970000e+02   3.7702743e+01
   2.3830000e+02   5.1158098e+01
   2.7000000e+02   6.3614629e+01
   3.0020000e+02   7.6524260e+01
   3.5520000e+02   1.0218162e+02
   4.2010000e+02   1.3510051e+02
   4.7010000e+02   1.6181597e+02
   5.3570000e+02   1.9811310e+02
   6.1790000e+02   2.4506162e+02
   6.8060000e+02   2.8174339e+02
   7.4330000e+02   3.1908075e+02
   8.7240000e+02   3.9784550e+02
   9.8310000e+02   4.6728699e+02
   1.0799000e+03   5.2938306e+02
   1.1655000e+03   5.8532583e+02
   1.2117000e+03   6.1591084e+02
   1.2913000e+03   6.6923530e+02
   1.3632000e+03   7.1806903e+02
   1.4491000e+03   7.7721895e+02
   1.8079000e+03   1.0332332e+03
   2.2350000e+03   1.3550523e+03
