# Supplementary material for: Assessment of a Takagi–Sugeno-Kang fuzzy model assembly for examination of polyphasic loglinear allometry
Source: PeerJ. 2020 Jan 6;8:e8173. doi: 10.7717/peerj.8173 (PMC6951296; doi:10.7717/peerj.8173)
Supplement: Supplemental Information 2 [file peerj-08-8173-s002.zip › METHODS/MPCA/Huxley/Huxley_1932_Raw_data.txt]

   5.7600000e+01   5.3000000e+00
   8.0300000e+01   9.0000000e+00
   1.0920000e+02   1.3700000e+01
   1.5610000e+02   2.5100000e+01
   1.9970000e+02   3.8300000e+01
   2.3830000e+02   5.2500000e+01
   2.7000000e+02   5.9000000e+01
   3.0020000e+02   7.8100000e+01
   3.5520000e+02   1.0450000e+02
   4.2010000e+02   1.3500000e+02
   4.7010000e+02   1.6490000e+02
   5.3570000e+02   1.9560000e+02
   6.1790000e+02   2.4300000e+02
   6.8060000e+02   2.7160000e+02
   7.4330000e+02   3.1920000e+02
   8.7240000e+02   4.1760000e+02
   9.8310000e+02   4.6080000e+02
   1.0799000e+03   5.3700000e+02
   1.1655000e+03   5.9380000e+02
   1.2117000e+03   6.1680000e+02
   1.2913000e+03   6.7000000e+02
   1.3632000e+03   6.9930000e+02
   1.4491000e+03   7.7780000e+02
   1.8079000e+03   1.0091000e+03
   2.2350000e+03   1.3800000e+03
