# Supplementary material for: Assessment of a Takagi–Sugeno-Kang fuzzy model assembly for examination of polyphasic loglinear allometry
Source: PeerJ. 2020 Jan 6;8:e8173. doi: 10.7717/peerj.8173 (PMC6951296; doi:10.7717/peerj.8173)
Supplement: Supplemental Information 2 [file peerj-08-8173-s002.zip › METHODS/MPCA/Mascaro/bYhpla.txt]

   3.3000000e-01   1.0025814e-01
   4.2000000e-01   1.3431604e-01
   8.1000000e-01   2.9786629e-01
   1.1700000e+00   4.6524063e-01
   1.3400000e+00   5.4841558e-01
   1.4400000e+00   5.9840579e-01
   1.8400000e+00   8.0529343e-01
   1.8900000e+00   8.3189226e-01
   2.4500000e+00   1.1458516e+00
   2.7900000e+00   1.3688807e+00
   2.7900000e+00   1.3688807e+00
   3.1000000e+00   1.6258217e+00
   3.3100000e+00   1.8483336e+00
   3.3900000e+00   1.9465408e+00
   4.5500000e+00   4.5060471e+00
   4.6800000e+00   4.9340288e+00
   4.9600000e+00   5.9456070e+00
   5.4100000e+00   7.8120131e+00
   7.5700000e+00   2.0540098e+01
   7.8400000e+00   2.2572682e+01
   1.0270000e+01   4.5651313e+01
   1.1690000e+01   6.3363661e+01
   1.1890000e+01   6.6119628e+01
   1.3990000e+01   9.9032494e+01
   1.8950000e+01   2.0502401e+02
   1.9360000e+01   2.1540299e+02
   2.3150000e+01   3.1950750e+02
   2.4500000e+01   3.5853627e+02
   2.4700000e+01   3.6431753e+02
   3.3060000e+01   5.5164225e+02
