# Supplementary material for: Assessment of a Takagi–Sugeno-Kang fuzzy model assembly for examination of polyphasic loglinear allometry
Source: PeerJ. 2020 Jan 6;8:e8173. doi: 10.7717/peerj.8173 (PMC6951296; doi:10.7717/peerj.8173)
Supplement: Supplemental Information 2 [file peerj-08-8173-s002.zip › METHODS/MPCA/Mascaro/dosrectas.m]

% Reading the data of the Mascaro et al. 2011

  load Mascaro_et_al_2011_Raw_data.txt
    
  A = [Mascaro_et_al_2011_Raw_data(:,1), Mascaro_et_al_2011_Raw_data(:,2)];
    
% Data

  X = A(:,1);
  Y = A(:,2);
  
  i = find(X <= 4.83272  );
  j = find(X >= 4.83272 );

  xi = X(i);
  yi = Y(i);
  
  xj = [X(max(i)); X(j)];
  yj = [Y(max(j)); Y(j)];
  
%Coefficients (with 95% confidence bounds):
       a =        1.06;  %(0.7338, 1.387)
       b =      -0.913;  %(-1.767, -0.05935)
       
       
%General model:
     y1 = a*xi+b;
     
     
%Coefficients (with 95% confidence bounds):      
              a =        14.6;  %(4.095, 25.1)
       b =       -18.7; %(-197.5, 160.1)
       
     
  %General model:
     y2 = a*xj+b;
     
     figure;
     plot(X,Y, 'ob', xi, y1, '-r', xj, y2, '-m');
     

       
