# Supplementary material for: Assessment of a Takagi–Sugeno-Kang fuzzy model assembly for examination of polyphasic loglinear allometry
Source: PeerJ. 2020 Jan 6;8:e8173. doi: 10.7717/peerj.8173 (PMC6951296; doi:10.7717/peerj.8173)
Supplement: Supplemental Information 2 [file peerj-08-8173-s002.zip › METHODS/MPCA/Mascaro/Mascaro_et_al_2011_Raw_data.txt]

   3.3000000e-01   1.0000000e-01
   4.2000000e-01   1.3000000e-01
   8.1000000e-01   3.2000000e-01
   1.1700000e+00   3.5000000e-01
   1.3400000e+00   5.8000000e-01
   1.4400000e+00   7.5000000e-01
   1.8400000e+00   6.9000000e-01
   1.8900000e+00   1.1400000e+00
   2.4500000e+00   1.2300000e+00
   2.7900000e+00   1.1600000e+00
   2.7900000e+00   1.0700000e+00
   3.1000000e+00   1.5100000e+00
   3.3100000e+00   1.5200000e+00
   3.3900000e+00   3.0900000e+00
   4.5500000e+00   4.3200000e+00
   4.6800000e+00   5.9200000e+00
   4.9600000e+00   4.5800000e+00
   5.4100000e+00   7.4800000e+00
   7.5700000e+00   1.7960000e+01
   7.8400000e+00   4.7500000e+01
   1.0270000e+01   2.2120000e+01
   1.1690000e+01   7.2560000e+01
   1.1890000e+01   5.4740000e+01
   1.3990000e+01   1.3345000e+02
   1.8950000e+01   1.7712000e+02
   1.9360000e+01   2.4556000e+02
   2.3150000e+01   2.3063000e+02
   2.4500000e+01   3.9555000e+02
   2.4700000e+01   4.6761000e+02
   3.3060000e+01   5.4171000e+02
