# Supplementary material for: Assessment of a Takagi–Sugeno-Kang fuzzy model assembly for examination of polyphasic loglinear allometry
Source: PeerJ. 2020 Jan 6;8:e8173. doi: 10.7717/peerj.8173 (PMC6951296; doi:10.7717/peerj.8173)
Supplement: Supplemental Information 2 [file peerj-08-8173-s002.zip › METHODS/MPCA/Robertis/anfis_mexwin64.m]

function [t_fismat, t_error, stepsize, c_fismat, c_error] ...
    = anfis_mexwin64(trn_data, in_fismat, t_opt, d_opt, chk_data, method)
%   ANFIS_MEXWIN64 Adaptive Neuro-Fuzzy training of Sugeno-type FIS.
%   
%   ANFIS_MEXWIN64 uses a hybrid learning algorithm to identify the membership function
%   parameters of single-output, Sugeno type fuzzy inference systems (FIS). A
%   combination of least-squares and backpropagation gradient descent methods
%   are used for training FIS membership function parameters to model a given
%   set of input/output data.
%
%   [FIS,ERROR] = ANFIS_MEXWIN64(TRNDATA) tunes the FIS parameters using the
%   input/output training data stored in TRNDATA. For an FIS with N inputs,
%   TRNDATA is a matrix with N+1 columns where the first N columns contain data
%   for each FIS input and the last column contains the output data. ERROR is
%   the array of root mean square training errors (difference between the FIS
%   output and the training data output) at each epoch. ANFIS_MEXWIN64 uses
%   GENFIS1 to create a default FIS that is used as the starting point for
%   ANFIS_MEXWIN64 training.
%
%   [FIS,ERROR] = ANFIS_MEXWIN64(TRNDATA,INITFIS) uses the FIS
%   structure, INITFIS as the starting point for ANFIS_MEXWIN64 training.
%
%   [FIS,ERROR,STEPSIZE] = ANFIS_MEXWIN64(TRNDATA,INITFIS,TRNOPT,DISPOPT,[],OPTMETHOD)
%   uses the vector TRNOPT to specify training options:
%       TRNOPT(1): training epoch number                     (default: 10)
%       TRNOPT(2): training error goal                       (default: 0)
%       TRNOPT(3): initial step size                         (default: 0.01)
%       TRNOPT(4): step size decrease rate                   (default: 0.9)
%       TRNOPT(5): step size increase rate                   (default: 1.1)
%   If the length of the specified TRNOPT is less than 5, default values
%   are used for the missing TRNOPT elements. The training process stops
%   whenever the designated epoch number is reached or the training error
%   goal is achieved. STEPSIZE is an array of step sizes. The step size is
%   increased or decreased by multiplying it by the step size increase or
%   decrease rate as specified in the training options. Entering NaN for
%   any option will select the default value.
%
%   Use the DISPOPT vector to specify display options during training. Select 1
%   to display, or 0 to hide information:
%       DISPOPT(1): general ANFIS information                (default: 1)
%       DISPOPT(2): error                                    (default: 1)
%       DISPOPT(3): step size at each parameter update       (default: 1)
%       DISPOPT(4): final results                            (default: 1)
%   If the length of the specified DISPOPT is less than 4, default values
%   are used for the missing DISPOPT elements.
%
%   OPTMETHOD selects the optimization method used in training. Select 1 to use
%   the default hybrid method, which combines least squares estimation with
%   backpropagation. Select 0 to use the backpropagation method.
%
%   [FIS,ERROR,STEPSIZE,CHKFIS,CHKERROR] = ...
%   ANFIS_MEXWIN64(TRNDATA,INITFIS,TRNOPT,DISPOPT,CHKDATA) uses the
%   checking (validation) data CHKDATA to prevent overfitting of the training
%   data set. CHKDATA has the same format as TRNDATA. Overfitting
%   can be detected when the checking error (difference between the
%   output from CHKFIS and the checking data output) starts increasing
%   while the training error is still decreasing.
%   CHKFIS is the snapshot FIS taken when the checking data error reaches a
%   minimum. CHKERROR is the array of the root mean squared, checking data 
%   errors at each epoch.
%
%   Example
%       x = (0:0.1:10)';
%       y = sin(2*x)./exp(x/5);
%       epoch_n = 20;
%       in_fis  = genfis1([x y],5,'gbellmf');
%       out_fis = anfis_mexwin64([x y],in_fis,epoch_n);
%       plot(x,y,x,evalfis(x,out_fis));
%       legend('Training Data','ANFIS Output');
%
%   References
%   Jang, J.-S. R., Fuzzy Modeling Using Generalized Neural Networks and
%   Kalman Filter Algorithm, Proc. of the Ninth National Conf. on Artificial
%   Intelligence (AAAI-91), pp. 762-767, July 1991.
%   Jang, J.-S. R., ANFIS: Adaptive-Network-based Fuzzy Inference Systems,
%   IEEE Transactions on Systems, Man, and Cybernetics, Vol. 23, No. 3, pp.
%   665-685, May 1993.

%   Check number of arguments
narginchk(1,6)
nargoutchk(0,5)

% Change the following to set default train options.
default_t_opt = [10;    % training epoch number
        0;  % training error goal
        0.01;   % initial step size
        0.9;    % step size decrease rate
        1.1;   % step size increase rate
        1]; % add a bias to handle zero firing error

% Change the following to set default display options.
default_d_opt = [1; % display ANFIS information
        1;  % display error measure
        1;  % display step size
        1]; % display final result
% Change the following to set default MF type and numbers
default_mf_type = 'gbellmf';    % default MF type
default_mf_number = 2;
if nargin <= 5,
    method = 1;
end
if nargin <= 4,
    chk_data = [];
end
if nargin <= 3,
    d_opt = default_d_opt;
end
if nargin <= 2,
    t_opt = default_t_opt;
end
if nargin <= 1,
    in_fismat = default_mf_number;
end

% If fismat, d_opt or t_opt are nan's or []'s, replace them with default settings
if isempty(in_fismat)
   in_fismat = default_mf_number;
elseif ~isstruct(in_fismat) && length(in_fismat) == 1 && isnan(in_fismat),
   in_fismat = default_mf_number;
end 
if isempty(t_opt),
    t_opt = default_t_opt;
elseif length(t_opt) == 1 && isnan(t_opt),
    t_opt = default_t_opt;
end
if isempty(d_opt),
    d_opt = default_d_opt;
elseif length(d_opt) == 1 && isnan(d_opt),
    d_opt = default_d_opt;
end
if isempty(method)
   method = 1;
elseif length(method) == 1 && isnan(method),
   method = 1;
elseif method>1 || method<0
   method =1;
end 
% If d_opt or t_opt is not fully specified, pad it with default values. 
if length(t_opt) < 6,
    tmp = default_t_opt;
    tmp(1:length(t_opt)) = t_opt;
    t_opt = tmp;
end
if length(d_opt) < 5,
    tmp = default_d_opt;
    tmp(1:length(d_opt)) = d_opt;
    d_opt = tmp;
end

% If entries of d_opt or t_opt are nan's, replace them with default settings
nan_index = find(isnan(d_opt)==1);
d_opt(nan_index) = default_d_opt(nan_index);
nan_index = find(isnan(t_opt)==1);
t_opt(nan_index) = default_t_opt(nan_index);

% Generate FIS matrix if necessary
% in_fismat is a single number or a vector 
if ~isstruct(in_fismat)
    in_fismat = genfis1(trn_data, in_fismat, default_mf_type);
end

if t_opt(end)==1 % adding bias if user has specified
    in_fismat.bias = 0;
end
    

% More input/output argument checking
if nargin <= 4 && nargout > 3,
    error('Too many output arguments!');
end
if length(t_opt) ~= 6,
    error('Wrong length of t_opt!');
end
if length(d_opt) ~= 4,
    error('Wrong length of d_opt!');
end

max_iRange = max([trn_data;chk_data],[],1);
min_iRange = min([trn_data;chk_data],[],1);
%Set input and output ranges to match training & checking data
for iInput = 1:length(in_fismat.input)
   in_fismat.input(iInput).range = [min_iRange(1,iInput), ...
      max_iRange(1,iInput)];
end
for iOutput = 1:length(in_fismat.output)
   in_fismat.output(iOutput).range = [min_iRange(1,iInput+iOutput), ...
      max_iRange(1,iInput+iOutput)];
end
%Make sure input MF's cover complete range
for iInput = 1:length(in_fismat.input)
   [oLow,oHigh,MFBounds] = localFindMFOrder(in_fismat.input(iInput).mf);
   %First ensure range limits are covered
   if all(isfinite(MFBounds(:,1))) && ...
         in_fismat.input(iInput).mf(oLow(1)).params(1) > min_iRange(1,iInput)
      %Lower limit
      in_fismat.input(iInput).mf(oLow(1)).params(1) = (1-sign(min_iRange(1,iInput))*0.1)...
         *min_iRange(1,iInput)-eps;
   end
   if all(isfinite(MFBounds(:,2))) && ...
         in_fismat.input(iInput).mf(oHigh(end)).params(end) < max_iRange(1,iInput)
      %Upper limit
      in_fismat.input(iInput).mf(oHigh(end)).params(end) = (1+sign(min_iRange(1,iInput))*0.1)...
         *max_iRange(1,iInput)+eps;
   end
   %Now ensure that whole data range is covered
   if ~any(all(~isfinite(MFBounds),2))
      %Don't have any set with +- inf bounds
      for iMF = 1:numel(oLow)-1
         %Loop through sets and assign corner points to overlap
         if in_fismat.input(iInput).mf(oLow(iMF)).params(end) < ...
               in_fismat.input(iInput).mf(oLow(iMF+1)).params(1)
            in_fismat.input(iInput).mf(oLow(iMF)).params(end) = (1+sign(min_iRange(1,iInput))*0.01)...
               *in_fismat.input(iInput).mf(oLow(iMF+1)).params(1) + eps;
         end
      end
   end
   
end

% make sure the following rule is satisfied:
% 1) The number of output membership functions must be equal to the number of rules 
% 2) Each rule must point to a different output membership function
NumberOfOutputMF = length(in_fismat.output.mf);
NumberOfRules = length(in_fismat.rule);
if NumberOfOutputMF ~= NumberOfRules
    errid = 'fuzzy:general:Anfis_WrongNumberOfRules';
    msg = message(errid);
    error(errid,getString(msg));
end
Consequents = zeros(1,NumberOfRules);
for ct=1:NumberOfRules
    Consequents(ct) = in_fismat.rule(ct).consequent;
end
Consequents = sort(Consequents);
if ~all(Consequents == 1:NumberOfOutputMF)
    errid = 'fuzzy:general:Anfis_WrongConsequents';
    msg = message(errid);
    error(errid,getString(msg));
end

% Start the real thing!
if nargout == 0,
    anfis_mex(trn_data, in_fismat, t_opt, d_opt, chk_data, method);
    return
elseif nargout == 1,
    [t_fismat] = ...
        anfis_mex(trn_data, in_fismat, t_opt, d_opt, chk_data, method);
elseif nargout == 2,
    [t_fismat, t_error] = ...
        anfis_mex(trn_data, in_fismat, t_opt, d_opt, chk_data, method);
elseif nargout == 3,
    [t_fismat, t_error, stepsize] = ...
        anfis_mex(trn_data, in_fismat, t_opt, d_opt, chk_data, method);
elseif nargout == 4,
    [t_fismat, t_error, stepsize, c_fismat] = ...
        anfis_mex(trn_data, in_fismat, t_opt, d_opt, chk_data, method);
elseif nargout == 5,
    [t_fismat, t_error, stepsize, c_fismat, c_error] = ...
        anfis_mex(trn_data, in_fismat, t_opt, d_opt, chk_data, method);
end        
if isfield(t_fismat, 'bias')
    t_fismat = rmfield(t_fismat, 'bias');
end
if nargout>3 && isfield(c_fismat, 'bias')
    c_fismat = rmfield(c_fismat,'bias');
end

%--------------------------------------------------------------------------
function [orderLow,orderHigh,MFBounds] = localFindMFOrder(MF)
%Function to find the order in which the mf's cover the range
%orderLow is the order of the lower mf 'corners'
%orderHigh is the order of the higher mf 'corners'

MFBounds = zeros(numel(MF),2);
for iMF = 1:numel(MF)
   switch lower(MF(iMF).type)
      case {'trimf','trapmf','pimf'}
         MFBounds(iMF,:) = [MF(iMF).params(1), MF(iMF).params(end)];
      case 'smf'
         MFBounds(iMF,:) = [MF(iMF).params(1), inf];
      case 'zmf'
         MFBounds(iMF,:) = [-inf, MF(iMF).params(end)];
      otherwise
         MFBounds(iMF,:) = [-inf, inf];
   end         
end

[~,orderLow] = sort(MFBounds(:,1),1,'ascend');
if nargout >= 2
   [~,orderHigh] = sort(MFBounds(:,2),1,'ascend');
end
