# Supplementary material for: Assessment of a Takagi–Sugeno-Kang fuzzy model assembly for examination of polyphasic loglinear allometry
Source: PeerJ. 2020 Jan 6;8:e8173. doi: 10.7717/peerj.8173 (PMC6951296; doi:10.7717/peerj.8173)
Supplement: Supplemental Information 2 [file peerj-08-8173-s002.zip › METHODS/MPCA/Robertis/brobpla.txt]

   1.0000000e+01   7.7592396e+00
   1.0000000e+01   7.7592396e+00
   1.0000000e+01   7.7592396e+00
   1.0000000e+01   7.7592396e+00
   1.0000000e+01   7.7592396e+00
   1.0000000e+01   7.7592396e+00
   1.0000000e+01   7.7592396e+00
   1.0800000e+01   9.7226121e+00
   1.1000000e+01   1.0259819e+01
   1.1000000e+01   1.0259819e+01
   1.1000000e+01   1.0259819e+01
   1.1000000e+01   1.0259819e+01
   1.1000000e+01   1.0259819e+01
   1.1000000e+01   1.0259819e+01
   1.1000000e+01   1.0259819e+01
   1.1000000e+01   1.0259819e+01
   1.1000000e+01   1.0259819e+01
   1.1000000e+01   1.0259819e+01
   1.1999999e+01   1.3240261e+01
   1.1999999e+01   1.3240261e+01
   1.1999999e+01   1.3240261e+01
   1.1999999e+01   1.3240261e+01
   1.1999999e+01   1.3240261e+01
   1.1999999e+01   1.3240261e+01
   1.1999999e+01   1.3240261e+01
   1.1999999e+01   1.3240261e+01
   1.1999999e+01   1.3240261e+01
   1.1999999e+01   1.3240261e+01
   1.1999999e+01   1.3240261e+01
   1.1999999e+01   1.3240261e+01
   1.1999999e+01   1.3240261e+01
   1.1999999e+01   1.3240261e+01
   1.1999999e+01   1.3240261e+01
   1.1999999e+01   1.3240261e+01
   1.1999999e+01   1.3240261e+01
   1.1999999e+01   1.3240261e+01
   1.1999999e+01   1.3240261e+01
   1.1999999e+01   1.3240261e+01
   1.1999999e+01   1.3240261e+01
   1.1999999e+01   1.3240261e+01
   1.1999999e+01   1.3240261e+01
   1.1999999e+01   1.3240261e+01
   1.1999999e+01   1.3240261e+01
   1.1999999e+01   1.3240261e+01
   1.1999999e+01   1.3240261e+01
   1.1999999e+01   1.3240261e+01
   1.1999999e+01   1.3240261e+01
   1.1999999e+01   1.3240261e+01
   1.1999999e+01   1.3240261e+01
   1.1999999e+01   1.3240261e+01
   1.1999999e+01   1.3240261e+01
   1.2300000e+01   1.4234031e+01
   1.3000001e+01   1.6741068e+01
   1.3000001e+01   1.6741068e+01
   1.3000001e+01   1.6741068e+01
   1.3000001e+01   1.6741068e+01
   1.3000001e+01   1.6741068e+01
   1.3000001e+01   1.6741068e+01
   1.3000001e+01   1.6741068e+01
   1.3000001e+01   1.6741068e+01
   1.3000001e+01   1.6741068e+01
   1.3000001e+01   1.6741068e+01
   1.3000001e+01   1.6741068e+01
   1.3000001e+01   1.6741068e+01
   1.3000001e+01   1.6741068e+01
   1.3000001e+01   1.6741068e+01
   1.3000001e+01   1.6741068e+01
   1.3000001e+01   1.6741068e+01
   1.3000001e+01   1.6741068e+01
   1.3000001e+01   1.6741068e+01
   1.3000001e+01   1.6741068e+01
   1.3000001e+01   1.6741068e+01
   1.3000001e+01   1.6741068e+01
   1.3000001e+01   1.6741068e+01
   1.3000001e+01   1.6741068e+01
   1.3000001e+01   1.6741068e+01
   1.3000001e+01   1.6741068e+01
   1.3000001e+01   1.6741068e+01
   1.3000001e+01   1.6741068e+01
   1.3000001e+01   1.6741068e+01
   1.3000001e+01   1.6741068e+01
   1.3000001e+01   1.6741068e+01
   1.3000001e+01   1.6741068e+01
   1.3000001e+01   1.6741068e+01
   1.3000001e+01   1.6741068e+01
   1.3000001e+01   1.6741068e+01
   1.3000001e+01   1.6741068e+01
   1.3000001e+01   1.6741068e+01
   1.3000001e+01   1.6741068e+01
   1.3000001e+01   1.6741068e+01
   1.3000001e+01   1.6741068e+01
   1.3000001e+01   1.6741068e+01
   1.3000001e+01   1.6741068e+01
   1.3000001e+01   1.6741068e+01
   1.3000001e+01   1.6741068e+01
   1.3000001e+01   1.6741068e+01
   1.3000001e+01   1.6741068e+01
   1.3000001e+01   1.6741068e+01
   1.3000001e+01   1.6741068e+01
   1.3000001e+01   1.6741068e+01
   1.3000001e+01   1.6741068e+01
   1.3000001e+01   1.6741068e+01
   1.3000001e+01   1.6741068e+01
   1.3000001e+01   1.6741068e+01
   1.3000001e+01   1.6741068e+01
   1.3000001e+01   1.6741068e+01
   1.3000001e+01   1.6741068e+01
   1.3000001e+01   1.6741068e+01
   1.3000001e+01   1.6741068e+01
   1.3000001e+01   1.6741068e+01
   1.3000001e+01   1.6741068e+01
   1.3000001e+01   1.6741068e+01
   1.3000001e+01   1.6741068e+01
   1.3000001e+01   1.6741068e+01
   1.3000001e+01   1.6741068e+01
   1.3000001e+01   1.6741068e+01
   1.3000001e+01   1.6741068e+01
   1.3000001e+01   1.6741068e+01
   1.3000001e+01   1.6741068e+01
   1.3000001e+01   1.6741068e+01
   1.3000001e+01   1.6741068e+01
   1.3000001e+01   1.6741068e+01
   1.3000001e+01   1.6741068e+01
   1.3000001e+01   1.6741068e+01
   1.3000001e+01   1.6741068e+01
   1.3000001e+01   1.6741068e+01
   1.3000001e+01   1.6741068e+01
   1.4000000e+01   2.0802487e+01
   1.4000000e+01   2.0802487e+01
   1.4000000e+01   2.0802487e+01
   1.4000000e+01   2.0802487e+01
   1.4000000e+01   2.0802487e+01
   1.4000000e+01   2.0802487e+01
   1.4000000e+01   2.0802487e+01
   1.4000000e+01   2.0802487e+01
   1.4000000e+01   2.0802487e+01
   1.4000000e+01   2.0802487e+01
   1.4000000e+01   2.0802487e+01
   1.4000000e+01   2.0802487e+01
   1.4000000e+01   2.0802487e+01
   1.4000000e+01   2.0802487e+01
   1.4000000e+01   2.0802487e+01
   1.4000000e+01   2.0802487e+01
   1.4000000e+01   2.0802487e+01
   1.4000000e+01   2.0802487e+01
   1.4000000e+01   2.0802487e+01
   1.4000000e+01   2.0802487e+01
   1.4000000e+01   2.0802487e+01
   1.4000000e+01   2.0802487e+01
   1.4000000e+01   2.0802487e+01
   1.4000000e+01   2.0802487e+01
   1.4000000e+01   2.0802487e+01
   1.4000000e+01   2.0802487e+01
   1.4000000e+01   2.0802487e+01
   1.4000000e+01   2.0802487e+01
   1.4000000e+01   2.0802487e+01
   1.4000000e+01   2.0802487e+01
   1.4000000e+01   2.0802487e+01
   1.4000000e+01   2.0802487e+01
   1.4000000e+01   2.0802487e+01
   1.4000000e+01   2.0802487e+01
   1.4000000e+01   2.0802487e+01
   1.4000000e+01   2.0802487e+01
   1.4000000e+01   2.0802487e+01
   1.4000000e+01   2.0802487e+01
   1.4000000e+01   2.0802487e+01
   1.4000000e+01   2.0802487e+01
   1.4000000e+01   2.0802487e+01
   1.4000000e+01   2.0802487e+01
   1.4000000e+01   2.0802487e+01
   1.4000000e+01   2.0802487e+01
   1.4000000e+01   2.0802487e+01
   1.4000000e+01   2.0802487e+01
   1.4000000e+01   2.0802487e+01
   1.4000000e+01   2.0802487e+01
   1.4000000e+01   2.0802487e+01
   1.4000000e+01   2.0802487e+01
   1.4000000e+01   2.0802487e+01
   1.4000000e+01   2.0802487e+01
   1.4000000e+01   2.0802487e+01
   1.4000000e+01   2.0802487e+01
   1.4000000e+01   2.0802487e+01
   1.4000000e+01   2.0802487e+01
   1.4000000e+01   2.0802487e+01
   1.4000000e+01   2.0802487e+01
   1.4000000e+01   2.0802487e+01
   1.4000000e+01   2.0802487e+01
   1.4000000e+01   2.0802487e+01
   1.4000000e+01   2.0802487e+01
   1.4000000e+01   2.0802487e+01
   1.4000000e+01   2.0802487e+01
   1.4000000e+01   2.0802487e+01
   1.4000000e+01   2.0802487e+01
   1.4000000e+01   2.0802487e+01
   1.4000000e+01   2.0802487e+01
   1.4000000e+01   2.0802487e+01
   1.4000000e+01   2.0802487e+01
   1.4000000e+01   2.0802487e+01
   1.4000000e+01   2.0802487e+01
   1.4000000e+01   2.0802487e+01
   1.4000000e+01   2.0802487e+01
   1.4000000e+01   2.0802487e+01
   1.4000000e+01   2.0802487e+01
   1.4000000e+01   2.0802487e+01
   1.4000000e+01   2.0802487e+01
   1.4000000e+01   2.0802487e+01
   1.4000000e+01   2.0802487e+01
   1.4000000e+01   2.0802487e+01
   1.4000000e+01   2.0802487e+01
   1.4000000e+01   2.0802487e+01
   1.4000000e+01   2.0802487e+01
   1.4000000e+01   2.0802487e+01
   1.4000000e+01   2.0802487e+01
   1.4000000e+01   2.0802487e+01
   1.4000000e+01   2.0802487e+01
   1.4000000e+01   2.0802487e+01
   1.4000000e+01   2.0802487e+01
   1.4000000e+01   2.0802487e+01
   1.4000000e+01   2.0802487e+01
   1.4000000e+01   2.0802487e+01
   1.4000000e+01   2.0802487e+01
   1.4000000e+01   2.0802487e+01
   1.4000000e+01   2.0802487e+01
   1.4000000e+01   2.0802487e+01
   1.4000000e+01   2.0802487e+01
   1.4000000e+01   2.0802487e+01
   1.4000000e+01   2.0802487e+01
   1.4000000e+01   2.0802487e+01
   1.4000000e+01   2.0802487e+01
   1.4000000e+01   2.0802487e+01
   1.4000000e+01   2.0802487e+01
   1.4000000e+01   2.0802487e+01
   1.4000000e+01   2.0802487e+01
   1.4000000e+01   2.0802487e+01
   1.4000000e+01   2.0802487e+01
   1.4000000e+01   2.0802487e+01
   1.4000000e+01   2.0802487e+01
   1.4000000e+01   2.0802487e+01
   1.4000000e+01   2.0802487e+01
   1.4000000e+01   2.0802487e+01
   1.4000000e+01   2.0802487e+01
   1.4000000e+01   2.0802487e+01
   1.4000000e+01   2.0802487e+01
   1.4000000e+01   2.0802487e+01
   1.4000000e+01   2.0802487e+01
   1.4000000e+01   2.0802487e+01
   1.4000000e+01   2.0802487e+01
   1.4000000e+01   2.0802487e+01
   1.4000000e+01   2.0802487e+01
   1.4000000e+01   2.0802487e+01
   1.4000000e+01   2.0802487e+01
   1.4000000e+01   2.0802487e+01
   1.4000000e+01   2.0802487e+01
   1.4000000e+01   2.0802487e+01
   1.4000000e+01   2.0802487e+01
   1.4000000e+01   2.0802487e+01
   1.4000000e+01   2.0802487e+01
   1.4000000e+01   2.0802487e+01
   1.4000000e+01   2.0802487e+01
   1.4000000e+01   2.0802487e+01
   1.4000000e+01   2.0802487e+01
   1.4000000e+01   2.0802487e+01
   1.4000000e+01   2.0802487e+01
   1.4000000e+01   2.0802487e+01
   1.4000000e+01   2.0802487e+01
   1.4000000e+01   2.0802487e+01
   1.4000000e+01   2.0802487e+01
   1.4000000e+01   2.0802487e+01
   1.4000000e+01   2.0802487e+01
   1.4000000e+01   2.0802487e+01
   1.4000000e+01   2.0802487e+01
   1.4000000e+01   2.0802487e+01
   1.4000000e+01   2.0802487e+01
   1.4000000e+01   2.0802487e+01
   1.4000000e+01   2.0802487e+01
   1.4000000e+01   2.0802487e+01
   1.4000000e+01   2.0802487e+01
   1.4000000e+01   2.0802487e+01
   1.4000000e+01   2.0802487e+01
   1.4000000e+01   2.0802487e+01
   1.4000000e+01   2.0802487e+01
   1.4000000e+01   2.0802487e+01
   1.4000000e+01   2.0802487e+01
   1.4000000e+01   2.0802487e+01
   1.4000000e+01   2.0802487e+01
   1.4000000e+01   2.0802487e+01
   1.4000000e+01   2.0802487e+01
   1.4000000e+01   2.0802487e+01
   1.4000000e+01   2.0802487e+01
   1.4000000e+01   2.0802487e+01
   1.4000000e+01   2.0802487e+01
   1.4000000e+01   2.0802487e+01
   1.4000000e+01   2.0802487e+01
   1.4000000e+01   2.0802487e+01
   1.4000000e+01   2.0802487e+01
   1.4000000e+01   2.0802487e+01
   1.4000000e+01   2.0802487e+01
   1.4000000e+01   2.0802487e+01
   1.4000000e+01   2.0802487e+01
   1.5000000e+01   2.5464576e+01
   1.5000000e+01   2.5464576e+01
   1.5000000e+01   2.5464576e+01
   1.5000000e+01   2.5464576e+01
   1.5000000e+01   2.5464576e+01
   1.5000000e+01   2.5464576e+01
   1.5000000e+01   2.5464576e+01
   1.5000000e+01   2.5464576e+01
   1.5000000e+01   2.5464576e+01
   1.5000000e+01   2.5464576e+01
   1.5000000e+01   2.5464576e+01
   1.5000000e+01   2.5464576e+01
   1.5000000e+01   2.5464576e+01
   1.5000000e+01   2.5464576e+01
   1.5000000e+01   2.5464576e+01
   1.5000000e+01   2.5464576e+01
   1.5000000e+01   2.5464576e+01
   1.5000000e+01   2.5464576e+01
   1.5000000e+01   2.5464576e+01
   1.5000000e+01   2.5464576e+01
   1.5000000e+01   2.5464576e+01
   1.5000000e+01   2.5464576e+01
   1.5000000e+01   2.5464576e+01
   1.5000000e+01   2.5464576e+01
   1.5000000e+01   2.5464576e+01
   1.5000000e+01   2.5464576e+01
   1.5000000e+01   2.5464576e+01
   1.5000000e+01   2.5464576e+01
   1.5000000e+01   2.5464576e+01
   1.5000000e+01   2.5464576e+01
   1.5000000e+01   2.5464576e+01
   1.5000000e+01   2.5464576e+01
   1.5000000e+01   2.5464576e+01
   1.5000000e+01   2.5464576e+01
   1.5000000e+01   2.5464576e+01
   1.5000000e+01   2.5464576e+01
   1.5000000e+01   2.5464576e+01
   1.5000000e+01   2.5464576e+01
   1.5000000e+01   2.5464576e+01
   1.5000000e+01   2.5464576e+01
   1.5000000e+01   2.5464576e+01
   1.5000000e+01   2.5464576e+01
   1.5000000e+01   2.5464576e+01
   1.5000000e+01   2.5464576e+01
   1.5000000e+01   2.5464576e+01
   1.5000000e+01   2.5464576e+01
   1.5000000e+01   2.5464576e+01
   1.5000000e+01   2.5464576e+01
   1.5000000e+01   2.5464576e+01
   1.5000000e+01   2.5464576e+01
   1.5000000e+01   2.5464576e+01
   1.5000000e+01   2.5464576e+01
   1.5000000e+01   2.5464576e+01
   1.5000000e+01   2.5464576e+01
   1.5000000e+01   2.5464576e+01
   1.5000000e+01   2.5464576e+01
   1.5000000e+01   2.5464576e+01
   1.5000000e+01   2.5464576e+01
   1.5000000e+01   2.5464576e+01
   1.5000000e+01   2.5464576e+01
   1.5000000e+01   2.5464576e+01
   1.5000000e+01   2.5464576e+01
   1.5000000e+01   2.5464576e+01
   1.5000000e+01   2.5464576e+01
   1.5000000e+01   2.5464576e+01
   1.5000000e+01   2.5464576e+01
   1.5000000e+01   2.5464576e+01
   1.5000000e+01   2.5464576e+01
   1.5000000e+01   2.5464576e+01
   1.5000000e+01   2.5464576e+01
   1.5000000e+01   2.5464576e+01
   1.5000000e+01   2.5464576e+01
   1.5000000e+01   2.5464576e+01
   1.5000000e+01   2.5464576e+01
   1.5000000e+01   2.5464576e+01
   1.5000000e+01   2.5464576e+01
   1.5000000e+01   2.5464576e+01
   1.5000000e+01   2.5464576e+01
   1.5000000e+01   2.5464576e+01
   1.5000000e+01   2.5464576e+01
   1.5000000e+01   2.5464576e+01
   1.5000000e+01   2.5464576e+01
   1.5000000e+01   2.5464576e+01
   1.5000000e+01   2.5464576e+01
   1.5000000e+01   2.5464576e+01
   1.5000000e+01   2.5464576e+01
   1.5000000e+01   2.5464576e+01
   1.5000000e+01   2.5464576e+01
   1.5000000e+01   2.5464576e+01
   1.5000000e+01   2.5464576e+01
   1.5000000e+01   2.5464576e+01
   1.5000000e+01   2.5464576e+01
   1.5000000e+01   2.5464576e+01
   1.5000000e+01   2.5464576e+01
   1.5000000e+01   2.5464576e+01
   1.5000000e+01   2.5464576e+01
   1.5000000e+01   2.5464576e+01
   1.5000000e+01   2.5464576e+01
   1.5000000e+01   2.5464576e+01
   1.5000000e+01   2.5464576e+01
   1.5000000e+01   2.5464576e+01
   1.5000000e+01   2.5464576e+01
   1.5000000e+01   2.5464576e+01
   1.5000000e+01   2.5464576e+01
   1.5000000e+01   2.5464576e+01
   1.5000000e+01   2.5464576e+01
   1.5000000e+01   2.5464576e+01
   1.5000000e+01   2.5464576e+01
   1.5000000e+01   2.5464576e+01
   1.5000000e+01   2.5464576e+01
   1.5000000e+01   2.5464576e+01
   1.5000000e+01   2.5464576e+01
   1.5000000e+01   2.5464576e+01
   1.5000000e+01   2.5464576e+01
   1.5000000e+01   2.5464576e+01
   1.5000000e+01   2.5464576e+01
   1.5000000e+01   2.5464576e+01
   1.5000000e+01   2.5464576e+01
   1.5000000e+01   2.5464576e+01
   1.5000000e+01   2.5464576e+01
   1.5000000e+01   2.5464576e+01
   1.5000000e+01   2.5464576e+01
   1.5000000e+01   2.5464576e+01
   1.5000000e+01   2.5464576e+01
   1.5000000e+01   2.5464576e+01
   1.5000000e+01   2.5464576e+01
   1.5000000e+01   2.5464576e+01
   1.5000000e+01   2.5464576e+01
   1.5000000e+01   2.5464576e+01
   1.5000000e+01   2.5464576e+01
   1.5000000e+01   2.5464576e+01
   1.5000000e+01   2.5464576e+01
   1.5000000e+01   2.5464576e+01
   1.5000000e+01   2.5464576e+01
   1.5000000e+01   2.5464576e+01
   1.5000000e+01   2.5464576e+01
   1.5000000e+01   2.5464576e+01
   1.5000000e+01   2.5464576e+01
   1.5000000e+01   2.5464576e+01
   1.5000000e+01   2.5464576e+01
   1.5000000e+01   2.5464576e+01
   1.5000000e+01   2.5464576e+01
   1.5000000e+01   2.5464576e+01
   1.5000000e+01   2.5464576e+01
   1.5000000e+01   2.5464576e+01
   1.5000000e+01   2.5464576e+01
   1.5000000e+01   2.5464576e+01
   1.5000000e+01   2.5464576e+01
   1.5000000e+01   2.5464576e+01
   1.5000000e+01   2.5464576e+01
   1.5000000e+01   2.5464576e+01
   1.5000000e+01   2.5464576e+01
   1.5000000e+01   2.5464576e+01
   1.5000000e+01   2.5464576e+01
   1.5000000e+01   2.5464576e+01
   1.5000000e+01   2.5464576e+01
   1.5000000e+01   2.5464576e+01
   1.5000000e+01   2.5464576e+01
   1.5000000e+01   2.5464576e+01
   1.5000000e+01   2.5464576e+01
   1.5000000e+01   2.5464576e+01
   1.5000000e+01   2.5464576e+01
   1.5000000e+01   2.5464576e+01
   1.5000000e+01   2.5464576e+01
   1.5000000e+01   2.5464576e+01
   1.5000000e+01   2.5464576e+01
   1.5000000e+01   2.5464576e+01
   1.5000000e+01   2.5464576e+01
   1.5000000e+01   2.5464576e+01
   1.5000000e+01   2.5464576e+01
   1.5000000e+01   2.5464576e+01
   1.5000000e+01   2.5464576e+01
   1.5000000e+01   2.5464576e+01
   1.5000000e+01   2.5464576e+01
   1.5000000e+01   2.5464576e+01
   1.5000000e+01   2.5464576e+01
   1.5000000e+01   2.5464576e+01
   1.5000000e+01   2.5464576e+01
   1.5000000e+01   2.5464576e+01
   1.5000000e+01   2.5464576e+01
   1.5000000e+01   2.5464576e+01
   1.5000000e+01   2.5464576e+01
   1.5000000e+01   2.5464576e+01
   1.5000000e+01   2.5464576e+01
   1.5000000e+01   2.5464576e+01
   1.5000000e+01   2.5464576e+01
   1.5000000e+01   2.5464576e+01
   1.5000000e+01   2.5464576e+01
   1.5000000e+01   2.5464576e+01
   1.5000000e+01   2.5464576e+01
   1.5000000e+01   2.5464576e+01
   1.5000000e+01   2.5464576e+01
   1.5000000e+01   2.5464576e+01
   1.5000000e+01   2.5464576e+01
   1.5000000e+01   2.5464576e+01
   1.5000000e+01   2.5464576e+01
   1.5000000e+01   2.5464576e+01
   1.5000000e+01   2.5464576e+01
   1.5000000e+01   2.5464576e+01
   1.5000000e+01   2.5464576e+01
   1.5000000e+01   2.5464576e+01
   1.5000000e+01   2.5464576e+01
   1.5000000e+01   2.5464576e+01
   1.5000000e+01   2.5464576e+01
   1.5000000e+01   2.5464576e+01
   1.5000000e+01   2.5464576e+01
   1.5000000e+01   2.5464576e+01
   1.5000000e+01   2.5464576e+01
   1.5000000e+01   2.5464576e+01
   1.5000000e+01   2.5464576e+01
   1.5000000e+01   2.5464576e+01
   1.5000000e+01   2.5464576e+01
   1.5000000e+01   2.5464576e+01
   1.5000000e+01   2.5464576e+01
   1.5000000e+01   2.5464576e+01
   1.5000000e+01   2.5464576e+01
   1.5000000e+01   2.5464576e+01
   1.5000000e+01   2.5464576e+01
   1.5000000e+01   2.5464576e+01
   1.5000000e+01   2.5464576e+01
   1.5000000e+01   2.5464576e+01
   1.5000000e+01   2.5464576e+01
   1.5000000e+01   2.5464576e+01
   1.5000000e+01   2.5464576e+01
   1.5000000e+01   2.5464576e+01
   1.5000000e+01   2.5464576e+01
   1.5000000e+01   2.5464576e+01
   1.5000000e+01   2.5464576e+01
   1.5000000e+01   2.5464576e+01
   1.5000000e+01   2.5464576e+01
   1.5000000e+01   2.5464576e+01
   1.5000000e+01   2.5464576e+01
   1.5000000e+01   2.5464576e+01
   1.5000000e+01   2.5464576e+01
   1.5000000e+01   2.5464576e+01
   1.5000000e+01   2.5464576e+01
   1.5000000e+01   2.5464576e+01
   1.5000000e+01   2.5464576e+01
   1.5000000e+01   2.5464576e+01
   1.5000000e+01   2.5464576e+01
   1.5000000e+01   2.5464576e+01
   1.5000000e+01   2.5464576e+01
   1.5000000e+01   2.5464576e+01
   1.5000000e+01   2.5464576e+01
   1.5000000e+01   2.5464576e+01
   1.5000000e+01   2.5464576e+01
   1.5000000e+01   2.5464576e+01
   1.5000000e+01   2.5464576e+01
   1.5000000e+01   2.5464576e+01
   1.5000000e+01   2.5464576e+01
   1.5000000e+01   2.5464576e+01
   1.5000000e+01   2.5464576e+01
   1.5000000e+01   2.5464576e+01
   1.5000000e+01   2.5464576e+01
   1.5000000e+01   2.5464576e+01
   1.5000000e+01   2.5464576e+01
   1.5000000e+01   2.5464576e+01
   1.5000000e+01   2.5464576e+01
   1.5000000e+01   2.5464576e+01
   1.5000000e+01   2.5464576e+01
   1.5000000e+01   2.5464576e+01
   1.5000000e+01   2.5464576e+01
   1.5000000e+01   2.5464576e+01
   1.5000000e+01   2.5464576e+01
   1.5000000e+01   2.5464576e+01
   1.5000000e+01   2.5464576e+01
   1.5000000e+01   2.5464576e+01
   1.5000000e+01   2.5464576e+01
   1.6000000e+01   3.0767175e+01
   1.6000000e+01   3.0767175e+01
   1.6000000e+01   3.0767175e+01
   1.6000000e+01   3.0767175e+01
   1.6000000e+01   3.0767175e+01
   1.6000000e+01   3.0767175e+01
   1.6000000e+01   3.0767175e+01
   1.6000000e+01   3.0767175e+01
   1.6000000e+01   3.0767175e+01
   1.6000000e+01   3.0767175e+01
   1.6000000e+01   3.0767175e+01
   1.6000000e+01   3.0767175e+01
   1.6000000e+01   3.0767175e+01
   1.6000000e+01   3.0767175e+01
   1.6000000e+01   3.0767175e+01
   1.6000000e+01   3.0767175e+01
   1.6000000e+01   3.0767175e+01
   1.6000000e+01   3.0767175e+01
   1.6000000e+01   3.0767175e+01
   1.6000000e+01   3.0767175e+01
   1.6000000e+01   3.0767175e+01
   1.6000000e+01   3.0767175e+01
   1.6000000e+01   3.0767175e+01
   1.6000000e+01   3.0767175e+01
   1.6000000e+01   3.0767175e+01
   1.6000000e+01   3.0767175e+01
   1.6000000e+01   3.0767175e+01
   1.6000000e+01   3.0767175e+01
   1.6000000e+01   3.0767175e+01
   1.6000000e+01   3.0767175e+01
   1.6000000e+01   3.0767175e+01
   1.6000000e+01   3.0767175e+01
   1.6000000e+01   3.0767175e+01
   1.6000000e+01   3.0767175e+01
   1.6000000e+01   3.0767175e+01
   1.6000000e+01   3.0767175e+01
   1.6000000e+01   3.0767175e+01
   1.6000000e+01   3.0767175e+01
   1.6000000e+01   3.0767175e+01
   1.6000000e+01   3.0767175e+01
   1.6000000e+01   3.0767175e+01
   1.6000000e+01   3.0767175e+01
   1.6000000e+01   3.0767175e+01
   1.6000000e+01   3.0767175e+01
   1.6000000e+01   3.0767175e+01
   1.6000000e+01   3.0767175e+01
   1.6000000e+01   3.0767175e+01
   1.6000000e+01   3.0767175e+01
   1.6000000e+01   3.0767175e+01
   1.6000000e+01   3.0767175e+01
   1.6000000e+01   3.0767175e+01
   1.6000000e+01   3.0767175e+01
   1.6000000e+01   3.0767175e+01
   1.6000000e+01   3.0767175e+01
   1.6000000e+01   3.0767175e+01
   1.6000000e+01   3.0767175e+01
   1.6000000e+01   3.0767175e+01
   1.6000000e+01   3.0767175e+01
   1.6000000e+01   3.0767175e+01
   1.6000000e+01   3.0767175e+01
   1.6000000e+01   3.0767175e+01
   1.6000000e+01   3.0767175e+01
   1.6000000e+01   3.0767175e+01
   1.6000000e+01   3.0767175e+01
   1.6000000e+01   3.0767175e+01
   1.6000000e+01   3.0767175e+01
   1.6000000e+01   3.0767175e+01
   1.6000000e+01   3.0767175e+01
   1.6000000e+01   3.0767175e+01
   1.6000000e+01   3.0767175e+01
   1.6000000e+01   3.0767175e+01
   1.6000000e+01   3.0767175e+01
   1.6000000e+01   3.0767175e+01
   1.6000000e+01   3.0767175e+01
   1.6000000e+01   3.0767175e+01
   1.6000000e+01   3.0767175e+01
   1.6000000e+01   3.0767175e+01
   1.6000000e+01   3.0767175e+01
   1.6000000e+01   3.0767175e+01
   1.6000000e+01   3.0767175e+01
   1.6000000e+01   3.0767175e+01
   1.6000000e+01   3.0767175e+01
   1.6000000e+01   3.0767175e+01
   1.6000000e+01   3.0767175e+01
   1.6000000e+01   3.0767175e+01
   1.6000000e+01   3.0767175e+01
   1.6000000e+01   3.0767175e+01
   1.6000000e+01   3.0767175e+01
   1.6000000e+01   3.0767175e+01
   1.6000000e+01   3.0767175e+01
   1.6000000e+01   3.0767175e+01
   1.6000000e+01   3.0767175e+01
   1.6000000e+01   3.0767175e+01
   1.6000000e+01   3.0767175e+01
   1.6000000e+01   3.0767175e+01
   1.6000000e+01   3.0767175e+01
   1.6000000e+01   3.0767175e+01
   1.6000000e+01   3.0767175e+01
   1.6000000e+01   3.0767175e+01
   1.6000000e+01   3.0767175e+01
   1.6000000e+01   3.0767175e+01
   1.6000000e+01   3.0767175e+01
   1.6000000e+01   3.0767175e+01
   1.6000000e+01   3.0767175e+01
   1.6000000e+01   3.0767175e+01
   1.6000000e+01   3.0767175e+01
   1.6000000e+01   3.0767175e+01
   1.6000000e+01   3.0767175e+01
   1.6000000e+01   3.0767175e+01
   1.6000000e+01   3.0767175e+01
   1.6000000e+01   3.0767175e+01
   1.6000000e+01   3.0767175e+01
   1.6000000e+01   3.0767175e+01
   1.6000000e+01   3.0767175e+01
   1.6000000e+01   3.0767175e+01
   1.6000000e+01   3.0767175e+01
   1.6000000e+01   3.0767175e+01
   1.6000000e+01   3.0767175e+01
   1.6000000e+01   3.0767175e+01
   1.6000000e+01   3.0767175e+01
   1.6000000e+01   3.0767175e+01
   1.6000000e+01   3.0767175e+01
   1.6000000e+01   3.0767175e+01
   1.6000000e+01   3.0767175e+01
   1.6000000e+01   3.0767175e+01
   1.6000000e+01   3.0767175e+01
   1.6000000e+01   3.0767175e+01
   1.6000000e+01   3.0767175e+01
   1.6000000e+01   3.0767175e+01
   1.6000000e+01   3.0767175e+01
   1.6000000e+01   3.0767175e+01
   1.6000000e+01   3.0767175e+01
   1.6000000e+01   3.0767175e+01
   1.6000000e+01   3.0767175e+01
   1.6000000e+01   3.0767175e+01
   1.6000000e+01   3.0767175e+01
   1.6000000e+01   3.0767175e+01
   1.6000000e+01   3.0767175e+01
   1.6000000e+01   3.0767175e+01
   1.6000000e+01   3.0767175e+01
   1.6000000e+01   3.0767175e+01
   1.6000000e+01   3.0767175e+01
   1.6000000e+01   3.0767175e+01
   1.6000000e+01   3.0767175e+01
   1.6000000e+01   3.0767175e+01
   1.6000000e+01   3.0767175e+01
   1.6000000e+01   3.0767175e+01
   1.6000000e+01   3.0767175e+01
   1.6000000e+01   3.0767175e+01
   1.6000000e+01   3.0767175e+01
   1.6000000e+01   3.0767175e+01
   1.6000000e+01   3.0767175e+01
   1.6000000e+01   3.0767175e+01
   1.6000000e+01   3.0767175e+01
   1.6000000e+01   3.0767175e+01
   1.6000000e+01   3.0767175e+01
   1.6000000e+01   3.0767175e+01
   1.6000000e+01   3.0767175e+01
   1.6000000e+01   3.0767175e+01
   1.6000000e+01   3.0767175e+01
   1.6000000e+01   3.0767175e+01
   1.6000000e+01   3.0767175e+01
   1.6000000e+01   3.0767175e+01
   1.6000000e+01   3.0767175e+01
   1.6000000e+01   3.0767175e+01
   1.6000000e+01   3.0767175e+01
   1.6000000e+01   3.0767175e+01
   1.6000000e+01   3.0767175e+01
   1.6000000e+01   3.0767175e+01
   1.6000000e+01   3.0767175e+01
   1.6000000e+01   3.0767175e+01
   1.6000000e+01   3.0767175e+01
   1.6000000e+01   3.0767175e+01
   1.6000000e+01   3.0767175e+01
   1.6000000e+01   3.0767175e+01
   1.6000000e+01   3.0767175e+01
   1.6000000e+01   3.0767175e+01
   1.6000000e+01   3.0767175e+01
   1.6000000e+01   3.0767175e+01
   1.6000000e+01   3.0767175e+01
   1.6000000e+01   3.0767175e+01
   1.6000000e+01   3.0767175e+01
   1.6000000e+01   3.0767175e+01
   1.6000000e+01   3.0767175e+01
   1.6000000e+01   3.0767175e+01
   1.6000000e+01   3.0767175e+01
   1.6000000e+01   3.0767175e+01
   1.6000000e+01   3.0767175e+01
   1.6000000e+01   3.0767175e+01
   1.6000000e+01   3.0767175e+01
   1.6000000e+01   3.0767175e+01
   1.6000000e+01   3.0767175e+01
   1.6000000e+01   3.0767175e+01
   1.6000000e+01   3.0767175e+01
   1.6000000e+01   3.0767175e+01
   1.6000000e+01   3.0767175e+01
   1.6000000e+01   3.0767175e+01
   1.6000000e+01   3.0767175e+01
   1.6000000e+01   3.0767175e+01
   1.6000000e+01   3.0767175e+01
   1.6000000e+01   3.0767175e+01
   1.6000000e+01   3.0767175e+01
   1.6000000e+01   3.0767175e+01
   1.6000000e+01   3.0767175e+01
   1.6000000e+01   3.0767175e+01
   1.6000000e+01   3.0767175e+01
   1.6000000e+01   3.0767175e+01
   1.6000000e+01   3.0767175e+01
   1.6000000e+01   3.0767175e+01
   1.6000000e+01   3.0767175e+01
   1.6000000e+01   3.0767175e+01
   1.6000000e+01   3.0767175e+01
   1.6000000e+01   3.0767175e+01
   1.6000000e+01   3.0767175e+01
   1.6000000e+01   3.0767175e+01
   1.6000000e+01   3.0767175e+01
   1.6000000e+01   3.0767175e+01
   1.6000000e+01   3.0767175e+01
   1.6000000e+01   3.0767175e+01
   1.6000000e+01   3.0767175e+01
   1.6000000e+01   3.0767175e+01
   1.6000000e+01   3.0767175e+01
   1.6000000e+01   3.0767175e+01
   1.6000000e+01   3.0767175e+01
   1.6000000e+01   3.0767175e+01
   1.6000000e+01   3.0767175e+01
   1.6000000e+01   3.0767175e+01
   1.6000000e+01   3.0767175e+01
   1.6000000e+01   3.0767175e+01
   1.6000000e+01   3.0767175e+01
   1.6000000e+01   3.0767175e+01
   1.6000000e+01   3.0767175e+01
   1.6000000e+01   3.0767175e+01
   1.6000000e+01   3.0767175e+01
   1.6000000e+01   3.0767175e+01
   1.6000000e+01   3.0767175e+01
   1.6000000e+01   3.0767175e+01
   1.6000000e+01   3.0767175e+01
   1.6000000e+01   3.0767175e+01
   1.6000000e+01   3.0767175e+01
   1.6000000e+01   3.0767175e+01
   1.6000000e+01   3.0767175e+01
   1.6000000e+01   3.0767175e+01
   1.6000000e+01   3.0767175e+01
   1.6000000e+01   3.0767175e+01
   1.6000000e+01   3.0767175e+01
   1.6000000e+01   3.0767175e+01
   1.6000000e+01   3.0767175e+01
   1.6000000e+01   3.0767175e+01
   1.6000000e+01   3.0767175e+01
   1.6000000e+01   3.0767175e+01
   1.6000000e+01   3.0767175e+01
   1.6000000e+01   3.0767175e+01
   1.6000000e+01   3.0767175e+01
   1.6000000e+01   3.0767175e+01
   1.6000000e+01   3.0767175e+01
   1.6000000e+01   3.0767175e+01
   1.6000000e+01   3.0767175e+01
   1.6000000e+01   3.0767175e+01
   1.6000000e+01   3.0767175e+01
   1.6000000e+01   3.0767175e+01
   1.6000000e+01   3.0767175e+01
   1.6000000e+01   3.0767175e+01
   1.6000000e+01   3.0767175e+01
   1.6000000e+01   3.0767175e+01
   1.6000000e+01   3.0767175e+01
   1.6000000e+01   3.0767175e+01
   1.6000000e+01   3.0767175e+01
   1.6000000e+01   3.0767175e+01
   1.6000000e+01   3.0767175e+01
   1.6000000e+01   3.0767175e+01
   1.6000000e+01   3.0767175e+01
   1.6000000e+01   3.0767175e+01
   1.6000000e+01   3.0767175e+01
   1.6000000e+01   3.0767175e+01
   1.6000000e+01   3.0767175e+01
   1.6000000e+01   3.0767175e+01
   1.6000000e+01   3.0767175e+01
   1.6000000e+01   3.0767175e+01
   1.6000000e+01   3.0767175e+01
   1.6000000e+01   3.0767175e+01
   1.6000000e+01   3.0767175e+01
   1.6000000e+01   3.0767175e+01
   1.6000000e+01   3.0767175e+01
   1.6000000e+01   3.0767175e+01
   1.6000000e+01   3.0767175e+01
   1.6000000e+01   3.0767175e+01
   1.6000000e+01   3.0767175e+01
   1.6000000e+01   3.0767175e+01
   1.6000000e+01   3.0767175e+01
   1.6000000e+01   3.0767175e+01
   1.6000000e+01   3.0767175e+01
   1.6000000e+01   3.0767175e+01
   1.6000000e+01   3.0767175e+01
   1.6000000e+01   3.0767175e+01
   1.6000000e+01   3.0767175e+01
   1.6000000e+01   3.0767175e+01
   1.6000000e+01   3.0767175e+01
   1.6000000e+01   3.0767175e+01
   1.6000000e+01   3.0767175e+01
   1.6000000e+01   3.0767175e+01
   1.6000000e+01   3.0767175e+01
   1.6000000e+01   3.0767175e+01
   1.6000000e+01   3.0767175e+01
   1.6000000e+01   3.0767175e+01
   1.6999999e+01   3.6749953e+01
   1.6999999e+01   3.6749953e+01
   1.6999999e+01   3.6749953e+01
   1.6999999e+01   3.6749953e+01
   1.6999999e+01   3.6749953e+01
   1.6999999e+01   3.6749953e+01
   1.6999999e+01   3.6749953e+01
   1.6999999e+01   3.6749953e+01
   1.6999999e+01   3.6749953e+01
   1.6999999e+01   3.6749953e+01
   1.6999999e+01   3.6749953e+01
   1.6999999e+01   3.6749953e+01
   1.6999999e+01   3.6749953e+01
   1.6999999e+01   3.6749953e+01
   1.6999999e+01   3.6749953e+01
   1.6999999e+01   3.6749953e+01
   1.6999999e+01   3.6749953e+01
   1.6999999e+01   3.6749953e+01
   1.6999999e+01   3.6749953e+01
   1.6999999e+01   3.6749953e+01
   1.6999999e+01   3.6749953e+01
   1.6999999e+01   3.6749953e+01
   1.6999999e+01   3.6749953e+01
   1.6999999e+01   3.6749953e+01
   1.6999999e+01   3.6749953e+01
   1.6999999e+01   3.6749953e+01
   1.6999999e+01   3.6749953e+01
   1.6999999e+01   3.6749953e+01
   1.6999999e+01   3.6749953e+01
   1.6999999e+01   3.6749953e+01
   1.6999999e+01   3.6749953e+01
   1.6999999e+01   3.6749953e+01
   1.6999999e+01   3.6749953e+01
   1.6999999e+01   3.6749953e+01
   1.6999999e+01   3.6749953e+01
   1.6999999e+01   3.6749953e+01
   1.6999999e+01   3.6749953e+01
   1.6999999e+01   3.6749953e+01
   1.6999999e+01   3.6749953e+01
   1.6999999e+01   3.6749953e+01
   1.6999999e+01   3.6749953e+01
   1.6999999e+01   3.6749953e+01
   1.6999999e+01   3.6749953e+01
   1.6999999e+01   3.6749953e+01
   1.6999999e+01   3.6749953e+01
   1.6999999e+01   3.6749953e+01
   1.6999999e+01   3.6749953e+01
   1.6999999e+01   3.6749953e+01
   1.6999999e+01   3.6749953e+01
   1.6999999e+01   3.6749953e+01
   1.6999999e+01   3.6749953e+01
   1.6999999e+01   3.6749953e+01
   1.6999999e+01   3.6749953e+01
   1.6999999e+01   3.6749953e+01
   1.6999999e+01   3.6749953e+01
   1.6999999e+01   3.6749953e+01
   1.6999999e+01   3.6749953e+01
   1.6999999e+01   3.6749953e+01
   1.6999999e+01   3.6749953e+01
   1.6999999e+01   3.6749953e+01
   1.6999999e+01   3.6749953e+01
   1.6999999e+01   3.6749953e+01
   1.6999999e+01   3.6749953e+01
   1.6999999e+01   3.6749953e+01
   1.6999999e+01   3.6749953e+01
   1.6999999e+01   3.6749953e+01
   1.6999999e+01   3.6749953e+01
   1.6999999e+01   3.6749953e+01
   1.6999999e+01   3.6749953e+01
   1.6999999e+01   3.6749953e+01
   1.6999999e+01   3.6749953e+01
   1.6999999e+01   3.6749953e+01
   1.6999999e+01   3.6749953e+01
   1.6999999e+01   3.6749953e+01
   1.6999999e+01   3.6749953e+01
   1.6999999e+01   3.6749953e+01
   1.6999999e+01   3.6749953e+01
   1.6999999e+01   3.6749953e+01
   1.6999999e+01   3.6749953e+01
   1.6999999e+01   3.6749953e+01
   1.6999999e+01   3.6749953e+01
   1.6999999e+01   3.6749953e+01
   1.6999999e+01   3.6749953e+01
   1.6999999e+01   3.6749953e+01
   1.6999999e+01   3.6749953e+01
   1.6999999e+01   3.6749953e+01
   1.6999999e+01   3.6749953e+01
   1.6999999e+01   3.6749953e+01
   1.6999999e+01   3.6749953e+01
   1.6999999e+01   3.6749953e+01
   1.6999999e+01   3.6749953e+01
   1.6999999e+01   3.6749953e+01
   1.6999999e+01   3.6749953e+01
   1.6999999e+01   3.6749953e+01
   1.6999999e+01   3.6749953e+01
   1.6999999e+01   3.6749953e+01
   1.6999999e+01   3.6749953e+01
   1.6999999e+01   3.6749953e+01
   1.6999999e+01   3.6749953e+01
   1.6999999e+01   3.6749953e+01
   1.6999999e+01   3.6749953e+01
   1.6999999e+01   3.6749953e+01
   1.6999999e+01   3.6749953e+01
   1.6999999e+01   3.6749953e+01
   1.6999999e+01   3.6749953e+01
   1.6999999e+01   3.6749953e+01
   1.6999999e+01   3.6749953e+01
   1.6999999e+01   3.6749953e+01
   1.6999999e+01   3.6749953e+01
   1.6999999e+01   3.6749953e+01
   1.6999999e+01   3.6749953e+01
   1.6999999e+01   3.6749953e+01
   1.6999999e+01   3.6749953e+01
   1.6999999e+01   3.6749953e+01
   1.6999999e+01   3.6749953e+01
   1.6999999e+01   3.6749953e+01
   1.6999999e+01   3.6749953e+01
   1.6999999e+01   3.6749953e+01
   1.6999999e+01   3.6749953e+01
   1.6999999e+01   3.6749953e+01
   1.6999999e+01   3.6749953e+01
   1.6999999e+01   3.6749953e+01
   1.6999999e+01   3.6749953e+01
   1.6999999e+01   3.6749953e+01
   1.6999999e+01   3.6749953e+01
   1.6999999e+01   3.6749953e+01
   1.6999999e+01   3.6749953e+01
   1.6999999e+01   3.6749953e+01
   1.6999999e+01   3.6749953e+01
   1.6999999e+01   3.6749953e+01
   1.6999999e+01   3.6749953e+01
   1.6999999e+01   3.6749953e+01
   1.6999999e+01   3.6749953e+01
   1.6999999e+01   3.6749953e+01
   1.6999999e+01   3.6749953e+01
   1.6999999e+01   3.6749953e+01
   1.6999999e+01   3.6749953e+01
   1.6999999e+01   3.6749953e+01
   1.6999999e+01   3.6749953e+01
   1.6999999e+01   3.6749953e+01
   1.6999999e+01   3.6749953e+01
   1.6999999e+01   3.6749953e+01
   1.6999999e+01   3.6749953e+01
   1.6999999e+01   3.6749953e+01
   1.6999999e+01   3.6749953e+01
   1.6999999e+01   3.6749953e+01
   1.6999999e+01   3.6749953e+01
   1.6999999e+01   3.6749953e+01
   1.6999999e+01   3.6749953e+01
   1.6999999e+01   3.6749953e+01
   1.6999999e+01   3.6749953e+01
   1.6999999e+01   3.6749953e+01
   1.6999999e+01   3.6749953e+01
   1.6999999e+01   3.6749953e+01
   1.6999999e+01   3.6749953e+01
   1.6999999e+01   3.6749953e+01
   1.6999999e+01   3.6749953e+01
   1.6999999e+01   3.6749953e+01
   1.6999999e+01   3.6749953e+01
   1.6999999e+01   3.6749953e+01
   1.6999999e+01   3.6749953e+01
   1.6999999e+01   3.6749953e+01
   1.6999999e+01   3.6749953e+01
   1.6999999e+01   3.6749953e+01
   1.6999999e+01   3.6749953e+01
   1.6999999e+01   3.6749953e+01
   1.6999999e+01   3.6749953e+01
   1.6999999e+01   3.6749953e+01
   1.6999999e+01   3.6749953e+01
   1.6999999e+01   3.6749953e+01
   1.6999999e+01   3.6749953e+01
   1.6999999e+01   3.6749953e+01
   1.6999999e+01   3.6749953e+01
   1.6999999e+01   3.6749953e+01
   1.6999999e+01   3.6749953e+01
   1.6999999e+01   3.6749953e+01
   1.6999999e+01   3.6749953e+01
   1.6999999e+01   3.6749953e+01
   1.6999999e+01   3.6749953e+01
   1.6999999e+01   3.6749953e+01
   1.6999999e+01   3.6749953e+01
   1.6999999e+01   3.6749953e+01
   1.6999999e+01   3.6749953e+01
   1.6999999e+01   3.6749953e+01
   1.6999999e+01   3.6749953e+01
   1.6999999e+01   3.6749953e+01
   1.6999999e+01   3.6749953e+01
   1.6999999e+01   3.6749953e+01
   1.6999999e+01   3.6749953e+01
   1.6999999e+01   3.6749953e+01
   1.6999999e+01   3.6749953e+01
   1.6999999e+01   3.6749953e+01
   1.6999999e+01   3.6749953e+01
   1.6999999e+01   3.6749953e+01
   1.6999999e+01   3.6749953e+01
   1.6999999e+01   3.6749953e+01
   1.6999999e+01   3.6749953e+01
   1.6999999e+01   3.6749953e+01
   1.6999999e+01   3.6749953e+01
   1.6999999e+01   3.6749953e+01
   1.6999999e+01   3.6749953e+01
   1.6999999e+01   3.6749953e+01
   1.6999999e+01   3.6749953e+01
   1.6999999e+01   3.6749953e+01
   1.6999999e+01   3.6749953e+01
   1.6999999e+01   3.6749953e+01
   1.6999999e+01   3.6749953e+01
   1.6999999e+01   3.6749953e+01
   1.6999999e+01   3.6749953e+01
   1.6999999e+01   3.6749953e+01
   1.6999999e+01   3.6749953e+01
   1.6999999e+01   3.6749953e+01
   1.6999999e+01   3.6749953e+01
   1.8000001e+01   4.3452418e+01
   1.8000001e+01   4.3452418e+01
   1.8000001e+01   4.3452418e+01
   1.8000001e+01   4.3452418e+01
   1.8000001e+01   4.3452418e+01
   1.8000001e+01   4.3452418e+01
   1.8000001e+01   4.3452418e+01
   1.8000001e+01   4.3452418e+01
   1.8000001e+01   4.3452418e+01
   1.8000001e+01   4.3452418e+01
   1.8000001e+01   4.3452418e+01
   1.8000001e+01   4.3452418e+01
   1.8000001e+01   4.3452418e+01
   1.8000001e+01   4.3452418e+01
   1.8000001e+01   4.3452418e+01
   1.8000001e+01   4.3452418e+01
   1.8000001e+01   4.3452418e+01
   1.8000001e+01   4.3452418e+01
   1.8000001e+01   4.3452418e+01
   1.8000001e+01   4.3452418e+01
   1.8000001e+01   4.3452418e+01
   1.8000001e+01   4.3452418e+01
   1.8000001e+01   4.3452418e+01
   1.8000001e+01   4.3452418e+01
   1.8000001e+01   4.3452418e+01
   1.8000001e+01   4.3452418e+01
   1.8000001e+01   4.3452418e+01
   1.8000001e+01   4.3452418e+01
   1.8000001e+01   4.3452418e+01
   1.8000001e+01   4.3452418e+01
   1.8000001e+01   4.3452418e+01
   1.8000001e+01   4.3452418e+01
   1.8000001e+01   4.3452418e+01
   1.8000001e+01   4.3452418e+01
   1.8000001e+01   4.3452418e+01
   1.8000001e+01   4.3452418e+01
   1.8000001e+01   4.3452418e+01
   1.8000001e+01   4.3452418e+01
   1.8000001e+01   4.3452418e+01
   1.8000001e+01   4.3452418e+01
   1.8000001e+01   4.3452418e+01
   1.8000001e+01   4.3452418e+01
   1.8000001e+01   4.3452418e+01
   1.8000001e+01   4.3452418e+01
   1.8000001e+01   4.3452418e+01
   1.8000001e+01   4.3452418e+01
   1.8000001e+01   4.3452418e+01
   1.8000001e+01   4.3452418e+01
   1.8000001e+01   4.3452418e+01
   1.8000001e+01   4.3452418e+01
   1.8000001e+01   4.3452418e+01
   1.8000001e+01   4.3452418e+01
   1.8000001e+01   4.3452418e+01
   1.8000001e+01   4.3452418e+01
   1.8000001e+01   4.3452418e+01
   1.8000001e+01   4.3452418e+01
   1.8000001e+01   4.3452418e+01
   1.8000001e+01   4.3452418e+01
   1.8000001e+01   4.3452418e+01
   1.8000001e+01   4.3452418e+01
   1.8000001e+01   4.3452418e+01
   1.8000001e+01   4.3452418e+01
   1.8000001e+01   4.3452418e+01
   1.8000001e+01   4.3452418e+01
   1.8000001e+01   4.3452418e+01
   1.8000001e+01   4.3452418e+01
   1.8000001e+01   4.3452418e+01
   1.8000001e+01   4.3452418e+01
   1.8000001e+01   4.3452418e+01
   1.8000001e+01   4.3452418e+01
   1.8000001e+01   4.3452418e+01
   1.8000001e+01   4.3452418e+01
   1.8000001e+01   4.3452418e+01
   1.8000001e+01   4.3452418e+01
   1.8000001e+01   4.3452418e+01
   1.8000001e+01   4.3452418e+01
   1.8000001e+01   4.3452418e+01
   1.8000001e+01   4.3452418e+01
   1.8000001e+01   4.3452418e+01
   1.8000001e+01   4.3452418e+01
   1.8000001e+01   4.3452418e+01
   1.8000001e+01   4.3452418e+01
   1.8000001e+01   4.3452418e+01
   1.8000001e+01   4.3452418e+01
   1.8000001e+01   4.3452418e+01
   1.8000001e+01   4.3452418e+01
   1.8000001e+01   4.3452418e+01
   1.8000001e+01   4.3452418e+01
   1.8000001e+01   4.3452418e+01
   1.8000001e+01   4.3452418e+01
   1.8000001e+01   4.3452418e+01
   1.8000001e+01   4.3452418e+01
   1.8000001e+01   4.3452418e+01
   1.8000001e+01   4.3452418e+01
   1.8000001e+01   4.3452418e+01
   1.8000001e+01   4.3452418e+01
   1.8000001e+01   4.3452418e+01
   1.8000001e+01   4.3452418e+01
   1.8000001e+01   4.3452418e+01
   1.8000001e+01   4.3452418e+01
   1.9000000e+01   5.0913879e+01
   1.9000000e+01   5.0913879e+01
   1.9000000e+01   5.0913879e+01
   1.9000000e+01   5.0913879e+01
   1.9000000e+01   5.0913879e+01
   1.9000000e+01   5.0913879e+01
   1.9000000e+01   5.0913879e+01
   1.9000000e+01   5.0913879e+01
   1.9000000e+01   5.0913879e+01
   1.9000000e+01   5.0913879e+01
   1.9000000e+01   5.0913879e+01
   1.9000000e+01   5.0913879e+01
   1.9000000e+01   5.0913879e+01
   1.9000000e+01   5.0913879e+01
   1.9000000e+01   5.0913879e+01
   1.9000000e+01   5.0913879e+01
   1.9000000e+01   5.0913879e+01
   1.9000000e+01   5.0913879e+01
   1.9000000e+01   5.0913879e+01
   1.9000000e+01   5.0913879e+01
   1.9000000e+01   5.0913879e+01
   1.9000000e+01   5.0913879e+01
   1.9000000e+01   5.0913879e+01
   1.9000000e+01   5.0913879e+01
   1.9000000e+01   5.0913879e+01
   1.9000000e+01   5.0913879e+01
   1.9000000e+01   5.0913879e+01
   1.9000000e+01   5.0913879e+01
   1.9000000e+01   5.0913879e+01
   1.9000000e+01   5.0913879e+01
   1.9000000e+01   5.0913879e+01
   1.9000000e+01   5.0913879e+01
   1.9000000e+01   5.0913879e+01
   1.9000000e+01   5.0913879e+01
   1.9000000e+01   5.0913879e+01
   1.9000000e+01   5.0913879e+01
   1.9000000e+01   5.0913879e+01
   1.9000000e+01   5.0913879e+01
   1.9000000e+01   5.0913879e+01
   1.9000000e+01   5.0913879e+01
   1.9000000e+01   5.0913879e+01
   1.9000000e+01   5.0913879e+01
   1.9000000e+01   5.0913879e+01
   1.9000000e+01   5.0913879e+01
   1.9000000e+01   5.0913879e+01
   1.9000000e+01   5.0913879e+01
   1.9000000e+01   5.0913879e+01
   1.9000000e+01   5.0913879e+01
   1.9000000e+01   5.0913879e+01
   1.9000000e+01   5.0913879e+01
   1.9000000e+01   5.0913879e+01
   1.9000000e+01   5.0913879e+01
   1.9000000e+01   5.0913879e+01
   1.9000000e+01   5.0913879e+01
   1.9000000e+01   5.0913879e+01
   1.9000000e+01   5.0913879e+01
   1.9000000e+01   5.0913879e+01
   1.9000000e+01   5.0913879e+01
   1.9000000e+01   5.0913879e+01
   1.9000000e+01   5.0913879e+01
   1.9000000e+01   5.0913879e+01
   1.9000000e+01   5.0913879e+01
   1.9000000e+01   5.0913879e+01
   1.9000000e+01   5.0913879e+01
   1.9000000e+01   5.0913879e+01
   1.9000000e+01   5.0913879e+01
   1.9000000e+01   5.0913879e+01
   1.9000000e+01   5.0913879e+01
   1.9000000e+01   5.0913879e+01
   1.9000000e+01   5.0913879e+01
   1.9000000e+01   5.0913879e+01
   1.9000000e+01   5.0913879e+01
   1.9000000e+01   5.0913879e+01
   1.9000000e+01   5.0913879e+01
   1.9000000e+01   5.0913879e+01
   1.9000000e+01   5.0913879e+01
   1.9000000e+01   5.0913879e+01
   2.0000001e+01   5.9173537e+01
   2.0000001e+01   5.9173537e+01
   2.0000001e+01   5.9173537e+01
   2.0000001e+01   5.9173537e+01
   2.0000001e+01   5.9173537e+01
   2.0000001e+01   5.9173537e+01
   2.0000001e+01   5.9173537e+01
   2.0000001e+01   5.9173537e+01
   2.0000001e+01   5.9173537e+01
   2.0000001e+01   5.9173537e+01
   2.0000001e+01   5.9173537e+01
   2.0000001e+01   5.9173537e+01
   2.0000001e+01   5.9173537e+01
   2.0000001e+01   5.9173537e+01
   2.0000001e+01   5.9173537e+01
   2.0000001e+01   5.9173537e+01
   2.0000001e+01   5.9173537e+01
   2.0000001e+01   5.9173537e+01
   2.0000001e+01   5.9173537e+01
   2.0000001e+01   5.9173537e+01
   2.0000001e+01   5.9173537e+01
   2.0000001e+01   5.9173537e+01
   2.0000001e+01   5.9173537e+01
   2.0000001e+01   5.9173537e+01
   2.0000001e+01   5.9173537e+01
   2.0000001e+01   5.9173537e+01
   2.0000001e+01   5.9173537e+01
   2.0000001e+01   5.9173537e+01
   2.0000001e+01   5.9173537e+01
   2.0000001e+01   5.9173537e+01
   2.0000001e+01   5.9173537e+01
   2.0000001e+01   5.9173537e+01
   2.0000001e+01   5.9173537e+01
   2.0000001e+01   5.9173537e+01
   2.0000001e+01   5.9173537e+01
   2.0000001e+01   5.9173537e+01
   2.0000001e+01   5.9173537e+01
   2.0000001e+01   5.9173537e+01
   2.0000001e+01   5.9173537e+01
   2.0000001e+01   5.9173537e+01
   2.0000001e+01   5.9173537e+01
   2.0000001e+01   5.9173537e+01
   2.0000001e+01   5.9173537e+01
   2.0000001e+01   5.9173537e+01
   2.0000001e+01   5.9173537e+01
   2.0000001e+01   5.9173537e+01
   2.0000001e+01   5.9173537e+01
   2.0000001e+01   5.9173537e+01
   2.0000001e+01   5.9173537e+01
   2.0000001e+01   5.9173537e+01
   2.0000001e+01   5.9173537e+01
   2.0000001e+01   5.9173537e+01
   2.0000001e+01   5.9173537e+01
   2.0000001e+01   5.9173537e+01
   2.0000001e+01   5.9173537e+01
   2.0000001e+01   5.9173537e+01
   2.0000001e+01   5.9173537e+01
   2.0000001e+01   5.9173537e+01
   2.0000001e+01   5.9173537e+01
   2.0000001e+01   5.9173537e+01
   2.0000001e+01   5.9173537e+01
   2.0000001e+01   5.9173537e+01
   2.0000001e+01   5.9173537e+01
   2.0000001e+01   5.9173537e+01
   2.0000001e+01   5.9173537e+01
   2.0000001e+01   5.9173537e+01
   2.0000001e+01   5.9173537e+01
   2.0000001e+01   5.9173537e+01
   2.0000001e+01   5.9173537e+01
   2.0000001e+01   5.9173537e+01
   2.0000001e+01   5.9173537e+01
   2.0000001e+01   5.9173537e+01
   2.0000001e+01   5.9173537e+01
   2.0000001e+01   5.9173537e+01
   2.0000001e+01   5.9173537e+01
   2.0000001e+01   5.9173537e+01
   2.0000001e+01   5.9173537e+01
   2.0000001e+01   5.9173537e+01
   2.0999999e+01   6.8270414e+01
   2.0999999e+01   6.8270414e+01
   2.0999999e+01   6.8270414e+01
   2.0999999e+01   6.8270414e+01
   2.0999999e+01   6.8270414e+01
   2.0999999e+01   6.8270414e+01
   2.0999999e+01   6.8270414e+01
   2.0999999e+01   6.8270414e+01
   2.0999999e+01   6.8270414e+01
   2.0999999e+01   6.8270414e+01
   2.0999999e+01   6.8270414e+01
   2.0999999e+01   6.8270414e+01
   2.0999999e+01   6.8270414e+01
   2.0999999e+01   6.8270414e+01
   2.0999999e+01   6.8270414e+01
   2.0999999e+01   6.8270414e+01
   2.0999999e+01   6.8270414e+01
   2.0999999e+01   6.8270414e+01
   2.0999999e+01   6.8270414e+01
   2.0999999e+01   6.8270414e+01
   2.0999999e+01   6.8270414e+01
   2.0999999e+01   6.8270414e+01
   2.0999999e+01   6.8270414e+01
   2.0999999e+01   6.8270414e+01
   2.0999999e+01   6.8270414e+01
   2.0999999e+01   6.8270414e+01
   2.0999999e+01   6.8270414e+01
   2.0999999e+01   6.8270414e+01
   2.0999999e+01   6.8270414e+01
   2.0999999e+01   6.8270414e+01
   2.0999999e+01   6.8270414e+01
   2.0999999e+01   6.8270414e+01
   2.0999999e+01   6.8270414e+01
   2.0999999e+01   6.8270414e+01
   2.0999999e+01   6.8270414e+01
   2.0999999e+01   6.8270414e+01
   2.0999999e+01   6.8270414e+01
   2.0999999e+01   6.8270414e+01
   2.0999999e+01   6.8270414e+01
   2.0999999e+01   6.8270414e+01
   2.0999999e+01   6.8270414e+01
   2.0999999e+01   6.8270414e+01
   2.0999999e+01   6.8270414e+01
   2.0999999e+01   6.8270414e+01
   2.0999999e+01   6.8270414e+01
   2.0999999e+01   6.8270414e+01
   2.0999999e+01   6.8270414e+01
   2.0999999e+01   6.8270414e+01
   2.0999999e+01   6.8270414e+01
   2.0999999e+01   6.8270414e+01
   2.0999999e+01   6.8270414e+01
   2.0999999e+01   6.8270414e+01
   2.0999999e+01   6.8270414e+01
   2.0999999e+01   6.8270414e+01
   2.0999999e+01   6.8270414e+01
   2.0999999e+01   6.8270414e+01
   2.0999999e+01   6.8270414e+01
   2.0999999e+01   6.8270414e+01
   2.0999999e+01   6.8270414e+01
   2.0999999e+01   6.8270414e+01
   2.0999999e+01   6.8270414e+01
   2.0999999e+01   6.8270414e+01
   2.0999999e+01   6.8270414e+01
   2.0999999e+01   6.8270414e+01
   2.0999999e+01   6.8270414e+01
   2.0999999e+01   6.8270414e+01
   2.0999999e+01   6.8270414e+01
   2.0999999e+01   6.8270414e+01
   2.0999999e+01   6.8270414e+01
   2.0999999e+01   6.8270414e+01
   2.0999999e+01   6.8270414e+01
   2.0999999e+01   6.8270414e+01
   2.0999999e+01   6.8270414e+01
   2.0999999e+01   6.8270414e+01
   2.0999999e+01   6.8270414e+01
   2.0999999e+01   6.8270414e+01
   2.0999999e+01   6.8270414e+01
   2.0999999e+01   6.8270414e+01
   2.0999999e+01   6.8270414e+01
   2.0999999e+01   6.8270414e+01
   2.0999999e+01   6.8270414e+01
   2.0999999e+01   6.8270414e+01
   2.0999999e+01   6.8270414e+01
   2.0999999e+01   6.8270414e+01
   2.0999999e+01   6.8270414e+01
   2.0999999e+01   6.8270414e+01
   2.0999999e+01   6.8270414e+01
   2.0999999e+01   6.8270414e+01
   2.0999999e+01   6.8270414e+01
   2.0999999e+01   6.8270414e+01
   2.0999999e+01   6.8270414e+01
   2.0999999e+01   6.8270414e+01
   2.0999999e+01   6.8270414e+01
   2.0999999e+01   6.8270414e+01
   2.0999999e+01   6.8270414e+01
   2.0999999e+01   6.8270414e+01
   2.0999999e+01   6.8270414e+01
   2.0999999e+01   6.8270414e+01
   2.0999999e+01   6.8270414e+01
   2.0999999e+01   6.8270414e+01
   2.0999999e+01   6.8270414e+01
   2.0999999e+01   6.8270414e+01
   2.0999999e+01   6.8270414e+01
   2.0999999e+01   6.8270414e+01
   2.0999999e+01   6.8270414e+01
   2.0999999e+01   6.8270414e+01
   2.0999999e+01   6.8270414e+01
   2.0999999e+01   6.8270414e+01
   2.0999999e+01   6.8270414e+01
   2.0999999e+01   6.8270414e+01
   2.0999999e+01   6.8270414e+01
   2.0999999e+01   6.8270414e+01
   2.0999999e+01   6.8270414e+01
   2.0999999e+01   6.8270414e+01
   2.0999999e+01   6.8270414e+01
   2.0999999e+01   6.8270414e+01
   2.0999999e+01   6.8270414e+01
   2.0999999e+01   6.8270414e+01
   2.0999999e+01   6.8270414e+01
   2.0999999e+01   6.8270414e+01
   2.0999999e+01   6.8270414e+01
   2.0999999e+01   6.8270414e+01
   2.0999999e+01   6.8270414e+01
   2.0999999e+01   6.8270414e+01
   2.0999999e+01   6.8270414e+01
   2.0999999e+01   6.8270414e+01
   2.0999999e+01   6.8270414e+01
   2.0999999e+01   6.8270414e+01
   2.0999999e+01   6.8270414e+01
   2.0999999e+01   6.8270414e+01
   2.0999999e+01   6.8270414e+01
   2.0999999e+01   6.8270414e+01
   2.0999999e+01   6.8270414e+01
   2.0999999e+01   6.8270414e+01
   2.0999999e+01   6.8270414e+01
   2.0999999e+01   6.8270414e+01
   2.0999999e+01   6.8270414e+01
   2.0999999e+01   6.8270414e+01
   2.0999999e+01   6.8270414e+01
   2.0999999e+01   6.8270414e+01
   2.0999999e+01   6.8270414e+01
   2.0999999e+01   6.8270414e+01
   2.0999999e+01   6.8270414e+01
   2.0999999e+01   6.8270414e+01
   2.0999999e+01   6.8270414e+01
   2.0999999e+01   6.8270414e+01
   2.0999999e+01   6.8270414e+01
   2.0999999e+01   6.8270414e+01
   2.0999999e+01   6.8270414e+01
   2.0999999e+01   6.8270414e+01
   2.0999999e+01   6.8270414e+01
   2.0999999e+01   6.8270414e+01
   2.0999999e+01   6.8270414e+01
   2.0999999e+01   6.8270414e+01
   2.0999999e+01   6.8270414e+01
   2.0999999e+01   6.8270414e+01
   2.0999999e+01   6.8270414e+01
   2.0999999e+01   6.8270414e+01
   2.2000001e+01   7.8243462e+01
   2.2000001e+01   7.8243462e+01
   2.2000001e+01   7.8243462e+01
   2.2000001e+01   7.8243462e+01
   2.2000001e+01   7.8243462e+01
   2.2000001e+01   7.8243462e+01
   2.2000001e+01   7.8243462e+01
   2.2000001e+01   7.8243462e+01
   2.2000001e+01   7.8243462e+01
   2.2000001e+01   7.8243462e+01
   2.2000001e+01   7.8243462e+01
   2.2000001e+01   7.8243462e+01
   2.2000001e+01   7.8243462e+01
   2.2000001e+01   7.8243462e+01
   2.2000001e+01   7.8243462e+01
   2.2000001e+01   7.8243462e+01
   2.2000001e+01   7.8243462e+01
   2.2000001e+01   7.8243462e+01
   2.2000001e+01   7.8243462e+01
   2.2000001e+01   7.8243462e+01
   2.2000001e+01   7.8243462e+01
   2.2000001e+01   7.8243462e+01
   2.2000001e+01   7.8243462e+01
   2.2000001e+01   7.8243462e+01
   2.2000001e+01   7.8243462e+01
   2.2000001e+01   7.8243462e+01
   2.2000001e+01   7.8243462e+01
   2.2000001e+01   7.8243462e+01
   2.2000001e+01   7.8243462e+01
   2.2000001e+01   7.8243462e+01
   2.2000001e+01   7.8243462e+01
   2.2000001e+01   7.8243462e+01
   2.2000001e+01   7.8243462e+01
   2.2000001e+01   7.8243462e+01
   2.2000001e+01   7.8243462e+01
   2.2000001e+01   7.8243462e+01
   2.2000001e+01   7.8243462e+01
   2.2000001e+01   7.8243462e+01
   2.2000001e+01   7.8243462e+01
   2.2000001e+01   7.8243462e+01
   2.2000001e+01   7.8243462e+01
   2.2000001e+01   7.8243462e+01
   2.2000001e+01   7.8243462e+01
   2.2000001e+01   7.8243462e+01
   2.2000001e+01   7.8243462e+01
   2.2000001e+01   7.8243462e+01
   2.2000001e+01   7.8243462e+01
   2.2000001e+01   7.8243462e+01
   2.2000001e+01   7.8243462e+01
   2.2000001e+01   7.8243462e+01
   2.2000001e+01   7.8243462e+01
   2.2000001e+01   7.8243462e+01
   2.2000001e+01   7.8243462e+01
   2.2000001e+01   7.8243462e+01
   2.2000001e+01   7.8243462e+01
   2.2000001e+01   7.8243462e+01
   2.2000001e+01   7.8243462e+01
   2.2000001e+01   7.8243462e+01
   2.2000001e+01   7.8243462e+01
   2.2000001e+01   7.8243462e+01
   2.2000001e+01   7.8243462e+01
   2.2000001e+01   7.8243462e+01
   2.2000001e+01   7.8243462e+01
   2.2000001e+01   7.8243462e+01
   2.2000001e+01   7.8243462e+01
   2.2000001e+01   7.8243462e+01
   2.2000001e+01   7.8243462e+01
   2.2000001e+01   7.8243462e+01
   2.2000001e+01   7.8243462e+01
   2.2000001e+01   7.8243462e+01
   2.2000001e+01   7.8243462e+01
   2.2000001e+01   7.8243462e+01
   2.2000001e+01   7.8243462e+01
   2.2000001e+01   7.8243462e+01
   2.2000001e+01   7.8243462e+01
   2.2000001e+01   7.8243462e+01
   2.2000001e+01   7.8243462e+01
   2.2000001e+01   7.8243462e+01
   2.2000001e+01   7.8243462e+01
   2.2000001e+01   7.8243462e+01
   2.2000001e+01   7.8243462e+01
   2.2000001e+01   7.8243462e+01
   2.2000001e+01   7.8243462e+01
   2.2000001e+01   7.8243462e+01
   2.2000001e+01   7.8243462e+01
   2.2000001e+01   7.8243462e+01
   2.2000001e+01   7.8243462e+01
   2.2000001e+01   7.8243462e+01
   2.2000001e+01   7.8243462e+01
   2.2000001e+01   7.8243462e+01
   2.2000001e+01   7.8243462e+01
   2.2000001e+01   7.8243462e+01
   2.2000001e+01   7.8243462e+01
   2.2000001e+01   7.8243462e+01
   2.2000001e+01   7.8243462e+01
   2.2000001e+01   7.8243462e+01
   2.2000001e+01   7.8243462e+01
   2.2000001e+01   7.8243462e+01
   2.2000001e+01   7.8243462e+01
   2.2000001e+01   7.8243462e+01
   2.2000001e+01   7.8243462e+01
   2.2000001e+01   7.8243462e+01
   2.2000001e+01   7.8243462e+01
   2.2000001e+01   7.8243462e+01
   2.2000001e+01   7.8243462e+01
   2.2000001e+01   7.8243462e+01
   2.2000001e+01   7.8243462e+01
   2.2000001e+01   7.8243462e+01
   2.2000001e+01   7.8243462e+01
   2.2000001e+01   7.8243462e+01
   2.2000001e+01   7.8243462e+01
   2.2000001e+01   7.8243462e+01
   2.2000001e+01   7.8243462e+01
   2.2000001e+01   7.8243462e+01
   2.2000001e+01   7.8243462e+01
   2.2000001e+01   7.8243462e+01
   2.2000001e+01   7.8243462e+01
   2.2000001e+01   7.8243462e+01
   2.2000001e+01   7.8243462e+01
   2.2000001e+01   7.8243462e+01
   2.2000001e+01   7.8243462e+01
   2.2000001e+01   7.8243462e+01
   2.2000001e+01   7.8243462e+01
   2.2000001e+01   7.8243462e+01
   2.2000001e+01   7.8243462e+01
   2.2000001e+01   7.8243462e+01
   2.2000001e+01   7.8243462e+01
   2.2000001e+01   7.8243462e+01
   2.2000001e+01   7.8243462e+01
   2.2000001e+01   7.8243462e+01
   2.2000001e+01   7.8243462e+01
   2.2000001e+01   7.8243462e+01
   2.2000001e+01   7.8243462e+01
   2.2000001e+01   7.8243462e+01
   2.2000001e+01   7.8243462e+01
   2.2000001e+01   7.8243462e+01
   2.2000001e+01   7.8243462e+01
   2.2000001e+01   7.8243462e+01
   2.2000001e+01   7.8243462e+01
   2.2000001e+01   7.8243462e+01
   2.2000001e+01   7.8243462e+01
   2.2000001e+01   7.8243462e+01
   2.2000001e+01   7.8243462e+01
   2.2000001e+01   7.8243462e+01
   2.2000001e+01   7.8243462e+01
   2.2000001e+01   7.8243462e+01
   2.2000001e+01   7.8243462e+01
   2.2000001e+01   7.8243462e+01
   2.2000001e+01   7.8243462e+01
   2.2000001e+01   7.8243462e+01
   2.2000001e+01   7.8243462e+01
   2.2000001e+01   7.8243462e+01
   2.2000001e+01   7.8243462e+01
   2.2000001e+01   7.8243462e+01
   2.2000001e+01   7.8243462e+01
   2.2000001e+01   7.8243462e+01
   2.2000001e+01   7.8243462e+01
   2.2000001e+01   7.8243462e+01
   2.2000001e+01   7.8243462e+01
   2.2000001e+01   7.8243462e+01
   2.2000001e+01   7.8243462e+01
   2.2000001e+01   7.8243462e+01
   2.2000001e+01   7.8243462e+01
   2.2000001e+01   7.8243462e+01
   2.2000001e+01   7.8243462e+01
   2.2000001e+01   7.8243462e+01
   2.2000001e+01   7.8243462e+01
   2.2000001e+01   7.8243462e+01
   2.2000001e+01   7.8243462e+01
   2.2000001e+01   7.8243462e+01
   2.2000001e+01   7.8243462e+01
   2.2000001e+01   7.8243462e+01
   2.2000001e+01   7.8243462e+01
   2.2000001e+01   7.8243462e+01
   2.2000001e+01   7.8243462e+01
   2.2000001e+01   7.8243462e+01
   2.2000001e+01   7.8243462e+01
   2.2000001e+01   7.8243462e+01
   2.2000001e+01   7.8243462e+01
   2.2000001e+01   7.8243462e+01
   2.2000001e+01   7.8243462e+01
   2.2000001e+01   7.8243462e+01
   2.2000001e+01   7.8243462e+01
   2.2000001e+01   7.8243462e+01
   2.2000001e+01   7.8243462e+01
   2.2000001e+01   7.8243462e+01
   2.2000001e+01   7.8243462e+01
   2.2000001e+01   7.8243462e+01
   2.2000001e+01   7.8243462e+01
   2.2000001e+01   7.8243462e+01
   2.2000001e+01   7.8243462e+01
   2.2000001e+01   7.8243462e+01
   2.2000001e+01   7.8243462e+01
   2.2000001e+01   7.8243462e+01
   2.2000001e+01   7.8243462e+01
   2.2000001e+01   7.8243462e+01
   2.2000001e+01   7.8243462e+01
   2.2000001e+01   7.8243462e+01
   2.2000001e+01   7.8243462e+01
   2.2000001e+01   7.8243462e+01
   2.2000001e+01   7.8243462e+01
   2.2000001e+01   7.8243462e+01
   2.2000001e+01   7.8243462e+01
   2.2000001e+01   7.8243462e+01
   2.2000001e+01   7.8243462e+01
   2.2000001e+01   7.8243462e+01
   2.2000001e+01   7.8243462e+01
   2.2000001e+01   7.8243462e+01
   2.2000001e+01   7.8243462e+01
   2.2000001e+01   7.8243462e+01
   2.2000001e+01   7.8243462e+01
   2.2000001e+01   7.8243462e+01
   2.2000001e+01   7.8243462e+01
   2.2000001e+01   7.8243462e+01
   2.2000001e+01   7.8243462e+01
   2.2000001e+01   7.8243462e+01
   2.2000001e+01   7.8243462e+01
   2.2000001e+01   7.8243462e+01
   2.2000001e+01   7.8243462e+01
   2.2000001e+01   7.8243462e+01
   2.2000001e+01   7.8243462e+01
   2.2000001e+01   7.8243462e+01
   2.2000001e+01   7.8243462e+01
   2.2000001e+01   7.8243462e+01
   2.2000001e+01   7.8243462e+01
   2.2000001e+01   7.8243462e+01
   2.2000001e+01   7.8243462e+01
   2.2000001e+01   7.8243462e+01
   2.2000001e+01   7.8243462e+01
   2.2000001e+01   7.8243462e+01
   2.2000001e+01   7.8243462e+01
   2.2000001e+01   7.8243462e+01
   2.2000001e+01   7.8243462e+01
   2.2000001e+01   7.8243462e+01
   2.2000001e+01   7.8243462e+01
   2.2000001e+01   7.8243462e+01
   2.2000001e+01   7.8243462e+01
   2.2000001e+01   7.8243462e+01
   2.2000001e+01   7.8243462e+01
   2.2000001e+01   7.8243462e+01
   2.2000001e+01   7.8243462e+01
   2.2000001e+01   7.8243462e+01
   2.3000000e+01   8.9131396e+01
   2.3000000e+01   8.9131396e+01
   2.3000000e+01   8.9131396e+01
   2.3000000e+01   8.9131396e+01
   2.3000000e+01   8.9131396e+01
   2.3000000e+01   8.9131396e+01
   2.3000000e+01   8.9131396e+01
   2.3000000e+01   8.9131396e+01
   2.3000000e+01   8.9131396e+01
   2.3000000e+01   8.9131396e+01
   2.3000000e+01   8.9131396e+01
   2.3000000e+01   8.9131396e+01
   2.3000000e+01   8.9131396e+01
   2.3000000e+01   8.9131396e+01
   2.3000000e+01   8.9131396e+01
   2.3000000e+01   8.9131396e+01
   2.3000000e+01   8.9131396e+01
   2.3000000e+01   8.9131396e+01
   2.3000000e+01   8.9131396e+01
   2.3000000e+01   8.9131396e+01
   2.3000000e+01   8.9131396e+01
   2.3000000e+01   8.9131396e+01
   2.3000000e+01   8.9131396e+01
   2.3000000e+01   8.9131396e+01
   2.3000000e+01   8.9131396e+01
   2.3000000e+01   8.9131396e+01
   2.3000000e+01   8.9131396e+01
   2.3000000e+01   8.9131396e+01
   2.3000000e+01   8.9131396e+01
   2.3000000e+01   8.9131396e+01
   2.3000000e+01   8.9131396e+01
   2.3000000e+01   8.9131396e+01
   2.3000000e+01   8.9131396e+01
   2.3000000e+01   8.9131396e+01
   2.3000000e+01   8.9131396e+01
   2.3000000e+01   8.9131396e+01
   2.3000000e+01   8.9131396e+01
   2.3000000e+01   8.9131396e+01
   2.3000000e+01   8.9131396e+01
   2.3000000e+01   8.9131396e+01
   2.3000000e+01   8.9131396e+01
   2.3000000e+01   8.9131396e+01
   2.3000000e+01   8.9131396e+01
   2.3000000e+01   8.9131396e+01
   2.3000000e+01   8.9131396e+01
   2.3000000e+01   8.9131396e+01
   2.3000000e+01   8.9131396e+01
   2.3000000e+01   8.9131396e+01
   2.3000000e+01   8.9131396e+01
   2.3000000e+01   8.9131396e+01
   2.3000000e+01   8.9131396e+01
   2.3000000e+01   8.9131396e+01
   2.3000000e+01   8.9131396e+01
   2.3000000e+01   8.9131396e+01
   2.3000000e+01   8.9131396e+01
   2.3000000e+01   8.9131396e+01
   2.3000000e+01   8.9131396e+01
   2.3000000e+01   8.9131396e+01
   2.3000000e+01   8.9131396e+01
   2.3000000e+01   8.9131396e+01
   2.3000000e+01   8.9131396e+01
   2.3000000e+01   8.9131396e+01
   2.3000000e+01   8.9131396e+01
   2.3000000e+01   8.9131396e+01
   2.3000000e+01   8.9131396e+01
   2.3000000e+01   8.9131396e+01
   2.3000000e+01   8.9131396e+01
   2.3000000e+01   8.9131396e+01
   2.3000000e+01   8.9131396e+01
   2.3000000e+01   8.9131396e+01
   2.3000000e+01   8.9131396e+01
   2.3000000e+01   8.9131396e+01
   2.3000000e+01   8.9131396e+01
   2.3000000e+01   8.9131396e+01
   2.3000000e+01   8.9131396e+01
   2.3000000e+01   8.9131396e+01
   2.3000000e+01   8.9131396e+01
   2.3000000e+01   8.9131396e+01
   2.3000000e+01   8.9131396e+01
   2.3000000e+01   8.9131396e+01
   2.3000000e+01   8.9131396e+01
   2.3000000e+01   8.9131396e+01
   2.3000000e+01   8.9131396e+01
   2.3000000e+01   8.9131396e+01
   2.3000000e+01   8.9131396e+01
   2.3000000e+01   8.9131396e+01
   2.3000000e+01   8.9131396e+01
   2.3000000e+01   8.9131396e+01
   2.3000000e+01   8.9131396e+01
   2.3000000e+01   8.9131396e+01
   2.3000000e+01   8.9131396e+01
   2.3000000e+01   8.9131396e+01
   2.3000000e+01   8.9131396e+01
   2.3000000e+01   8.9131396e+01
   2.3000000e+01   8.9131396e+01
   2.3000000e+01   8.9131396e+01
   2.3000000e+01   8.9131396e+01
   2.3000000e+01   8.9131396e+01
   2.3000000e+01   8.9131396e+01
   2.3000000e+01   8.9131396e+01
   2.3000000e+01   8.9131396e+01
   2.3000000e+01   8.9131396e+01
   2.3000000e+01   8.9131396e+01
   2.3000000e+01   8.9131396e+01
   2.3000000e+01   8.9131396e+01
   2.3000000e+01   8.9131396e+01
   2.3000000e+01   8.9131396e+01
   2.3000000e+01   8.9131396e+01
   2.3000000e+01   8.9131396e+01
   2.3000000e+01   8.9131396e+01
   2.3000000e+01   8.9131396e+01
   2.3000000e+01   8.9131396e+01
   2.3000000e+01   8.9131396e+01
   2.3000000e+01   8.9131396e+01
   2.3000000e+01   8.9131396e+01
   2.3000000e+01   8.9131396e+01
   2.3000000e+01   8.9131396e+01
   2.3000000e+01   8.9131396e+01
   2.3000000e+01   8.9131396e+01
   2.3000000e+01   8.9131396e+01
   2.3000000e+01   8.9131396e+01
   2.3000000e+01   8.9131396e+01
   2.3000000e+01   8.9131396e+01
   2.3000000e+01   8.9131396e+01
   2.3000000e+01   8.9131396e+01
   2.3000000e+01   8.9131396e+01
   2.3000000e+01   8.9131396e+01
   2.3000000e+01   8.9131396e+01
   2.3000000e+01   8.9131396e+01
   2.3000000e+01   8.9131396e+01
   2.3000000e+01   8.9131396e+01
   2.3000000e+01   8.9131396e+01
   2.3000000e+01   8.9131396e+01
   2.3000000e+01   8.9131396e+01
   2.3000000e+01   8.9131396e+01
   2.3000000e+01   8.9131396e+01
   2.3000000e+01   8.9131396e+01
   2.3000000e+01   8.9131396e+01
   2.3000000e+01   8.9131396e+01
   2.3000000e+01   8.9131396e+01
   2.3000000e+01   8.9131396e+01
   2.3000000e+01   8.9131396e+01
   2.3000000e+01   8.9131396e+01
   2.3000000e+01   8.9131396e+01
   2.3000000e+01   8.9131396e+01
   2.3000000e+01   8.9131396e+01
   2.3000000e+01   8.9131396e+01
   2.3000000e+01   8.9131396e+01
   2.3000000e+01   8.9131396e+01
   2.3000000e+01   8.9131396e+01
   2.3000000e+01   8.9131396e+01
   2.3000000e+01   8.9131396e+01
   2.3000000e+01   8.9131396e+01
   2.3000000e+01   8.9131396e+01
   2.3000000e+01   8.9131396e+01
   2.3000000e+01   8.9131396e+01
   2.3000000e+01   8.9131396e+01
   2.3000000e+01   8.9131396e+01
   2.3000000e+01   8.9131396e+01
   2.3000000e+01   8.9131396e+01
   2.3000000e+01   8.9131396e+01
   2.3000000e+01   8.9131396e+01
   2.3000000e+01   8.9131396e+01
   2.3000000e+01   8.9131396e+01
   2.3000000e+01   8.9131396e+01
   2.3000000e+01   8.9131396e+01
   2.3000000e+01   8.9131396e+01
   2.3000000e+01   8.9131396e+01
   2.3000000e+01   8.9131396e+01
   2.3000000e+01   8.9131396e+01
   2.3000000e+01   8.9131396e+01
   2.3000000e+01   8.9131396e+01
   2.3000000e+01   8.9131396e+01
   2.3000000e+01   8.9131396e+01
   2.3000000e+01   8.9131396e+01
   2.3000000e+01   8.9131396e+01
   2.3000000e+01   8.9131396e+01
   2.3000000e+01   8.9131396e+01
   2.3000000e+01   8.9131396e+01
   2.3000000e+01   8.9131396e+01
   2.3000000e+01   8.9131396e+01
   2.3000000e+01   8.9131396e+01
   2.3000000e+01   8.9131396e+01
   2.3000000e+01   8.9131396e+01
   2.3000000e+01   8.9131396e+01
   2.3000000e+01   8.9131396e+01
   2.3000000e+01   8.9131396e+01
   2.3000000e+01   8.9131396e+01
   2.3000000e+01   8.9131396e+01
   2.3000000e+01   8.9131396e+01
   2.3000000e+01   8.9131396e+01
   2.3000000e+01   8.9131396e+01
   2.3000000e+01   8.9131396e+01
   2.3000000e+01   8.9131396e+01
   2.3000000e+01   8.9131396e+01
   2.3000000e+01   8.9131396e+01
   2.3000000e+01   8.9131396e+01
   2.3000000e+01   8.9131396e+01
   2.3000000e+01   8.9131396e+01
   2.3000000e+01   8.9131396e+01
   2.3000000e+01   8.9131396e+01
   2.3000000e+01   8.9131396e+01
   2.3000000e+01   8.9131396e+01
   2.3000000e+01   8.9131396e+01
   2.3000000e+01   8.9131396e+01
   2.3000000e+01   8.9131396e+01
   2.3000000e+01   8.9131396e+01
   2.3000000e+01   8.9131396e+01
   2.3000000e+01   8.9131396e+01
   2.3000000e+01   8.9131396e+01
   2.3000000e+01   8.9131396e+01
   2.3000000e+01   8.9131396e+01
   2.3000000e+01   8.9131396e+01
   2.3000000e+01   8.9131396e+01
   2.3000000e+01   8.9131396e+01
   2.3000000e+01   8.9131396e+01
   2.3000000e+01   8.9131396e+01
   2.3000000e+01   8.9131396e+01
   2.3000000e+01   8.9131396e+01
   2.3000000e+01   8.9131396e+01
   2.3000000e+01   8.9131396e+01
   2.3000000e+01   8.9131396e+01
   2.3000000e+01   8.9131396e+01
   2.3000000e+01   8.9131396e+01
   2.3000000e+01   8.9131396e+01
   2.3000000e+01   8.9131396e+01
   2.3000000e+01   8.9131396e+01
   2.3000000e+01   8.9131396e+01
   2.3000000e+01   8.9131396e+01
   2.3000000e+01   8.9131396e+01
   2.3000000e+01   8.9131396e+01
   2.3000000e+01   8.9131396e+01
   2.3000000e+01   8.9131396e+01
   2.3000000e+01   8.9131396e+01
   2.3000000e+01   8.9131396e+01
   2.3000000e+01   8.9131396e+01
   2.3000000e+01   8.9131396e+01
   2.3000000e+01   8.9131396e+01
   2.3000000e+01   8.9131396e+01
   2.3000000e+01   8.9131396e+01
   2.3000000e+01   8.9131396e+01
   2.3000000e+01   8.9131396e+01
   2.3000000e+01   8.9131396e+01
   2.3000000e+01   8.9131396e+01
   2.3000000e+01   8.9131396e+01
   2.3000000e+01   8.9131396e+01
   2.3000000e+01   8.9131396e+01
   2.3000000e+01   8.9131396e+01
   2.3000000e+01   8.9131396e+01
   2.3000000e+01   8.9131396e+01
   2.3000000e+01   8.9131396e+01
   2.3000000e+01   8.9131396e+01
   2.3000000e+01   8.9131396e+01
   2.3000000e+01   8.9131396e+01
   2.3000000e+01   8.9131396e+01
   2.3000000e+01   8.9131396e+01
   2.3000000e+01   8.9131396e+01
   2.3000000e+01   8.9131396e+01
   2.3000000e+01   8.9131396e+01
   2.3000000e+01   8.9131396e+01
   2.3000000e+01   8.9131396e+01
   2.3000000e+01   8.9131396e+01
   2.3000000e+01   8.9131396e+01
   2.3000000e+01   8.9131396e+01
   2.3000000e+01   8.9131396e+01
   2.3000000e+01   8.9131396e+01
   2.3000000e+01   8.9131396e+01
   2.3000000e+01   8.9131396e+01
   2.3000000e+01   8.9131396e+01
   2.3000000e+01   8.9131396e+01
   2.3000000e+01   8.9131396e+01
   2.3000000e+01   8.9131396e+01
   2.3000000e+01   8.9131396e+01
   2.3000000e+01   8.9131396e+01
   2.3000000e+01   8.9131396e+01
   2.3000000e+01   8.9131396e+01
   2.3000000e+01   8.9131396e+01
   2.3000000e+01   8.9131396e+01
   2.3000000e+01   8.9131396e+01
   2.3000000e+01   8.9131396e+01
   2.3000000e+01   8.9131396e+01
   2.3000000e+01   8.9131396e+01
   2.3000000e+01   8.9131396e+01
   2.3000000e+01   8.9131396e+01
   2.3000000e+01   8.9131396e+01
   2.3000000e+01   8.9131396e+01
   2.3000000e+01   8.9131396e+01
   2.3000000e+01   8.9131396e+01
   2.3000000e+01   8.9131396e+01
   2.3000000e+01   8.9131396e+01
   2.3000000e+01   8.9131396e+01
   2.3000000e+01   8.9131396e+01
   2.3000000e+01   8.9131396e+01
   2.3000000e+01   8.9131396e+01
   2.3000000e+01   8.9131396e+01
   2.3000000e+01   8.9131396e+01
   2.3000000e+01   8.9131396e+01
   2.3000000e+01   8.9131396e+01
   2.3000000e+01   8.9131396e+01
   2.3000000e+01   8.9131396e+01
   2.3000000e+01   8.9131396e+01
   2.3000000e+01   8.9131396e+01
   2.3000000e+01   8.9131396e+01
   2.3000000e+01   8.9131396e+01
   2.3000000e+01   8.9131396e+01
   2.3000000e+01   8.9131396e+01
   2.3000000e+01   8.9131396e+01
   2.3000000e+01   8.9131396e+01
   2.3000000e+01   8.9131396e+01
   2.3000000e+01   8.9131396e+01
   2.3000000e+01   8.9131396e+01
   2.3000000e+01   8.9131396e+01
   2.3000000e+01   8.9131396e+01
   2.3000000e+01   8.9131396e+01
   2.3000000e+01   8.9131396e+01
   2.3000000e+01   8.9131396e+01
   2.3000000e+01   8.9131396e+01
   2.3000000e+01   8.9131396e+01
   2.3000000e+01   8.9131396e+01
   2.3000000e+01   8.9131396e+01
   2.3000000e+01   8.9131396e+01
   2.3000000e+01   8.9131396e+01
   2.3000000e+01   8.9131396e+01
   2.3000000e+01   8.9131396e+01
   2.3000000e+01   8.9131396e+01
   2.3000000e+01   8.9131396e+01
   2.3000000e+01   8.9131396e+01
   2.3000000e+01   8.9131396e+01
   2.3000000e+01   8.9131396e+01
   2.3000000e+01   8.9131396e+01
   2.3000000e+01   8.9131396e+01
   2.3000000e+01   8.9131396e+01
   2.3000000e+01   8.9131396e+01
   2.3000000e+01   8.9131396e+01
   2.3000000e+01   8.9131396e+01
   2.3000000e+01   8.9131396e+01
   2.3000000e+01   8.9131396e+01
   2.3000000e+01   8.9131396e+01
   2.3000000e+01   8.9131396e+01
   2.3000000e+01   8.9131396e+01
   2.3000000e+01   8.9131396e+01
   2.3000000e+01   8.9131396e+01
   2.3000000e+01   8.9131396e+01
   2.3000000e+01   8.9131396e+01
   2.3000000e+01   8.9131396e+01
   2.3000000e+01   8.9131396e+01
   2.3000000e+01   8.9131396e+01
   2.3000000e+01   8.9131396e+01
   2.3000000e+01   8.9131396e+01
   2.3000000e+01   8.9131396e+01
   2.3000000e+01   8.9131396e+01
   2.3000000e+01   8.9131396e+01
   2.3000000e+01   8.9131396e+01
   2.3000000e+01   8.9131396e+01
   2.3000000e+01   8.9131396e+01
   2.3000000e+01   8.9131396e+01
   2.3000000e+01   8.9131396e+01
   2.3000000e+01   8.9131396e+01
   2.3000000e+01   8.9131396e+01
   2.3999999e+01   1.0097292e+02
   2.3999999e+01   1.0097292e+02
   2.3999999e+01   1.0097292e+02
   2.3999999e+01   1.0097292e+02
   2.3999999e+01   1.0097292e+02
   2.3999999e+01   1.0097292e+02
   2.3999999e+01   1.0097292e+02
   2.3999999e+01   1.0097292e+02
   2.3999999e+01   1.0097292e+02
   2.3999999e+01   1.0097292e+02
   2.3999999e+01   1.0097292e+02
   2.3999999e+01   1.0097292e+02
   2.3999999e+01   1.0097292e+02
   2.3999999e+01   1.0097292e+02
   2.3999999e+01   1.0097292e+02
   2.3999999e+01   1.0097292e+02
   2.3999999e+01   1.0097292e+02
   2.3999999e+01   1.0097292e+02
   2.3999999e+01   1.0097292e+02
   2.3999999e+01   1.0097292e+02
   2.3999999e+01   1.0097292e+02
   2.3999999e+01   1.0097292e+02
   2.3999999e+01   1.0097292e+02
   2.3999999e+01   1.0097292e+02
   2.3999999e+01   1.0097292e+02
   2.3999999e+01   1.0097292e+02
   2.3999999e+01   1.0097292e+02
   2.3999999e+01   1.0097292e+02
   2.3999999e+01   1.0097292e+02
   2.3999999e+01   1.0097292e+02
   2.3999999e+01   1.0097292e+02
   2.3999999e+01   1.0097292e+02
   2.3999999e+01   1.0097292e+02
   2.3999999e+01   1.0097292e+02
   2.3999999e+01   1.0097292e+02
   2.3999999e+01   1.0097292e+02
   2.3999999e+01   1.0097292e+02
   2.3999999e+01   1.0097292e+02
   2.3999999e+01   1.0097292e+02
   2.3999999e+01   1.0097292e+02
   2.3999999e+01   1.0097292e+02
   2.3999999e+01   1.0097292e+02
   2.3999999e+01   1.0097292e+02
   2.3999999e+01   1.0097292e+02
   2.3999999e+01   1.0097292e+02
   2.3999999e+01   1.0097292e+02
   2.3999999e+01   1.0097292e+02
   2.3999999e+01   1.0097292e+02
   2.3999999e+01   1.0097292e+02
   2.3999999e+01   1.0097292e+02
   2.3999999e+01   1.0097292e+02
   2.3999999e+01   1.0097292e+02
   2.3999999e+01   1.0097292e+02
   2.3999999e+01   1.0097292e+02
   2.3999999e+01   1.0097292e+02
   2.3999999e+01   1.0097292e+02
   2.3999999e+01   1.0097292e+02
   2.3999999e+01   1.0097292e+02
   2.3999999e+01   1.0097292e+02
   2.3999999e+01   1.0097292e+02
   2.3999999e+01   1.0097292e+02
   2.3999999e+01   1.0097292e+02
   2.3999999e+01   1.0097292e+02
   2.3999999e+01   1.0097292e+02
   2.3999999e+01   1.0097292e+02
   2.3999999e+01   1.0097292e+02
   2.3999999e+01   1.0097292e+02
   2.3999999e+01   1.0097292e+02
   2.3999999e+01   1.0097292e+02
   2.3999999e+01   1.0097292e+02
   2.3999999e+01   1.0097292e+02
   2.3999999e+01   1.0097292e+02
   2.3999999e+01   1.0097292e+02
   2.3999999e+01   1.0097292e+02
   2.3999999e+01   1.0097292e+02
   2.3999999e+01   1.0097292e+02
   2.3999999e+01   1.0097292e+02
   2.3999999e+01   1.0097292e+02
   2.3999999e+01   1.0097292e+02
   2.3999999e+01   1.0097292e+02
   2.3999999e+01   1.0097292e+02
   2.3999999e+01   1.0097292e+02
   2.3999999e+01   1.0097292e+02
   2.3999999e+01   1.0097292e+02
   2.3999999e+01   1.0097292e+02
   2.3999999e+01   1.0097292e+02
   2.3999999e+01   1.0097292e+02
   2.3999999e+01   1.0097292e+02
   2.3999999e+01   1.0097292e+02
   2.3999999e+01   1.0097292e+02
   2.3999999e+01   1.0097292e+02
   2.3999999e+01   1.0097292e+02
   2.3999999e+01   1.0097292e+02
   2.3999999e+01   1.0097292e+02
   2.3999999e+01   1.0097292e+02
   2.3999999e+01   1.0097292e+02
   2.3999999e+01   1.0097292e+02
   2.3999999e+01   1.0097292e+02
   2.3999999e+01   1.0097292e+02
   2.3999999e+01   1.0097292e+02
   2.3999999e+01   1.0097292e+02
   2.3999999e+01   1.0097292e+02
   2.3999999e+01   1.0097292e+02
   2.3999999e+01   1.0097292e+02
   2.3999999e+01   1.0097292e+02
   2.3999999e+01   1.0097292e+02
   2.3999999e+01   1.0097292e+02
   2.3999999e+01   1.0097292e+02
   2.3999999e+01   1.0097292e+02
   2.3999999e+01   1.0097292e+02
   2.3999999e+01   1.0097292e+02
   2.3999999e+01   1.0097292e+02
   2.3999999e+01   1.0097292e+02
   2.3999999e+01   1.0097292e+02
   2.3999999e+01   1.0097292e+02
   2.3999999e+01   1.0097292e+02
   2.3999999e+01   1.0097292e+02
   2.3999999e+01   1.0097292e+02
   2.3999999e+01   1.0097292e+02
   2.3999999e+01   1.0097292e+02
   2.3999999e+01   1.0097292e+02
   2.3999999e+01   1.0097292e+02
   2.3999999e+01   1.0097292e+02
   2.3999999e+01   1.0097292e+02
   2.3999999e+01   1.0097292e+02
   2.3999999e+01   1.0097292e+02
   2.3999999e+01   1.0097292e+02
   2.3999999e+01   1.0097292e+02
   2.3999999e+01   1.0097292e+02
   2.3999999e+01   1.0097292e+02
   2.3999999e+01   1.0097292e+02
   2.3999999e+01   1.0097292e+02
   2.3999999e+01   1.0097292e+02
   2.3999999e+01   1.0097292e+02
   2.3999999e+01   1.0097292e+02
   2.3999999e+01   1.0097292e+02
   2.3999999e+01   1.0097292e+02
   2.3999999e+01   1.0097292e+02
   2.3999999e+01   1.0097292e+02
   2.3999999e+01   1.0097292e+02
   2.3999999e+01   1.0097292e+02
   2.3999999e+01   1.0097292e+02
   2.3999999e+01   1.0097292e+02
   2.3999999e+01   1.0097292e+02
   2.3999999e+01   1.0097292e+02
   2.3999999e+01   1.0097292e+02
   2.3999999e+01   1.0097292e+02
   2.3999999e+01   1.0097292e+02
   2.3999999e+01   1.0097292e+02
   2.3999999e+01   1.0097292e+02
   2.3999999e+01   1.0097292e+02
   2.3999999e+01   1.0097292e+02
   2.3999999e+01   1.0097292e+02
   2.3999999e+01   1.0097292e+02
   2.3999999e+01   1.0097292e+02
   2.3999999e+01   1.0097292e+02
   2.3999999e+01   1.0097292e+02
   2.3999999e+01   1.0097292e+02
   2.3999999e+01   1.0097292e+02
   2.3999999e+01   1.0097292e+02
   2.3999999e+01   1.0097292e+02
   2.3999999e+01   1.0097292e+02
   2.3999999e+01   1.0097292e+02
   2.3999999e+01   1.0097292e+02
   2.3999999e+01   1.0097292e+02
   2.3999999e+01   1.0097292e+02
   2.3999999e+01   1.0097292e+02
   2.3999999e+01   1.0097292e+02
   2.3999999e+01   1.0097292e+02
   2.3999999e+01   1.0097292e+02
   2.3999999e+01   1.0097292e+02
   2.3999999e+01   1.0097292e+02
   2.3999999e+01   1.0097292e+02
   2.3999999e+01   1.0097292e+02
   2.3999999e+01   1.0097292e+02
   2.3999999e+01   1.0097292e+02
   2.3999999e+01   1.0097292e+02
   2.3999999e+01   1.0097292e+02
   2.3999999e+01   1.0097292e+02
   2.3999999e+01   1.0097292e+02
   2.3999999e+01   1.0097292e+02
   2.3999999e+01   1.0097292e+02
   2.3999999e+01   1.0097292e+02
   2.3999999e+01   1.0097292e+02
   2.3999999e+01   1.0097292e+02
   2.3999999e+01   1.0097292e+02
   2.3999999e+01   1.0097292e+02
   2.3999999e+01   1.0097292e+02
   2.3999999e+01   1.0097292e+02
   2.3999999e+01   1.0097292e+02
   2.3999999e+01   1.0097292e+02
   2.3999999e+01   1.0097292e+02
   2.3999999e+01   1.0097292e+02
   2.3999999e+01   1.0097292e+02
   2.3999999e+01   1.0097292e+02
   2.3999999e+01   1.0097292e+02
   2.3999999e+01   1.0097292e+02
   2.3999999e+01   1.0097292e+02
   2.3999999e+01   1.0097292e+02
   2.3999999e+01   1.0097292e+02
   2.3999999e+01   1.0097292e+02
   2.3999999e+01   1.0097292e+02
   2.3999999e+01   1.0097292e+02
   2.3999999e+01   1.0097292e+02
   2.3999999e+01   1.0097292e+02
   2.3999999e+01   1.0097292e+02
   2.3999999e+01   1.0097292e+02
   2.3999999e+01   1.0097292e+02
   2.3999999e+01   1.0097292e+02
   2.3999999e+01   1.0097292e+02
   2.3999999e+01   1.0097292e+02
   2.3999999e+01   1.0097292e+02
   2.3999999e+01   1.0097292e+02
   2.3999999e+01   1.0097292e+02
   2.3999999e+01   1.0097292e+02
   2.3999999e+01   1.0097292e+02
   2.3999999e+01   1.0097292e+02
   2.3999999e+01   1.0097292e+02
   2.3999999e+01   1.0097292e+02
   2.3999999e+01   1.0097292e+02
   2.3999999e+01   1.0097292e+02
   2.3999999e+01   1.0097292e+02
   2.3999999e+01   1.0097292e+02
   2.3999999e+01   1.0097292e+02
   2.3999999e+01   1.0097292e+02
   2.3999999e+01   1.0097292e+02
   2.3999999e+01   1.0097292e+02
   2.3999999e+01   1.0097292e+02
   2.3999999e+01   1.0097292e+02
   2.3999999e+01   1.0097292e+02
   2.3999999e+01   1.0097292e+02
   2.3999999e+01   1.0097292e+02
   2.3999999e+01   1.0097292e+02
   2.3999999e+01   1.0097292e+02
   2.3999999e+01   1.0097292e+02
   2.3999999e+01   1.0097292e+02
   2.3999999e+01   1.0097292e+02
   2.3999999e+01   1.0097292e+02
   2.3999999e+01   1.0097292e+02
   2.3999999e+01   1.0097292e+02
   2.3999999e+01   1.0097292e+02
   2.3999999e+01   1.0097292e+02
   2.3999999e+01   1.0097292e+02
   2.3999999e+01   1.0097292e+02
   2.3999999e+01   1.0097292e+02
   2.3999999e+01   1.0097292e+02
   2.3999999e+01   1.0097292e+02
   2.3999999e+01   1.0097292e+02
   2.3999999e+01   1.0097292e+02
   2.3999999e+01   1.0097292e+02
   2.3999999e+01   1.0097292e+02
   2.3999999e+01   1.0097292e+02
   2.3999999e+01   1.0097292e+02
   2.3999999e+01   1.0097292e+02
   2.3999999e+01   1.0097292e+02
   2.3999999e+01   1.0097292e+02
   2.3999999e+01   1.0097292e+02
   2.3999999e+01   1.0097292e+02
   2.3999999e+01   1.0097292e+02
   2.3999999e+01   1.0097292e+02
   2.3999999e+01   1.0097292e+02
   2.3999999e+01   1.0097292e+02
   2.3999999e+01   1.0097292e+02
   2.3999999e+01   1.0097292e+02
   2.3999999e+01   1.0097292e+02
   2.3999999e+01   1.0097292e+02
   2.3999999e+01   1.0097292e+02
   2.3999999e+01   1.0097292e+02
   2.3999999e+01   1.0097292e+02
   2.3999999e+01   1.0097292e+02
   2.3999999e+01   1.0097292e+02
   2.3999999e+01   1.0097292e+02
   2.3999999e+01   1.0097292e+02
   2.3999999e+01   1.0097292e+02
   2.3999999e+01   1.0097292e+02
   2.3999999e+01   1.0097292e+02
   2.3999999e+01   1.0097292e+02
   2.3999999e+01   1.0097292e+02
   2.3999999e+01   1.0097292e+02
   2.3999999e+01   1.0097292e+02
   2.3999999e+01   1.0097292e+02
   2.3999999e+01   1.0097292e+02
   2.3999999e+01   1.0097292e+02
   2.3999999e+01   1.0097292e+02
   2.3999999e+01   1.0097292e+02
   2.3999999e+01   1.0097292e+02
   2.3999999e+01   1.0097292e+02
   2.3999999e+01   1.0097292e+02
   2.3999999e+01   1.0097292e+02
   2.3999999e+01   1.0097292e+02
   2.3999999e+01   1.0097292e+02
   2.3999999e+01   1.0097292e+02
   2.3999999e+01   1.0097292e+02
   2.3999999e+01   1.0097292e+02
   2.3999999e+01   1.0097292e+02
   2.3999999e+01   1.0097292e+02
   2.3999999e+01   1.0097292e+02
   2.3999999e+01   1.0097292e+02
   2.3999999e+01   1.0097292e+02
   2.3999999e+01   1.0097292e+02
   2.3999999e+01   1.0097292e+02
   2.3999999e+01   1.0097292e+02
   2.3999999e+01   1.0097292e+02
   2.3999999e+01   1.0097292e+02
   2.3999999e+01   1.0097292e+02
   2.3999999e+01   1.0097292e+02
   2.3999999e+01   1.0097292e+02
   2.3999999e+01   1.0097292e+02
   2.3999999e+01   1.0097292e+02
   2.3999999e+01   1.0097292e+02
   2.3999999e+01   1.0097292e+02
   2.3999999e+01   1.0097292e+02
   2.3999999e+01   1.0097292e+02
   2.3999999e+01   1.0097292e+02
   2.3999999e+01   1.0097292e+02
   2.3999999e+01   1.0097292e+02
   2.3999999e+01   1.0097292e+02
   2.3999999e+01   1.0097292e+02
   2.3999999e+01   1.0097292e+02
   2.3999999e+01   1.0097292e+02
   2.3999999e+01   1.0097292e+02
   2.3999999e+01   1.0097292e+02
   2.3999999e+01   1.0097292e+02
   2.3999999e+01   1.0097292e+02
   2.3999999e+01   1.0097292e+02
   2.3999999e+01   1.0097292e+02
   2.3999999e+01   1.0097292e+02
   2.3999999e+01   1.0097292e+02
   2.3999999e+01   1.0097292e+02
   2.3999999e+01   1.0097292e+02
   2.3999999e+01   1.0097292e+02
   2.3999999e+01   1.0097292e+02
   2.3999999e+01   1.0097292e+02
   2.3999999e+01   1.0097292e+02
   2.3999999e+01   1.0097292e+02
   2.3999999e+01   1.0097292e+02
   2.3999999e+01   1.0097292e+02
   2.3999999e+01   1.0097292e+02
   2.3999999e+01   1.0097292e+02
   2.3999999e+01   1.0097292e+02
   2.3999999e+01   1.0097292e+02
   2.3999999e+01   1.0097292e+02
   2.3999999e+01   1.0097292e+02
   2.3999999e+01   1.0097292e+02
   2.3999999e+01   1.0097292e+02
   2.3999999e+01   1.0097292e+02
   2.3999999e+01   1.0097292e+02
   2.3999999e+01   1.0097292e+02
   2.3999999e+01   1.0097292e+02
   2.3999999e+01   1.0097292e+02
   2.3999999e+01   1.0097292e+02
   2.3999999e+01   1.0097292e+02
   2.3999999e+01   1.0097292e+02
   2.3999999e+01   1.0097292e+02
   2.3999999e+01   1.0097292e+02
   2.3999999e+01   1.0097292e+02
   2.3999999e+01   1.0097292e+02
   2.3999999e+01   1.0097292e+02
   2.3999999e+01   1.0097292e+02
   2.3999999e+01   1.0097292e+02
   2.3999999e+01   1.0097292e+02
   2.3999999e+01   1.0097292e+02
   2.3999999e+01   1.0097292e+02
   2.3999999e+01   1.0097292e+02
   2.3999999e+01   1.0097292e+02
   2.3999999e+01   1.0097292e+02
   2.3999999e+01   1.0097292e+02
   2.3999999e+01   1.0097292e+02
   2.3999999e+01   1.0097292e+02
   2.3999999e+01   1.0097292e+02
   2.3999999e+01   1.0097292e+02
   2.3999999e+01   1.0097292e+02
   2.3999999e+01   1.0097292e+02
   2.3999999e+01   1.0097292e+02
   2.3999999e+01   1.0097292e+02
   2.3999999e+01   1.0097292e+02
   2.3999999e+01   1.0097292e+02
   2.3999999e+01   1.0097292e+02
   2.3999999e+01   1.0097292e+02
   2.3999999e+01   1.0097292e+02
   2.3999999e+01   1.0097292e+02
   2.3999999e+01   1.0097292e+02
   2.3999999e+01   1.0097292e+02
   2.3999999e+01   1.0097292e+02
   2.3999999e+01   1.0097292e+02
   2.3999999e+01   1.0097292e+02
   2.3999999e+01   1.0097292e+02
   2.3999999e+01   1.0097292e+02
   2.3999999e+01   1.0097292e+02
   2.3999999e+01   1.0097292e+02
   2.4999999e+01   1.1380656e+02
   2.4999999e+01   1.1380656e+02
   2.4999999e+01   1.1380656e+02
   2.4999999e+01   1.1380656e+02
   2.4999999e+01   1.1380656e+02
   2.4999999e+01   1.1380656e+02
   2.4999999e+01   1.1380656e+02
   2.4999999e+01   1.1380656e+02
   2.4999999e+01   1.1380656e+02
   2.4999999e+01   1.1380656e+02
   2.4999999e+01   1.1380656e+02
   2.4999999e+01   1.1380656e+02
   2.4999999e+01   1.1380656e+02
   2.4999999e+01   1.1380656e+02
   2.4999999e+01   1.1380656e+02
   2.4999999e+01   1.1380656e+02
   2.4999999e+01   1.1380656e+02
   2.4999999e+01   1.1380656e+02
   2.4999999e+01   1.1380656e+02
   2.4999999e+01   1.1380656e+02
   2.4999999e+01   1.1380656e+02
   2.4999999e+01   1.1380656e+02
   2.4999999e+01   1.1380656e+02
   2.4999999e+01   1.1380656e+02
   2.4999999e+01   1.1380656e+02
   2.4999999e+01   1.1380656e+02
   2.4999999e+01   1.1380656e+02
   2.4999999e+01   1.1380656e+02
   2.4999999e+01   1.1380656e+02
   2.4999999e+01   1.1380656e+02
   2.4999999e+01   1.1380656e+02
   2.4999999e+01   1.1380656e+02
   2.4999999e+01   1.1380656e+02
   2.4999999e+01   1.1380656e+02
   2.4999999e+01   1.1380656e+02
   2.4999999e+01   1.1380656e+02
   2.4999999e+01   1.1380656e+02
   2.4999999e+01   1.1380656e+02
   2.4999999e+01   1.1380656e+02
   2.4999999e+01   1.1380656e+02
   2.4999999e+01   1.1380656e+02
   2.4999999e+01   1.1380656e+02
   2.4999999e+01   1.1380656e+02
   2.4999999e+01   1.1380656e+02
   2.4999999e+01   1.1380656e+02
   2.4999999e+01   1.1380656e+02
   2.4999999e+01   1.1380656e+02
   2.4999999e+01   1.1380656e+02
   2.4999999e+01   1.1380656e+02
   2.4999999e+01   1.1380656e+02
   2.4999999e+01   1.1380656e+02
   2.4999999e+01   1.1380656e+02
   2.4999999e+01   1.1380656e+02
   2.4999999e+01   1.1380656e+02
   2.4999999e+01   1.1380656e+02
   2.4999999e+01   1.1380656e+02
   2.4999999e+01   1.1380656e+02
   2.4999999e+01   1.1380656e+02
   2.4999999e+01   1.1380656e+02
   2.4999999e+01   1.1380656e+02
   2.4999999e+01   1.1380656e+02
   2.4999999e+01   1.1380656e+02
   2.4999999e+01   1.1380656e+02
   2.4999999e+01   1.1380656e+02
   2.4999999e+01   1.1380656e+02
   2.4999999e+01   1.1380656e+02
   2.4999999e+01   1.1380656e+02
   2.4999999e+01   1.1380656e+02
   2.4999999e+01   1.1380656e+02
   2.4999999e+01   1.1380656e+02
   2.4999999e+01   1.1380656e+02
   2.4999999e+01   1.1380656e+02
   2.4999999e+01   1.1380656e+02
   2.4999999e+01   1.1380656e+02
   2.4999999e+01   1.1380656e+02
   2.4999999e+01   1.1380656e+02
   2.4999999e+01   1.1380656e+02
   2.4999999e+01   1.1380656e+02
   2.4999999e+01   1.1380656e+02
   2.4999999e+01   1.1380656e+02
   2.4999999e+01   1.1380656e+02
   2.4999999e+01   1.1380656e+02
   2.4999999e+01   1.1380656e+02
   2.4999999e+01   1.1380656e+02
   2.4999999e+01   1.1380656e+02
   2.4999999e+01   1.1380656e+02
   2.4999999e+01   1.1380656e+02
   2.4999999e+01   1.1380656e+02
   2.4999999e+01   1.1380656e+02
   2.4999999e+01   1.1380656e+02
   2.4999999e+01   1.1380656e+02
   2.4999999e+01   1.1380656e+02
   2.4999999e+01   1.1380656e+02
   2.4999999e+01   1.1380656e+02
   2.4999999e+01   1.1380656e+02
   2.4999999e+01   1.1380656e+02
   2.4999999e+01   1.1380656e+02
   2.4999999e+01   1.1380656e+02
   2.4999999e+01   1.1380656e+02
   2.4999999e+01   1.1380656e+02
   2.4999999e+01   1.1380656e+02
   2.4999999e+01   1.1380656e+02
   2.4999999e+01   1.1380656e+02
   2.4999999e+01   1.1380656e+02
   2.4999999e+01   1.1380656e+02
   2.4999999e+01   1.1380656e+02
   2.4999999e+01   1.1380656e+02
   2.4999999e+01   1.1380656e+02
   2.4999999e+01   1.1380656e+02
   2.4999999e+01   1.1380656e+02
   2.4999999e+01   1.1380656e+02
   2.4999999e+01   1.1380656e+02
   2.4999999e+01   1.1380656e+02
   2.4999999e+01   1.1380656e+02
   2.4999999e+01   1.1380656e+02
   2.4999999e+01   1.1380656e+02
   2.4999999e+01   1.1380656e+02
   2.4999999e+01   1.1380656e+02
   2.4999999e+01   1.1380656e+02
   2.4999999e+01   1.1380656e+02
   2.4999999e+01   1.1380656e+02
   2.4999999e+01   1.1380656e+02
   2.4999999e+01   1.1380656e+02
   2.4999999e+01   1.1380656e+02
   2.4999999e+01   1.1380656e+02
   2.4999999e+01   1.1380656e+02
   2.4999999e+01   1.1380656e+02
   2.4999999e+01   1.1380656e+02
   2.4999999e+01   1.1380656e+02
   2.4999999e+01   1.1380656e+02
   2.4999999e+01   1.1380656e+02
   2.4999999e+01   1.1380656e+02
   2.4999999e+01   1.1380656e+02
   2.4999999e+01   1.1380656e+02
   2.4999999e+01   1.1380656e+02
   2.4999999e+01   1.1380656e+02
   2.4999999e+01   1.1380656e+02
   2.4999999e+01   1.1380656e+02
   2.4999999e+01   1.1380656e+02
   2.4999999e+01   1.1380656e+02
   2.4999999e+01   1.1380656e+02
   2.4999999e+01   1.1380656e+02
   2.4999999e+01   1.1380656e+02
   2.4999999e+01   1.1380656e+02
   2.4999999e+01   1.1380656e+02
   2.4999999e+01   1.1380656e+02
   2.4999999e+01   1.1380656e+02
   2.4999999e+01   1.1380656e+02
   2.4999999e+01   1.1380656e+02
   2.4999999e+01   1.1380656e+02
   2.4999999e+01   1.1380656e+02
   2.4999999e+01   1.1380656e+02
   2.4999999e+01   1.1380656e+02
   2.4999999e+01   1.1380656e+02
   2.4999999e+01   1.1380656e+02
   2.4999999e+01   1.1380656e+02
   2.4999999e+01   1.1380656e+02
   2.4999999e+01   1.1380656e+02
   2.4999999e+01   1.1380656e+02
   2.4999999e+01   1.1380656e+02
   2.4999999e+01   1.1380656e+02
   2.4999999e+01   1.1380656e+02
   2.4999999e+01   1.1380656e+02
   2.4999999e+01   1.1380656e+02
   2.4999999e+01   1.1380656e+02
   2.4999999e+01   1.1380656e+02
   2.4999999e+01   1.1380656e+02
   2.4999999e+01   1.1380656e+02
   2.4999999e+01   1.1380656e+02
   2.4999999e+01   1.1380656e+02
   2.4999999e+01   1.1380656e+02
   2.4999999e+01   1.1380656e+02
   2.4999999e+01   1.1380656e+02
   2.4999999e+01   1.1380656e+02
   2.4999999e+01   1.1380656e+02
   2.4999999e+01   1.1380656e+02
   2.4999999e+01   1.1380656e+02
   2.4999999e+01   1.1380656e+02
   2.4999999e+01   1.1380656e+02
   2.4999999e+01   1.1380656e+02
   2.4999999e+01   1.1380656e+02
   2.4999999e+01   1.1380656e+02
   2.4999999e+01   1.1380656e+02
   2.4999999e+01   1.1380656e+02
   2.4999999e+01   1.1380656e+02
   2.4999999e+01   1.1380656e+02
   2.4999999e+01   1.1380656e+02
   2.4999999e+01   1.1380656e+02
   2.4999999e+01   1.1380656e+02
   2.4999999e+01   1.1380656e+02
   2.4999999e+01   1.1380656e+02
   2.4999999e+01   1.1380656e+02
   2.4999999e+01   1.1380656e+02
   2.4999999e+01   1.1380656e+02
   2.4999999e+01   1.1380656e+02
   2.4999999e+01   1.1380656e+02
   2.4999999e+01   1.1380656e+02
   2.4999999e+01   1.1380656e+02
   2.4999999e+01   1.1380656e+02
   2.4999999e+01   1.1380656e+02
   2.4999999e+01   1.1380656e+02
   2.4999999e+01   1.1380656e+02
   2.4999999e+01   1.1380656e+02
   2.4999999e+01   1.1380656e+02
   2.4999999e+01   1.1380656e+02
   2.4999999e+01   1.1380656e+02
   2.4999999e+01   1.1380656e+02
   2.4999999e+01   1.1380656e+02
   2.4999999e+01   1.1380656e+02
   2.4999999e+01   1.1380656e+02
   2.4999999e+01   1.1380656e+02
   2.4999999e+01   1.1380656e+02
   2.4999999e+01   1.1380656e+02
   2.4999999e+01   1.1380656e+02
   2.4999999e+01   1.1380656e+02
   2.4999999e+01   1.1380656e+02
   2.4999999e+01   1.1380656e+02
   2.4999999e+01   1.1380656e+02
   2.4999999e+01   1.1380656e+02
   2.4999999e+01   1.1380656e+02
   2.4999999e+01   1.1380656e+02
   2.4999999e+01   1.1380656e+02
   2.4999999e+01   1.1380656e+02
   2.4999999e+01   1.1380656e+02
   2.4999999e+01   1.1380656e+02
   2.4999999e+01   1.1380656e+02
   2.4999999e+01   1.1380656e+02
   2.4999999e+01   1.1380656e+02
   2.4999999e+01   1.1380656e+02
   2.4999999e+01   1.1380656e+02
   2.4999999e+01   1.1380656e+02
   2.4999999e+01   1.1380656e+02
   2.4999999e+01   1.1380656e+02
   2.4999999e+01   1.1380656e+02
   2.4999999e+01   1.1380656e+02
   2.4999999e+01   1.1380656e+02
   2.4999999e+01   1.1380656e+02
   2.4999999e+01   1.1380656e+02
   2.4999999e+01   1.1380656e+02
   2.4999999e+01   1.1380656e+02
   2.4999999e+01   1.1380656e+02
   2.4999999e+01   1.1380656e+02
   2.4999999e+01   1.1380656e+02
   2.4999999e+01   1.1380656e+02
   2.4999999e+01   1.1380656e+02
   2.4999999e+01   1.1380656e+02
   2.4999999e+01   1.1380656e+02
   2.4999999e+01   1.1380656e+02
   2.4999999e+01   1.1380656e+02
   2.4999999e+01   1.1380656e+02
   2.4999999e+01   1.1380656e+02
   2.4999999e+01   1.1380656e+02
   2.4999999e+01   1.1380656e+02
   2.4999999e+01   1.1380656e+02
   2.4999999e+01   1.1380656e+02
   2.4999999e+01   1.1380656e+02
   2.4999999e+01   1.1380656e+02
   2.4999999e+01   1.1380656e+02
   2.4999999e+01   1.1380656e+02
   2.4999999e+01   1.1380656e+02
   2.4999999e+01   1.1380656e+02
   2.4999999e+01   1.1380656e+02
   2.4999999e+01   1.1380656e+02
   2.4999999e+01   1.1380656e+02
   2.4999999e+01   1.1380656e+02
   2.4999999e+01   1.1380656e+02
   2.4999999e+01   1.1380656e+02
   2.4999999e+01   1.1380656e+02
   2.4999999e+01   1.1380656e+02
   2.4999999e+01   1.1380656e+02
   2.4999999e+01   1.1380656e+02
   2.4999999e+01   1.1380656e+02
   2.4999999e+01   1.1380656e+02
   2.4999999e+01   1.1380656e+02
   2.4999999e+01   1.1380656e+02
   2.4999999e+01   1.1380656e+02
   2.4999999e+01   1.1380656e+02
   2.4999999e+01   1.1380656e+02
   2.4999999e+01   1.1380656e+02
   2.4999999e+01   1.1380656e+02
   2.4999999e+01   1.1380656e+02
   2.4999999e+01   1.1380656e+02
   2.4999999e+01   1.1380656e+02
   2.4999999e+01   1.1380656e+02
   2.4999999e+01   1.1380656e+02
   2.4999999e+01   1.1380656e+02
   2.4999999e+01   1.1380656e+02
   2.4999999e+01   1.1380656e+02
   2.4999999e+01   1.1380656e+02
   2.4999999e+01   1.1380656e+02
   2.4999999e+01   1.1380656e+02
   2.4999999e+01   1.1380656e+02
   2.4999999e+01   1.1380656e+02
   2.4999999e+01   1.1380656e+02
   2.4999999e+01   1.1380656e+02
   2.4999999e+01   1.1380656e+02
   2.4999999e+01   1.1380656e+02
   2.4999999e+01   1.1380656e+02
   2.4999999e+01   1.1380656e+02
   2.4999999e+01   1.1380656e+02
   2.4999999e+01   1.1380656e+02
   2.4999999e+01   1.1380656e+02
   2.4999999e+01   1.1380656e+02
   2.4999999e+01   1.1380656e+02
   2.4999999e+01   1.1380656e+02
   2.4999999e+01   1.1380656e+02
   2.4999999e+01   1.1380656e+02
   2.4999999e+01   1.1380656e+02
   2.4999999e+01   1.1380656e+02
   2.4999999e+01   1.1380656e+02
   2.4999999e+01   1.1380656e+02
   2.4999999e+01   1.1380656e+02
   2.4999999e+01   1.1380656e+02
   2.4999999e+01   1.1380656e+02
   2.4999999e+01   1.1380656e+02
   2.4999999e+01   1.1380656e+02
   2.4999999e+01   1.1380656e+02
   2.4999999e+01   1.1380656e+02
   2.4999999e+01   1.1380656e+02
   2.4999999e+01   1.1380656e+02
   2.4999999e+01   1.1380656e+02
   2.4999999e+01   1.1380656e+02
   2.4999999e+01   1.1380656e+02
   2.4999999e+01   1.1380656e+02
   2.4999999e+01   1.1380656e+02
   2.4999999e+01   1.1380656e+02
   2.4999999e+01   1.1380656e+02
   2.4999999e+01   1.1380656e+02
   2.4999999e+01   1.1380656e+02
   2.4999999e+01   1.1380656e+02
   2.4999999e+01   1.1380656e+02
   2.4999999e+01   1.1380656e+02
   2.4999999e+01   1.1380656e+02
   2.4999999e+01   1.1380656e+02
   2.4999999e+01   1.1380656e+02
   2.4999999e+01   1.1380656e+02
   2.4999999e+01   1.1380656e+02
   2.4999999e+01   1.1380656e+02
   2.4999999e+01   1.1380656e+02
   2.4999999e+01   1.1380656e+02
   2.4999999e+01   1.1380656e+02
   2.4999999e+01   1.1380656e+02
   2.4999999e+01   1.1380656e+02
   2.4999999e+01   1.1380656e+02
   2.4999999e+01   1.1380656e+02
   2.4999999e+01   1.1380656e+02
   2.4999999e+01   1.1380656e+02
   2.4999999e+01   1.1380656e+02
   2.4999999e+01   1.1380656e+02
   2.4999999e+01   1.1380656e+02
   2.4999999e+01   1.1380656e+02
   2.4999999e+01   1.1380656e+02
   2.4999999e+01   1.1380656e+02
   2.4999999e+01   1.1380656e+02
   2.4999999e+01   1.1380656e+02
   2.4999999e+01   1.1380656e+02
   2.4999999e+01   1.1380656e+02
   2.4999999e+01   1.1380656e+02
   2.4999999e+01   1.1380656e+02
   2.4999999e+01   1.1380656e+02
   2.4999999e+01   1.1380656e+02
   2.4999999e+01   1.1380656e+02
   2.4999999e+01   1.1380656e+02
   2.4999999e+01   1.1380656e+02
   2.4999999e+01   1.1380656e+02
   2.4999999e+01   1.1380656e+02
   2.4999999e+01   1.1380656e+02
   2.4999999e+01   1.1380656e+02
   2.4999999e+01   1.1380656e+02
   2.4999999e+01   1.1380656e+02
   2.4999999e+01   1.1380656e+02
   2.4999999e+01   1.1380656e+02
   2.4999999e+01   1.1380656e+02
   2.4999999e+01   1.1380656e+02
   2.4999999e+01   1.1380656e+02
   2.4999999e+01   1.1380656e+02
   2.4999999e+01   1.1380656e+02
   2.4999999e+01   1.1380656e+02
   2.4999999e+01   1.1380656e+02
   2.4999999e+01   1.1380656e+02
   2.4999999e+01   1.1380656e+02
   2.4999999e+01   1.1380656e+02
   2.4999999e+01   1.1380656e+02
   2.4999999e+01   1.1380656e+02
   2.4999999e+01   1.1380656e+02
   2.4999999e+01   1.1380656e+02
   2.4999999e+01   1.1380656e+02
   2.4999999e+01   1.1380656e+02
   2.4999999e+01   1.1380656e+02
   2.4999999e+01   1.1380656e+02
   2.4999999e+01   1.1380656e+02
   2.4999999e+01   1.1380656e+02
   2.4999999e+01   1.1380656e+02
   2.4999999e+01   1.1380656e+02
   2.4999999e+01   1.1380656e+02
   2.4999999e+01   1.1380656e+02
   2.4999999e+01   1.1380656e+02
   2.4999999e+01   1.1380656e+02
   2.4999999e+01   1.1380656e+02
   2.4999999e+01   1.1380656e+02
   2.4999999e+01   1.1380656e+02
   2.4999999e+01   1.1380656e+02
   2.4999999e+01   1.1380656e+02
   2.4999999e+01   1.1380656e+02
   2.4999999e+01   1.1380656e+02
   2.4999999e+01   1.1380656e+02
   2.4999999e+01   1.1380656e+02
   2.4999999e+01   1.1380656e+02
   2.4999999e+01   1.1380656e+02
   2.4999999e+01   1.1380656e+02
   2.4999999e+01   1.1380656e+02
   2.4999999e+01   1.1380656e+02
   2.4999999e+01   1.1380656e+02
   2.4999999e+01   1.1380656e+02
   2.4999999e+01   1.1380656e+02
   2.4999999e+01   1.1380656e+02
   2.4999999e+01   1.1380656e+02
   2.4999999e+01   1.1380656e+02
   2.4999999e+01   1.1380656e+02
   2.4999999e+01   1.1380656e+02
   2.4999999e+01   1.1380656e+02
   2.4999999e+01   1.1380656e+02
   2.4999999e+01   1.1380656e+02
   2.4999999e+01   1.1380656e+02
   2.4999999e+01   1.1380656e+02
   2.4999999e+01   1.1380656e+02
   2.4999999e+01   1.1380656e+02
   2.4999999e+01   1.1380656e+02
   2.4999999e+01   1.1380656e+02
   2.4999999e+01   1.1380656e+02
   2.4999999e+01   1.1380656e+02
   2.4999999e+01   1.1380656e+02
   2.4999999e+01   1.1380656e+02
   2.4999999e+01   1.1380656e+02
   2.4999999e+01   1.1380656e+02
   2.4999999e+01   1.1380656e+02
   2.4999999e+01   1.1380656e+02
   2.4999999e+01   1.1380656e+02
   2.4999999e+01   1.1380656e+02
   2.4999999e+01   1.1380656e+02
   2.4999999e+01   1.1380656e+02
   2.4999999e+01   1.1380656e+02
   2.5999999e+01   1.2767075e+02
   2.5999999e+01   1.2767075e+02
   2.5999999e+01   1.2767075e+02
   2.5999999e+01   1.2767075e+02
   2.5999999e+01   1.2767075e+02
   2.5999999e+01   1.2767075e+02
   2.5999999e+01   1.2767075e+02
   2.5999999e+01   1.2767075e+02
   2.5999999e+01   1.2767075e+02
   2.5999999e+01   1.2767075e+02
   2.5999999e+01   1.2767075e+02
   2.5999999e+01   1.2767075e+02
   2.5999999e+01   1.2767075e+02
   2.5999999e+01   1.2767075e+02
   2.5999999e+01   1.2767075e+02
   2.5999999e+01   1.2767075e+02
   2.5999999e+01   1.2767075e+02
   2.5999999e+01   1.2767075e+02
   2.5999999e+01   1.2767075e+02
   2.5999999e+01   1.2767075e+02
   2.5999999e+01   1.2767075e+02
   2.5999999e+01   1.2767075e+02
   2.5999999e+01   1.2767075e+02
   2.5999999e+01   1.2767075e+02
   2.5999999e+01   1.2767075e+02
   2.5999999e+01   1.2767075e+02
   2.5999999e+01   1.2767075e+02
   2.5999999e+01   1.2767075e+02
   2.5999999e+01   1.2767075e+02
   2.5999999e+01   1.2767075e+02
   2.5999999e+01   1.2767075e+02
   2.5999999e+01   1.2767075e+02
   2.5999999e+01   1.2767075e+02
   2.5999999e+01   1.2767075e+02
   2.5999999e+01   1.2767075e+02
   2.5999999e+01   1.2767075e+02
   2.5999999e+01   1.2767075e+02
   2.5999999e+01   1.2767075e+02
   2.5999999e+01   1.2767075e+02
   2.5999999e+01   1.2767075e+02
   2.5999999e+01   1.2767075e+02
   2.5999999e+01   1.2767075e+02
   2.5999999e+01   1.2767075e+02
   2.5999999e+01   1.2767075e+02
   2.5999999e+01   1.2767075e+02
   2.5999999e+01   1.2767075e+02
   2.5999999e+01   1.2767075e+02
   2.5999999e+01   1.2767075e+02
   2.5999999e+01   1.2767075e+02
   2.5999999e+01   1.2767075e+02
   2.5999999e+01   1.2767075e+02
   2.5999999e+01   1.2767075e+02
   2.5999999e+01   1.2767075e+02
   2.5999999e+01   1.2767075e+02
   2.5999999e+01   1.2767075e+02
   2.5999999e+01   1.2767075e+02
   2.5999999e+01   1.2767075e+02
   2.5999999e+01   1.2767075e+02
   2.5999999e+01   1.2767075e+02
   2.5999999e+01   1.2767075e+02
   2.5999999e+01   1.2767075e+02
   2.5999999e+01   1.2767075e+02
   2.5999999e+01   1.2767075e+02
   2.5999999e+01   1.2767075e+02
   2.5999999e+01   1.2767075e+02
   2.5999999e+01   1.2767075e+02
   2.5999999e+01   1.2767075e+02
   2.5999999e+01   1.2767075e+02
   2.5999999e+01   1.2767075e+02
   2.5999999e+01   1.2767075e+02
   2.5999999e+01   1.2767075e+02
   2.5999999e+01   1.2767075e+02
   2.5999999e+01   1.2767075e+02
   2.5999999e+01   1.2767075e+02
   2.5999999e+01   1.2767075e+02
   2.5999999e+01   1.2767075e+02
   2.5999999e+01   1.2767075e+02
   2.5999999e+01   1.2767075e+02
   2.5999999e+01   1.2767075e+02
   2.5999999e+01   1.2767075e+02
   2.5999999e+01   1.2767075e+02
   2.5999999e+01   1.2767075e+02
   2.5999999e+01   1.2767075e+02
   2.5999999e+01   1.2767075e+02
   2.5999999e+01   1.2767075e+02
   2.5999999e+01   1.2767075e+02
   2.5999999e+01   1.2767075e+02
   2.5999999e+01   1.2767075e+02
   2.5999999e+01   1.2767075e+02
   2.5999999e+01   1.2767075e+02
   2.5999999e+01   1.2767075e+02
   2.5999999e+01   1.2767075e+02
   2.5999999e+01   1.2767075e+02
   2.5999999e+01   1.2767075e+02
   2.5999999e+01   1.2767075e+02
   2.5999999e+01   1.2767075e+02
   2.5999999e+01   1.2767075e+02
   2.5999999e+01   1.2767075e+02
   2.5999999e+01   1.2767075e+02
   2.5999999e+01   1.2767075e+02
   2.5999999e+01   1.2767075e+02
   2.5999999e+01   1.2767075e+02
   2.5999999e+01   1.2767075e+02
   2.5999999e+01   1.2767075e+02
   2.5999999e+01   1.2767075e+02
   2.5999999e+01   1.2767075e+02
   2.5999999e+01   1.2767075e+02
   2.5999999e+01   1.2767075e+02
   2.5999999e+01   1.2767075e+02
   2.5999999e+01   1.2767075e+02
   2.5999999e+01   1.2767075e+02
   2.5999999e+01   1.2767075e+02
   2.5999999e+01   1.2767075e+02
   2.5999999e+01   1.2767075e+02
   2.5999999e+01   1.2767075e+02
   2.5999999e+01   1.2767075e+02
   2.5999999e+01   1.2767075e+02
   2.5999999e+01   1.2767075e+02
   2.5999999e+01   1.2767075e+02
   2.5999999e+01   1.2767075e+02
   2.5999999e+01   1.2767075e+02
   2.5999999e+01   1.2767075e+02
   2.5999999e+01   1.2767075e+02
   2.5999999e+01   1.2767075e+02
   2.5999999e+01   1.2767075e+02
   2.5999999e+01   1.2767075e+02
   2.5999999e+01   1.2767075e+02
   2.5999999e+01   1.2767075e+02
   2.5999999e+01   1.2767075e+02
   2.5999999e+01   1.2767075e+02
   2.5999999e+01   1.2767075e+02
   2.5999999e+01   1.2767075e+02
   2.5999999e+01   1.2767075e+02
   2.5999999e+01   1.2767075e+02
   2.5999999e+01   1.2767075e+02
   2.5999999e+01   1.2767075e+02
   2.5999999e+01   1.2767075e+02
   2.5999999e+01   1.2767075e+02
   2.5999999e+01   1.2767075e+02
   2.5999999e+01   1.2767075e+02
   2.5999999e+01   1.2767075e+02
   2.5999999e+01   1.2767075e+02
   2.5999999e+01   1.2767075e+02
   2.5999999e+01   1.2767075e+02
   2.5999999e+01   1.2767075e+02
   2.5999999e+01   1.2767075e+02
   2.5999999e+01   1.2767075e+02
   2.5999999e+01   1.2767075e+02
   2.5999999e+01   1.2767075e+02
   2.5999999e+01   1.2767075e+02
   2.5999999e+01   1.2767075e+02
   2.5999999e+01   1.2767075e+02
   2.5999999e+01   1.2767075e+02
   2.5999999e+01   1.2767075e+02
   2.5999999e+01   1.2767075e+02
   2.5999999e+01   1.2767075e+02
   2.5999999e+01   1.2767075e+02
   2.5999999e+01   1.2767075e+02
   2.5999999e+01   1.2767075e+02
   2.5999999e+01   1.2767075e+02
   2.5999999e+01   1.2767075e+02
   2.5999999e+01   1.2767075e+02
   2.5999999e+01   1.2767075e+02
   2.5999999e+01   1.2767075e+02
   2.5999999e+01   1.2767075e+02
   2.5999999e+01   1.2767075e+02
   2.5999999e+01   1.2767075e+02
   2.5999999e+01   1.2767075e+02
   2.5999999e+01   1.2767075e+02
   2.5999999e+01   1.2767075e+02
   2.5999999e+01   1.2767075e+02
   2.5999999e+01   1.2767075e+02
   2.5999999e+01   1.2767075e+02
   2.5999999e+01   1.2767075e+02
   2.5999999e+01   1.2767075e+02
   2.5999999e+01   1.2767075e+02
   2.5999999e+01   1.2767075e+02
   2.5999999e+01   1.2767075e+02
   2.5999999e+01   1.2767075e+02
   2.5999999e+01   1.2767075e+02
   2.5999999e+01   1.2767075e+02
   2.5999999e+01   1.2767075e+02
   2.5999999e+01   1.2767075e+02
   2.5999999e+01   1.2767075e+02
   2.5999999e+01   1.2767075e+02
   2.5999999e+01   1.2767075e+02
   2.5999999e+01   1.2767075e+02
   2.5999999e+01   1.2767075e+02
   2.5999999e+01   1.2767075e+02
   2.5999999e+01   1.2767075e+02
   2.5999999e+01   1.2767075e+02
   2.5999999e+01   1.2767075e+02
   2.5999999e+01   1.2767075e+02
   2.5999999e+01   1.2767075e+02
   2.5999999e+01   1.2767075e+02
   2.5999999e+01   1.2767075e+02
   2.5999999e+01   1.2767075e+02
   2.5999999e+01   1.2767075e+02
   2.5999999e+01   1.2767075e+02
   2.5999999e+01   1.2767075e+02
   2.5999999e+01   1.2767075e+02
   2.5999999e+01   1.2767075e+02
   2.5999999e+01   1.2767075e+02
   2.5999999e+01   1.2767075e+02
   2.5999999e+01   1.2767075e+02
   2.5999999e+01   1.2767075e+02
   2.5999999e+01   1.2767075e+02
   2.5999999e+01   1.2767075e+02
   2.5999999e+01   1.2767075e+02
   2.5999999e+01   1.2767075e+02
   2.5999999e+01   1.2767075e+02
   2.5999999e+01   1.2767075e+02
   2.5999999e+01   1.2767075e+02
   2.5999999e+01   1.2767075e+02
   2.5999999e+01   1.2767075e+02
   2.5999999e+01   1.2767075e+02
   2.5999999e+01   1.2767075e+02
   2.5999999e+01   1.2767075e+02
   2.5999999e+01   1.2767075e+02
   2.5999999e+01   1.2767075e+02
   2.5999999e+01   1.2767075e+02
   2.5999999e+01   1.2767075e+02
   2.5999999e+01   1.2767075e+02
   2.5999999e+01   1.2767075e+02
   2.5999999e+01   1.2767075e+02
   2.5999999e+01   1.2767075e+02
   2.5999999e+01   1.2767075e+02
   2.5999999e+01   1.2767075e+02
   2.5999999e+01   1.2767075e+02
   2.5999999e+01   1.2767075e+02
   2.5999999e+01   1.2767075e+02
   2.5999999e+01   1.2767075e+02
   2.5999999e+01   1.2767075e+02
   2.5999999e+01   1.2767075e+02
   2.5999999e+01   1.2767075e+02
   2.5999999e+01   1.2767075e+02
   2.5999999e+01   1.2767075e+02
   2.5999999e+01   1.2767075e+02
   2.5999999e+01   1.2767075e+02
   2.5999999e+01   1.2767075e+02
   2.5999999e+01   1.2767075e+02
   2.5999999e+01   1.2767075e+02
   2.5999999e+01   1.2767075e+02
   2.5999999e+01   1.2767075e+02
   2.5999999e+01   1.2767075e+02
   2.5999999e+01   1.2767075e+02
   2.5999999e+01   1.2767075e+02
   2.5999999e+01   1.2767075e+02
   2.5999999e+01   1.2767075e+02
   2.5999999e+01   1.2767075e+02
   2.5999999e+01   1.2767075e+02
   2.5999999e+01   1.2767075e+02
   2.5999999e+01   1.2767075e+02
   2.5999999e+01   1.2767075e+02
   2.5999999e+01   1.2767075e+02
   2.5999999e+01   1.2767075e+02
   2.5999999e+01   1.2767075e+02
   2.5999999e+01   1.2767075e+02
   2.5999999e+01   1.2767075e+02
   2.5999999e+01   1.2767075e+02
   2.5999999e+01   1.2767075e+02
   2.5999999e+01   1.2767075e+02
   2.5999999e+01   1.2767075e+02
   2.5999999e+01   1.2767075e+02
   2.5999999e+01   1.2767075e+02
   2.5999999e+01   1.2767075e+02
   2.5999999e+01   1.2767075e+02
   2.5999999e+01   1.2767075e+02
   2.5999999e+01   1.2767075e+02
   2.5999999e+01   1.2767075e+02
   2.5999999e+01   1.2767075e+02
   2.5999999e+01   1.2767075e+02
   2.5999999e+01   1.2767075e+02
   2.5999999e+01   1.2767075e+02
   2.5999999e+01   1.2767075e+02
   2.5999999e+01   1.2767075e+02
   2.5999999e+01   1.2767075e+02
   2.5999999e+01   1.2767075e+02
   2.5999999e+01   1.2767075e+02
   2.5999999e+01   1.2767075e+02
   2.5999999e+01   1.2767075e+02
   2.5999999e+01   1.2767075e+02
   2.5999999e+01   1.2767075e+02
   2.5999999e+01   1.2767075e+02
   2.5999999e+01   1.2767075e+02
   2.5999999e+01   1.2767075e+02
   2.5999999e+01   1.2767075e+02
   2.5999999e+01   1.2767075e+02
   2.5999999e+01   1.2767075e+02
   2.5999999e+01   1.2767075e+02
   2.5999999e+01   1.2767075e+02
   2.5999999e+01   1.2767075e+02
   2.5999999e+01   1.2767075e+02
   2.5999999e+01   1.2767075e+02
   2.5999999e+01   1.2767075e+02
   2.5999999e+01   1.2767075e+02
   2.5999999e+01   1.2767075e+02
   2.5999999e+01   1.2767075e+02
   2.5999999e+01   1.2767075e+02
   2.5999999e+01   1.2767075e+02
   2.5999999e+01   1.2767075e+02
   2.5999999e+01   1.2767075e+02
   2.5999999e+01   1.2767075e+02
   2.5999999e+01   1.2767075e+02
   2.5999999e+01   1.2767075e+02
   2.5999999e+01   1.2767075e+02
   2.5999999e+01   1.2767075e+02
   2.5999999e+01   1.2767075e+02
   2.5999999e+01   1.2767075e+02
   2.5999999e+01   1.2767075e+02
   2.5999999e+01   1.2767075e+02
   2.5999999e+01   1.2767075e+02
   2.5999999e+01   1.2767075e+02
   2.5999999e+01   1.2767075e+02
   2.5999999e+01   1.2767075e+02
   2.5999999e+01   1.2767075e+02
   2.5999999e+01   1.2767075e+02
   2.5999999e+01   1.2767075e+02
   2.5999999e+01   1.2767075e+02
   2.5999999e+01   1.2767075e+02
   2.5999999e+01   1.2767075e+02
   2.5999999e+01   1.2767075e+02
   2.5999999e+01   1.2767075e+02
   2.5999999e+01   1.2767075e+02
   2.5999999e+01   1.2767075e+02
   2.5999999e+01   1.2767075e+02
   2.5999999e+01   1.2767075e+02
   2.5999999e+01   1.2767075e+02
   2.5999999e+01   1.2767075e+02
   2.5999999e+01   1.2767075e+02
   2.5999999e+01   1.2767075e+02
   2.5999999e+01   1.2767075e+02
   2.5999999e+01   1.2767075e+02
   2.5999999e+01   1.2767075e+02
   2.5999999e+01   1.2767075e+02
   2.5999999e+01   1.2767075e+02
   2.5999999e+01   1.2767075e+02
   2.5999999e+01   1.2767075e+02
   2.5999999e+01   1.2767075e+02
   2.5999999e+01   1.2767075e+02
   2.5999999e+01   1.2767075e+02
   2.5999999e+01   1.2767075e+02
   2.5999999e+01   1.2767075e+02
   2.5999999e+01   1.2767075e+02
   2.5999999e+01   1.2767075e+02
   2.5999999e+01   1.2767075e+02
   2.5999999e+01   1.2767075e+02
   2.5999999e+01   1.2767075e+02
   2.5999999e+01   1.2767075e+02
   2.5999999e+01   1.2767075e+02
   2.5999999e+01   1.2767075e+02
   2.5999999e+01   1.2767075e+02
   2.5999999e+01   1.2767075e+02
   2.5999999e+01   1.2767075e+02
   2.5999999e+01   1.2767075e+02
   2.5999999e+01   1.2767075e+02
   2.5999999e+01   1.2767075e+02
   2.5999999e+01   1.2767075e+02
   2.5999999e+01   1.2767075e+02
   2.5999999e+01   1.2767075e+02
   2.5999999e+01   1.2767075e+02
   2.5999999e+01   1.2767075e+02
   2.5999999e+01   1.2767075e+02
   2.5999999e+01   1.2767075e+02
   2.5999999e+01   1.2767075e+02
   2.5999999e+01   1.2767075e+02
   2.5999999e+01   1.2767075e+02
   2.5999999e+01   1.2767075e+02
   2.5999999e+01   1.2767075e+02
   2.5999999e+01   1.2767075e+02
   2.5999999e+01   1.2767075e+02
   2.5999999e+01   1.2767075e+02
   2.5999999e+01   1.2767075e+02
   2.5999999e+01   1.2767075e+02
   2.5999999e+01   1.2767075e+02
   2.5999999e+01   1.2767075e+02
   2.5999999e+01   1.2767075e+02
   2.5999999e+01   1.2767075e+02
   2.5999999e+01   1.2767075e+02
   2.5999999e+01   1.2767075e+02
   2.5999999e+01   1.2767075e+02
   2.5999999e+01   1.2767075e+02
   2.5999999e+01   1.2767075e+02
   2.5999999e+01   1.2767075e+02
   2.5999999e+01   1.2767075e+02
   2.5999999e+01   1.2767075e+02
   2.5999999e+01   1.2767075e+02
   2.5999999e+01   1.2767075e+02
   2.5999999e+01   1.2767075e+02
   2.5999999e+01   1.2767075e+02
   2.5999999e+01   1.2767075e+02
   2.5999999e+01   1.2767075e+02
   2.5999999e+01   1.2767075e+02
   2.5999999e+01   1.2767075e+02
   2.5999999e+01   1.2767075e+02
   2.5999999e+01   1.2767075e+02
   2.5999999e+01   1.2767075e+02
   2.5999999e+01   1.2767075e+02
   2.5999999e+01   1.2767075e+02
   2.5999999e+01   1.2767075e+02
   2.5999999e+01   1.2767075e+02
   2.5999999e+01   1.2767075e+02
   2.5999999e+01   1.2767075e+02
   2.5999999e+01   1.2767075e+02
   2.5999999e+01   1.2767075e+02
   2.5999999e+01   1.2767075e+02
   2.5999999e+01   1.2767075e+02
   2.5999999e+01   1.2767075e+02
   2.5999999e+01   1.2767075e+02
   2.5999999e+01   1.2767075e+02
   2.5999999e+01   1.2767075e+02
   2.5999999e+01   1.2767075e+02
   2.5999999e+01   1.2767075e+02
   2.5999999e+01   1.2767075e+02
   2.5999999e+01   1.2767075e+02
   2.5999999e+01   1.2767075e+02
   2.5999999e+01   1.2767075e+02
   2.5999999e+01   1.2767075e+02
   2.5999999e+01   1.2767075e+02
   2.5999999e+01   1.2767075e+02
   2.5999999e+01   1.2767075e+02
   2.5999999e+01   1.2767075e+02
   2.5999999e+01   1.2767075e+02
   2.5999999e+01   1.2767075e+02
   2.5999999e+01   1.2767075e+02
   2.5999999e+01   1.2767075e+02
   2.5999999e+01   1.2767075e+02
   2.5999999e+01   1.2767075e+02
   2.5999999e+01   1.2767075e+02
   2.5999999e+01   1.2767075e+02
   2.5999999e+01   1.2767075e+02
   2.5999999e+01   1.2767075e+02
   2.5999999e+01   1.2767075e+02
   2.5999999e+01   1.2767075e+02
   2.5999999e+01   1.2767075e+02
   2.5999999e+01   1.2767075e+02
   2.5999999e+01   1.2767075e+02
   2.5999999e+01   1.2767075e+02
   2.5999999e+01   1.2767075e+02
   2.5999999e+01   1.2767075e+02
   2.5999999e+01   1.2767075e+02
   2.5999999e+01   1.2767075e+02
   2.5999999e+01   1.2767075e+02
   2.5999999e+01   1.2767075e+02
   2.5999999e+01   1.2767075e+02
   2.5999999e+01   1.2767075e+02
   2.5999999e+01   1.2767075e+02
   2.5999999e+01   1.2767075e+02
   2.5999999e+01   1.2767075e+02
   2.5999999e+01   1.2767075e+02
   2.5999999e+01   1.2767075e+02
   2.5999999e+01   1.2767075e+02
   2.5999999e+01   1.2767075e+02
   2.5999999e+01   1.2767075e+02
   2.5999999e+01   1.2767075e+02
   2.5999999e+01   1.2767075e+02
   2.5999999e+01   1.2767075e+02
   2.5999999e+01   1.2767075e+02
   2.5999999e+01   1.2767075e+02
   2.5999999e+01   1.2767075e+02
   2.5999999e+01   1.2767075e+02
   2.5999999e+01   1.2767075e+02
   2.5999999e+01   1.2767075e+02
   2.5999999e+01   1.2767075e+02
   2.5999999e+01   1.2767075e+02
   2.5999999e+01   1.2767075e+02
   2.5999999e+01   1.2767075e+02
   2.5999999e+01   1.2767075e+02
   2.5999999e+01   1.2767075e+02
   2.5999999e+01   1.2767075e+02
   2.5999999e+01   1.2767075e+02
   2.5999999e+01   1.2767075e+02
   2.5999999e+01   1.2767075e+02
   2.5999999e+01   1.2767075e+02
   2.5999999e+01   1.2767075e+02
   2.5999999e+01   1.2767075e+02
   2.5999999e+01   1.2767075e+02
   2.5999999e+01   1.2767075e+02
   2.5999999e+01   1.2767075e+02
   2.5999999e+01   1.2767075e+02
   2.5999999e+01   1.2767075e+02
   2.5999999e+01   1.2767075e+02
   2.5999999e+01   1.2767075e+02
   2.5999999e+01   1.2767075e+02
   2.5999999e+01   1.2767075e+02
   2.5999999e+01   1.2767075e+02
   2.5999999e+01   1.2767075e+02
   2.5999999e+01   1.2767075e+02
   2.5999999e+01   1.2767075e+02
   2.5999999e+01   1.2767075e+02
   2.5999999e+01   1.2767075e+02
   2.5999999e+01   1.2767075e+02
   2.5999999e+01   1.2767075e+02
   2.5999999e+01   1.2767075e+02
   2.5999999e+01   1.2767075e+02
   2.5999999e+01   1.2767075e+02
   2.5999999e+01   1.2767075e+02
   2.5999999e+01   1.2767075e+02
   2.5999999e+01   1.2767075e+02
   2.5999999e+01   1.2767075e+02
   2.5999999e+01   1.2767075e+02
   2.5999999e+01   1.2767075e+02
   2.5999999e+01   1.2767075e+02
   2.5999999e+01   1.2767075e+02
   2.5999999e+01   1.2767075e+02
   2.5999999e+01   1.2767075e+02
   2.5999999e+01   1.2767075e+02
   2.5999999e+01   1.2767075e+02
   2.5999999e+01   1.2767075e+02
   2.5999999e+01   1.2767075e+02
   2.5999999e+01   1.2767075e+02
   2.5999999e+01   1.2767075e+02
   2.5999999e+01   1.2767075e+02
   2.5999999e+01   1.2767075e+02
   2.5999999e+01   1.2767075e+02
   2.5999999e+01   1.2767075e+02
   2.5999999e+01   1.2767075e+02
   2.5999999e+01   1.2767075e+02
   2.7000001e+01   1.4260384e+02
   2.7000001e+01   1.4260384e+02
   2.7000001e+01   1.4260384e+02
   2.7000001e+01   1.4260384e+02
   2.7000001e+01   1.4260384e+02
   2.7000001e+01   1.4260384e+02
   2.7000001e+01   1.4260384e+02
   2.7000001e+01   1.4260384e+02
   2.7000001e+01   1.4260384e+02
   2.7000001e+01   1.4260384e+02
   2.7000001e+01   1.4260384e+02
   2.7000001e+01   1.4260384e+02
   2.7000001e+01   1.4260384e+02
   2.7000001e+01   1.4260384e+02
   2.7000001e+01   1.4260384e+02
   2.7000001e+01   1.4260384e+02
   2.7000001e+01   1.4260384e+02
   2.7000001e+01   1.4260384e+02
   2.7000001e+01   1.4260384e+02
   2.7000001e+01   1.4260384e+02
   2.7000001e+01   1.4260384e+02
   2.7000001e+01   1.4260384e+02
   2.7000001e+01   1.4260384e+02
   2.7000001e+01   1.4260384e+02
   2.7000001e+01   1.4260384e+02
   2.7000001e+01   1.4260384e+02
   2.7000001e+01   1.4260384e+02
   2.7000001e+01   1.4260384e+02
   2.7000001e+01   1.4260384e+02
   2.7000001e+01   1.4260384e+02
   2.7000001e+01   1.4260384e+02
   2.7000001e+01   1.4260384e+02
   2.7000001e+01   1.4260384e+02
   2.7000001e+01   1.4260384e+02
   2.7000001e+01   1.4260384e+02
   2.7000001e+01   1.4260384e+02
   2.7000001e+01   1.4260384e+02
   2.7000001e+01   1.4260384e+02
   2.7000001e+01   1.4260384e+02
   2.7000001e+01   1.4260384e+02
   2.7000001e+01   1.4260384e+02
   2.7000001e+01   1.4260384e+02
   2.7000001e+01   1.4260384e+02
   2.7000001e+01   1.4260384e+02
   2.7000001e+01   1.4260384e+02
   2.7000001e+01   1.4260384e+02
   2.7000001e+01   1.4260384e+02
   2.7000001e+01   1.4260384e+02
   2.7000001e+01   1.4260384e+02
   2.7000001e+01   1.4260384e+02
   2.7000001e+01   1.4260384e+02
   2.7000001e+01   1.4260384e+02
   2.7000001e+01   1.4260384e+02
   2.7000001e+01   1.4260384e+02
   2.7000001e+01   1.4260384e+02
   2.7000001e+01   1.4260384e+02
   2.7000001e+01   1.4260384e+02
   2.7000001e+01   1.4260384e+02
   2.7000001e+01   1.4260384e+02
   2.7000001e+01   1.4260384e+02
   2.7000001e+01   1.4260384e+02
   2.7000001e+01   1.4260384e+02
   2.7000001e+01   1.4260384e+02
   2.7000001e+01   1.4260384e+02
   2.7000001e+01   1.4260384e+02
   2.7000001e+01   1.4260384e+02
   2.7000001e+01   1.4260384e+02
   2.7000001e+01   1.4260384e+02
   2.7000001e+01   1.4260384e+02
   2.7000001e+01   1.4260384e+02
   2.7000001e+01   1.4260384e+02
   2.7000001e+01   1.4260384e+02
   2.7000001e+01   1.4260384e+02
   2.7000001e+01   1.4260384e+02
   2.7000001e+01   1.4260384e+02
   2.7000001e+01   1.4260384e+02
   2.7000001e+01   1.4260384e+02
   2.7000001e+01   1.4260384e+02
   2.7000001e+01   1.4260384e+02
   2.7000001e+01   1.4260384e+02
   2.7000001e+01   1.4260384e+02
   2.7000001e+01   1.4260384e+02
   2.7000001e+01   1.4260384e+02
   2.7000001e+01   1.4260384e+02
   2.7000001e+01   1.4260384e+02
   2.7000001e+01   1.4260384e+02
   2.7000001e+01   1.4260384e+02
   2.7000001e+01   1.4260384e+02
   2.7000001e+01   1.4260384e+02
   2.7000001e+01   1.4260384e+02
   2.7000001e+01   1.4260384e+02
   2.7000001e+01   1.4260384e+02
   2.7000001e+01   1.4260384e+02
   2.7000001e+01   1.4260384e+02
   2.7000001e+01   1.4260384e+02
   2.7000001e+01   1.4260384e+02
   2.7000001e+01   1.4260384e+02
   2.7000001e+01   1.4260384e+02
   2.7000001e+01   1.4260384e+02
   2.7000001e+01   1.4260384e+02
   2.7000001e+01   1.4260384e+02
   2.7000001e+01   1.4260384e+02
   2.7000001e+01   1.4260384e+02
   2.7000001e+01   1.4260384e+02
   2.7000001e+01   1.4260384e+02
   2.7000001e+01   1.4260384e+02
   2.7000001e+01   1.4260384e+02
   2.7000001e+01   1.4260384e+02
   2.7000001e+01   1.4260384e+02
   2.7000001e+01   1.4260384e+02
   2.7000001e+01   1.4260384e+02
   2.7000001e+01   1.4260384e+02
   2.7000001e+01   1.4260384e+02
   2.7000001e+01   1.4260384e+02
   2.7000001e+01   1.4260384e+02
   2.7000001e+01   1.4260384e+02
   2.7000001e+01   1.4260384e+02
   2.7000001e+01   1.4260384e+02
   2.7000001e+01   1.4260384e+02
   2.7000001e+01   1.4260384e+02
   2.7000001e+01   1.4260384e+02
   2.7000001e+01   1.4260384e+02
   2.7000001e+01   1.4260384e+02
   2.7000001e+01   1.4260384e+02
   2.7000001e+01   1.4260384e+02
   2.7000001e+01   1.4260384e+02
   2.7000001e+01   1.4260384e+02
   2.7000001e+01   1.4260384e+02
   2.7000001e+01   1.4260384e+02
   2.7000001e+01   1.4260384e+02
   2.7000001e+01   1.4260384e+02
   2.7000001e+01   1.4260384e+02
   2.7000001e+01   1.4260384e+02
   2.7000001e+01   1.4260384e+02
   2.7000001e+01   1.4260384e+02
   2.7000001e+01   1.4260384e+02
   2.7000001e+01   1.4260384e+02
   2.7000001e+01   1.4260384e+02
   2.7000001e+01   1.4260384e+02
   2.7000001e+01   1.4260384e+02
   2.7000001e+01   1.4260384e+02
   2.7000001e+01   1.4260384e+02
   2.7000001e+01   1.4260384e+02
   2.7000001e+01   1.4260384e+02
   2.7000001e+01   1.4260384e+02
   2.7000001e+01   1.4260384e+02
   2.7000001e+01   1.4260384e+02
   2.7000001e+01   1.4260384e+02
   2.7000001e+01   1.4260384e+02
   2.7000001e+01   1.4260384e+02
   2.7000001e+01   1.4260384e+02
   2.7000001e+01   1.4260384e+02
   2.7000001e+01   1.4260384e+02
   2.7000001e+01   1.4260384e+02
   2.7000001e+01   1.4260384e+02
   2.7000001e+01   1.4260384e+02
   2.7000001e+01   1.4260384e+02
   2.7000001e+01   1.4260384e+02
   2.7000001e+01   1.4260384e+02
   2.7000001e+01   1.4260384e+02
   2.7000001e+01   1.4260384e+02
   2.7000001e+01   1.4260384e+02
   2.7000001e+01   1.4260384e+02
   2.7000001e+01   1.4260384e+02
   2.7000001e+01   1.4260384e+02
   2.7000001e+01   1.4260384e+02
   2.7000001e+01   1.4260384e+02
   2.7000001e+01   1.4260384e+02
   2.7000001e+01   1.4260384e+02
   2.7000001e+01   1.4260384e+02
   2.7000001e+01   1.4260384e+02
   2.7000001e+01   1.4260384e+02
   2.7000001e+01   1.4260384e+02
   2.7000001e+01   1.4260384e+02
   2.7000001e+01   1.4260384e+02
   2.7000001e+01   1.4260384e+02
   2.7000001e+01   1.4260384e+02
   2.7000001e+01   1.4260384e+02
   2.7000001e+01   1.4260384e+02
   2.7000001e+01   1.4260384e+02
   2.7000001e+01   1.4260384e+02
   2.7000001e+01   1.4260384e+02
   2.7000001e+01   1.4260384e+02
   2.7000001e+01   1.4260384e+02
   2.7000001e+01   1.4260384e+02
   2.7000001e+01   1.4260384e+02
   2.7000001e+01   1.4260384e+02
   2.7000001e+01   1.4260384e+02
   2.7000001e+01   1.4260384e+02
   2.7000001e+01   1.4260384e+02
   2.7000001e+01   1.4260384e+02
   2.7000001e+01   1.4260384e+02
   2.7000001e+01   1.4260384e+02
   2.7000001e+01   1.4260384e+02
   2.7000001e+01   1.4260384e+02
   2.7000001e+01   1.4260384e+02
   2.7000001e+01   1.4260384e+02
   2.7000001e+01   1.4260384e+02
   2.7000001e+01   1.4260384e+02
   2.7000001e+01   1.4260384e+02
   2.7000001e+01   1.4260384e+02
   2.7000001e+01   1.4260384e+02
   2.7000001e+01   1.4260384e+02
   2.7000001e+01   1.4260384e+02
   2.7000001e+01   1.4260384e+02
   2.7000001e+01   1.4260384e+02
   2.7000001e+01   1.4260384e+02
   2.7000001e+01   1.4260384e+02
   2.7000001e+01   1.4260384e+02
   2.7000001e+01   1.4260384e+02
   2.7000001e+01   1.4260384e+02
   2.7000001e+01   1.4260384e+02
   2.7000001e+01   1.4260384e+02
   2.7000001e+01   1.4260384e+02
   2.7000001e+01   1.4260384e+02
   2.7000001e+01   1.4260384e+02
   2.7000001e+01   1.4260384e+02
   2.7000001e+01   1.4260384e+02
   2.7000001e+01   1.4260384e+02
   2.7000001e+01   1.4260384e+02
   2.7000001e+01   1.4260384e+02
   2.7000001e+01   1.4260384e+02
   2.7000001e+01   1.4260384e+02
   2.7000001e+01   1.4260384e+02
   2.7000001e+01   1.4260384e+02
   2.7000001e+01   1.4260384e+02
   2.7000001e+01   1.4260384e+02
   2.7000001e+01   1.4260384e+02
   2.7000001e+01   1.4260384e+02
   2.7000001e+01   1.4260384e+02
   2.7000001e+01   1.4260384e+02
   2.7000001e+01   1.4260384e+02
   2.7000001e+01   1.4260384e+02
   2.7000001e+01   1.4260384e+02
   2.7000001e+01   1.4260384e+02
   2.7000001e+01   1.4260384e+02
   2.7000001e+01   1.4260384e+02
   2.7000001e+01   1.4260384e+02
   2.7000001e+01   1.4260384e+02
   2.7000001e+01   1.4260384e+02
   2.7000001e+01   1.4260384e+02
   2.7000001e+01   1.4260384e+02
   2.7000001e+01   1.4260384e+02
   2.7000001e+01   1.4260384e+02
   2.7000001e+01   1.4260384e+02
   2.7000001e+01   1.4260384e+02
   2.7000001e+01   1.4260384e+02
   2.7000001e+01   1.4260384e+02
   2.7000001e+01   1.4260384e+02
   2.7000001e+01   1.4260384e+02
   2.7000001e+01   1.4260384e+02
   2.7000001e+01   1.4260384e+02
   2.7000001e+01   1.4260384e+02
   2.7000001e+01   1.4260384e+02
   2.7000001e+01   1.4260384e+02
   2.7000001e+01   1.4260384e+02
   2.7000001e+01   1.4260384e+02
   2.7000001e+01   1.4260384e+02
   2.7000001e+01   1.4260384e+02
   2.7000001e+01   1.4260384e+02
   2.7000001e+01   1.4260384e+02
   2.7000001e+01   1.4260384e+02
   2.7000001e+01   1.4260384e+02
   2.7000001e+01   1.4260384e+02
   2.7000001e+01   1.4260384e+02
   2.7000001e+01   1.4260384e+02
   2.7000001e+01   1.4260384e+02
   2.7000001e+01   1.4260384e+02
   2.7000001e+01   1.4260384e+02
   2.7000001e+01   1.4260384e+02
   2.7000001e+01   1.4260384e+02
   2.7000001e+01   1.4260384e+02
   2.7000001e+01   1.4260384e+02
   2.7000001e+01   1.4260384e+02
   2.7000001e+01   1.4260384e+02
   2.7000001e+01   1.4260384e+02
   2.7000001e+01   1.4260384e+02
   2.7000001e+01   1.4260384e+02
   2.7000001e+01   1.4260384e+02
   2.7000001e+01   1.4260384e+02
   2.7000001e+01   1.4260384e+02
   2.7000001e+01   1.4260384e+02
   2.7000001e+01   1.4260384e+02
   2.7000001e+01   1.4260384e+02
   2.7000001e+01   1.4260384e+02
   2.7000001e+01   1.4260384e+02
   2.7000001e+01   1.4260384e+02
   2.7000001e+01   1.4260384e+02
   2.7000001e+01   1.4260384e+02
   2.7000001e+01   1.4260384e+02
   2.7000001e+01   1.4260384e+02
   2.7000001e+01   1.4260384e+02
   2.7000001e+01   1.4260384e+02
   2.7000001e+01   1.4260384e+02
   2.7000001e+01   1.4260384e+02
   2.7000001e+01   1.4260384e+02
   2.7000001e+01   1.4260384e+02
   2.7000001e+01   1.4260384e+02
   2.7000001e+01   1.4260384e+02
   2.7000001e+01   1.4260384e+02
   2.7000001e+01   1.4260384e+02
   2.7000001e+01   1.4260384e+02
   2.7000001e+01   1.4260384e+02
   2.7000001e+01   1.4260384e+02
   2.7000001e+01   1.4260384e+02
   2.7000001e+01   1.4260384e+02
   2.7000001e+01   1.4260384e+02
   2.7000001e+01   1.4260384e+02
   2.7000001e+01   1.4260384e+02
   2.7000001e+01   1.4260384e+02
   2.7000001e+01   1.4260384e+02
   2.7000001e+01   1.4260384e+02
   2.7000001e+01   1.4260384e+02
   2.7000001e+01   1.4260384e+02
   2.7000001e+01   1.4260384e+02
   2.7000001e+01   1.4260384e+02
   2.7000001e+01   1.4260384e+02
   2.7000001e+01   1.4260384e+02
   2.7000001e+01   1.4260384e+02
   2.7000001e+01   1.4260384e+02
   2.7000001e+01   1.4260384e+02
   2.7000001e+01   1.4260384e+02
   2.7000001e+01   1.4260384e+02
   2.7000001e+01   1.4260384e+02
   2.7000001e+01   1.4260384e+02
   2.7000001e+01   1.4260384e+02
   2.7000001e+01   1.4260384e+02
   2.7000001e+01   1.4260384e+02
   2.7000001e+01   1.4260384e+02
   2.7000001e+01   1.4260384e+02
   2.7000001e+01   1.4260384e+02
   2.7000001e+01   1.4260384e+02
   2.7000001e+01   1.4260384e+02
   2.7000001e+01   1.4260384e+02
   2.7000001e+01   1.4260384e+02
   2.7000001e+01   1.4260384e+02
   2.7000001e+01   1.4260384e+02
   2.7000001e+01   1.4260384e+02
   2.7000001e+01   1.4260384e+02
   2.7000001e+01   1.4260384e+02
   2.7000001e+01   1.4260384e+02
   2.7000001e+01   1.4260384e+02
   2.7000001e+01   1.4260384e+02
   2.7000001e+01   1.4260384e+02
   2.7000001e+01   1.4260384e+02
   2.7000001e+01   1.4260384e+02
   2.7000001e+01   1.4260384e+02
   2.7000001e+01   1.4260384e+02
   2.7000001e+01   1.4260384e+02
   2.7000001e+01   1.4260384e+02
   2.7000001e+01   1.4260384e+02
   2.7000001e+01   1.4260384e+02
   2.7000001e+01   1.4260384e+02
   2.7000001e+01   1.4260384e+02
   2.7000001e+01   1.4260384e+02
   2.7000001e+01   1.4260384e+02
   2.7000001e+01   1.4260384e+02
   2.7000001e+01   1.4260384e+02
   2.7000001e+01   1.4260384e+02
   2.7000001e+01   1.4260384e+02
   2.7000001e+01   1.4260384e+02
   2.7000001e+01   1.4260384e+02
   2.7000001e+01   1.4260384e+02
   2.7000001e+01   1.4260384e+02
   2.7000001e+01   1.4260384e+02
   2.7000001e+01   1.4260384e+02
   2.7000001e+01   1.4260384e+02
   2.7000001e+01   1.4260384e+02
   2.7000001e+01   1.4260384e+02
   2.7000001e+01   1.4260384e+02
   2.7000001e+01   1.4260384e+02
   2.7000001e+01   1.4260384e+02
   2.7000001e+01   1.4260384e+02
   2.7000001e+01   1.4260384e+02
   2.7000001e+01   1.4260384e+02
   2.7000001e+01   1.4260384e+02
   2.7000001e+01   1.4260384e+02
   2.7000001e+01   1.4260384e+02
   2.7000001e+01   1.4260384e+02
   2.7000001e+01   1.4260384e+02
   2.7000001e+01   1.4260384e+02
   2.7000001e+01   1.4260384e+02
   2.7000001e+01   1.4260384e+02
   2.7000001e+01   1.4260384e+02
   2.7000001e+01   1.4260384e+02
   2.7000001e+01   1.4260384e+02
   2.7000001e+01   1.4260384e+02
   2.7000001e+01   1.4260384e+02
   2.7000001e+01   1.4260384e+02
   2.7000001e+01   1.4260384e+02
   2.7000001e+01   1.4260384e+02
   2.7000001e+01   1.4260384e+02
   2.7000001e+01   1.4260384e+02
   2.7000001e+01   1.4260384e+02
   2.7000001e+01   1.4260384e+02
   2.7000001e+01   1.4260384e+02
   2.7000001e+01   1.4260384e+02
   2.7000001e+01   1.4260384e+02
   2.7000001e+01   1.4260384e+02
   2.7000001e+01   1.4260384e+02
   2.7000001e+01   1.4260384e+02
   2.7000001e+01   1.4260384e+02
   2.7000001e+01   1.4260384e+02
   2.7000001e+01   1.4260384e+02
   2.7000001e+01   1.4260384e+02
   2.7000001e+01   1.4260384e+02
   2.7000001e+01   1.4260384e+02
   2.7000001e+01   1.4260384e+02
   2.7000001e+01   1.4260384e+02
   2.7000001e+01   1.4260384e+02
   2.7000001e+01   1.4260384e+02
   2.7000001e+01   1.4260384e+02
   2.7000001e+01   1.4260384e+02
   2.7000001e+01   1.4260384e+02
   2.7000001e+01   1.4260384e+02
   2.7000001e+01   1.4260384e+02
   2.7000001e+01   1.4260384e+02
   2.7000001e+01   1.4260384e+02
   2.7000001e+01   1.4260384e+02
   2.7000001e+01   1.4260384e+02
   2.7000001e+01   1.4260384e+02
   2.7000001e+01   1.4260384e+02
   2.7000001e+01   1.4260384e+02
   2.7000001e+01   1.4260384e+02
   2.7000001e+01   1.4260384e+02
   2.7000001e+01   1.4260384e+02
   2.7000001e+01   1.4260384e+02
   2.7000001e+01   1.4260384e+02
   2.7000001e+01   1.4260384e+02
   2.7000001e+01   1.4260384e+02
   2.7000001e+01   1.4260384e+02
   2.7000001e+01   1.4260384e+02
   2.7000001e+01   1.4260384e+02
   2.7000001e+01   1.4260384e+02
   2.7000001e+01   1.4260384e+02
   2.7000001e+01   1.4260384e+02
   2.7000001e+01   1.4260384e+02
   2.7000001e+01   1.4260384e+02
   2.7000001e+01   1.4260384e+02
   2.7000001e+01   1.4260384e+02
   2.7000001e+01   1.4260384e+02
   2.7000001e+01   1.4260384e+02
   2.7000001e+01   1.4260384e+02
   2.7000001e+01   1.4260384e+02
   2.7000001e+01   1.4260384e+02
   2.7000001e+01   1.4260384e+02
   2.7000001e+01   1.4260384e+02
   2.7000001e+01   1.4260384e+02
   2.7000001e+01   1.4260384e+02
   2.7000001e+01   1.4260384e+02
   2.7000001e+01   1.4260384e+02
   2.7000001e+01   1.4260384e+02
   2.7000001e+01   1.4260384e+02
   2.7000001e+01   1.4260384e+02
   2.7000001e+01   1.4260384e+02
   2.7000001e+01   1.4260384e+02
   2.7000001e+01   1.4260384e+02
   2.7000001e+01   1.4260384e+02
   2.7000001e+01   1.4260384e+02
   2.7000001e+01   1.4260384e+02
   2.7000001e+01   1.4260384e+02
   2.7000001e+01   1.4260384e+02
   2.7000001e+01   1.4260384e+02
   2.7000001e+01   1.4260384e+02
   2.7000001e+01   1.4260384e+02
   2.7000001e+01   1.4260384e+02
   2.7000001e+01   1.4260384e+02
   2.7000001e+01   1.4260384e+02
   2.7000001e+01   1.4260384e+02
   2.7000001e+01   1.4260384e+02
   2.7000001e+01   1.4260384e+02
   2.7000001e+01   1.4260384e+02
   2.7000001e+01   1.4260384e+02
   2.7000001e+01   1.4260384e+02
   2.7000001e+01   1.4260384e+02
   2.7000001e+01   1.4260384e+02
   2.7000001e+01   1.4260384e+02
   2.7000001e+01   1.4260384e+02
   2.7000001e+01   1.4260384e+02
   2.7000001e+01   1.4260384e+02
   2.7000001e+01   1.4260384e+02
   2.7000001e+01   1.4260384e+02
   2.7000001e+01   1.4260384e+02
   2.7000001e+01   1.4260384e+02
   2.7000001e+01   1.4260384e+02
   2.7000001e+01   1.4260384e+02
   2.7000001e+01   1.4260384e+02
   2.7000001e+01   1.4260384e+02
   2.7000001e+01   1.4260384e+02
   2.7000001e+01   1.4260384e+02
   2.7000001e+01   1.4260384e+02
   2.7000001e+01   1.4260384e+02
   2.7000001e+01   1.4260384e+02
   2.7000001e+01   1.4260384e+02
   2.7000001e+01   1.4260384e+02
   2.7000001e+01   1.4260384e+02
   2.7000001e+01   1.4260384e+02
   2.7000001e+01   1.4260384e+02
   2.7000001e+01   1.4260384e+02
   2.7000001e+01   1.4260384e+02
   2.7000001e+01   1.4260384e+02
   2.7000001e+01   1.4260384e+02
   2.7000001e+01   1.4260384e+02
   2.7000001e+01   1.4260384e+02
   2.7000001e+01   1.4260384e+02
   2.7000001e+01   1.4260384e+02
   2.7000001e+01   1.4260384e+02
   2.7000001e+01   1.4260384e+02
   2.7000001e+01   1.4260384e+02
   2.7000001e+01   1.4260384e+02
   2.7000001e+01   1.4260384e+02
   2.7000001e+01   1.4260384e+02
   2.7000001e+01   1.4260384e+02
   2.7000001e+01   1.4260384e+02
   2.7000001e+01   1.4260384e+02
   2.7000001e+01   1.4260384e+02
   2.7000001e+01   1.4260384e+02
   2.7000001e+01   1.4260384e+02
   2.7000001e+01   1.4260384e+02
   2.7000001e+01   1.4260384e+02
   2.7000001e+01   1.4260384e+02
   2.7000001e+01   1.4260384e+02
   2.7000001e+01   1.4260384e+02
   2.7000001e+01   1.4260384e+02
   2.7000001e+01   1.4260384e+02
   2.7000001e+01   1.4260384e+02
   2.7000001e+01   1.4260384e+02
   2.7000001e+01   1.4260384e+02
   2.7000001e+01   1.4260384e+02
   2.7000001e+01   1.4260384e+02
   2.7000001e+01   1.4260384e+02
   2.7000001e+01   1.4260384e+02
   2.7000001e+01   1.4260384e+02
   2.7000001e+01   1.4260384e+02
   2.7000001e+01   1.4260384e+02
   2.7000001e+01   1.4260384e+02
   2.7000001e+01   1.4260384e+02
   2.7000001e+01   1.4260384e+02
   2.7000001e+01   1.4260384e+02
   2.7000001e+01   1.4260384e+02
   2.7000001e+01   1.4260384e+02
   2.7000001e+01   1.4260384e+02
   2.8000000e+01   1.5864399e+02
   2.8000000e+01   1.5864399e+02
   2.8000000e+01   1.5864399e+02
   2.8000000e+01   1.5864399e+02
   2.8000000e+01   1.5864399e+02
   2.8000000e+01   1.5864399e+02
   2.8000000e+01   1.5864399e+02
   2.8000000e+01   1.5864399e+02
   2.8000000e+01   1.5864399e+02
   2.8000000e+01   1.5864399e+02
   2.8000000e+01   1.5864399e+02
   2.8000000e+01   1.5864399e+02
   2.8000000e+01   1.5864399e+02
   2.8000000e+01   1.5864399e+02
   2.8000000e+01   1.5864399e+02
   2.8000000e+01   1.5864399e+02
   2.8000000e+01   1.5864399e+02
   2.8000000e+01   1.5864399e+02
   2.8000000e+01   1.5864399e+02
   2.8000000e+01   1.5864399e+02
   2.8000000e+01   1.5864399e+02
   2.8000000e+01   1.5864399e+02
   2.8000000e+01   1.5864399e+02
   2.8000000e+01   1.5864399e+02
   2.8000000e+01   1.5864399e+02
   2.8000000e+01   1.5864399e+02
   2.8000000e+01   1.5864399e+02
   2.8000000e+01   1.5864399e+02
   2.8000000e+01   1.5864399e+02
   2.8000000e+01   1.5864399e+02
   2.8000000e+01   1.5864399e+02
   2.8000000e+01   1.5864399e+02
   2.8000000e+01   1.5864399e+02
   2.8000000e+01   1.5864399e+02
   2.8000000e+01   1.5864399e+02
   2.8000000e+01   1.5864399e+02
   2.8000000e+01   1.5864399e+02
   2.8000000e+01   1.5864399e+02
   2.8000000e+01   1.5864399e+02
   2.8000000e+01   1.5864399e+02
   2.8000000e+01   1.5864399e+02
   2.8000000e+01   1.5864399e+02
   2.8000000e+01   1.5864399e+02
   2.8000000e+01   1.5864399e+02
   2.8000000e+01   1.5864399e+02
   2.8000000e+01   1.5864399e+02
   2.8000000e+01   1.5864399e+02
   2.8000000e+01   1.5864399e+02
   2.8000000e+01   1.5864399e+02
   2.8000000e+01   1.5864399e+02
   2.8000000e+01   1.5864399e+02
   2.8000000e+01   1.5864399e+02
   2.8000000e+01   1.5864399e+02
   2.8000000e+01   1.5864399e+02
   2.8000000e+01   1.5864399e+02
   2.8000000e+01   1.5864399e+02
   2.8000000e+01   1.5864399e+02
   2.8000000e+01   1.5864399e+02
   2.8000000e+01   1.5864399e+02
   2.8000000e+01   1.5864399e+02
   2.8000000e+01   1.5864399e+02
   2.8000000e+01   1.5864399e+02
   2.8000000e+01   1.5864399e+02
   2.8000000e+01   1.5864399e+02
   2.8000000e+01   1.5864399e+02
   2.8000000e+01   1.5864399e+02
   2.8000000e+01   1.5864399e+02
   2.8000000e+01   1.5864399e+02
   2.8000000e+01   1.5864399e+02
   2.8000000e+01   1.5864399e+02
   2.8000000e+01   1.5864399e+02
   2.8000000e+01   1.5864399e+02
   2.8000000e+01   1.5864399e+02
   2.8000000e+01   1.5864399e+02
   2.8000000e+01   1.5864399e+02
   2.8000000e+01   1.5864399e+02
   2.8000000e+01   1.5864399e+02
   2.8000000e+01   1.5864399e+02
   2.8000000e+01   1.5864399e+02
   2.8000000e+01   1.5864399e+02
   2.8000000e+01   1.5864399e+02
   2.8000000e+01   1.5864399e+02
   2.8000000e+01   1.5864399e+02
   2.8000000e+01   1.5864399e+02
   2.8000000e+01   1.5864399e+02
   2.8000000e+01   1.5864399e+02
   2.8000000e+01   1.5864399e+02
   2.8000000e+01   1.5864399e+02
   2.8000000e+01   1.5864399e+02
   2.8000000e+01   1.5864399e+02
   2.8000000e+01   1.5864399e+02
   2.8000000e+01   1.5864399e+02
   2.8000000e+01   1.5864399e+02
   2.8000000e+01   1.5864399e+02
   2.8000000e+01   1.5864399e+02
   2.8000000e+01   1.5864399e+02
   2.8000000e+01   1.5864399e+02
   2.8000000e+01   1.5864399e+02
   2.8000000e+01   1.5864399e+02
   2.8000000e+01   1.5864399e+02
   2.8000000e+01   1.5864399e+02
   2.8000000e+01   1.5864399e+02
   2.8000000e+01   1.5864399e+02
   2.8000000e+01   1.5864399e+02
   2.8000000e+01   1.5864399e+02
   2.8000000e+01   1.5864399e+02
   2.8000000e+01   1.5864399e+02
   2.8000000e+01   1.5864399e+02
   2.8000000e+01   1.5864399e+02
   2.8000000e+01   1.5864399e+02
   2.8000000e+01   1.5864399e+02
   2.8000000e+01   1.5864399e+02
   2.8000000e+01   1.5864399e+02
   2.8000000e+01   1.5864399e+02
   2.8000000e+01   1.5864399e+02
   2.8000000e+01   1.5864399e+02
   2.8000000e+01   1.5864399e+02
   2.8000000e+01   1.5864399e+02
   2.8000000e+01   1.5864399e+02
   2.8000000e+01   1.5864399e+02
   2.8000000e+01   1.5864399e+02
   2.8000000e+01   1.5864399e+02
   2.8000000e+01   1.5864399e+02
   2.8000000e+01   1.5864399e+02
   2.8000000e+01   1.5864399e+02
   2.8000000e+01   1.5864399e+02
   2.8000000e+01   1.5864399e+02
   2.8000000e+01   1.5864399e+02
   2.8000000e+01   1.5864399e+02
   2.8000000e+01   1.5864399e+02
   2.8000000e+01   1.5864399e+02
   2.8000000e+01   1.5864399e+02
   2.8000000e+01   1.5864399e+02
   2.8000000e+01   1.5864399e+02
   2.8000000e+01   1.5864399e+02
   2.8000000e+01   1.5864399e+02
   2.8000000e+01   1.5864399e+02
   2.8000000e+01   1.5864399e+02
   2.8000000e+01   1.5864399e+02
   2.8000000e+01   1.5864399e+02
   2.8000000e+01   1.5864399e+02
   2.8000000e+01   1.5864399e+02
   2.8000000e+01   1.5864399e+02
   2.8000000e+01   1.5864399e+02
   2.8000000e+01   1.5864399e+02
   2.8000000e+01   1.5864399e+02
   2.8000000e+01   1.5864399e+02
   2.8000000e+01   1.5864399e+02
   2.8000000e+01   1.5864399e+02
   2.8000000e+01   1.5864399e+02
   2.8000000e+01   1.5864399e+02
   2.8000000e+01   1.5864399e+02
   2.8000000e+01   1.5864399e+02
   2.8000000e+01   1.5864399e+02
   2.8000000e+01   1.5864399e+02
   2.8000000e+01   1.5864399e+02
   2.8000000e+01   1.5864399e+02
   2.8000000e+01   1.5864399e+02
   2.8000000e+01   1.5864399e+02
   2.8000000e+01   1.5864399e+02
   2.8000000e+01   1.5864399e+02
   2.8000000e+01   1.5864399e+02
   2.8000000e+01   1.5864399e+02
   2.8000000e+01   1.5864399e+02
   2.8000000e+01   1.5864399e+02
   2.8000000e+01   1.5864399e+02
   2.8000000e+01   1.5864399e+02
   2.8000000e+01   1.5864399e+02
   2.8000000e+01   1.5864399e+02
   2.8000000e+01   1.5864399e+02
   2.8000000e+01   1.5864399e+02
   2.8000000e+01   1.5864399e+02
   2.8000000e+01   1.5864399e+02
   2.8000000e+01   1.5864399e+02
   2.8000000e+01   1.5864399e+02
   2.8000000e+01   1.5864399e+02
   2.8000000e+01   1.5864399e+02
   2.8000000e+01   1.5864399e+02
   2.8000000e+01   1.5864399e+02
   2.8000000e+01   1.5864399e+02
   2.8000000e+01   1.5864399e+02
   2.8000000e+01   1.5864399e+02
   2.8000000e+01   1.5864399e+02
   2.8000000e+01   1.5864399e+02
   2.8000000e+01   1.5864399e+02
   2.8000000e+01   1.5864399e+02
   2.8000000e+01   1.5864399e+02
   2.8000000e+01   1.5864399e+02
   2.8000000e+01   1.5864399e+02
   2.8000000e+01   1.5864399e+02
   2.8000000e+01   1.5864399e+02
   2.8000000e+01   1.5864399e+02
   2.8000000e+01   1.5864399e+02
   2.8000000e+01   1.5864399e+02
   2.8000000e+01   1.5864399e+02
   2.8000000e+01   1.5864399e+02
   2.8000000e+01   1.5864399e+02
   2.8000000e+01   1.5864399e+02
   2.8000000e+01   1.5864399e+02
   2.8000000e+01   1.5864399e+02
   2.8000000e+01   1.5864399e+02
   2.8000000e+01   1.5864399e+02
   2.8000000e+01   1.5864399e+02
   2.8000000e+01   1.5864399e+02
   2.8000000e+01   1.5864399e+02
   2.8000000e+01   1.5864399e+02
   2.8000000e+01   1.5864399e+02
   2.8000000e+01   1.5864399e+02
   2.8000000e+01   1.5864399e+02
   2.8000000e+01   1.5864399e+02
   2.8000000e+01   1.5864399e+02
   2.8000000e+01   1.5864399e+02
   2.8000000e+01   1.5864399e+02
   2.8000000e+01   1.5864399e+02
   2.8000000e+01   1.5864399e+02
   2.8000000e+01   1.5864399e+02
   2.8000000e+01   1.5864399e+02
   2.8000000e+01   1.5864399e+02
   2.8000000e+01   1.5864399e+02
   2.8000000e+01   1.5864399e+02
   2.8000000e+01   1.5864399e+02
   2.8000000e+01   1.5864399e+02
   2.8000000e+01   1.5864399e+02
   2.8000000e+01   1.5864399e+02
   2.8000000e+01   1.5864399e+02
   2.8000000e+01   1.5864399e+02
   2.8000000e+01   1.5864399e+02
   2.8000000e+01   1.5864399e+02
   2.8000000e+01   1.5864399e+02
   2.8000000e+01   1.5864399e+02
   2.8000000e+01   1.5864399e+02
   2.8000000e+01   1.5864399e+02
   2.8000000e+01   1.5864399e+02
   2.8000000e+01   1.5864399e+02
   2.8000000e+01   1.5864399e+02
   2.8000000e+01   1.5864399e+02
   2.8000000e+01   1.5864399e+02
   2.8000000e+01   1.5864399e+02
   2.8000000e+01   1.5864399e+02
   2.8000000e+01   1.5864399e+02
   2.8000000e+01   1.5864399e+02
   2.8000000e+01   1.5864399e+02
   2.8000000e+01   1.5864399e+02
   2.8000000e+01   1.5864399e+02
   2.8000000e+01   1.5864399e+02
   2.8000000e+01   1.5864399e+02
   2.8000000e+01   1.5864399e+02
   2.8000000e+01   1.5864399e+02
   2.8000000e+01   1.5864399e+02
   2.8000000e+01   1.5864399e+02
   2.8000000e+01   1.5864399e+02
   2.8000000e+01   1.5864399e+02
   2.8000000e+01   1.5864399e+02
   2.8000000e+01   1.5864399e+02
   2.8000000e+01   1.5864399e+02
   2.8000000e+01   1.5864399e+02
   2.8000000e+01   1.5864399e+02
   2.8000000e+01   1.5864399e+02
   2.8000000e+01   1.5864399e+02
   2.8000000e+01   1.5864399e+02
   2.8000000e+01   1.5864399e+02
   2.8000000e+01   1.5864399e+02
   2.8000000e+01   1.5864399e+02
   2.8000000e+01   1.5864399e+02
   2.8000000e+01   1.5864399e+02
   2.8000000e+01   1.5864399e+02
   2.8000000e+01   1.5864399e+02
   2.8000000e+01   1.5864399e+02
   2.8000000e+01   1.5864399e+02
   2.8000000e+01   1.5864399e+02
   2.8000000e+01   1.5864399e+02
   2.8000000e+01   1.5864399e+02
   2.8000000e+01   1.5864399e+02
   2.8000000e+01   1.5864399e+02
   2.8000000e+01   1.5864399e+02
   2.8000000e+01   1.5864399e+02
   2.8000000e+01   1.5864399e+02
   2.8000000e+01   1.5864399e+02
   2.8000000e+01   1.5864399e+02
   2.8000000e+01   1.5864399e+02
   2.8000000e+01   1.5864399e+02
   2.8000000e+01   1.5864399e+02
   2.8000000e+01   1.5864399e+02
   2.8000000e+01   1.5864399e+02
   2.8000000e+01   1.5864399e+02
   2.8000000e+01   1.5864399e+02
   2.8000000e+01   1.5864399e+02
   2.8000000e+01   1.5864399e+02
   2.8000000e+01   1.5864399e+02
   2.8000000e+01   1.5864399e+02
   2.8000000e+01   1.5864399e+02
   2.8000000e+01   1.5864399e+02
   2.8000000e+01   1.5864399e+02
   2.8000000e+01   1.5864399e+02
   2.8000000e+01   1.5864399e+02
   2.8000000e+01   1.5864399e+02
   2.8000000e+01   1.5864399e+02
   2.8000000e+01   1.5864399e+02
   2.8000000e+01   1.5864399e+02
   2.8000000e+01   1.5864399e+02
   2.8000000e+01   1.5864399e+02
   2.8000000e+01   1.5864399e+02
   2.8000000e+01   1.5864399e+02
   2.8000000e+01   1.5864399e+02
   2.8000000e+01   1.5864399e+02
   2.8000000e+01   1.5864399e+02
   2.8000000e+01   1.5864399e+02
   2.8000000e+01   1.5864399e+02
   2.8000000e+01   1.5864399e+02
   2.8000000e+01   1.5864399e+02
   2.8000000e+01   1.5864399e+02
   2.8000000e+01   1.5864399e+02
   2.8000000e+01   1.5864399e+02
   2.8000000e+01   1.5864399e+02
   2.8000000e+01   1.5864399e+02
   2.8000000e+01   1.5864399e+02
   2.8000000e+01   1.5864399e+02
   2.8000000e+01   1.5864399e+02
   2.8000000e+01   1.5864399e+02
   2.8000000e+01   1.5864399e+02
   2.8000000e+01   1.5864399e+02
   2.8000000e+01   1.5864399e+02
   2.8000000e+01   1.5864399e+02
   2.8000000e+01   1.5864399e+02
   2.8000000e+01   1.5864399e+02
   2.8000000e+01   1.5864399e+02
   2.8000000e+01   1.5864399e+02
   2.8000000e+01   1.5864399e+02
   2.8000000e+01   1.5864399e+02
   2.8000000e+01   1.5864399e+02
   2.8000000e+01   1.5864399e+02
   2.8000000e+01   1.5864399e+02
   2.8000000e+01   1.5864399e+02
   2.8000000e+01   1.5864399e+02
   2.8000000e+01   1.5864399e+02
   2.8000000e+01   1.5864399e+02
   2.8000000e+01   1.5864399e+02
   2.8000000e+01   1.5864399e+02
   2.8000000e+01   1.5864399e+02
   2.8000000e+01   1.5864399e+02
   2.8000000e+01   1.5864399e+02
   2.8000000e+01   1.5864399e+02
   2.8000000e+01   1.5864399e+02
   2.8000000e+01   1.5864399e+02
   2.8000000e+01   1.5864399e+02
   2.8000000e+01   1.5864399e+02
   2.8000000e+01   1.5864399e+02
   2.8000000e+01   1.5864399e+02
   2.8000000e+01   1.5864399e+02
   2.8000000e+01   1.5864399e+02
   2.8000000e+01   1.5864399e+02
   2.8000000e+01   1.5864399e+02
   2.8000000e+01   1.5864399e+02
   2.8000000e+01   1.5864399e+02
   2.8000000e+01   1.5864399e+02
   2.8000000e+01   1.5864399e+02
   2.8000000e+01   1.5864399e+02
   2.8000000e+01   1.5864399e+02
   2.8000000e+01   1.5864399e+02
   2.8000000e+01   1.5864399e+02
   2.8000000e+01   1.5864399e+02
   2.8000000e+01   1.5864399e+02
   2.8000000e+01   1.5864399e+02
   2.8000000e+01   1.5864399e+02
   2.8000000e+01   1.5864399e+02
   2.8000000e+01   1.5864399e+02
   2.8000000e+01   1.5864399e+02
   2.8000000e+01   1.5864399e+02
   2.8000000e+01   1.5864399e+02
   2.8000000e+01   1.5864399e+02
   2.8000000e+01   1.5864399e+02
   2.8000000e+01   1.5864399e+02
   2.8000000e+01   1.5864399e+02
   2.8000000e+01   1.5864399e+02
   2.8000000e+01   1.5864399e+02
   2.8000000e+01   1.5864399e+02
   2.8000000e+01   1.5864399e+02
   2.8000000e+01   1.5864399e+02
   2.8000000e+01   1.5864399e+02
   2.8000000e+01   1.5864399e+02
   2.8000000e+01   1.5864399e+02
   2.8000000e+01   1.5864399e+02
   2.8000000e+01   1.5864399e+02
   2.8000000e+01   1.5864399e+02
   2.8000000e+01   1.5864399e+02
   2.8000000e+01   1.5864399e+02
   2.8000000e+01   1.5864399e+02
   2.8000000e+01   1.5864399e+02
   2.8000000e+01   1.5864399e+02
   2.8000000e+01   1.5864399e+02
   2.8000000e+01   1.5864399e+02
   2.8000000e+01   1.5864399e+02
   2.8000000e+01   1.5864399e+02
   2.8000000e+01   1.5864399e+02
   2.8000000e+01   1.5864399e+02
   2.8000000e+01   1.5864399e+02
   2.8000000e+01   1.5864399e+02
   2.8000000e+01   1.5864399e+02
   2.8000000e+01   1.5864399e+02
   2.8000000e+01   1.5864399e+02
   2.8000000e+01   1.5864399e+02
   2.8000000e+01   1.5864399e+02
   2.8000000e+01   1.5864399e+02
   2.8000000e+01   1.5864399e+02
   2.8000000e+01   1.5864399e+02
   2.8000000e+01   1.5864399e+02
   2.8000000e+01   1.5864399e+02
   2.8000000e+01   1.5864399e+02
   2.8000000e+01   1.5864399e+02
   2.8000000e+01   1.5864399e+02
   2.8000000e+01   1.5864399e+02
   2.8000000e+01   1.5864399e+02
   2.8000000e+01   1.5864399e+02
   2.8000000e+01   1.5864399e+02
   2.8000000e+01   1.5864399e+02
   2.8000000e+01   1.5864399e+02
   2.8000000e+01   1.5864399e+02
   2.8000000e+01   1.5864399e+02
   2.8000000e+01   1.5864399e+02
   2.8000000e+01   1.5864399e+02
   2.8000000e+01   1.5864399e+02
   2.8000000e+01   1.5864399e+02
   2.8000000e+01   1.5864399e+02
   2.8000000e+01   1.5864399e+02
   2.8000000e+01   1.5864399e+02
   2.8000000e+01   1.5864399e+02
   2.8000000e+01   1.5864399e+02
   2.8000000e+01   1.5864399e+02
   2.8000000e+01   1.5864399e+02
   2.8000000e+01   1.5864399e+02
   2.8000000e+01   1.5864399e+02
   2.8000000e+01   1.5864399e+02
   2.8000000e+01   1.5864399e+02
   2.8000000e+01   1.5864399e+02
   2.8000000e+01   1.5864399e+02
   2.8000000e+01   1.5864399e+02
   2.8000000e+01   1.5864399e+02
   2.8000000e+01   1.5864399e+02
   2.8000000e+01   1.5864399e+02
   2.8000000e+01   1.5864399e+02
   2.8000000e+01   1.5864399e+02
   2.8000000e+01   1.5864399e+02
   2.8000000e+01   1.5864399e+02
   2.8000000e+01   1.5864399e+02
   2.8000000e+01   1.5864399e+02
   2.8000000e+01   1.5864399e+02
   2.8000000e+01   1.5864399e+02
   2.8000000e+01   1.5864399e+02
   2.8000000e+01   1.5864399e+02
   2.8000000e+01   1.5864399e+02
   2.8000000e+01   1.5864399e+02
   2.8000000e+01   1.5864399e+02
   2.8000000e+01   1.5864399e+02
   2.8000000e+01   1.5864399e+02
   2.8000000e+01   1.5864399e+02
   2.8000000e+01   1.5864399e+02
   2.8000000e+01   1.5864399e+02
   2.8000000e+01   1.5864399e+02
   2.8000000e+01   1.5864399e+02
   2.8000000e+01   1.5864399e+02
   2.8000000e+01   1.5864399e+02
   2.8000000e+01   1.5864399e+02
   2.8000000e+01   1.5864399e+02
   2.8000000e+01   1.5864399e+02
   2.8000000e+01   1.5864399e+02
   2.8000000e+01   1.5864399e+02
   2.8000000e+01   1.5864399e+02
   2.8000000e+01   1.5864399e+02
   2.8000000e+01   1.5864399e+02
   2.8000000e+01   1.5864399e+02
   2.8000000e+01   1.5864399e+02
   2.8000000e+01   1.5864399e+02
   2.8000000e+01   1.5864399e+02
   2.8000000e+01   1.5864399e+02
   2.8000000e+01   1.5864399e+02
   2.8000000e+01   1.5864399e+02
   2.8000000e+01   1.5864399e+02
   2.8000000e+01   1.5864399e+02
   2.8000000e+01   1.5864399e+02
   2.8000000e+01   1.5864399e+02
   2.8000000e+01   1.5864399e+02
   2.8000000e+01   1.5864399e+02
   2.8000000e+01   1.5864399e+02
   2.8000000e+01   1.5864399e+02
   2.8000000e+01   1.5864399e+02
   2.8000000e+01   1.5864399e+02
   2.8000000e+01   1.5864399e+02
   2.8000000e+01   1.5864399e+02
   2.8000000e+01   1.5864399e+02
   2.8000000e+01   1.5864399e+02
   2.8000000e+01   1.5864399e+02
   2.8000000e+01   1.5864399e+02
   2.8000000e+01   1.5864399e+02
   2.8000000e+01   1.5864399e+02
   2.8000000e+01   1.5864399e+02
   2.8000000e+01   1.5864399e+02
   2.8000000e+01   1.5864399e+02
   2.8000000e+01   1.5864399e+02
   2.8000000e+01   1.5864399e+02
   2.8000000e+01   1.5864399e+02
   2.8000000e+01   1.5864399e+02
   2.8000000e+01   1.5864399e+02
   2.8000000e+01   1.5864399e+02
   2.8000000e+01   1.5864399e+02
   2.8000000e+01   1.5864399e+02
   2.8000000e+01   1.5864399e+02
   2.8000000e+01   1.5864399e+02
   2.8000000e+01   1.5864399e+02
   2.8000000e+01   1.5864399e+02
   2.8000000e+01   1.5864399e+02
   2.8000000e+01   1.5864399e+02
   2.8000000e+01   1.5864399e+02
   2.8000000e+01   1.5864399e+02
   2.8000000e+01   1.5864399e+02
   2.8000000e+01   1.5864399e+02
   2.8000000e+01   1.5864399e+02
   2.8000000e+01   1.5864399e+02
   2.8000000e+01   1.5864399e+02
   2.8000000e+01   1.5864399e+02
   2.8000000e+01   1.5864399e+02
   2.8000000e+01   1.5864399e+02
   2.8000000e+01   1.5864399e+02
   2.8000000e+01   1.5864399e+02
   2.8000000e+01   1.5864399e+02
   2.8000000e+01   1.5864399e+02
   2.8000000e+01   1.5864399e+02
   2.8000000e+01   1.5864399e+02
   2.8000000e+01   1.5864399e+02
   2.8000000e+01   1.5864399e+02
   2.8000000e+01   1.5864399e+02
   2.8000000e+01   1.5864399e+02
   2.8000000e+01   1.5864399e+02
   2.8000000e+01   1.5864399e+02
   2.8000000e+01   1.5864399e+02
   2.8000000e+01   1.5864399e+02
   2.8000000e+01   1.5864399e+02
   2.8000000e+01   1.5864399e+02
   2.8000000e+01   1.5864399e+02
   2.8000000e+01   1.5864399e+02
   2.8000000e+01   1.5864399e+02
   2.8000000e+01   1.5864399e+02
   2.8000000e+01   1.5864399e+02
   2.8000000e+01   1.5864399e+02
   2.8000000e+01   1.5864399e+02
   2.8000000e+01   1.5864399e+02
   2.8000000e+01   1.5864399e+02
   2.8000000e+01   1.5864399e+02
   2.8000000e+01   1.5864399e+02
   2.8000000e+01   1.5864399e+02
   2.8000000e+01   1.5864399e+02
   2.8000000e+01   1.5864399e+02
   2.8000000e+01   1.5864399e+02
   2.8000000e+01   1.5864399e+02
   2.8000000e+01   1.5864399e+02
   2.8000000e+01   1.5864399e+02
   2.8000000e+01   1.5864399e+02
   2.8000000e+01   1.5864399e+02
   2.8000000e+01   1.5864399e+02
   2.8000000e+01   1.5864399e+02
   2.8000000e+01   1.5864399e+02
   2.8000000e+01   1.5864399e+02
   2.8000000e+01   1.5864399e+02
   2.8000000e+01   1.5864399e+02
   2.8000000e+01   1.5864399e+02
   2.8000000e+01   1.5864399e+02
   2.8000000e+01   1.5864399e+02
   2.8000000e+01   1.5864399e+02
   2.8000000e+01   1.5864399e+02
   2.8000000e+01   1.5864399e+02
   2.8000000e+01   1.5864399e+02
   2.8000000e+01   1.5864399e+02
   2.8000000e+01   1.5864399e+02
   2.8000000e+01   1.5864399e+02
   2.8000000e+01   1.5864399e+02
   2.8000000e+01   1.5864399e+02
   2.8000000e+01   1.5864399e+02
   2.8000000e+01   1.5864399e+02
   2.8000000e+01   1.5864399e+02
   2.8999999e+01   1.7582936e+02
   2.8999999e+01   1.7582936e+02
   2.8999999e+01   1.7582936e+02
   2.8999999e+01   1.7582936e+02
   2.8999999e+01   1.7582936e+02
   2.8999999e+01   1.7582936e+02
   2.8999999e+01   1.7582936e+02
   2.8999999e+01   1.7582936e+02
   2.8999999e+01   1.7582936e+02
   2.8999999e+01   1.7582936e+02
   2.8999999e+01   1.7582936e+02
   2.8999999e+01   1.7582936e+02
   2.8999999e+01   1.7582936e+02
   2.8999999e+01   1.7582936e+02
   2.8999999e+01   1.7582936e+02
   2.8999999e+01   1.7582936e+02
   2.8999999e+01   1.7582936e+02
   2.8999999e+01   1.7582936e+02
   2.8999999e+01   1.7582936e+02
   2.8999999e+01   1.7582936e+02
   2.8999999e+01   1.7582936e+02
   2.8999999e+01   1.7582936e+02
   2.8999999e+01   1.7582936e+02
   2.8999999e+01   1.7582936e+02
   2.8999999e+01   1.7582936e+02
   2.8999999e+01   1.7582936e+02
   2.8999999e+01   1.7582936e+02
   2.8999999e+01   1.7582936e+02
   2.8999999e+01   1.7582936e+02
   2.8999999e+01   1.7582936e+02
   2.8999999e+01   1.7582936e+02
   2.8999999e+01   1.7582936e+02
   2.8999999e+01   1.7582936e+02
   2.8999999e+01   1.7582936e+02
   2.8999999e+01   1.7582936e+02
   2.8999999e+01   1.7582936e+02
   2.8999999e+01   1.7582936e+02
   2.8999999e+01   1.7582936e+02
   2.8999999e+01   1.7582936e+02
   2.8999999e+01   1.7582936e+02
   2.8999999e+01   1.7582936e+02
   2.8999999e+01   1.7582936e+02
   2.8999999e+01   1.7582936e+02
   2.8999999e+01   1.7582936e+02
   2.8999999e+01   1.7582936e+02
   2.8999999e+01   1.7582936e+02
   2.8999999e+01   1.7582936e+02
   2.8999999e+01   1.7582936e+02
   2.8999999e+01   1.7582936e+02
   2.8999999e+01   1.7582936e+02
   2.8999999e+01   1.7582936e+02
   2.8999999e+01   1.7582936e+02
   2.8999999e+01   1.7582936e+02
   2.8999999e+01   1.7582936e+02
   2.8999999e+01   1.7582936e+02
   2.8999999e+01   1.7582936e+02
   2.8999999e+01   1.7582936e+02
   2.8999999e+01   1.7582936e+02
   2.8999999e+01   1.7582936e+02
   2.8999999e+01   1.7582936e+02
   2.8999999e+01   1.7582936e+02
   2.8999999e+01   1.7582936e+02
   2.8999999e+01   1.7582936e+02
   2.8999999e+01   1.7582936e+02
   2.8999999e+01   1.7582936e+02
   2.8999999e+01   1.7582936e+02
   2.8999999e+01   1.7582936e+02
   2.8999999e+01   1.7582936e+02
   2.8999999e+01   1.7582936e+02
   2.8999999e+01   1.7582936e+02
   2.8999999e+01   1.7582936e+02
   2.8999999e+01   1.7582936e+02
   2.8999999e+01   1.7582936e+02
   2.8999999e+01   1.7582936e+02
   2.8999999e+01   1.7582936e+02
   2.8999999e+01   1.7582936e+02
   2.8999999e+01   1.7582936e+02
   2.8999999e+01   1.7582936e+02
   2.8999999e+01   1.7582936e+02
   2.8999999e+01   1.7582936e+02
   2.8999999e+01   1.7582936e+02
   2.8999999e+01   1.7582936e+02
   2.8999999e+01   1.7582936e+02
   2.8999999e+01   1.7582936e+02
   2.8999999e+01   1.7582936e+02
   2.8999999e+01   1.7582936e+02
   2.8999999e+01   1.7582936e+02
   2.8999999e+01   1.7582936e+02
   2.8999999e+01   1.7582936e+02
   2.8999999e+01   1.7582936e+02
   2.8999999e+01   1.7582936e+02
   2.8999999e+01   1.7582936e+02
   2.8999999e+01   1.7582936e+02
   2.8999999e+01   1.7582936e+02
   2.8999999e+01   1.7582936e+02
   2.8999999e+01   1.7582936e+02
   2.8999999e+01   1.7582936e+02
   2.8999999e+01   1.7582936e+02
   2.8999999e+01   1.7582936e+02
   2.8999999e+01   1.7582936e+02
   2.8999999e+01   1.7582936e+02
   2.8999999e+01   1.7582936e+02
   2.8999999e+01   1.7582936e+02
   2.8999999e+01   1.7582936e+02
   2.8999999e+01   1.7582936e+02
   2.8999999e+01   1.7582936e+02
   2.8999999e+01   1.7582936e+02
   2.8999999e+01   1.7582936e+02
   2.8999999e+01   1.7582936e+02
   2.8999999e+01   1.7582936e+02
   2.8999999e+01   1.7582936e+02
   2.8999999e+01   1.7582936e+02
   2.8999999e+01   1.7582936e+02
   2.8999999e+01   1.7582936e+02
   2.8999999e+01   1.7582936e+02
   2.8999999e+01   1.7582936e+02
   2.8999999e+01   1.7582936e+02
   2.8999999e+01   1.7582936e+02
   2.8999999e+01   1.7582936e+02
   2.8999999e+01   1.7582936e+02
   2.8999999e+01   1.7582936e+02
   2.8999999e+01   1.7582936e+02
   2.8999999e+01   1.7582936e+02
   2.8999999e+01   1.7582936e+02
   2.8999999e+01   1.7582936e+02
   2.8999999e+01   1.7582936e+02
   2.8999999e+01   1.7582936e+02
   2.8999999e+01   1.7582936e+02
   2.8999999e+01   1.7582936e+02
   2.8999999e+01   1.7582936e+02
   2.8999999e+01   1.7582936e+02
   2.8999999e+01   1.7582936e+02
   2.8999999e+01   1.7582936e+02
   2.8999999e+01   1.7582936e+02
   2.8999999e+01   1.7582936e+02
   2.8999999e+01   1.7582936e+02
   2.8999999e+01   1.7582936e+02
   2.8999999e+01   1.7582936e+02
   2.8999999e+01   1.7582936e+02
   2.8999999e+01   1.7582936e+02
   2.8999999e+01   1.7582936e+02
   2.8999999e+01   1.7582936e+02
   2.8999999e+01   1.7582936e+02
   2.8999999e+01   1.7582936e+02
   2.8999999e+01   1.7582936e+02
   2.8999999e+01   1.7582936e+02
   2.8999999e+01   1.7582936e+02
   2.8999999e+01   1.7582936e+02
   2.8999999e+01   1.7582936e+02
   2.8999999e+01   1.7582936e+02
   2.8999999e+01   1.7582936e+02
   2.8999999e+01   1.7582936e+02
   2.8999999e+01   1.7582936e+02
   2.8999999e+01   1.7582936e+02
   2.8999999e+01   1.7582936e+02
   2.8999999e+01   1.7582936e+02
   2.8999999e+01   1.7582936e+02
   2.8999999e+01   1.7582936e+02
   2.8999999e+01   1.7582936e+02
   2.8999999e+01   1.7582936e+02
   2.8999999e+01   1.7582936e+02
   2.8999999e+01   1.7582936e+02
   2.8999999e+01   1.7582936e+02
   2.8999999e+01   1.7582936e+02
   2.8999999e+01   1.7582936e+02
   2.8999999e+01   1.7582936e+02
   2.8999999e+01   1.7582936e+02
   2.8999999e+01   1.7582936e+02
   2.8999999e+01   1.7582936e+02
   2.8999999e+01   1.7582936e+02
   2.8999999e+01   1.7582936e+02
   2.8999999e+01   1.7582936e+02
   2.8999999e+01   1.7582936e+02
   2.8999999e+01   1.7582936e+02
   2.8999999e+01   1.7582936e+02
   2.8999999e+01   1.7582936e+02
   2.8999999e+01   1.7582936e+02
   2.8999999e+01   1.7582936e+02
   2.8999999e+01   1.7582936e+02
   2.8999999e+01   1.7582936e+02
   2.8999999e+01   1.7582936e+02
   2.8999999e+01   1.7582936e+02
   2.8999999e+01   1.7582936e+02
   2.8999999e+01   1.7582936e+02
   2.8999999e+01   1.7582936e+02
   2.8999999e+01   1.7582936e+02
   2.8999999e+01   1.7582936e+02
   2.8999999e+01   1.7582936e+02
   2.8999999e+01   1.7582936e+02
   2.8999999e+01   1.7582936e+02
   2.8999999e+01   1.7582936e+02
   2.8999999e+01   1.7582936e+02
   2.8999999e+01   1.7582936e+02
   2.8999999e+01   1.7582936e+02
   2.8999999e+01   1.7582936e+02
   2.8999999e+01   1.7582936e+02
   2.8999999e+01   1.7582936e+02
   2.8999999e+01   1.7582936e+02
   2.8999999e+01   1.7582936e+02
   2.8999999e+01   1.7582936e+02
   2.8999999e+01   1.7582936e+02
   2.8999999e+01   1.7582936e+02
   2.8999999e+01   1.7582936e+02
   2.8999999e+01   1.7582936e+02
   2.8999999e+01   1.7582936e+02
   2.8999999e+01   1.7582936e+02
   2.8999999e+01   1.7582936e+02
   2.8999999e+01   1.7582936e+02
   2.8999999e+01   1.7582936e+02
   2.8999999e+01   1.7582936e+02
   2.8999999e+01   1.7582936e+02
   2.8999999e+01   1.7582936e+02
   2.8999999e+01   1.7582936e+02
   2.8999999e+01   1.7582936e+02
   2.8999999e+01   1.7582936e+02
   2.8999999e+01   1.7582936e+02
   2.8999999e+01   1.7582936e+02
   2.8999999e+01   1.7582936e+02
   2.8999999e+01   1.7582936e+02
   2.8999999e+01   1.7582936e+02
   2.8999999e+01   1.7582936e+02
   2.8999999e+01   1.7582936e+02
   2.8999999e+01   1.7582936e+02
   2.8999999e+01   1.7582936e+02
   2.8999999e+01   1.7582936e+02
   2.8999999e+01   1.7582936e+02
   2.8999999e+01   1.7582936e+02
   2.8999999e+01   1.7582936e+02
   2.8999999e+01   1.7582936e+02
   2.8999999e+01   1.7582936e+02
   2.8999999e+01   1.7582936e+02
   2.8999999e+01   1.7582936e+02
   2.8999999e+01   1.7582936e+02
   2.8999999e+01   1.7582936e+02
   2.8999999e+01   1.7582936e+02
   2.8999999e+01   1.7582936e+02
   2.8999999e+01   1.7582936e+02
   2.8999999e+01   1.7582936e+02
   2.8999999e+01   1.7582936e+02
   2.8999999e+01   1.7582936e+02
   2.8999999e+01   1.7582936e+02
   2.8999999e+01   1.7582936e+02
   2.8999999e+01   1.7582936e+02
   2.8999999e+01   1.7582936e+02
   2.8999999e+01   1.7582936e+02
   2.8999999e+01   1.7582936e+02
   2.8999999e+01   1.7582936e+02
   2.8999999e+01   1.7582936e+02
   2.8999999e+01   1.7582936e+02
   2.8999999e+01   1.7582936e+02
   2.8999999e+01   1.7582936e+02
   2.8999999e+01   1.7582936e+02
   2.8999999e+01   1.7582936e+02
   2.8999999e+01   1.7582936e+02
   2.8999999e+01   1.7582936e+02
   2.8999999e+01   1.7582936e+02
   2.8999999e+01   1.7582936e+02
   2.8999999e+01   1.7582936e+02
   2.8999999e+01   1.7582936e+02
   2.8999999e+01   1.7582936e+02
   2.8999999e+01   1.7582936e+02
   2.8999999e+01   1.7582936e+02
   2.8999999e+01   1.7582936e+02
   2.8999999e+01   1.7582936e+02
   2.8999999e+01   1.7582936e+02
   2.8999999e+01   1.7582936e+02
   2.8999999e+01   1.7582936e+02
   2.8999999e+01   1.7582936e+02
   2.8999999e+01   1.7582936e+02
   2.8999999e+01   1.7582936e+02
   2.8999999e+01   1.7582936e+02
   2.8999999e+01   1.7582936e+02
   2.8999999e+01   1.7582936e+02
   2.8999999e+01   1.7582936e+02
   2.8999999e+01   1.7582936e+02
   2.8999999e+01   1.7582936e+02
   2.8999999e+01   1.7582936e+02
   2.8999999e+01   1.7582936e+02
   2.8999999e+01   1.7582936e+02
   2.8999999e+01   1.7582936e+02
   2.8999999e+01   1.7582936e+02
   2.8999999e+01   1.7582936e+02
   2.8999999e+01   1.7582936e+02
   2.8999999e+01   1.7582936e+02
   2.8999999e+01   1.7582936e+02
   2.8999999e+01   1.7582936e+02
   2.8999999e+01   1.7582936e+02
   2.8999999e+01   1.7582936e+02
   2.8999999e+01   1.7582936e+02
   2.8999999e+01   1.7582936e+02
   2.8999999e+01   1.7582936e+02
   2.8999999e+01   1.7582936e+02
   2.8999999e+01   1.7582936e+02
   2.8999999e+01   1.7582936e+02
   2.8999999e+01   1.7582936e+02
   2.8999999e+01   1.7582936e+02
   2.8999999e+01   1.7582936e+02
   2.8999999e+01   1.7582936e+02
   2.8999999e+01   1.7582936e+02
   2.8999999e+01   1.7582936e+02
   2.8999999e+01   1.7582936e+02
   2.8999999e+01   1.7582936e+02
   2.8999999e+01   1.7582936e+02
   2.8999999e+01   1.7582936e+02
   2.8999999e+01   1.7582936e+02
   2.8999999e+01   1.7582936e+02
   2.8999999e+01   1.7582936e+02
   2.8999999e+01   1.7582936e+02
   2.8999999e+01   1.7582936e+02
   2.8999999e+01   1.7582936e+02
   2.8999999e+01   1.7582936e+02
   2.8999999e+01   1.7582936e+02
   2.8999999e+01   1.7582936e+02
   2.8999999e+01   1.7582936e+02
   2.8999999e+01   1.7582936e+02
   2.8999999e+01   1.7582936e+02
   2.8999999e+01   1.7582936e+02
   2.8999999e+01   1.7582936e+02
   2.8999999e+01   1.7582936e+02
   2.8999999e+01   1.7582936e+02
   2.8999999e+01   1.7582936e+02
   2.8999999e+01   1.7582936e+02
   2.8999999e+01   1.7582936e+02
   2.8999999e+01   1.7582936e+02
   2.8999999e+01   1.7582936e+02
   2.8999999e+01   1.7582936e+02
   2.8999999e+01   1.7582936e+02
   2.8999999e+01   1.7582936e+02
   2.8999999e+01   1.7582936e+02
   2.8999999e+01   1.7582936e+02
   2.8999999e+01   1.7582936e+02
   2.8999999e+01   1.7582936e+02
   2.8999999e+01   1.7582936e+02
   2.8999999e+01   1.7582936e+02
   2.8999999e+01   1.7582936e+02
   2.8999999e+01   1.7582936e+02
   2.8999999e+01   1.7582936e+02
   2.8999999e+01   1.7582936e+02
   2.8999999e+01   1.7582936e+02
   2.8999999e+01   1.7582936e+02
   2.8999999e+01   1.7582936e+02
   2.8999999e+01   1.7582936e+02
   2.8999999e+01   1.7582936e+02
   2.8999999e+01   1.7582936e+02
   2.8999999e+01   1.7582936e+02
   2.8999999e+01   1.7582936e+02
   2.8999999e+01   1.7582936e+02
   2.8999999e+01   1.7582936e+02
   2.8999999e+01   1.7582936e+02
   2.8999999e+01   1.7582936e+02
   2.8999999e+01   1.7582936e+02
   2.8999999e+01   1.7582936e+02
   2.8999999e+01   1.7582936e+02
   2.8999999e+01   1.7582936e+02
   2.8999999e+01   1.7582936e+02
   2.8999999e+01   1.7582936e+02
   2.8999999e+01   1.7582936e+02
   2.8999999e+01   1.7582936e+02
   2.8999999e+01   1.7582936e+02
   2.8999999e+01   1.7582936e+02
   2.8999999e+01   1.7582936e+02
   2.8999999e+01   1.7582936e+02
   2.8999999e+01   1.7582936e+02
   2.8999999e+01   1.7582936e+02
   2.8999999e+01   1.7582936e+02
   2.8999999e+01   1.7582936e+02
   2.8999999e+01   1.7582936e+02
   2.8999999e+01   1.7582936e+02
   2.8999999e+01   1.7582936e+02
   2.8999999e+01   1.7582936e+02
   2.8999999e+01   1.7582936e+02
   2.8999999e+01   1.7582936e+02
   2.8999999e+01   1.7582936e+02
   2.8999999e+01   1.7582936e+02
   2.8999999e+01   1.7582936e+02
   2.8999999e+01   1.7582936e+02
   2.8999999e+01   1.7582936e+02
   2.8999999e+01   1.7582936e+02
   2.8999999e+01   1.7582936e+02
   2.8999999e+01   1.7582936e+02
   2.8999999e+01   1.7582936e+02
   2.8999999e+01   1.7582936e+02
   2.8999999e+01   1.7582936e+02
   2.8999999e+01   1.7582936e+02
   2.8999999e+01   1.7582936e+02
   2.8999999e+01   1.7582936e+02
   2.8999999e+01   1.7582936e+02
   2.8999999e+01   1.7582936e+02
   2.8999999e+01   1.7582936e+02
   2.8999999e+01   1.7582936e+02
   2.8999999e+01   1.7582936e+02
   2.8999999e+01   1.7582936e+02
   2.8999999e+01   1.7582936e+02
   2.8999999e+01   1.7582936e+02
   2.8999999e+01   1.7582936e+02
   2.8999999e+01   1.7582936e+02
   2.8999999e+01   1.7582936e+02
   2.8999999e+01   1.7582936e+02
   2.8999999e+01   1.7582936e+02
   2.8999999e+01   1.7582936e+02
   2.8999999e+01   1.7582936e+02
   2.8999999e+01   1.7582936e+02
   2.8999999e+01   1.7582936e+02
   2.8999999e+01   1.7582936e+02
   2.8999999e+01   1.7582936e+02
   2.8999999e+01   1.7582936e+02
   2.8999999e+01   1.7582936e+02
   2.8999999e+01   1.7582936e+02
   2.8999999e+01   1.7582936e+02
   2.8999999e+01   1.7582936e+02
   2.8999999e+01   1.7582936e+02
   2.8999999e+01   1.7582936e+02
   2.8999999e+01   1.7582936e+02
   2.8999999e+01   1.7582936e+02
   2.8999999e+01   1.7582936e+02
   2.8999999e+01   1.7582936e+02
   2.8999999e+01   1.7582936e+02
   2.8999999e+01   1.7582936e+02
   2.8999999e+01   1.7582936e+02
   2.8999999e+01   1.7582936e+02
   2.8999999e+01   1.7582936e+02
   2.8999999e+01   1.7582936e+02
   2.8999999e+01   1.7582936e+02
   2.8999999e+01   1.7582936e+02
   2.8999999e+01   1.7582936e+02
   2.8999999e+01   1.7582936e+02
   2.8999999e+01   1.7582936e+02
   2.8999999e+01   1.7582936e+02
   2.8999999e+01   1.7582936e+02
   2.8999999e+01   1.7582936e+02
   2.8999999e+01   1.7582936e+02
   2.8999999e+01   1.7582936e+02
   2.8999999e+01   1.7582936e+02
   2.8999999e+01   1.7582936e+02
   2.8999999e+01   1.7582936e+02
   2.8999999e+01   1.7582936e+02
   2.8999999e+01   1.7582936e+02
   2.8999999e+01   1.7582936e+02
   2.8999999e+01   1.7582936e+02
   2.8999999e+01   1.7582936e+02
   2.8999999e+01   1.7582936e+02
   2.8999999e+01   1.7582936e+02
   2.8999999e+01   1.7582936e+02
   2.8999999e+01   1.7582936e+02
   2.8999999e+01   1.7582936e+02
   2.8999999e+01   1.7582936e+02
   2.8999999e+01   1.7582936e+02
   2.8999999e+01   1.7582936e+02
   2.8999999e+01   1.7582936e+02
   2.8999999e+01   1.7582936e+02
   2.8999999e+01   1.7582936e+02
   2.8999999e+01   1.7582936e+02
   2.8999999e+01   1.7582936e+02
   2.8999999e+01   1.7582936e+02
   2.8999999e+01   1.7582936e+02
   2.8999999e+01   1.7582936e+02
   2.8999999e+01   1.7582936e+02
   2.8999999e+01   1.7582936e+02
   2.8999999e+01   1.7582936e+02
   2.8999999e+01   1.7582936e+02
   2.8999999e+01   1.7582936e+02
   2.8999999e+01   1.7582936e+02
   2.8999999e+01   1.7582936e+02
   2.8999999e+01   1.7582936e+02
   2.8999999e+01   1.7582936e+02
   2.8999999e+01   1.7582936e+02
   2.8999999e+01   1.7582936e+02
   2.8999999e+01   1.7582936e+02
   2.8999999e+01   1.7582936e+02
   2.8999999e+01   1.7582936e+02
   2.8999999e+01   1.7582936e+02
   2.8999999e+01   1.7582936e+02
   2.8999999e+01   1.7582936e+02
   2.8999999e+01   1.7582936e+02
   2.8999999e+01   1.7582936e+02
   2.8999999e+01   1.7582936e+02
   2.8999999e+01   1.7582936e+02
   2.8999999e+01   1.7582936e+02
   2.8999999e+01   1.7582936e+02
   2.8999999e+01   1.7582936e+02
   2.8999999e+01   1.7582936e+02
   2.8999999e+01   1.7582936e+02
   2.8999999e+01   1.7582936e+02
   2.8999999e+01   1.7582936e+02
   2.8999999e+01   1.7582936e+02
   2.8999999e+01   1.7582936e+02
   2.8999999e+01   1.7582936e+02
   2.8999999e+01   1.7582936e+02
   2.8999999e+01   1.7582936e+02
   2.8999999e+01   1.7582936e+02
   2.8999999e+01   1.7582936e+02
   2.8999999e+01   1.7582936e+02
   2.8999999e+01   1.7582936e+02
   2.8999999e+01   1.7582936e+02
   2.8999999e+01   1.7582936e+02
   2.8999999e+01   1.7582936e+02
   2.8999999e+01   1.7582936e+02
   2.8999999e+01   1.7582936e+02
   2.8999999e+01   1.7582936e+02
   2.8999999e+01   1.7582936e+02
   2.8999999e+01   1.7582936e+02
   2.8999999e+01   1.7582936e+02
   2.8999999e+01   1.7582936e+02
   2.8999999e+01   1.7582936e+02
   2.8999999e+01   1.7582936e+02
   2.8999999e+01   1.7582936e+02
   2.8999999e+01   1.7582936e+02
   2.8999999e+01   1.7582936e+02
   2.8999999e+01   1.7582936e+02
   2.8999999e+01   1.7582936e+02
   2.8999999e+01   1.7582936e+02
   2.8999999e+01   1.7582936e+02
   2.8999999e+01   1.7582936e+02
   2.8999999e+01   1.7582936e+02
   2.8999999e+01   1.7582936e+02
   2.8999999e+01   1.7582936e+02
   2.8999999e+01   1.7582936e+02
   2.8999999e+01   1.7582936e+02
   2.8999999e+01   1.7582936e+02
   2.8999999e+01   1.7582936e+02
   2.8999999e+01   1.7582936e+02
   2.8999999e+01   1.7582936e+02
   2.8999999e+01   1.7582936e+02
   2.8999999e+01   1.7582936e+02
   2.8999999e+01   1.7582936e+02
   2.8999999e+01   1.7582936e+02
   2.8999999e+01   1.7582936e+02
   2.8999999e+01   1.7582936e+02
   2.8999999e+01   1.7582936e+02
   2.8999999e+01   1.7582936e+02
   2.8999999e+01   1.7582936e+02
   2.8999999e+01   1.7582936e+02
   2.8999999e+01   1.7582936e+02
   2.8999999e+01   1.7582936e+02
   2.8999999e+01   1.7582936e+02
   2.8999999e+01   1.7582936e+02
   2.8999999e+01   1.7582936e+02
   2.8999999e+01   1.7582936e+02
   2.8999999e+01   1.7582936e+02
   2.8999999e+01   1.7582936e+02
   2.8999999e+01   1.7582936e+02
   2.8999999e+01   1.7582936e+02
   2.8999999e+01   1.7582936e+02
   2.8999999e+01   1.7582936e+02
   2.8999999e+01   1.7582936e+02
   2.8999999e+01   1.7582936e+02
   2.8999999e+01   1.7582936e+02
   2.8999999e+01   1.7582936e+02
   3.0000001e+01   1.9419802e+02
   3.0000001e+01   1.9419802e+02
   3.0000001e+01   1.9419802e+02
   3.0000001e+01   1.9419802e+02
   3.0000001e+01   1.9419802e+02
   3.0000001e+01   1.9419802e+02
   3.0000001e+01   1.9419802e+02
   3.0000001e+01   1.9419802e+02
   3.0000001e+01   1.9419802e+02
   3.0000001e+01   1.9419802e+02
   3.0000001e+01   1.9419802e+02
   3.0000001e+01   1.9419802e+02
   3.0000001e+01   1.9419802e+02
   3.0000001e+01   1.9419802e+02
   3.0000001e+01   1.9419802e+02
   3.0000001e+01   1.9419802e+02
   3.0000001e+01   1.9419802e+02
   3.0000001e+01   1.9419802e+02
   3.0000001e+01   1.9419802e+02
   3.0000001e+01   1.9419802e+02
   3.0000001e+01   1.9419802e+02
   3.0000001e+01   1.9419802e+02
   3.0000001e+01   1.9419802e+02
   3.0000001e+01   1.9419802e+02
   3.0000001e+01   1.9419802e+02
   3.0000001e+01   1.9419802e+02
   3.0000001e+01   1.9419802e+02
   3.0000001e+01   1.9419802e+02
   3.0000001e+01   1.9419802e+02
   3.0000001e+01   1.9419802e+02
   3.0000001e+01   1.9419802e+02
   3.0000001e+01   1.9419802e+02
   3.0000001e+01   1.9419802e+02
   3.0000001e+01   1.9419802e+02
   3.0000001e+01   1.9419802e+02
   3.0000001e+01   1.9419802e+02
   3.0000001e+01   1.9419802e+02
   3.0000001e+01   1.9419802e+02
   3.0000001e+01   1.9419802e+02
   3.0000001e+01   1.9419802e+02
   3.0000001e+01   1.9419802e+02
   3.0000001e+01   1.9419802e+02
   3.0000001e+01   1.9419802e+02
   3.0000001e+01   1.9419802e+02
   3.0000001e+01   1.9419802e+02
   3.0000001e+01   1.9419802e+02
   3.0000001e+01   1.9419802e+02
   3.0000001e+01   1.9419802e+02
   3.0000001e+01   1.9419802e+02
   3.0000001e+01   1.9419802e+02
   3.0000001e+01   1.9419802e+02
   3.0000001e+01   1.9419802e+02
   3.0000001e+01   1.9419802e+02
   3.0000001e+01   1.9419802e+02
   3.0000001e+01   1.9419802e+02
   3.0000001e+01   1.9419802e+02
   3.0000001e+01   1.9419802e+02
   3.0000001e+01   1.9419802e+02
   3.0000001e+01   1.9419802e+02
   3.0000001e+01   1.9419802e+02
   3.0000001e+01   1.9419802e+02
   3.0000001e+01   1.9419802e+02
   3.0000001e+01   1.9419802e+02
   3.0000001e+01   1.9419802e+02
   3.0000001e+01   1.9419802e+02
   3.0000001e+01   1.9419802e+02
   3.0000001e+01   1.9419802e+02
   3.0000001e+01   1.9419802e+02
   3.0000001e+01   1.9419802e+02
   3.0000001e+01   1.9419802e+02
   3.0000001e+01   1.9419802e+02
   3.0000001e+01   1.9419802e+02
   3.0000001e+01   1.9419802e+02
   3.0000001e+01   1.9419802e+02
   3.0000001e+01   1.9419802e+02
   3.0000001e+01   1.9419802e+02
   3.0000001e+01   1.9419802e+02
   3.0000001e+01   1.9419802e+02
   3.0000001e+01   1.9419802e+02
   3.0000001e+01   1.9419802e+02
   3.0000001e+01   1.9419802e+02
   3.0000001e+01   1.9419802e+02
   3.0000001e+01   1.9419802e+02
   3.0000001e+01   1.9419802e+02
   3.0000001e+01   1.9419802e+02
   3.0000001e+01   1.9419802e+02
   3.0000001e+01   1.9419802e+02
   3.0000001e+01   1.9419802e+02
   3.0000001e+01   1.9419802e+02
   3.0000001e+01   1.9419802e+02
   3.0000001e+01   1.9419802e+02
   3.0000001e+01   1.9419802e+02
   3.0000001e+01   1.9419802e+02
   3.0000001e+01   1.9419802e+02
   3.0000001e+01   1.9419802e+02
   3.0000001e+01   1.9419802e+02
   3.0000001e+01   1.9419802e+02
   3.0000001e+01   1.9419802e+02
   3.0000001e+01   1.9419802e+02
   3.0000001e+01   1.9419802e+02
   3.0000001e+01   1.9419802e+02
   3.0000001e+01   1.9419802e+02
   3.0000001e+01   1.9419802e+02
   3.0000001e+01   1.9419802e+02
   3.0000001e+01   1.9419802e+02
   3.0000001e+01   1.9419802e+02
   3.0000001e+01   1.9419802e+02
   3.0000001e+01   1.9419802e+02
   3.0000001e+01   1.9419802e+02
   3.0000001e+01   1.9419802e+02
   3.0000001e+01   1.9419802e+02
   3.0000001e+01   1.9419802e+02
   3.0000001e+01   1.9419802e+02
   3.0000001e+01   1.9419802e+02
   3.0000001e+01   1.9419802e+02
   3.0000001e+01   1.9419802e+02
   3.0000001e+01   1.9419802e+02
   3.0000001e+01   1.9419802e+02
   3.0000001e+01   1.9419802e+02
   3.0000001e+01   1.9419802e+02
   3.0000001e+01   1.9419802e+02
   3.0000001e+01   1.9419802e+02
   3.0000001e+01   1.9419802e+02
   3.0000001e+01   1.9419802e+02
   3.0000001e+01   1.9419802e+02
   3.0000001e+01   1.9419802e+02
   3.0000001e+01   1.9419802e+02
   3.0000001e+01   1.9419802e+02
   3.0000001e+01   1.9419802e+02
   3.0000001e+01   1.9419802e+02
   3.0000001e+01   1.9419802e+02
   3.0000001e+01   1.9419802e+02
   3.0000001e+01   1.9419802e+02
   3.0000001e+01   1.9419802e+02
   3.0000001e+01   1.9419802e+02
   3.0000001e+01   1.9419802e+02
   3.0000001e+01   1.9419802e+02
   3.0000001e+01   1.9419802e+02
   3.0000001e+01   1.9419802e+02
   3.0000001e+01   1.9419802e+02
   3.0000001e+01   1.9419802e+02
   3.0000001e+01   1.9419802e+02
   3.0000001e+01   1.9419802e+02
   3.0000001e+01   1.9419802e+02
   3.0000001e+01   1.9419802e+02
   3.0000001e+01   1.9419802e+02
   3.0000001e+01   1.9419802e+02
   3.0000001e+01   1.9419802e+02
   3.0000001e+01   1.9419802e+02
   3.0000001e+01   1.9419802e+02
   3.0000001e+01   1.9419802e+02
   3.0000001e+01   1.9419802e+02
   3.0000001e+01   1.9419802e+02
   3.0000001e+01   1.9419802e+02
   3.0000001e+01   1.9419802e+02
   3.0000001e+01   1.9419802e+02
   3.0000001e+01   1.9419802e+02
   3.0000001e+01   1.9419802e+02
   3.0000001e+01   1.9419802e+02
   3.0000001e+01   1.9419802e+02
   3.0000001e+01   1.9419802e+02
   3.0000001e+01   1.9419802e+02
   3.0000001e+01   1.9419802e+02
   3.0000001e+01   1.9419802e+02
   3.0000001e+01   1.9419802e+02
   3.0000001e+01   1.9419802e+02
   3.0000001e+01   1.9419802e+02
   3.0000001e+01   1.9419802e+02
   3.0000001e+01   1.9419802e+02
   3.0000001e+01   1.9419802e+02
   3.0000001e+01   1.9419802e+02
   3.0000001e+01   1.9419802e+02
   3.0000001e+01   1.9419802e+02
   3.0000001e+01   1.9419802e+02
   3.0000001e+01   1.9419802e+02
   3.0000001e+01   1.9419802e+02
   3.0000001e+01   1.9419802e+02
   3.0000001e+01   1.9419802e+02
   3.0000001e+01   1.9419802e+02
   3.0000001e+01   1.9419802e+02
   3.0000001e+01   1.9419802e+02
   3.0000001e+01   1.9419802e+02
   3.0000001e+01   1.9419802e+02
   3.0000001e+01   1.9419802e+02
   3.0000001e+01   1.9419802e+02
   3.0000001e+01   1.9419802e+02
   3.0000001e+01   1.9419802e+02
   3.0000001e+01   1.9419802e+02
   3.0000001e+01   1.9419802e+02
   3.0000001e+01   1.9419802e+02
   3.0000001e+01   1.9419802e+02
   3.0000001e+01   1.9419802e+02
   3.0000001e+01   1.9419802e+02
   3.0000001e+01   1.9419802e+02
   3.0000001e+01   1.9419802e+02
   3.0000001e+01   1.9419802e+02
   3.0000001e+01   1.9419802e+02
   3.0000001e+01   1.9419802e+02
   3.0000001e+01   1.9419802e+02
   3.0000001e+01   1.9419802e+02
   3.0000001e+01   1.9419802e+02
   3.0000001e+01   1.9419802e+02
   3.0000001e+01   1.9419802e+02
   3.0000001e+01   1.9419802e+02
   3.0000001e+01   1.9419802e+02
   3.0000001e+01   1.9419802e+02
   3.0000001e+01   1.9419802e+02
   3.0000001e+01   1.9419802e+02
   3.0000001e+01   1.9419802e+02
   3.0000001e+01   1.9419802e+02
   3.0000001e+01   1.9419802e+02
   3.0000001e+01   1.9419802e+02
   3.0000001e+01   1.9419802e+02
   3.0000001e+01   1.9419802e+02
   3.0000001e+01   1.9419802e+02
   3.0000001e+01   1.9419802e+02
   3.0000001e+01   1.9419802e+02
   3.0000001e+01   1.9419802e+02
   3.0000001e+01   1.9419802e+02
   3.0000001e+01   1.9419802e+02
   3.0000001e+01   1.9419802e+02
   3.0000001e+01   1.9419802e+02
   3.0000001e+01   1.9419802e+02
   3.0000001e+01   1.9419802e+02
   3.0000001e+01   1.9419802e+02
   3.0000001e+01   1.9419802e+02
   3.0000001e+01   1.9419802e+02
   3.0000001e+01   1.9419802e+02
   3.0000001e+01   1.9419802e+02
   3.0000001e+01   1.9419802e+02
   3.0000001e+01   1.9419802e+02
   3.0000001e+01   1.9419802e+02
   3.0000001e+01   1.9419802e+02
   3.0000001e+01   1.9419802e+02
   3.0000001e+01   1.9419802e+02
   3.0000001e+01   1.9419802e+02
   3.0000001e+01   1.9419802e+02
   3.0000001e+01   1.9419802e+02
   3.0000001e+01   1.9419802e+02
   3.0000001e+01   1.9419802e+02
   3.0000001e+01   1.9419802e+02
   3.0000001e+01   1.9419802e+02
   3.0000001e+01   1.9419802e+02
   3.0000001e+01   1.9419802e+02
   3.0000001e+01   1.9419802e+02
   3.0000001e+01   1.9419802e+02
   3.0000001e+01   1.9419802e+02
   3.0000001e+01   1.9419802e+02
   3.0000001e+01   1.9419802e+02
   3.0000001e+01   1.9419802e+02
   3.0000001e+01   1.9419802e+02
   3.0000001e+01   1.9419802e+02
   3.0000001e+01   1.9419802e+02
   3.0000001e+01   1.9419802e+02
   3.0000001e+01   1.9419802e+02
   3.0000001e+01   1.9419802e+02
   3.0000001e+01   1.9419802e+02
   3.0000001e+01   1.9419802e+02
   3.0000001e+01   1.9419802e+02
   3.0000001e+01   1.9419802e+02
   3.0000001e+01   1.9419802e+02
   3.0000001e+01   1.9419802e+02
   3.0000001e+01   1.9419802e+02
   3.0000001e+01   1.9419802e+02
   3.0000001e+01   1.9419802e+02
   3.0000001e+01   1.9419802e+02
   3.0000001e+01   1.9419802e+02
   3.0000001e+01   1.9419802e+02
   3.0000001e+01   1.9419802e+02
   3.0000001e+01   1.9419802e+02
   3.0000001e+01   1.9419802e+02
   3.0000001e+01   1.9419802e+02
   3.0000001e+01   1.9419802e+02
   3.0000001e+01   1.9419802e+02
   3.0000001e+01   1.9419802e+02
   3.0000001e+01   1.9419802e+02
   3.0000001e+01   1.9419802e+02
   3.0000001e+01   1.9419802e+02
   3.0000001e+01   1.9419802e+02
   3.0000001e+01   1.9419802e+02
   3.0000001e+01   1.9419802e+02
   3.0000001e+01   1.9419802e+02
   3.0000001e+01   1.9419802e+02
   3.0000001e+01   1.9419802e+02
   3.0000001e+01   1.9419802e+02
   3.0000001e+01   1.9419802e+02
   3.0000001e+01   1.9419802e+02
   3.0000001e+01   1.9419802e+02
   3.0000001e+01   1.9419802e+02
   3.0000001e+01   1.9419802e+02
   3.0000001e+01   1.9419802e+02
   3.0000001e+01   1.9419802e+02
   3.0000001e+01   1.9419802e+02
   3.0000001e+01   1.9419802e+02
   3.0000001e+01   1.9419802e+02
   3.0000001e+01   1.9419802e+02
   3.0000001e+01   1.9419802e+02
   3.0000001e+01   1.9419802e+02
   3.0000001e+01   1.9419802e+02
   3.0000001e+01   1.9419802e+02
   3.0000001e+01   1.9419802e+02
   3.0000001e+01   1.9419802e+02
   3.0000001e+01   1.9419802e+02
   3.0000001e+01   1.9419802e+02
   3.0000001e+01   1.9419802e+02
   3.0000001e+01   1.9419802e+02
   3.0000001e+01   1.9419802e+02
   3.0000001e+01   1.9419802e+02
   3.0000001e+01   1.9419802e+02
   3.0000001e+01   1.9419802e+02
   3.0000001e+01   1.9419802e+02
   3.0000001e+01   1.9419802e+02
   3.0000001e+01   1.9419802e+02
   3.0000001e+01   1.9419802e+02
   3.0000001e+01   1.9419802e+02
   3.0000001e+01   1.9419802e+02
   3.0000001e+01   1.9419802e+02
   3.0000001e+01   1.9419802e+02
   3.0000001e+01   1.9419802e+02
   3.0000001e+01   1.9419802e+02
   3.0000001e+01   1.9419802e+02
   3.0000001e+01   1.9419802e+02
   3.0000001e+01   1.9419802e+02
   3.0000001e+01   1.9419802e+02
   3.0000001e+01   1.9419802e+02
   3.0000001e+01   1.9419802e+02
   3.0000001e+01   1.9419802e+02
   3.0000001e+01   1.9419802e+02
   3.0000001e+01   1.9419802e+02
   3.0000001e+01   1.9419802e+02
   3.0000001e+01   1.9419802e+02
   3.0000001e+01   1.9419802e+02
   3.0000001e+01   1.9419802e+02
   3.0000001e+01   1.9419802e+02
   3.0000001e+01   1.9419802e+02
   3.0000001e+01   1.9419802e+02
   3.0000001e+01   1.9419802e+02
   3.0000001e+01   1.9419802e+02
   3.0000001e+01   1.9419802e+02
   3.0000001e+01   1.9419802e+02
   3.0000001e+01   1.9419802e+02
   3.0000001e+01   1.9419802e+02
   3.0000001e+01   1.9419802e+02
   3.0000001e+01   1.9419802e+02
   3.0000001e+01   1.9419802e+02
   3.0000001e+01   1.9419802e+02
   3.0000001e+01   1.9419802e+02
   3.0000001e+01   1.9419802e+02
   3.0000001e+01   1.9419802e+02
   3.0000001e+01   1.9419802e+02
   3.0000001e+01   1.9419802e+02
   3.0000001e+01   1.9419802e+02
   3.0000001e+01   1.9419802e+02
   3.0000001e+01   1.9419802e+02
   3.0000001e+01   1.9419802e+02
   3.0000001e+01   1.9419802e+02
   3.0000001e+01   1.9419802e+02
   3.0000001e+01   1.9419802e+02
   3.0000001e+01   1.9419802e+02
   3.0000001e+01   1.9419802e+02
   3.0000001e+01   1.9419802e+02
   3.0000001e+01   1.9419802e+02
   3.0000001e+01   1.9419802e+02
   3.0000001e+01   1.9419802e+02
   3.0000001e+01   1.9419802e+02
   3.0000001e+01   1.9419802e+02
   3.0000001e+01   1.9419802e+02
   3.0000001e+01   1.9419802e+02
   3.0000001e+01   1.9419802e+02
   3.0000001e+01   1.9419802e+02
   3.0000001e+01   1.9419802e+02
   3.0000001e+01   1.9419802e+02
   3.0000001e+01   1.9419802e+02
   3.0000001e+01   1.9419802e+02
   3.0000001e+01   1.9419802e+02
   3.0000001e+01   1.9419802e+02
   3.0000001e+01   1.9419802e+02
   3.0000001e+01   1.9419802e+02
   3.0000001e+01   1.9419802e+02
   3.0000001e+01   1.9419802e+02
   3.0000001e+01   1.9419802e+02
   3.0000001e+01   1.9419802e+02
   3.0000001e+01   1.9419802e+02
   3.0000001e+01   1.9419802e+02
   3.0000001e+01   1.9419802e+02
   3.0000001e+01   1.9419802e+02
   3.0000001e+01   1.9419802e+02
   3.0000001e+01   1.9419802e+02
   3.0000001e+01   1.9419802e+02
   3.0000001e+01   1.9419802e+02
   3.0000001e+01   1.9419802e+02
   3.0000001e+01   1.9419802e+02
   3.0000001e+01   1.9419802e+02
   3.0000001e+01   1.9419802e+02
   3.0000001e+01   1.9419802e+02
   3.0000001e+01   1.9419802e+02
   3.0000001e+01   1.9419802e+02
   3.0000001e+01   1.9419802e+02
   3.0000001e+01   1.9419802e+02
   3.0000001e+01   1.9419802e+02
   3.0000001e+01   1.9419802e+02
   3.0000001e+01   1.9419802e+02
   3.0000001e+01   1.9419802e+02
   3.0000001e+01   1.9419802e+02
   3.0000001e+01   1.9419802e+02
   3.0000001e+01   1.9419802e+02
   3.0000001e+01   1.9419802e+02
   3.0000001e+01   1.9419802e+02
   3.0000001e+01   1.9419802e+02
   3.0000001e+01   1.9419802e+02
   3.0000001e+01   1.9419802e+02
   3.0000001e+01   1.9419802e+02
   3.0000001e+01   1.9419802e+02
   3.0000001e+01   1.9419802e+02
   3.0000001e+01   1.9419802e+02
   3.0000001e+01   1.9419802e+02
   3.0000001e+01   1.9419802e+02
   3.0000001e+01   1.9419802e+02
   3.0000001e+01   1.9419802e+02
   3.0000001e+01   1.9419802e+02
   3.0000001e+01   1.9419802e+02
   3.0000001e+01   1.9419802e+02
   3.0000001e+01   1.9419802e+02
   3.0000001e+01   1.9419802e+02
   3.0000001e+01   1.9419802e+02
   3.0000001e+01   1.9419802e+02
   3.0000001e+01   1.9419802e+02
   3.0000001e+01   1.9419802e+02
   3.0000001e+01   1.9419802e+02
   3.0000001e+01   1.9419802e+02
   3.0000001e+01   1.9419802e+02
   3.0000001e+01   1.9419802e+02
   3.0000001e+01   1.9419802e+02
   3.0000001e+01   1.9419802e+02
   3.0000001e+01   1.9419802e+02
   3.0000001e+01   1.9419802e+02
   3.0000001e+01   1.9419802e+02
   3.0000001e+01   1.9419802e+02
   3.0000001e+01   1.9419802e+02
   3.0000001e+01   1.9419802e+02
   3.0000001e+01   1.9419802e+02
   3.0000001e+01   1.9419802e+02
   3.0000001e+01   1.9419802e+02
   3.0000001e+01   1.9419802e+02
   3.0000001e+01   1.9419802e+02
   3.0000001e+01   1.9419802e+02
   3.0000001e+01   1.9419802e+02
   3.0000001e+01   1.9419802e+02
   3.0000001e+01   1.9419802e+02
   3.0000001e+01   1.9419802e+02
   3.0000001e+01   1.9419802e+02
   3.0000001e+01   1.9419802e+02
   3.0000001e+01   1.9419802e+02
   3.0000001e+01   1.9419802e+02
   3.0000001e+01   1.9419802e+02
   3.0000001e+01   1.9419802e+02
   3.0000001e+01   1.9419802e+02
   3.0000001e+01   1.9419802e+02
   3.0000001e+01   1.9419802e+02
   3.0000001e+01   1.9419802e+02
   3.0000001e+01   1.9419802e+02
   3.0000001e+01   1.9419802e+02
   3.0000001e+01   1.9419802e+02
   3.0000001e+01   1.9419802e+02
   3.0000001e+01   1.9419802e+02
   3.0000001e+01   1.9419802e+02
   3.0000001e+01   1.9419802e+02
   3.0000001e+01   1.9419802e+02
   3.0000001e+01   1.9419802e+02
   3.0000001e+01   1.9419802e+02
   3.0000001e+01   1.9419802e+02
   3.0000001e+01   1.9419802e+02
   3.0000001e+01   1.9419802e+02
   3.0000001e+01   1.9419802e+02
   3.0000001e+01   1.9419802e+02
   3.0000001e+01   1.9419802e+02
   3.0000001e+01   1.9419802e+02
   3.0000001e+01   1.9419802e+02
   3.0000001e+01   1.9419802e+02
   3.0000001e+01   1.9419802e+02
   3.0000001e+01   1.9419802e+02
   3.0000001e+01   1.9419802e+02
   3.0000001e+01   1.9419802e+02
   3.0000001e+01   1.9419802e+02
   3.0000001e+01   1.9419802e+02
   3.0000001e+01   1.9419802e+02
   3.0000001e+01   1.9419802e+02
   3.0000001e+01   1.9419802e+02
   3.0000001e+01   1.9419802e+02
   3.0000001e+01   1.9419802e+02
   3.0000001e+01   1.9419802e+02
   3.0000001e+01   1.9419802e+02
   3.0000001e+01   1.9419802e+02
   3.0000001e+01   1.9419802e+02
   3.0000001e+01   1.9419802e+02
   3.0000001e+01   1.9419802e+02
   3.0000001e+01   1.9419802e+02
   3.0000001e+01   1.9419802e+02
   3.0000001e+01   1.9419802e+02
   3.0000001e+01   1.9419802e+02
   3.0000001e+01   1.9419802e+02
   3.0000001e+01   1.9419802e+02
   3.0000001e+01   1.9419802e+02
   3.0000001e+01   1.9419802e+02
   3.0000001e+01   1.9419802e+02
   3.0000001e+01   1.9419802e+02
   3.0000001e+01   1.9419802e+02
   3.0000001e+01   1.9419802e+02
   3.0000001e+01   1.9419802e+02
   3.0000001e+01   1.9419802e+02
   3.0000001e+01   1.9419802e+02
   3.0000001e+01   1.9419802e+02
   3.0000001e+01   1.9419802e+02
   3.0000001e+01   1.9419802e+02
   3.0000001e+01   1.9419802e+02
   3.0000001e+01   1.9419802e+02
   3.0000001e+01   1.9419802e+02
   3.0000001e+01   1.9419802e+02
   3.0000001e+01   1.9419802e+02
   3.0000001e+01   1.9419802e+02
   3.0000001e+01   1.9419802e+02
   3.0000001e+01   1.9419802e+02
   3.0000001e+01   1.9419802e+02
   3.0000001e+01   1.9419802e+02
   3.0000001e+01   1.9419802e+02
   3.0000001e+01   1.9419802e+02
   3.0000001e+01   1.9419802e+02
   3.0000001e+01   1.9419802e+02
   3.0000001e+01   1.9419802e+02
   3.0000001e+01   1.9419802e+02
   3.0000001e+01   1.9419802e+02
   3.0000001e+01   1.9419802e+02
   3.0000001e+01   1.9419802e+02
   3.0000001e+01   1.9419802e+02
   3.0000001e+01   1.9419802e+02
   3.0000001e+01   1.9419802e+02
   3.0000001e+01   1.9419802e+02
   3.0000001e+01   1.9419802e+02
   3.0000001e+01   1.9419802e+02
   3.0000001e+01   1.9419802e+02
   3.0000001e+01   1.9419802e+02
   3.0000001e+01   1.9419802e+02
   3.0000001e+01   1.9419802e+02
   3.0000001e+01   1.9419802e+02
   3.0000001e+01   1.9419802e+02
   3.0000001e+01   1.9419802e+02
   3.0000001e+01   1.9419802e+02
   3.0000001e+01   1.9419802e+02
   3.0000001e+01   1.9419802e+02
   3.0000001e+01   1.9419802e+02
   3.0000001e+01   1.9419802e+02
   3.0000001e+01   1.9419802e+02
   3.0000001e+01   1.9419802e+02
   3.0000001e+01   1.9419802e+02
   3.0000001e+01   1.9419802e+02
   3.0000001e+01   1.9419802e+02
   3.0000001e+01   1.9419802e+02
   3.0000001e+01   1.9419802e+02
   3.0000001e+01   1.9419802e+02
   3.0000001e+01   1.9419802e+02
   3.0000001e+01   1.9419802e+02
   3.0000001e+01   1.9419802e+02
   3.0000001e+01   1.9419802e+02
   3.0000001e+01   1.9419802e+02
   3.0000001e+01   1.9419802e+02
   3.1000000e+01   2.1378784e+02
   3.1000000e+01   2.1378784e+02
   3.1000000e+01   2.1378784e+02
   3.1000000e+01   2.1378784e+02
   3.1000000e+01   2.1378784e+02
   3.1000000e+01   2.1378784e+02
   3.1000000e+01   2.1378784e+02
   3.1000000e+01   2.1378784e+02
   3.1000000e+01   2.1378784e+02
   3.1000000e+01   2.1378784e+02
   3.1000000e+01   2.1378784e+02
   3.1000000e+01   2.1378784e+02
   3.1000000e+01   2.1378784e+02
   3.1000000e+01   2.1378784e+02
   3.1000000e+01   2.1378784e+02
   3.1000000e+01   2.1378784e+02
   3.1000000e+01   2.1378784e+02
   3.1000000e+01   2.1378784e+02
   3.1000000e+01   2.1378784e+02
   3.1000000e+01   2.1378784e+02
   3.1000000e+01   2.1378784e+02
   3.1000000e+01   2.1378784e+02
   3.1000000e+01   2.1378784e+02
   3.1000000e+01   2.1378784e+02
   3.1000000e+01   2.1378784e+02
   3.1000000e+01   2.1378784e+02
   3.1000000e+01   2.1378784e+02
   3.1000000e+01   2.1378784e+02
   3.1000000e+01   2.1378784e+02
   3.1000000e+01   2.1378784e+02
   3.1000000e+01   2.1378784e+02
   3.1000000e+01   2.1378784e+02
   3.1000000e+01   2.1378784e+02
   3.1000000e+01   2.1378784e+02
   3.1000000e+01   2.1378784e+02
   3.1000000e+01   2.1378784e+02
   3.1000000e+01   2.1378784e+02
   3.1000000e+01   2.1378784e+02
   3.1000000e+01   2.1378784e+02
   3.1000000e+01   2.1378784e+02
   3.1000000e+01   2.1378784e+02
   3.1000000e+01   2.1378784e+02
   3.1000000e+01   2.1378784e+02
   3.1000000e+01   2.1378784e+02
   3.1000000e+01   2.1378784e+02
   3.1000000e+01   2.1378784e+02
   3.1000000e+01   2.1378784e+02
   3.1000000e+01   2.1378784e+02
   3.1000000e+01   2.1378784e+02
   3.1000000e+01   2.1378784e+02
   3.1000000e+01   2.1378784e+02
   3.1000000e+01   2.1378784e+02
   3.1000000e+01   2.1378784e+02
   3.1000000e+01   2.1378784e+02
   3.1000000e+01   2.1378784e+02
   3.1000000e+01   2.1378784e+02
   3.1000000e+01   2.1378784e+02
   3.1000000e+01   2.1378784e+02
   3.1000000e+01   2.1378784e+02
   3.1000000e+01   2.1378784e+02
   3.1000000e+01   2.1378784e+02
   3.1000000e+01   2.1378784e+02
   3.1000000e+01   2.1378784e+02
   3.1000000e+01   2.1378784e+02
   3.1000000e+01   2.1378784e+02
   3.1000000e+01   2.1378784e+02
   3.1000000e+01   2.1378784e+02
   3.1000000e+01   2.1378784e+02
   3.1000000e+01   2.1378784e+02
   3.1000000e+01   2.1378784e+02
   3.1000000e+01   2.1378784e+02
   3.1000000e+01   2.1378784e+02
   3.1000000e+01   2.1378784e+02
   3.1000000e+01   2.1378784e+02
   3.1000000e+01   2.1378784e+02
   3.1000000e+01   2.1378784e+02
   3.1000000e+01   2.1378784e+02
   3.1000000e+01   2.1378784e+02
   3.1000000e+01   2.1378784e+02
   3.1000000e+01   2.1378784e+02
   3.1000000e+01   2.1378784e+02
   3.1000000e+01   2.1378784e+02
   3.1000000e+01   2.1378784e+02
   3.1000000e+01   2.1378784e+02
   3.1000000e+01   2.1378784e+02
   3.1000000e+01   2.1378784e+02
   3.1000000e+01   2.1378784e+02
   3.1000000e+01   2.1378784e+02
   3.1000000e+01   2.1378784e+02
   3.1000000e+01   2.1378784e+02
   3.1000000e+01   2.1378784e+02
   3.1000000e+01   2.1378784e+02
   3.1000000e+01   2.1378784e+02
   3.1000000e+01   2.1378784e+02
   3.1000000e+01   2.1378784e+02
   3.1000000e+01   2.1378784e+02
   3.1000000e+01   2.1378784e+02
   3.1000000e+01   2.1378784e+02
   3.1000000e+01   2.1378784e+02
   3.1000000e+01   2.1378784e+02
   3.1000000e+01   2.1378784e+02
   3.1000000e+01   2.1378784e+02
   3.1000000e+01   2.1378784e+02
   3.1000000e+01   2.1378784e+02
   3.1000000e+01   2.1378784e+02
   3.1000000e+01   2.1378784e+02
   3.1000000e+01   2.1378784e+02
   3.1000000e+01   2.1378784e+02
   3.1000000e+01   2.1378784e+02
   3.1000000e+01   2.1378784e+02
   3.1000000e+01   2.1378784e+02
   3.1000000e+01   2.1378784e+02
   3.1000000e+01   2.1378784e+02
   3.1000000e+01   2.1378784e+02
   3.1000000e+01   2.1378784e+02
   3.1000000e+01   2.1378784e+02
   3.1000000e+01   2.1378784e+02
   3.1000000e+01   2.1378784e+02
   3.1000000e+01   2.1378784e+02
   3.1000000e+01   2.1378784e+02
   3.1000000e+01   2.1378784e+02
   3.1000000e+01   2.1378784e+02
   3.1000000e+01   2.1378784e+02
   3.1000000e+01   2.1378784e+02
   3.1000000e+01   2.1378784e+02
   3.1000000e+01   2.1378784e+02
   3.1000000e+01   2.1378784e+02
   3.1000000e+01   2.1378784e+02
   3.1000000e+01   2.1378784e+02
   3.1000000e+01   2.1378784e+02
   3.1000000e+01   2.1378784e+02
   3.1000000e+01   2.1378784e+02
   3.1000000e+01   2.1378784e+02
   3.1000000e+01   2.1378784e+02
   3.1000000e+01   2.1378784e+02
   3.1000000e+01   2.1378784e+02
   3.1000000e+01   2.1378784e+02
   3.1000000e+01   2.1378784e+02
   3.1000000e+01   2.1378784e+02
   3.1000000e+01   2.1378784e+02
   3.1000000e+01   2.1378784e+02
   3.1000000e+01   2.1378784e+02
   3.1000000e+01   2.1378784e+02
   3.1000000e+01   2.1378784e+02
   3.1000000e+01   2.1378784e+02
   3.1000000e+01   2.1378784e+02
   3.1000000e+01   2.1378784e+02
   3.1000000e+01   2.1378784e+02
   3.1000000e+01   2.1378784e+02
   3.1000000e+01   2.1378784e+02
   3.1000000e+01   2.1378784e+02
   3.1000000e+01   2.1378784e+02
   3.1000000e+01   2.1378784e+02
   3.1000000e+01   2.1378784e+02
   3.1000000e+01   2.1378784e+02
   3.1000000e+01   2.1378784e+02
   3.1000000e+01   2.1378784e+02
   3.1000000e+01   2.1378784e+02
   3.1000000e+01   2.1378784e+02
   3.1000000e+01   2.1378784e+02
   3.1000000e+01   2.1378784e+02
   3.1000000e+01   2.1378784e+02
   3.1000000e+01   2.1378784e+02
   3.1000000e+01   2.1378784e+02
   3.1000000e+01   2.1378784e+02
   3.1000000e+01   2.1378784e+02
   3.1000000e+01   2.1378784e+02
   3.1000000e+01   2.1378784e+02
   3.1000000e+01   2.1378784e+02
   3.1000000e+01   2.1378784e+02
   3.1000000e+01   2.1378784e+02
   3.1000000e+01   2.1378784e+02
   3.1000000e+01   2.1378784e+02
   3.1000000e+01   2.1378784e+02
   3.1000000e+01   2.1378784e+02
   3.1000000e+01   2.1378784e+02
   3.1000000e+01   2.1378784e+02
   3.1000000e+01   2.1378784e+02
   3.1000000e+01   2.1378784e+02
   3.1000000e+01   2.1378784e+02
   3.1000000e+01   2.1378784e+02
   3.1000000e+01   2.1378784e+02
   3.1000000e+01   2.1378784e+02
   3.1000000e+01   2.1378784e+02
   3.1000000e+01   2.1378784e+02
   3.1000000e+01   2.1378784e+02
   3.1000000e+01   2.1378784e+02
   3.1000000e+01   2.1378784e+02
   3.1000000e+01   2.1378784e+02
   3.1000000e+01   2.1378784e+02
   3.1000000e+01   2.1378784e+02
   3.1000000e+01   2.1378784e+02
   3.1000000e+01   2.1378784e+02
   3.1000000e+01   2.1378784e+02
   3.1000000e+01   2.1378784e+02
   3.1000000e+01   2.1378784e+02
   3.1000000e+01   2.1378784e+02
   3.1000000e+01   2.1378784e+02
   3.1000000e+01   2.1378784e+02
   3.1000000e+01   2.1378784e+02
   3.1000000e+01   2.1378784e+02
   3.1000000e+01   2.1378784e+02
   3.1000000e+01   2.1378784e+02
   3.1000000e+01   2.1378784e+02
   3.1000000e+01   2.1378784e+02
   3.1000000e+01   2.1378784e+02
   3.1000000e+01   2.1378784e+02
   3.1000000e+01   2.1378784e+02
   3.1000000e+01   2.1378784e+02
   3.1000000e+01   2.1378784e+02
   3.1000000e+01   2.1378784e+02
   3.1000000e+01   2.1378784e+02
   3.1000000e+01   2.1378784e+02
   3.1000000e+01   2.1378784e+02
   3.1000000e+01   2.1378784e+02
   3.1000000e+01   2.1378784e+02
   3.1000000e+01   2.1378784e+02
   3.1000000e+01   2.1378784e+02
   3.1000000e+01   2.1378784e+02
   3.1000000e+01   2.1378784e+02
   3.1000000e+01   2.1378784e+02
   3.1000000e+01   2.1378784e+02
   3.1000000e+01   2.1378784e+02
   3.1000000e+01   2.1378784e+02
   3.1000000e+01   2.1378784e+02
   3.1000000e+01   2.1378784e+02
   3.1000000e+01   2.1378784e+02
   3.1000000e+01   2.1378784e+02
   3.1000000e+01   2.1378784e+02
   3.1000000e+01   2.1378784e+02
   3.1000000e+01   2.1378784e+02
   3.1000000e+01   2.1378784e+02
   3.1000000e+01   2.1378784e+02
   3.1000000e+01   2.1378784e+02
   3.1000000e+01   2.1378784e+02
   3.1000000e+01   2.1378784e+02
   3.1000000e+01   2.1378784e+02
   3.1000000e+01   2.1378784e+02
   3.1000000e+01   2.1378784e+02
   3.1000000e+01   2.1378784e+02
   3.1000000e+01   2.1378784e+02
   3.1000000e+01   2.1378784e+02
   3.1000000e+01   2.1378784e+02
   3.1000000e+01   2.1378784e+02
   3.1000000e+01   2.1378784e+02
   3.1000000e+01   2.1378784e+02
   3.1000000e+01   2.1378784e+02
   3.1000000e+01   2.1378784e+02
   3.1000000e+01   2.1378784e+02
   3.1000000e+01   2.1378784e+02
   3.1000000e+01   2.1378784e+02
   3.1000000e+01   2.1378784e+02
   3.1000000e+01   2.1378784e+02
   3.1000000e+01   2.1378784e+02
   3.1000000e+01   2.1378784e+02
   3.1000000e+01   2.1378784e+02
   3.1000000e+01   2.1378784e+02
   3.1000000e+01   2.1378784e+02
   3.1000000e+01   2.1378784e+02
   3.1000000e+01   2.1378784e+02
   3.1000000e+01   2.1378784e+02
   3.1000000e+01   2.1378784e+02
   3.1000000e+01   2.1378784e+02
   3.1000000e+01   2.1378784e+02
   3.1000000e+01   2.1378784e+02
   3.1000000e+01   2.1378784e+02
   3.1000000e+01   2.1378784e+02
   3.1000000e+01   2.1378784e+02
   3.1000000e+01   2.1378784e+02
   3.1000000e+01   2.1378784e+02
   3.1000000e+01   2.1378784e+02
   3.1000000e+01   2.1378784e+02
   3.1000000e+01   2.1378784e+02
   3.1000000e+01   2.1378784e+02
   3.1000000e+01   2.1378784e+02
   3.1000000e+01   2.1378784e+02
   3.1000000e+01   2.1378784e+02
   3.1000000e+01   2.1378784e+02
   3.1000000e+01   2.1378784e+02
   3.1000000e+01   2.1378784e+02
   3.1000000e+01   2.1378784e+02
   3.1000000e+01   2.1378784e+02
   3.1000000e+01   2.1378784e+02
   3.1000000e+01   2.1378784e+02
   3.1000000e+01   2.1378784e+02
   3.1000000e+01   2.1378784e+02
   3.1000000e+01   2.1378784e+02
   3.1000000e+01   2.1378784e+02
   3.1000000e+01   2.1378784e+02
   3.1000000e+01   2.1378784e+02
   3.1000000e+01   2.1378784e+02
   3.1000000e+01   2.1378784e+02
   3.1000000e+01   2.1378784e+02
   3.1000000e+01   2.1378784e+02
   3.1000000e+01   2.1378784e+02
   3.1000000e+01   2.1378784e+02
   3.1000000e+01   2.1378784e+02
   3.1000000e+01   2.1378784e+02
   3.1000000e+01   2.1378784e+02
   3.1000000e+01   2.1378784e+02
   3.1000000e+01   2.1378784e+02
   3.1000000e+01   2.1378784e+02
   3.1000000e+01   2.1378784e+02
   3.1000000e+01   2.1378784e+02
   3.1000000e+01   2.1378784e+02
   3.1000000e+01   2.1378784e+02
   3.1000000e+01   2.1378784e+02
   3.1000000e+01   2.1378784e+02
   3.1000000e+01   2.1378784e+02
   3.1000000e+01   2.1378784e+02
   3.1000000e+01   2.1378784e+02
   3.1000000e+01   2.1378784e+02
   3.1000000e+01   2.1378784e+02
   3.1000000e+01   2.1378784e+02
   3.1000000e+01   2.1378784e+02
   3.1000000e+01   2.1378784e+02
   3.1000000e+01   2.1378784e+02
   3.1000000e+01   2.1378784e+02
   3.1000000e+01   2.1378784e+02
   3.1000000e+01   2.1378784e+02
   3.1000000e+01   2.1378784e+02
   3.1000000e+01   2.1378784e+02
   3.1000000e+01   2.1378784e+02
   3.1000000e+01   2.1378784e+02
   3.1000000e+01   2.1378784e+02
   3.1000000e+01   2.1378784e+02
   3.1000000e+01   2.1378784e+02
   3.1000000e+01   2.1378784e+02
   3.1000000e+01   2.1378784e+02
   3.1000000e+01   2.1378784e+02
   3.1000000e+01   2.1378784e+02
   3.1000000e+01   2.1378784e+02
   3.1000000e+01   2.1378784e+02
   3.1000000e+01   2.1378784e+02
   3.1000000e+01   2.1378784e+02
   3.1000000e+01   2.1378784e+02
   3.1000000e+01   2.1378784e+02
   3.1000000e+01   2.1378784e+02
   3.1000000e+01   2.1378784e+02
   3.1000000e+01   2.1378784e+02
   3.1000000e+01   2.1378784e+02
   3.1000000e+01   2.1378784e+02
   3.1000000e+01   2.1378784e+02
   3.1000000e+01   2.1378784e+02
   3.1000000e+01   2.1378784e+02
   3.1000000e+01   2.1378784e+02
   3.1000000e+01   2.1378784e+02
   3.1000000e+01   2.1378784e+02
   3.1000000e+01   2.1378784e+02
   3.1000000e+01   2.1378784e+02
   3.1000000e+01   2.1378784e+02
   3.1000000e+01   2.1378784e+02
   3.1000000e+01   2.1378784e+02
   3.1000000e+01   2.1378784e+02
   3.1000000e+01   2.1378784e+02
   3.1000000e+01   2.1378784e+02
   3.1000000e+01   2.1378784e+02
   3.1000000e+01   2.1378784e+02
   3.1000000e+01   2.1378784e+02
   3.1000000e+01   2.1378784e+02
   3.1000000e+01   2.1378784e+02
   3.1000000e+01   2.1378784e+02
   3.1000000e+01   2.1378784e+02
   3.1000000e+01   2.1378784e+02
   3.1000000e+01   2.1378784e+02
   3.1000000e+01   2.1378784e+02
   3.1000000e+01   2.1378784e+02
   3.1000000e+01   2.1378784e+02
   3.1000000e+01   2.1378784e+02
   3.1000000e+01   2.1378784e+02
   3.1000000e+01   2.1378784e+02
   3.1000000e+01   2.1378784e+02
   3.1000000e+01   2.1378784e+02
   3.1000000e+01   2.1378784e+02
   3.1000000e+01   2.1378784e+02
   3.1000000e+01   2.1378784e+02
   3.1000000e+01   2.1378784e+02
   3.1000000e+01   2.1378784e+02
   3.1000000e+01   2.1378784e+02
   3.1000000e+01   2.1378784e+02
   3.1000000e+01   2.1378784e+02
   3.1000000e+01   2.1378784e+02
   3.1000000e+01   2.1378784e+02
   3.1000000e+01   2.1378784e+02
   3.1000000e+01   2.1378784e+02
   3.1000000e+01   2.1378784e+02
   3.1000000e+01   2.1378784e+02
   3.1000000e+01   2.1378784e+02
   3.1000000e+01   2.1378784e+02
   3.1000000e+01   2.1378784e+02
   3.1000000e+01   2.1378784e+02
   3.1000000e+01   2.1378784e+02
   3.1000000e+01   2.1378784e+02
   3.1000000e+01   2.1378784e+02
   3.1000000e+01   2.1378784e+02
   3.1000000e+01   2.1378784e+02
   3.1000000e+01   2.1378784e+02
   3.1000000e+01   2.1378784e+02
   3.1000000e+01   2.1378784e+02
   3.1000000e+01   2.1378784e+02
   3.1000000e+01   2.1378784e+02
   3.1000000e+01   2.1378784e+02
   3.1000000e+01   2.1378784e+02
   3.1000000e+01   2.1378784e+02
   3.1000000e+01   2.1378784e+02
   3.1000000e+01   2.1378784e+02
   3.1000000e+01   2.1378784e+02
   3.1000000e+01   2.1378784e+02
   3.1000000e+01   2.1378784e+02
   3.1000000e+01   2.1378784e+02
   3.1000000e+01   2.1378784e+02
   3.1000000e+01   2.1378784e+02
   3.1000000e+01   2.1378784e+02
   3.1000000e+01   2.1378784e+02
   3.1000000e+01   2.1378784e+02
   3.1000000e+01   2.1378784e+02
   3.1000000e+01   2.1378784e+02
   3.1000000e+01   2.1378784e+02
   3.1000000e+01   2.1378784e+02
   3.1000000e+01   2.1378784e+02
   3.1000000e+01   2.1378784e+02
   3.1000000e+01   2.1378784e+02
   3.1000000e+01   2.1378784e+02
   3.1000000e+01   2.1378784e+02
   3.1000000e+01   2.1378784e+02
   3.1000000e+01   2.1378784e+02
   3.1000000e+01   2.1378784e+02
   3.1000000e+01   2.1378784e+02
   3.1000000e+01   2.1378784e+02
   3.1000000e+01   2.1378784e+02
   3.1000000e+01   2.1378784e+02
   3.1000000e+01   2.1378784e+02
   3.1000000e+01   2.1378784e+02
   3.1000000e+01   2.1378784e+02
   3.1000000e+01   2.1378784e+02
   3.1000000e+01   2.1378784e+02
   3.1000000e+01   2.1378784e+02
   3.1000000e+01   2.1378784e+02
   3.1000000e+01   2.1378784e+02
   3.1000000e+01   2.1378784e+02
   3.1000000e+01   2.1378784e+02
   3.1000000e+01   2.1378784e+02
   3.1000000e+01   2.1378784e+02
   3.1000000e+01   2.1378784e+02
   3.1000000e+01   2.1378784e+02
   3.1000000e+01   2.1378784e+02
   3.1000000e+01   2.1378784e+02
   3.1000000e+01   2.1378784e+02
   3.1000000e+01   2.1378784e+02
   3.1000000e+01   2.1378784e+02
   3.1000000e+01   2.1378784e+02
   3.1000000e+01   2.1378784e+02
   3.1000000e+01   2.1378784e+02
   3.1000000e+01   2.1378784e+02
   3.1000000e+01   2.1378784e+02
   3.1000000e+01   2.1378784e+02
   3.1000000e+01   2.1378784e+02
   3.1000000e+01   2.1378784e+02
   3.1000000e+01   2.1378784e+02
   3.1000000e+01   2.1378784e+02
   3.1000000e+01   2.1378784e+02
   3.1000000e+01   2.1378784e+02
   3.1000000e+01   2.1378784e+02
   3.1000000e+01   2.1378784e+02
   3.1000000e+01   2.1378784e+02
   3.1000000e+01   2.1378784e+02
   3.1000000e+01   2.1378784e+02
   3.1000000e+01   2.1378784e+02
   3.1000000e+01   2.1378784e+02
   3.1000000e+01   2.1378784e+02
   3.1000000e+01   2.1378784e+02
   3.1000000e+01   2.1378784e+02
   3.1000000e+01   2.1378784e+02
   3.1000000e+01   2.1378784e+02
   3.1000000e+01   2.1378784e+02
   3.1000000e+01   2.1378784e+02
   3.1000000e+01   2.1378784e+02
   3.1000000e+01   2.1378784e+02
   3.1000000e+01   2.1378784e+02
   3.1000000e+01   2.1378784e+02
   3.1000000e+01   2.1378784e+02
   3.1000000e+01   2.1378784e+02
   3.1000000e+01   2.1378784e+02
   3.1000000e+01   2.1378784e+02
   3.1000000e+01   2.1378784e+02
   3.1000000e+01   2.1378784e+02
   3.1000000e+01   2.1378784e+02
   3.1000000e+01   2.1378784e+02
   3.1000000e+01   2.1378784e+02
   3.1000000e+01   2.1378784e+02
   3.1000000e+01   2.1378784e+02
   3.1000000e+01   2.1378784e+02
   3.1000000e+01   2.1378784e+02
   3.1000000e+01   2.1378784e+02
   3.1000000e+01   2.1378784e+02
   3.1000000e+01   2.1378784e+02
   3.1000000e+01   2.1378784e+02
   3.1000000e+01   2.1378784e+02
   3.1000000e+01   2.1378784e+02
   3.1000000e+01   2.1378784e+02
   3.1000000e+01   2.1378784e+02
   3.1000000e+01   2.1378784e+02
   3.1000000e+01   2.1378784e+02
   3.1000000e+01   2.1378784e+02
   3.1000000e+01   2.1378784e+02
   3.1000000e+01   2.1378784e+02
   3.1000000e+01   2.1378784e+02
   3.1000000e+01   2.1378784e+02
   3.1000000e+01   2.1378784e+02
   3.1000000e+01   2.1378784e+02
   3.1000000e+01   2.1378784e+02
   3.1000000e+01   2.1378784e+02
   3.1000000e+01   2.1378784e+02
   3.1000000e+01   2.1378784e+02
   3.1000000e+01   2.1378784e+02
   3.1000000e+01   2.1378784e+02
   3.1000000e+01   2.1378784e+02
   3.1000000e+01   2.1378784e+02
   3.1000000e+01   2.1378784e+02
   3.1000000e+01   2.1378784e+02
   3.1000000e+01   2.1378784e+02
   3.1000000e+01   2.1378784e+02
   3.1000000e+01   2.1378784e+02
   3.1000000e+01   2.1378784e+02
   3.1000000e+01   2.1378784e+02
   3.1000000e+01   2.1378784e+02
   3.1000000e+01   2.1378784e+02
   3.1000000e+01   2.1378784e+02
   3.1000000e+01   2.1378784e+02
   3.1000000e+01   2.1378784e+02
   3.1000000e+01   2.1378784e+02
   3.1000000e+01   2.1378784e+02
   3.1000000e+01   2.1378784e+02
   3.1000000e+01   2.1378784e+02
   3.1000000e+01   2.1378784e+02
   3.1000000e+01   2.1378784e+02
   3.1000000e+01   2.1378784e+02
   3.1000000e+01   2.1378784e+02
   3.1000000e+01   2.1378784e+02
   3.1000000e+01   2.1378784e+02
   3.1000000e+01   2.1378784e+02
   3.1000000e+01   2.1378784e+02
   3.1000000e+01   2.1378784e+02
   3.1000000e+01   2.1378784e+02
   3.1000000e+01   2.1378784e+02
   3.1000000e+01   2.1378784e+02
   3.1000000e+01   2.1378784e+02
   3.1000000e+01   2.1378784e+02
   3.1000000e+01   2.1378784e+02
   3.1000000e+01   2.1378784e+02
   3.1000000e+01   2.1378784e+02
   3.1000000e+01   2.1378784e+02
   3.1000000e+01   2.1378784e+02
   3.1000000e+01   2.1378784e+02
   3.1000000e+01   2.1378784e+02
   3.1000000e+01   2.1378784e+02
   3.1000000e+01   2.1378784e+02
   3.1000000e+01   2.1378784e+02
   3.1000000e+01   2.1378784e+02
   3.1000000e+01   2.1378784e+02
   3.1000000e+01   2.1378784e+02
   3.1000000e+01   2.1378784e+02
   3.1000000e+01   2.1378784e+02
   3.1000000e+01   2.1378784e+02
   3.2000000e+01   2.3463672e+02
   3.2000000e+01   2.3463672e+02
   3.2000000e+01   2.3463672e+02
   3.2000000e+01   2.3463672e+02
   3.2000000e+01   2.3463672e+02
   3.2000000e+01   2.3463672e+02
   3.2000000e+01   2.3463672e+02
   3.2000000e+01   2.3463672e+02
   3.2000000e+01   2.3463672e+02
   3.2000000e+01   2.3463672e+02
   3.2000000e+01   2.3463672e+02
   3.2000000e+01   2.3463672e+02
   3.2000000e+01   2.3463672e+02
   3.2000000e+01   2.3463672e+02
   3.2000000e+01   2.3463672e+02
   3.2000000e+01   2.3463672e+02
   3.2000000e+01   2.3463672e+02
   3.2000000e+01   2.3463672e+02
   3.2000000e+01   2.3463672e+02
   3.2000000e+01   2.3463672e+02
   3.2000000e+01   2.3463672e+02
   3.2000000e+01   2.3463672e+02
   3.2000000e+01   2.3463672e+02
   3.2000000e+01   2.3463672e+02
   3.2000000e+01   2.3463672e+02
   3.2000000e+01   2.3463672e+02
   3.2000000e+01   2.3463672e+02
   3.2000000e+01   2.3463672e+02
   3.2000000e+01   2.3463672e+02
   3.2000000e+01   2.3463672e+02
   3.2000000e+01   2.3463672e+02
   3.2000000e+01   2.3463672e+02
   3.2000000e+01   2.3463672e+02
   3.2000000e+01   2.3463672e+02
   3.2000000e+01   2.3463672e+02
   3.2000000e+01   2.3463672e+02
   3.2000000e+01   2.3463672e+02
   3.2000000e+01   2.3463672e+02
   3.2000000e+01   2.3463672e+02
   3.2000000e+01   2.3463672e+02
   3.2000000e+01   2.3463672e+02
   3.2000000e+01   2.3463672e+02
   3.2000000e+01   2.3463672e+02
   3.2000000e+01   2.3463672e+02
   3.2000000e+01   2.3463672e+02
   3.2000000e+01   2.3463672e+02
   3.2000000e+01   2.3463672e+02
   3.2000000e+01   2.3463672e+02
   3.2000000e+01   2.3463672e+02
   3.2000000e+01   2.3463672e+02
   3.2000000e+01   2.3463672e+02
   3.2000000e+01   2.3463672e+02
   3.2000000e+01   2.3463672e+02
   3.2000000e+01   2.3463672e+02
   3.2000000e+01   2.3463672e+02
   3.2000000e+01   2.3463672e+02
   3.2000000e+01   2.3463672e+02
   3.2000000e+01   2.3463672e+02
   3.2000000e+01   2.3463672e+02
   3.2000000e+01   2.3463672e+02
   3.2000000e+01   2.3463672e+02
   3.2000000e+01   2.3463672e+02
   3.2000000e+01   2.3463672e+02
   3.2000000e+01   2.3463672e+02
   3.2000000e+01   2.3463672e+02
   3.2000000e+01   2.3463672e+02
   3.2000000e+01   2.3463672e+02
   3.2000000e+01   2.3463672e+02
   3.2000000e+01   2.3463672e+02
   3.2000000e+01   2.3463672e+02
   3.2000000e+01   2.3463672e+02
   3.2000000e+01   2.3463672e+02
   3.2000000e+01   2.3463672e+02
   3.2000000e+01   2.3463672e+02
   3.2000000e+01   2.3463672e+02
   3.2000000e+01   2.3463672e+02
   3.2000000e+01   2.3463672e+02
   3.2000000e+01   2.3463672e+02
   3.2000000e+01   2.3463672e+02
   3.2000000e+01   2.3463672e+02
   3.2000000e+01   2.3463672e+02
   3.2000000e+01   2.3463672e+02
   3.2000000e+01   2.3463672e+02
   3.2000000e+01   2.3463672e+02
   3.2000000e+01   2.3463672e+02
   3.2000000e+01   2.3463672e+02
   3.2000000e+01   2.3463672e+02
   3.2000000e+01   2.3463672e+02
   3.2000000e+01   2.3463672e+02
   3.2000000e+01   2.3463672e+02
   3.2000000e+01   2.3463672e+02
   3.2000000e+01   2.3463672e+02
   3.2000000e+01   2.3463672e+02
   3.2000000e+01   2.3463672e+02
   3.2000000e+01   2.3463672e+02
   3.2000000e+01   2.3463672e+02
   3.2000000e+01   2.3463672e+02
   3.2000000e+01   2.3463672e+02
   3.2000000e+01   2.3463672e+02
   3.2000000e+01   2.3463672e+02
   3.2000000e+01   2.3463672e+02
   3.2000000e+01   2.3463672e+02
   3.2000000e+01   2.3463672e+02
   3.2000000e+01   2.3463672e+02
   3.2000000e+01   2.3463672e+02
   3.2000000e+01   2.3463672e+02
   3.2000000e+01   2.3463672e+02
   3.2000000e+01   2.3463672e+02
   3.2000000e+01   2.3463672e+02
   3.2000000e+01   2.3463672e+02
   3.2000000e+01   2.3463672e+02
   3.2000000e+01   2.3463672e+02
   3.2000000e+01   2.3463672e+02
   3.2000000e+01   2.3463672e+02
   3.2000000e+01   2.3463672e+02
   3.2000000e+01   2.3463672e+02
   3.2000000e+01   2.3463672e+02
   3.2000000e+01   2.3463672e+02
   3.2000000e+01   2.3463672e+02
   3.2000000e+01   2.3463672e+02
   3.2000000e+01   2.3463672e+02
   3.2000000e+01   2.3463672e+02
   3.2000000e+01   2.3463672e+02
   3.2000000e+01   2.3463672e+02
   3.2000000e+01   2.3463672e+02
   3.2000000e+01   2.3463672e+02
   3.2000000e+01   2.3463672e+02
   3.2000000e+01   2.3463672e+02
   3.2000000e+01   2.3463672e+02
   3.2000000e+01   2.3463672e+02
   3.2000000e+01   2.3463672e+02
   3.2000000e+01   2.3463672e+02
   3.2000000e+01   2.3463672e+02
   3.2000000e+01   2.3463672e+02
   3.2000000e+01   2.3463672e+02
   3.2000000e+01   2.3463672e+02
   3.2000000e+01   2.3463672e+02
   3.2000000e+01   2.3463672e+02
   3.2000000e+01   2.3463672e+02
   3.2000000e+01   2.3463672e+02
   3.2000000e+01   2.3463672e+02
   3.2000000e+01   2.3463672e+02
   3.2000000e+01   2.3463672e+02
   3.2000000e+01   2.3463672e+02
   3.2000000e+01   2.3463672e+02
   3.2000000e+01   2.3463672e+02
   3.2000000e+01   2.3463672e+02
   3.2000000e+01   2.3463672e+02
   3.2000000e+01   2.3463672e+02
   3.2000000e+01   2.3463672e+02
   3.2000000e+01   2.3463672e+02
   3.2000000e+01   2.3463672e+02
   3.2000000e+01   2.3463672e+02
   3.2000000e+01   2.3463672e+02
   3.2000000e+01   2.3463672e+02
   3.2000000e+01   2.3463672e+02
   3.2000000e+01   2.3463672e+02
   3.2000000e+01   2.3463672e+02
   3.2000000e+01   2.3463672e+02
   3.2000000e+01   2.3463672e+02
   3.2000000e+01   2.3463672e+02
   3.2000000e+01   2.3463672e+02
   3.2000000e+01   2.3463672e+02
   3.2000000e+01   2.3463672e+02
   3.2000000e+01   2.3463672e+02
   3.2000000e+01   2.3463672e+02
   3.2000000e+01   2.3463672e+02
   3.2000000e+01   2.3463672e+02
   3.2000000e+01   2.3463672e+02
   3.2000000e+01   2.3463672e+02
   3.2000000e+01   2.3463672e+02
   3.2000000e+01   2.3463672e+02
   3.2000000e+01   2.3463672e+02
   3.2000000e+01   2.3463672e+02
   3.2000000e+01   2.3463672e+02
   3.2000000e+01   2.3463672e+02
   3.2000000e+01   2.3463672e+02
   3.2000000e+01   2.3463672e+02
   3.2000000e+01   2.3463672e+02
   3.2000000e+01   2.3463672e+02
   3.2000000e+01   2.3463672e+02
   3.2000000e+01   2.3463672e+02
   3.2000000e+01   2.3463672e+02
   3.2000000e+01   2.3463672e+02
   3.2000000e+01   2.3463672e+02
   3.2000000e+01   2.3463672e+02
   3.2000000e+01   2.3463672e+02
   3.2000000e+01   2.3463672e+02
   3.2000000e+01   2.3463672e+02
   3.2000000e+01   2.3463672e+02
   3.2000000e+01   2.3463672e+02
   3.2000000e+01   2.3463672e+02
   3.2000000e+01   2.3463672e+02
   3.2000000e+01   2.3463672e+02
   3.2000000e+01   2.3463672e+02
   3.2000000e+01   2.3463672e+02
   3.2000000e+01   2.3463672e+02
   3.2000000e+01   2.3463672e+02
   3.2000000e+01   2.3463672e+02
   3.2000000e+01   2.3463672e+02
   3.2000000e+01   2.3463672e+02
   3.2000000e+01   2.3463672e+02
   3.2000000e+01   2.3463672e+02
   3.2000000e+01   2.3463672e+02
   3.2000000e+01   2.3463672e+02
   3.2000000e+01   2.3463672e+02
   3.2000000e+01   2.3463672e+02
   3.2000000e+01   2.3463672e+02
   3.2000000e+01   2.3463672e+02
   3.2000000e+01   2.3463672e+02
   3.2000000e+01   2.3463672e+02
   3.2000000e+01   2.3463672e+02
   3.2000000e+01   2.3463672e+02
   3.2000000e+01   2.3463672e+02
   3.2000000e+01   2.3463672e+02
   3.2000000e+01   2.3463672e+02
   3.2000000e+01   2.3463672e+02
   3.2000000e+01   2.3463672e+02
   3.2000000e+01   2.3463672e+02
   3.2000000e+01   2.3463672e+02
   3.2000000e+01   2.3463672e+02
   3.2000000e+01   2.3463672e+02
   3.2000000e+01   2.3463672e+02
   3.2000000e+01   2.3463672e+02
   3.2000000e+01   2.3463672e+02
   3.2000000e+01   2.3463672e+02
   3.2000000e+01   2.3463672e+02
   3.2000000e+01   2.3463672e+02
   3.2000000e+01   2.3463672e+02
   3.2000000e+01   2.3463672e+02
   3.2000000e+01   2.3463672e+02
   3.2000000e+01   2.3463672e+02
   3.2000000e+01   2.3463672e+02
   3.2000000e+01   2.3463672e+02
   3.2000000e+01   2.3463672e+02
   3.2000000e+01   2.3463672e+02
   3.2000000e+01   2.3463672e+02
   3.2000000e+01   2.3463672e+02
   3.2000000e+01   2.3463672e+02
   3.2000000e+01   2.3463672e+02
   3.2000000e+01   2.3463672e+02
   3.2000000e+01   2.3463672e+02
   3.2000000e+01   2.3463672e+02
   3.2000000e+01   2.3463672e+02
   3.2000000e+01   2.3463672e+02
   3.2000000e+01   2.3463672e+02
   3.2000000e+01   2.3463672e+02
   3.2000000e+01   2.3463672e+02
   3.2000000e+01   2.3463672e+02
   3.2000000e+01   2.3463672e+02
   3.2000000e+01   2.3463672e+02
   3.2000000e+01   2.3463672e+02
   3.2000000e+01   2.3463672e+02
   3.2000000e+01   2.3463672e+02
   3.2000000e+01   2.3463672e+02
   3.2000000e+01   2.3463672e+02
   3.2000000e+01   2.3463672e+02
   3.2000000e+01   2.3463672e+02
   3.2000000e+01   2.3463672e+02
   3.2000000e+01   2.3463672e+02
   3.2000000e+01   2.3463672e+02
   3.2000000e+01   2.3463672e+02
   3.2000000e+01   2.3463672e+02
   3.2000000e+01   2.3463672e+02
   3.2000000e+01   2.3463672e+02
   3.2000000e+01   2.3463672e+02
   3.2000000e+01   2.3463672e+02
   3.2000000e+01   2.3463672e+02
   3.2000000e+01   2.3463672e+02
   3.2000000e+01   2.3463672e+02
   3.2000000e+01   2.3463672e+02
   3.2000000e+01   2.3463672e+02
   3.2000000e+01   2.3463672e+02
   3.2000000e+01   2.3463672e+02
   3.2000000e+01   2.3463672e+02
   3.2000000e+01   2.3463672e+02
   3.2000000e+01   2.3463672e+02
   3.2000000e+01   2.3463672e+02
   3.2000000e+01   2.3463672e+02
   3.2000000e+01   2.3463672e+02
   3.2000000e+01   2.3463672e+02
   3.2000000e+01   2.3463672e+02
   3.2000000e+01   2.3463672e+02
   3.2000000e+01   2.3463672e+02
   3.2000000e+01   2.3463672e+02
   3.2000000e+01   2.3463672e+02
   3.2000000e+01   2.3463672e+02
   3.2000000e+01   2.3463672e+02
   3.2000000e+01   2.3463672e+02
   3.2000000e+01   2.3463672e+02
   3.2000000e+01   2.3463672e+02
   3.2000000e+01   2.3463672e+02
   3.2000000e+01   2.3463672e+02
   3.2000000e+01   2.3463672e+02
   3.2000000e+01   2.3463672e+02
   3.2000000e+01   2.3463672e+02
   3.2000000e+01   2.3463672e+02
   3.2000000e+01   2.3463672e+02
   3.2000000e+01   2.3463672e+02
   3.2000000e+01   2.3463672e+02
   3.2000000e+01   2.3463672e+02
   3.2000000e+01   2.3463672e+02
   3.2000000e+01   2.3463672e+02
   3.2000000e+01   2.3463672e+02
   3.2000000e+01   2.3463672e+02
   3.2000000e+01   2.3463672e+02
   3.2000000e+01   2.3463672e+02
   3.2000000e+01   2.3463672e+02
   3.2000000e+01   2.3463672e+02
   3.2000000e+01   2.3463672e+02
   3.2000000e+01   2.3463672e+02
   3.2000000e+01   2.3463672e+02
   3.2000000e+01   2.3463672e+02
   3.2000000e+01   2.3463672e+02
   3.2000000e+01   2.3463672e+02
   3.2000000e+01   2.3463672e+02
   3.2000000e+01   2.3463672e+02
   3.2000000e+01   2.3463672e+02
   3.2000000e+01   2.3463672e+02
   3.2000000e+01   2.3463672e+02
   3.2000000e+01   2.3463672e+02
   3.2000000e+01   2.3463672e+02
   3.2000000e+01   2.3463672e+02
   3.2000000e+01   2.3463672e+02
   3.2000000e+01   2.3463672e+02
   3.2000000e+01   2.3463672e+02
   3.2000000e+01   2.3463672e+02
   3.2000000e+01   2.3463672e+02
   3.2000000e+01   2.3463672e+02
   3.2000000e+01   2.3463672e+02
   3.2000000e+01   2.3463672e+02
   3.2000000e+01   2.3463672e+02
   3.2000000e+01   2.3463672e+02
   3.2000000e+01   2.3463672e+02
   3.2000000e+01   2.3463672e+02
   3.2000000e+01   2.3463672e+02
   3.2000000e+01   2.3463672e+02
   3.2000000e+01   2.3463672e+02
   3.2000000e+01   2.3463672e+02
   3.2000000e+01   2.3463672e+02
   3.2000000e+01   2.3463672e+02
   3.2000000e+01   2.3463672e+02
   3.2000000e+01   2.3463672e+02
   3.2000000e+01   2.3463672e+02
   3.2000000e+01   2.3463672e+02
   3.2000000e+01   2.3463672e+02
   3.2000000e+01   2.3463672e+02
   3.2000000e+01   2.3463672e+02
   3.2000000e+01   2.3463672e+02
   3.2000000e+01   2.3463672e+02
   3.2000000e+01   2.3463672e+02
   3.2000000e+01   2.3463672e+02
   3.2000000e+01   2.3463672e+02
   3.2000000e+01   2.3463672e+02
   3.2000000e+01   2.3463672e+02
   3.2000000e+01   2.3463672e+02
   3.2000000e+01   2.3463672e+02
   3.2000000e+01   2.3463672e+02
   3.2000000e+01   2.3463672e+02
   3.2000000e+01   2.3463672e+02
   3.2000000e+01   2.3463672e+02
   3.2000000e+01   2.3463672e+02
   3.2000000e+01   2.3463672e+02
   3.2000000e+01   2.3463672e+02
   3.2000000e+01   2.3463672e+02
   3.2000000e+01   2.3463672e+02
   3.2000000e+01   2.3463672e+02
   3.2000000e+01   2.3463672e+02
   3.2000000e+01   2.3463672e+02
   3.2000000e+01   2.3463672e+02
   3.2000000e+01   2.3463672e+02
   3.2000000e+01   2.3463672e+02
   3.2000000e+01   2.3463672e+02
   3.2000000e+01   2.3463672e+02
   3.2000000e+01   2.3463672e+02
   3.2000000e+01   2.3463672e+02
   3.2000000e+01   2.3463672e+02
   3.2000000e+01   2.3463672e+02
   3.2000000e+01   2.3463672e+02
   3.2000000e+01   2.3463672e+02
   3.2000000e+01   2.3463672e+02
   3.2000000e+01   2.3463672e+02
   3.2000000e+01   2.3463672e+02
   3.2000000e+01   2.3463672e+02
   3.2000000e+01   2.3463672e+02
   3.2000000e+01   2.3463672e+02
   3.2000000e+01   2.3463672e+02
   3.2000000e+01   2.3463672e+02
   3.2000000e+01   2.3463672e+02
   3.2000000e+01   2.3463672e+02
   3.2000000e+01   2.3463672e+02
   3.2000000e+01   2.3463672e+02
   3.2000000e+01   2.3463672e+02
   3.2000000e+01   2.3463672e+02
   3.2000000e+01   2.3463672e+02
   3.2000000e+01   2.3463672e+02
   3.2000000e+01   2.3463672e+02
   3.2000000e+01   2.3463672e+02
   3.2000000e+01   2.3463672e+02
   3.2000000e+01   2.3463672e+02
   3.2000000e+01   2.3463672e+02
   3.2000000e+01   2.3463672e+02
   3.2000000e+01   2.3463672e+02
   3.2000000e+01   2.3463672e+02
   3.2000000e+01   2.3463672e+02
   3.2000000e+01   2.3463672e+02
   3.2000000e+01   2.3463672e+02
   3.2000000e+01   2.3463672e+02
   3.2000000e+01   2.3463672e+02
   3.2000000e+01   2.3463672e+02
   3.2000000e+01   2.3463672e+02
   3.2000000e+01   2.3463672e+02
   3.2000000e+01   2.3463672e+02
   3.2000000e+01   2.3463672e+02
   3.2000000e+01   2.3463672e+02
   3.2000000e+01   2.3463672e+02
   3.2000000e+01   2.3463672e+02
   3.2000000e+01   2.3463672e+02
   3.2000000e+01   2.3463672e+02
   3.2000000e+01   2.3463672e+02
   3.2000000e+01   2.3463672e+02
   3.2000000e+01   2.3463672e+02
   3.2000000e+01   2.3463672e+02
   3.2000000e+01   2.3463672e+02
   3.2000000e+01   2.3463672e+02
   3.2000000e+01   2.3463672e+02
   3.2000000e+01   2.3463672e+02
   3.2000000e+01   2.3463672e+02
   3.2000000e+01   2.3463672e+02
   3.2000000e+01   2.3463672e+02
   3.2000000e+01   2.3463672e+02
   3.2000000e+01   2.3463672e+02
   3.2000000e+01   2.3463672e+02
   3.2000000e+01   2.3463672e+02
   3.2000000e+01   2.3463672e+02
   3.2000000e+01   2.3463672e+02
   3.2000000e+01   2.3463672e+02
   3.2000000e+01   2.3463672e+02
   3.2000000e+01   2.3463672e+02
   3.2000000e+01   2.3463672e+02
   3.2000000e+01   2.3463672e+02
   3.2000000e+01   2.3463672e+02
   3.2000000e+01   2.3463672e+02
   3.2000000e+01   2.3463672e+02
   3.2000000e+01   2.3463672e+02
   3.2000000e+01   2.3463672e+02
   3.2000000e+01   2.3463672e+02
   3.2000000e+01   2.3463672e+02
   3.2000000e+01   2.3463672e+02
   3.2000000e+01   2.3463672e+02
   3.2000000e+01   2.3463672e+02
   3.2000000e+01   2.3463672e+02
   3.2000000e+01   2.3463672e+02
   3.2000000e+01   2.3463672e+02
   3.2000000e+01   2.3463672e+02
   3.2000000e+01   2.3463672e+02
   3.2000000e+01   2.3463672e+02
   3.2000000e+01   2.3463672e+02
   3.2000000e+01   2.3463672e+02
   3.2000000e+01   2.3463672e+02
   3.2000000e+01   2.3463672e+02
   3.2000000e+01   2.3463672e+02
   3.2000000e+01   2.3463672e+02
   3.2000000e+01   2.3463672e+02
   3.2000000e+01   2.3463672e+02
   3.2000000e+01   2.3463672e+02
   3.2000000e+01   2.3463672e+02
   3.2000000e+01   2.3463672e+02
   3.2000000e+01   2.3463672e+02
   3.2000000e+01   2.3463672e+02
   3.2000000e+01   2.3463672e+02
   3.2000000e+01   2.3463672e+02
   3.2000000e+01   2.3463672e+02
   3.2000000e+01   2.3463672e+02
   3.2000000e+01   2.3463672e+02
   3.2000000e+01   2.3463672e+02
   3.2000000e+01   2.3463672e+02
   3.2000000e+01   2.3463672e+02
   3.2000000e+01   2.3463672e+02
   3.2000000e+01   2.3463672e+02
   3.2000000e+01   2.3463672e+02
   3.2000000e+01   2.3463672e+02
   3.2000000e+01   2.3463672e+02
   3.2000000e+01   2.3463672e+02
   3.2000000e+01   2.3463672e+02
   3.2000000e+01   2.3463672e+02
   3.2000000e+01   2.3463672e+02
   3.2000000e+01   2.3463672e+02
   3.2000000e+01   2.3463672e+02
   3.2000000e+01   2.3463672e+02
   3.2000000e+01   2.3463672e+02
   3.2000000e+01   2.3463672e+02
   3.2000000e+01   2.3463672e+02
   3.2000000e+01   2.3463672e+02
   3.2000000e+01   2.3463672e+02
   3.2000000e+01   2.3463672e+02
   3.2000000e+01   2.3463672e+02
   3.2000000e+01   2.3463672e+02
   3.2000000e+01   2.3463672e+02
   3.2000000e+01   2.3463672e+02
   3.2000000e+01   2.3463672e+02
   3.2000000e+01   2.3463672e+02
   3.2000000e+01   2.3463672e+02
   3.2000000e+01   2.3463672e+02
   3.2000000e+01   2.3463672e+02
   3.2000000e+01   2.3463672e+02
   3.2000000e+01   2.3463672e+02
   3.2000000e+01   2.3463672e+02
   3.2000000e+01   2.3463672e+02
   3.2000000e+01   2.3463672e+02
   3.2000000e+01   2.3463672e+02
   3.2000000e+01   2.3463672e+02
   3.2000000e+01   2.3463672e+02
   3.2000000e+01   2.3463672e+02
   3.2000000e+01   2.3463672e+02
   3.2000000e+01   2.3463672e+02
   3.2000000e+01   2.3463672e+02
   3.2000000e+01   2.3463672e+02
   3.2000000e+01   2.3463672e+02
   3.2000000e+01   2.3463672e+02
   3.2000000e+01   2.3463672e+02
   3.2000000e+01   2.3463672e+02
   3.2000000e+01   2.3463672e+02
   3.2000000e+01   2.3463672e+02
   3.2000000e+01   2.3463672e+02
   3.2000000e+01   2.3463672e+02
   3.2000000e+01   2.3463672e+02
   3.2000000e+01   2.3463672e+02
   3.2000000e+01   2.3463672e+02
   3.2000000e+01   2.3463672e+02
   3.2000000e+01   2.3463672e+02
   3.2000000e+01   2.3463672e+02
   3.2000000e+01   2.3463672e+02
   3.2000000e+01   2.3463672e+02
   3.2000000e+01   2.3463672e+02
   3.2000000e+01   2.3463672e+02
   3.2000000e+01   2.3463672e+02
   3.2000000e+01   2.3463672e+02
   3.2000000e+01   2.3463672e+02
   3.2000000e+01   2.3463672e+02
   3.2000000e+01   2.3463672e+02
   3.2000000e+01   2.3463672e+02
   3.2000000e+01   2.3463672e+02
   3.2000000e+01   2.3463672e+02
   3.2000000e+01   2.3463672e+02
   3.2000000e+01   2.3463672e+02
   3.2000000e+01   2.3463672e+02
   3.2000000e+01   2.3463672e+02
   3.2000000e+01   2.3463672e+02
   3.2000000e+01   2.3463672e+02
   3.2000000e+01   2.3463672e+02
   3.2000000e+01   2.3463672e+02
   3.2000000e+01   2.3463672e+02
   3.2000000e+01   2.3463672e+02
   3.2000000e+01   2.3463672e+02
   3.2000000e+01   2.3463672e+02
   3.2000000e+01   2.3463672e+02
   3.2000000e+01   2.3463672e+02
   3.2000000e+01   2.3463672e+02
   3.2000000e+01   2.3463672e+02
   3.2000000e+01   2.3463672e+02
   3.2000000e+01   2.3463672e+02
   3.2000000e+01   2.3463672e+02
   3.2000000e+01   2.3463672e+02
   3.2000000e+01   2.3463672e+02
   3.2000000e+01   2.3463672e+02
   3.2000000e+01   2.3463672e+02
   3.2000000e+01   2.3463672e+02
   3.2000000e+01   2.3463672e+02
   3.2000000e+01   2.3463672e+02
   3.2000000e+01   2.3463672e+02
   3.2000000e+01   2.3463672e+02
   3.2000000e+01   2.3463672e+02
   3.2000000e+01   2.3463672e+02
   3.2000000e+01   2.3463672e+02
   3.2000000e+01   2.3463672e+02
   3.2000000e+01   2.3463672e+02
   3.2000000e+01   2.3463672e+02
   3.2000000e+01   2.3463672e+02
   3.2000000e+01   2.3463672e+02
   3.2000000e+01   2.3463672e+02
   3.2000000e+01   2.3463672e+02
   3.2000000e+01   2.3463672e+02
   3.2000000e+01   2.3463672e+02
   3.2000000e+01   2.3463672e+02
   3.2000000e+01   2.3463672e+02
   3.2000000e+01   2.3463672e+02
   3.2000000e+01   2.3463672e+02
   3.2000000e+01   2.3463672e+02
   3.2000000e+01   2.3463672e+02
   3.2000000e+01   2.3463672e+02
   3.2000000e+01   2.3463672e+02
   3.2000000e+01   2.3463672e+02
   3.2000000e+01   2.3463672e+02
   3.2000000e+01   2.3463672e+02
   3.2000000e+01   2.3463672e+02
   3.2000000e+01   2.3463672e+02
   3.2000000e+01   2.3463672e+02
   3.2000000e+01   2.3463672e+02
   3.2000000e+01   2.3463672e+02
   3.2000000e+01   2.3463672e+02
   3.2000000e+01   2.3463672e+02
   3.3000001e+01   2.5678245e+02
   3.3000001e+01   2.5678245e+02
   3.3000001e+01   2.5678245e+02
   3.3000001e+01   2.5678245e+02
   3.3000001e+01   2.5678245e+02
   3.3000001e+01   2.5678245e+02
   3.3000001e+01   2.5678245e+02
   3.3000001e+01   2.5678245e+02
   3.3000001e+01   2.5678245e+02
   3.3000001e+01   2.5678245e+02
   3.3000001e+01   2.5678245e+02
   3.3000001e+01   2.5678245e+02
   3.3000001e+01   2.5678245e+02
   3.3000001e+01   2.5678245e+02
   3.3000001e+01   2.5678245e+02
   3.3000001e+01   2.5678245e+02
   3.3000001e+01   2.5678245e+02
   3.3000001e+01   2.5678245e+02
   3.3000001e+01   2.5678245e+02
   3.3000001e+01   2.5678245e+02
   3.3000001e+01   2.5678245e+02
   3.3000001e+01   2.5678245e+02
   3.3000001e+01   2.5678245e+02
   3.3000001e+01   2.5678245e+02
   3.3000001e+01   2.5678245e+02
   3.3000001e+01   2.5678245e+02
   3.3000001e+01   2.5678245e+02
   3.3000001e+01   2.5678245e+02
   3.3000001e+01   2.5678245e+02
   3.3000001e+01   2.5678245e+02
   3.3000001e+01   2.5678245e+02
   3.3000001e+01   2.5678245e+02
   3.3000001e+01   2.5678245e+02
   3.3000001e+01   2.5678245e+02
   3.3000001e+01   2.5678245e+02
   3.3000001e+01   2.5678245e+02
   3.3000001e+01   2.5678245e+02
   3.3000001e+01   2.5678245e+02
   3.3000001e+01   2.5678245e+02
   3.3000001e+01   2.5678245e+02
   3.3000001e+01   2.5678245e+02
   3.3000001e+01   2.5678245e+02
   3.3000001e+01   2.5678245e+02
   3.3000001e+01   2.5678245e+02
   3.3000001e+01   2.5678245e+02
   3.3000001e+01   2.5678245e+02
   3.3000001e+01   2.5678245e+02
   3.3000001e+01   2.5678245e+02
   3.3000001e+01   2.5678245e+02
   3.3000001e+01   2.5678245e+02
   3.3000001e+01   2.5678245e+02
   3.3000001e+01   2.5678245e+02
   3.3000001e+01   2.5678245e+02
   3.3000001e+01   2.5678245e+02
   3.3000001e+01   2.5678245e+02
   3.3000001e+01   2.5678245e+02
   3.3000001e+01   2.5678245e+02
   3.3000001e+01   2.5678245e+02
   3.3000001e+01   2.5678245e+02
   3.3000001e+01   2.5678245e+02
   3.3000001e+01   2.5678245e+02
   3.3000001e+01   2.5678245e+02
   3.3000001e+01   2.5678245e+02
   3.3000001e+01   2.5678245e+02
   3.3000001e+01   2.5678245e+02
   3.3000001e+01   2.5678245e+02
   3.3000001e+01   2.5678245e+02
   3.3000001e+01   2.5678245e+02
   3.3000001e+01   2.5678245e+02
   3.3000001e+01   2.5678245e+02
   3.3000001e+01   2.5678245e+02
   3.3000001e+01   2.5678245e+02
   3.3000001e+01   2.5678245e+02
   3.3000001e+01   2.5678245e+02
   3.3000001e+01   2.5678245e+02
   3.3000001e+01   2.5678245e+02
   3.3000001e+01   2.5678245e+02
   3.3000001e+01   2.5678245e+02
   3.3000001e+01   2.5678245e+02
   3.3000001e+01   2.5678245e+02
   3.3000001e+01   2.5678245e+02
   3.3000001e+01   2.5678245e+02
   3.3000001e+01   2.5678245e+02
   3.3000001e+01   2.5678245e+02
   3.3000001e+01   2.5678245e+02
   3.3000001e+01   2.5678245e+02
   3.3000001e+01   2.5678245e+02
   3.3000001e+01   2.5678245e+02
   3.3000001e+01   2.5678245e+02
   3.3000001e+01   2.5678245e+02
   3.3000001e+01   2.5678245e+02
   3.3000001e+01   2.5678245e+02
   3.3000001e+01   2.5678245e+02
   3.3000001e+01   2.5678245e+02
   3.3000001e+01   2.5678245e+02
   3.3000001e+01   2.5678245e+02
   3.3000001e+01   2.5678245e+02
   3.3000001e+01   2.5678245e+02
   3.3000001e+01   2.5678245e+02
   3.3000001e+01   2.5678245e+02
   3.3000001e+01   2.5678245e+02
   3.3000001e+01   2.5678245e+02
   3.3000001e+01   2.5678245e+02
   3.3000001e+01   2.5678245e+02
   3.3000001e+01   2.5678245e+02
   3.3000001e+01   2.5678245e+02
   3.3000001e+01   2.5678245e+02
   3.3000001e+01   2.5678245e+02
   3.3000001e+01   2.5678245e+02
   3.3000001e+01   2.5678245e+02
   3.3000001e+01   2.5678245e+02
   3.3000001e+01   2.5678245e+02
   3.3000001e+01   2.5678245e+02
   3.3000001e+01   2.5678245e+02
   3.3000001e+01   2.5678245e+02
   3.3000001e+01   2.5678245e+02
   3.3000001e+01   2.5678245e+02
   3.3000001e+01   2.5678245e+02
   3.3000001e+01   2.5678245e+02
   3.3000001e+01   2.5678245e+02
   3.3000001e+01   2.5678245e+02
   3.3000001e+01   2.5678245e+02
   3.3000001e+01   2.5678245e+02
   3.3000001e+01   2.5678245e+02
   3.3000001e+01   2.5678245e+02
   3.3000001e+01   2.5678245e+02
   3.3000001e+01   2.5678245e+02
   3.3000001e+01   2.5678245e+02
   3.3000001e+01   2.5678245e+02
   3.3000001e+01   2.5678245e+02
   3.3000001e+01   2.5678245e+02
   3.3000001e+01   2.5678245e+02
   3.3000001e+01   2.5678245e+02
   3.3000001e+01   2.5678245e+02
   3.3000001e+01   2.5678245e+02
   3.3000001e+01   2.5678245e+02
   3.3000001e+01   2.5678245e+02
   3.3000001e+01   2.5678245e+02
   3.3000001e+01   2.5678245e+02
   3.3000001e+01   2.5678245e+02
   3.3000001e+01   2.5678245e+02
   3.3000001e+01   2.5678245e+02
   3.3000001e+01   2.5678245e+02
   3.3000001e+01   2.5678245e+02
   3.3000001e+01   2.5678245e+02
   3.3000001e+01   2.5678245e+02
   3.3000001e+01   2.5678245e+02
   3.3000001e+01   2.5678245e+02
   3.3000001e+01   2.5678245e+02
   3.3000001e+01   2.5678245e+02
   3.3000001e+01   2.5678245e+02
   3.3000001e+01   2.5678245e+02
   3.3000001e+01   2.5678245e+02
   3.3000001e+01   2.5678245e+02
   3.3000001e+01   2.5678245e+02
   3.3000001e+01   2.5678245e+02
   3.3000001e+01   2.5678245e+02
   3.3000001e+01   2.5678245e+02
   3.3000001e+01   2.5678245e+02
   3.3000001e+01   2.5678245e+02
   3.3000001e+01   2.5678245e+02
   3.3000001e+01   2.5678245e+02
   3.3000001e+01   2.5678245e+02
   3.3000001e+01   2.5678245e+02
   3.3000001e+01   2.5678245e+02
   3.3000001e+01   2.5678245e+02
   3.3000001e+01   2.5678245e+02
   3.3000001e+01   2.5678245e+02
   3.3000001e+01   2.5678245e+02
   3.3000001e+01   2.5678245e+02
   3.3000001e+01   2.5678245e+02
   3.3000001e+01   2.5678245e+02
   3.3000001e+01   2.5678245e+02
   3.3000001e+01   2.5678245e+02
   3.3000001e+01   2.5678245e+02
   3.3000001e+01   2.5678245e+02
   3.3000001e+01   2.5678245e+02
   3.3000001e+01   2.5678245e+02
   3.3000001e+01   2.5678245e+02
   3.3000001e+01   2.5678245e+02
   3.3000001e+01   2.5678245e+02
   3.3000001e+01   2.5678245e+02
   3.3000001e+01   2.5678245e+02
   3.3000001e+01   2.5678245e+02
   3.3000001e+01   2.5678245e+02
   3.3000001e+01   2.5678245e+02
   3.3000001e+01   2.5678245e+02
   3.3000001e+01   2.5678245e+02
   3.3000001e+01   2.5678245e+02
   3.3000001e+01   2.5678245e+02
   3.3000001e+01   2.5678245e+02
   3.3000001e+01   2.5678245e+02
   3.3000001e+01   2.5678245e+02
   3.3000001e+01   2.5678245e+02
   3.3000001e+01   2.5678245e+02
   3.3000001e+01   2.5678245e+02
   3.3000001e+01   2.5678245e+02
   3.3000001e+01   2.5678245e+02
   3.3000001e+01   2.5678245e+02
   3.3000001e+01   2.5678245e+02
   3.3000001e+01   2.5678245e+02
   3.3000001e+01   2.5678245e+02
   3.3000001e+01   2.5678245e+02
   3.3000001e+01   2.5678245e+02
   3.3000001e+01   2.5678245e+02
   3.3000001e+01   2.5678245e+02
   3.3000001e+01   2.5678245e+02
   3.3000001e+01   2.5678245e+02
   3.3000001e+01   2.5678245e+02
   3.3000001e+01   2.5678245e+02
   3.3000001e+01   2.5678245e+02
   3.3000001e+01   2.5678245e+02
   3.3000001e+01   2.5678245e+02
   3.3000001e+01   2.5678245e+02
   3.3000001e+01   2.5678245e+02
   3.3000001e+01   2.5678245e+02
   3.3000001e+01   2.5678245e+02
   3.3000001e+01   2.5678245e+02
   3.3000001e+01   2.5678245e+02
   3.3000001e+01   2.5678245e+02
   3.3000001e+01   2.5678245e+02
   3.3000001e+01   2.5678245e+02
   3.3000001e+01   2.5678245e+02
   3.3000001e+01   2.5678245e+02
   3.3000001e+01   2.5678245e+02
   3.3000001e+01   2.5678245e+02
   3.3000001e+01   2.5678245e+02
   3.3000001e+01   2.5678245e+02
   3.3000001e+01   2.5678245e+02
   3.3000001e+01   2.5678245e+02
   3.3000001e+01   2.5678245e+02
   3.3000001e+01   2.5678245e+02
   3.3000001e+01   2.5678245e+02
   3.3000001e+01   2.5678245e+02
   3.3000001e+01   2.5678245e+02
   3.3000001e+01   2.5678245e+02
   3.3000001e+01   2.5678245e+02
   3.3000001e+01   2.5678245e+02
   3.3000001e+01   2.5678245e+02
   3.3000001e+01   2.5678245e+02
   3.3000001e+01   2.5678245e+02
   3.3000001e+01   2.5678245e+02
   3.3000001e+01   2.5678245e+02
   3.3000001e+01   2.5678245e+02
   3.3000001e+01   2.5678245e+02
   3.3000001e+01   2.5678245e+02
   3.3000001e+01   2.5678245e+02
   3.3000001e+01   2.5678245e+02
   3.3000001e+01   2.5678245e+02
   3.3000001e+01   2.5678245e+02
   3.3000001e+01   2.5678245e+02
   3.3000001e+01   2.5678245e+02
   3.3000001e+01   2.5678245e+02
   3.3000001e+01   2.5678245e+02
   3.3000001e+01   2.5678245e+02
   3.3000001e+01   2.5678245e+02
   3.3000001e+01   2.5678245e+02
   3.3000001e+01   2.5678245e+02
   3.3000001e+01   2.5678245e+02
   3.3000001e+01   2.5678245e+02
   3.3000001e+01   2.5678245e+02
   3.3000001e+01   2.5678245e+02
   3.3000001e+01   2.5678245e+02
   3.3000001e+01   2.5678245e+02
   3.3000001e+01   2.5678245e+02
   3.3000001e+01   2.5678245e+02
   3.3000001e+01   2.5678245e+02
   3.3000001e+01   2.5678245e+02
   3.3000001e+01   2.5678245e+02
   3.3000001e+01   2.5678245e+02
   3.3000001e+01   2.5678245e+02
   3.3000001e+01   2.5678245e+02
   3.3000001e+01   2.5678245e+02
   3.3000001e+01   2.5678245e+02
   3.3000001e+01   2.5678245e+02
   3.3000001e+01   2.5678245e+02
   3.3000001e+01   2.5678245e+02
   3.3000001e+01   2.5678245e+02
   3.3000001e+01   2.5678245e+02
   3.3000001e+01   2.5678245e+02
   3.3000001e+01   2.5678245e+02
   3.3000001e+01   2.5678245e+02
   3.3000001e+01   2.5678245e+02
   3.3000001e+01   2.5678245e+02
   3.3000001e+01   2.5678245e+02
   3.3000001e+01   2.5678245e+02
   3.3000001e+01   2.5678245e+02
   3.3000001e+01   2.5678245e+02
   3.3000001e+01   2.5678245e+02
   3.3000001e+01   2.5678245e+02
   3.3000001e+01   2.5678245e+02
   3.3000001e+01   2.5678245e+02
   3.3000001e+01   2.5678245e+02
   3.3000001e+01   2.5678245e+02
   3.3000001e+01   2.5678245e+02
   3.3000001e+01   2.5678245e+02
   3.3000001e+01   2.5678245e+02
   3.3000001e+01   2.5678245e+02
   3.3000001e+01   2.5678245e+02
   3.3000001e+01   2.5678245e+02
   3.3000001e+01   2.5678245e+02
   3.3000001e+01   2.5678245e+02
   3.3000001e+01   2.5678245e+02
   3.3000001e+01   2.5678245e+02
   3.3000001e+01   2.5678245e+02
   3.3000001e+01   2.5678245e+02
   3.3000001e+01   2.5678245e+02
   3.3000001e+01   2.5678245e+02
   3.3000001e+01   2.5678245e+02
   3.3000001e+01   2.5678245e+02
   3.3000001e+01   2.5678245e+02
   3.3000001e+01   2.5678245e+02
   3.3000001e+01   2.5678245e+02
   3.3000001e+01   2.5678245e+02
   3.3000001e+01   2.5678245e+02
   3.3000001e+01   2.5678245e+02
   3.3000001e+01   2.5678245e+02
   3.3000001e+01   2.5678245e+02
   3.3000001e+01   2.5678245e+02
   3.3000001e+01   2.5678245e+02
   3.3000001e+01   2.5678245e+02
   3.3000001e+01   2.5678245e+02
   3.3000001e+01   2.5678245e+02
   3.3000001e+01   2.5678245e+02
   3.3000001e+01   2.5678245e+02
   3.3000001e+01   2.5678245e+02
   3.3000001e+01   2.5678245e+02
   3.3000001e+01   2.5678245e+02
   3.3000001e+01   2.5678245e+02
   3.3000001e+01   2.5678245e+02
   3.3000001e+01   2.5678245e+02
   3.3000001e+01   2.5678245e+02
   3.3000001e+01   2.5678245e+02
   3.3000001e+01   2.5678245e+02
   3.3000001e+01   2.5678245e+02
   3.3000001e+01   2.5678245e+02
   3.3000001e+01   2.5678245e+02
   3.3000001e+01   2.5678245e+02
   3.3000001e+01   2.5678245e+02
   3.3000001e+01   2.5678245e+02
   3.3000001e+01   2.5678245e+02
   3.3000001e+01   2.5678245e+02
   3.3000001e+01   2.5678245e+02
   3.3000001e+01   2.5678245e+02
   3.3000001e+01   2.5678245e+02
   3.3000001e+01   2.5678245e+02
   3.3000001e+01   2.5678245e+02
   3.3000001e+01   2.5678245e+02
   3.3000001e+01   2.5678245e+02
   3.3000001e+01   2.5678245e+02
   3.3000001e+01   2.5678245e+02
   3.3000001e+01   2.5678245e+02
   3.3000001e+01   2.5678245e+02
   3.3000001e+01   2.5678245e+02
   3.3000001e+01   2.5678245e+02
   3.3000001e+01   2.5678245e+02
   3.3000001e+01   2.5678245e+02
   3.3000001e+01   2.5678245e+02
   3.3000001e+01   2.5678245e+02
   3.3000001e+01   2.5678245e+02
   3.3000001e+01   2.5678245e+02
   3.3000001e+01   2.5678245e+02
   3.3000001e+01   2.5678245e+02
   3.3000001e+01   2.5678245e+02
   3.3000001e+01   2.5678245e+02
   3.3000001e+01   2.5678245e+02
   3.3000001e+01   2.5678245e+02
   3.3000001e+01   2.5678245e+02
   3.3000001e+01   2.5678245e+02
   3.3000001e+01   2.5678245e+02
   3.3000001e+01   2.5678245e+02
   3.3000001e+01   2.5678245e+02
   3.3000001e+01   2.5678245e+02
   3.3000001e+01   2.5678245e+02
   3.3000001e+01   2.5678245e+02
   3.3000001e+01   2.5678245e+02
   3.3000001e+01   2.5678245e+02
   3.3000001e+01   2.5678245e+02
   3.3000001e+01   2.5678245e+02
   3.3000001e+01   2.5678245e+02
   3.3000001e+01   2.5678245e+02
   3.3000001e+01   2.5678245e+02
   3.3000001e+01   2.5678245e+02
   3.3000001e+01   2.5678245e+02
   3.3000001e+01   2.5678245e+02
   3.3000001e+01   2.5678245e+02
   3.3000001e+01   2.5678245e+02
   3.3000001e+01   2.5678245e+02
   3.3000001e+01   2.5678245e+02
   3.3000001e+01   2.5678245e+02
   3.3000001e+01   2.5678245e+02
   3.3000001e+01   2.5678245e+02
   3.3000001e+01   2.5678245e+02
   3.3000001e+01   2.5678245e+02
   3.3000001e+01   2.5678245e+02
   3.3000001e+01   2.5678245e+02
   3.3000001e+01   2.5678245e+02
   3.3000001e+01   2.5678245e+02
   3.3000001e+01   2.5678245e+02
   3.3000001e+01   2.5678245e+02
   3.3000001e+01   2.5678245e+02
   3.3000001e+01   2.5678245e+02
   3.3000001e+01   2.5678245e+02
   3.3000001e+01   2.5678245e+02
   3.3000001e+01   2.5678245e+02
   3.3000001e+01   2.5678245e+02
   3.3000001e+01   2.5678245e+02
   3.3000001e+01   2.5678245e+02
   3.3000001e+01   2.5678245e+02
   3.3000001e+01   2.5678245e+02
   3.3000001e+01   2.5678245e+02
   3.3000001e+01   2.5678245e+02
   3.3000001e+01   2.5678245e+02
   3.3000001e+01   2.5678245e+02
   3.3000001e+01   2.5678245e+02
   3.3000001e+01   2.5678245e+02
   3.3000001e+01   2.5678245e+02
   3.3000001e+01   2.5678245e+02
   3.3000001e+01   2.5678245e+02
   3.3000001e+01   2.5678245e+02
   3.3000001e+01   2.5678245e+02
   3.3000001e+01   2.5678245e+02
   3.3000001e+01   2.5678245e+02
   3.3000001e+01   2.5678245e+02
   3.3000001e+01   2.5678245e+02
   3.3000001e+01   2.5678245e+02
   3.3000001e+01   2.5678245e+02
   3.3000001e+01   2.5678245e+02
   3.3000001e+01   2.5678245e+02
   3.3000001e+01   2.5678245e+02
   3.3000001e+01   2.5678245e+02
   3.3000001e+01   2.5678245e+02
   3.3000001e+01   2.5678245e+02
   3.3000001e+01   2.5678245e+02
   3.3000001e+01   2.5678245e+02
   3.3000001e+01   2.5678245e+02
   3.3000001e+01   2.5678245e+02
   3.3000001e+01   2.5678245e+02
   3.3000001e+01   2.5678245e+02
   3.3000001e+01   2.5678245e+02
   3.3000001e+01   2.5678245e+02
   3.3000001e+01   2.5678245e+02
   3.3000001e+01   2.5678245e+02
   3.3000001e+01   2.5678245e+02
   3.3000001e+01   2.5678245e+02
   3.3000001e+01   2.5678245e+02
   3.3000001e+01   2.5678245e+02
   3.3000001e+01   2.5678245e+02
   3.3000001e+01   2.5678245e+02
   3.3000001e+01   2.5678245e+02
   3.3000001e+01   2.5678245e+02
   3.3000001e+01   2.5678245e+02
   3.3000001e+01   2.5678245e+02
   3.3000001e+01   2.5678245e+02
   3.3000001e+01   2.5678245e+02
   3.3000001e+01   2.5678245e+02
   3.3000001e+01   2.5678245e+02
   3.3000001e+01   2.5678245e+02
   3.3000001e+01   2.5678245e+02
   3.3000001e+01   2.5678245e+02
   3.3000001e+01   2.5678245e+02
   3.3000001e+01   2.5678245e+02
   3.3000001e+01   2.5678245e+02
   3.3000001e+01   2.5678245e+02
   3.3000001e+01   2.5678245e+02
   3.3000001e+01   2.5678245e+02
   3.3000001e+01   2.5678245e+02
   3.3000001e+01   2.5678245e+02
   3.3000001e+01   2.5678245e+02
   3.3000001e+01   2.5678245e+02
   3.3000001e+01   2.5678245e+02
   3.3000001e+01   2.5678245e+02
   3.3000001e+01   2.5678245e+02
   3.3000001e+01   2.5678245e+02
   3.3000001e+01   2.5678245e+02
   3.3000001e+01   2.5678245e+02
   3.3000001e+01   2.5678245e+02
   3.3000001e+01   2.5678245e+02
   3.3000001e+01   2.5678245e+02
   3.3000001e+01   2.5678245e+02
   3.3000001e+01   2.5678245e+02
   3.3000001e+01   2.5678245e+02
   3.3000001e+01   2.5678245e+02
   3.3000001e+01   2.5678245e+02
   3.3000001e+01   2.5678245e+02
   3.3000001e+01   2.5678245e+02
   3.3000001e+01   2.5678245e+02
   3.3000001e+01   2.5678245e+02
   3.3000001e+01   2.5678245e+02
   3.3000001e+01   2.5678245e+02
   3.3000001e+01   2.5678245e+02
   3.3000001e+01   2.5678245e+02
   3.3000001e+01   2.5678245e+02
   3.3000001e+01   2.5678245e+02
   3.3000001e+01   2.5678245e+02
   3.3000001e+01   2.5678245e+02
   3.3000001e+01   2.5678245e+02
   3.3000001e+01   2.5678245e+02
   3.3000001e+01   2.5678245e+02
   3.3000001e+01   2.5678245e+02
   3.3000001e+01   2.5678245e+02
   3.3000001e+01   2.5678245e+02
   3.3000001e+01   2.5678245e+02
   3.3000001e+01   2.5678245e+02
   3.3000001e+01   2.5678245e+02
   3.3000001e+01   2.5678245e+02
   3.3000001e+01   2.5678245e+02
   3.3000001e+01   2.5678245e+02
   3.3000001e+01   2.5678245e+02
   3.3000001e+01   2.5678245e+02
   3.3000001e+01   2.5678245e+02
   3.3000001e+01   2.5678245e+02
   3.3000001e+01   2.5678245e+02
   3.3000001e+01   2.5678245e+02
   3.3000001e+01   2.5678245e+02
   3.3000001e+01   2.5678245e+02
   3.3000001e+01   2.5678245e+02
   3.3000001e+01   2.5678245e+02
   3.3000001e+01   2.5678245e+02
   3.3000001e+01   2.5678245e+02
   3.3000001e+01   2.5678245e+02
   3.3000001e+01   2.5678245e+02
   3.3000001e+01   2.5678245e+02
   3.3000001e+01   2.5678245e+02
   3.3000001e+01   2.5678245e+02
   3.3000001e+01   2.5678245e+02
   3.3000001e+01   2.5678245e+02
   3.3000001e+01   2.5678245e+02
   3.3000001e+01   2.5678245e+02
   3.3000001e+01   2.5678245e+02
   3.3000001e+01   2.5678245e+02
   3.3000001e+01   2.5678245e+02
   3.3000001e+01   2.5678245e+02
   3.3000001e+01   2.5678245e+02
   3.3000001e+01   2.5678245e+02
   3.3000001e+01   2.5678245e+02
   3.3000001e+01   2.5678245e+02
   3.3000001e+01   2.5678245e+02
   3.3000001e+01   2.5678245e+02
   3.3000001e+01   2.5678245e+02
   3.3000001e+01   2.5678245e+02
   3.3000001e+01   2.5678245e+02
   3.3000001e+01   2.5678245e+02
   3.3000001e+01   2.5678245e+02
   3.3000001e+01   2.5678245e+02
   3.3000001e+01   2.5678245e+02
   3.3000001e+01   2.5678245e+02
   3.3000001e+01   2.5678245e+02
   3.3000001e+01   2.5678245e+02
   3.3000001e+01   2.5678245e+02
   3.3000001e+01   2.5678245e+02
   3.3000001e+01   2.5678245e+02
   3.3000001e+01   2.5678245e+02
   3.3000001e+01   2.5678245e+02
   3.3000001e+01   2.5678245e+02
   3.3000001e+01   2.5678245e+02
   3.3000001e+01   2.5678245e+02
   3.3000001e+01   2.5678245e+02
   3.3000001e+01   2.5678245e+02
   3.3000001e+01   2.5678245e+02
   3.3000001e+01   2.5678245e+02
   3.3000001e+01   2.5678245e+02
   3.3000001e+01   2.5678245e+02
   3.3000001e+01   2.5678245e+02
   3.3000001e+01   2.5678245e+02
   3.3000001e+01   2.5678245e+02
   3.3000001e+01   2.5678245e+02
   3.3000001e+01   2.5678245e+02
   3.3000001e+01   2.5678245e+02
   3.3000001e+01   2.5678245e+02
   3.3000001e+01   2.5678245e+02
   3.3000001e+01   2.5678245e+02
   3.3000001e+01   2.5678245e+02
   3.3000001e+01   2.5678245e+02
   3.3000001e+01   2.5678245e+02
   3.3000001e+01   2.5678245e+02
   3.3000001e+01   2.5678245e+02
   3.3000001e+01   2.5678245e+02
   3.3000001e+01   2.5678245e+02
   3.3000001e+01   2.5678245e+02
   3.3000001e+01   2.5678245e+02
   3.3000001e+01   2.5678245e+02
   3.3000001e+01   2.5678245e+02
   3.3000001e+01   2.5678245e+02
   3.3000001e+01   2.5678245e+02
   3.3000001e+01   2.5678245e+02
   3.3000001e+01   2.5678245e+02
   3.3000001e+01   2.5678245e+02
   3.3000001e+01   2.5678245e+02
   3.3000001e+01   2.5678245e+02
   3.3000001e+01   2.5678245e+02
   3.3000001e+01   2.5678245e+02
   3.3000001e+01   2.5678245e+02
   3.3000001e+01   2.5678245e+02
   3.3000001e+01   2.5678245e+02
   3.3000001e+01   2.5678245e+02
   3.3000001e+01   2.5678245e+02
   3.3000001e+01   2.5678245e+02
   3.3000001e+01   2.5678245e+02
   3.3000001e+01   2.5678245e+02
   3.3000001e+01   2.5678245e+02
   3.3000001e+01   2.5678245e+02
   3.3000001e+01   2.5678245e+02
   3.3000001e+01   2.5678245e+02
   3.3000001e+01   2.5678245e+02
   3.3000001e+01   2.5678245e+02
   3.3000001e+01   2.5678245e+02
   3.3000001e+01   2.5678245e+02
   3.3000001e+01   2.5678245e+02
   3.3000001e+01   2.5678245e+02
   3.3000001e+01   2.5678245e+02
   3.3000001e+01   2.5678245e+02
   3.3000001e+01   2.5678245e+02
   3.3000001e+01   2.5678245e+02
   3.3000001e+01   2.5678245e+02
   3.3000001e+01   2.5678245e+02
   3.3000001e+01   2.5678245e+02
   3.3000001e+01   2.5678245e+02
   3.3000001e+01   2.5678245e+02
   3.3000001e+01   2.5678245e+02
   3.3000001e+01   2.5678245e+02
   3.3000001e+01   2.5678245e+02
   3.3000001e+01   2.5678245e+02
   3.3000001e+01   2.5678245e+02
   3.3000001e+01   2.5678245e+02
   3.3000001e+01   2.5678245e+02
   3.3000001e+01   2.5678245e+02
   3.3000001e+01   2.5678245e+02
   3.3000001e+01   2.5678245e+02
   3.3000001e+01   2.5678245e+02
   3.3000001e+01   2.5678245e+02
   3.3000001e+01   2.5678245e+02
   3.3000001e+01   2.5678245e+02
   3.3000001e+01   2.5678245e+02
   3.3000001e+01   2.5678245e+02
   3.3000001e+01   2.5678245e+02
   3.3000001e+01   2.5678245e+02
   3.3000001e+01   2.5678245e+02
   3.3000001e+01   2.5678245e+02
   3.3000001e+01   2.5678245e+02
   3.3000001e+01   2.5678245e+02
   3.3000001e+01   2.5678245e+02
   3.3000001e+01   2.5678245e+02
   3.3000001e+01   2.5678245e+02
   3.3000001e+01   2.5678245e+02
   3.3000001e+01   2.5678245e+02
   3.3000001e+01   2.5678245e+02
   3.3000001e+01   2.5678245e+02
   3.3000001e+01   2.5678245e+02
   3.3000001e+01   2.5678245e+02
   3.3000001e+01   2.5678245e+02
   3.3000001e+01   2.5678245e+02
   3.3000001e+01   2.5678245e+02
   3.3000001e+01   2.5678245e+02
   3.3000001e+01   2.5678245e+02
   3.3000001e+01   2.5678245e+02
   3.3000001e+01   2.5678245e+02
   3.3000001e+01   2.5678245e+02
   3.3000001e+01   2.5678245e+02
   3.3000001e+01   2.5678245e+02
   3.3000001e+01   2.5678245e+02
   3.3000001e+01   2.5678245e+02
   3.3000001e+01   2.5678245e+02
   3.3000001e+01   2.5678245e+02
   3.3000001e+01   2.5678245e+02
   3.3000001e+01   2.5678245e+02
   3.3000001e+01   2.5678245e+02
   3.3000001e+01   2.5678245e+02
   3.3000001e+01   2.5678245e+02
   3.3000001e+01   2.5678245e+02
   3.3000001e+01   2.5678245e+02
   3.3000001e+01   2.5678245e+02
   3.3000001e+01   2.5678245e+02
   3.3000001e+01   2.5678245e+02
   3.3000001e+01   2.5678245e+02
   3.3000001e+01   2.5678245e+02
   3.3000001e+01   2.5678245e+02
   3.3000001e+01   2.5678245e+02
   3.3999999e+01   2.8026260e+02
   3.3999999e+01   2.8026260e+02
   3.3999999e+01   2.8026260e+02
   3.3999999e+01   2.8026260e+02
   3.3999999e+01   2.8026260e+02
   3.3999999e+01   2.8026260e+02
   3.3999999e+01   2.8026260e+02
   3.3999999e+01   2.8026260e+02
   3.3999999e+01   2.8026260e+02
   3.3999999e+01   2.8026260e+02
   3.3999999e+01   2.8026260e+02
   3.3999999e+01   2.8026260e+02
   3.3999999e+01   2.8026260e+02
   3.3999999e+01   2.8026260e+02
   3.3999999e+01   2.8026260e+02
   3.3999999e+01   2.8026260e+02
   3.3999999e+01   2.8026260e+02
   3.3999999e+01   2.8026260e+02
   3.3999999e+01   2.8026260e+02
   3.3999999e+01   2.8026260e+02
   3.3999999e+01   2.8026260e+02
   3.3999999e+01   2.8026260e+02
   3.3999999e+01   2.8026260e+02
   3.3999999e+01   2.8026260e+02
   3.3999999e+01   2.8026260e+02
   3.3999999e+01   2.8026260e+02
   3.3999999e+01   2.8026260e+02
   3.3999999e+01   2.8026260e+02
   3.3999999e+01   2.8026260e+02
   3.3999999e+01   2.8026260e+02
   3.3999999e+01   2.8026260e+02
   3.3999999e+01   2.8026260e+02
   3.3999999e+01   2.8026260e+02
   3.3999999e+01   2.8026260e+02
   3.3999999e+01   2.8026260e+02
   3.3999999e+01   2.8026260e+02
   3.3999999e+01   2.8026260e+02
   3.3999999e+01   2.8026260e+02
   3.3999999e+01   2.8026260e+02
   3.3999999e+01   2.8026260e+02
   3.3999999e+01   2.8026260e+02
   3.3999999e+01   2.8026260e+02
   3.3999999e+01   2.8026260e+02
   3.3999999e+01   2.8026260e+02
   3.3999999e+01   2.8026260e+02
   3.3999999e+01   2.8026260e+02
   3.3999999e+01   2.8026260e+02
   3.3999999e+01   2.8026260e+02
   3.3999999e+01   2.8026260e+02
   3.3999999e+01   2.8026260e+02
   3.3999999e+01   2.8026260e+02
   3.3999999e+01   2.8026260e+02
   3.3999999e+01   2.8026260e+02
   3.3999999e+01   2.8026260e+02
   3.3999999e+01   2.8026260e+02
   3.3999999e+01   2.8026260e+02
   3.3999999e+01   2.8026260e+02
   3.3999999e+01   2.8026260e+02
   3.3999999e+01   2.8026260e+02
   3.3999999e+01   2.8026260e+02
   3.3999999e+01   2.8026260e+02
   3.3999999e+01   2.8026260e+02
   3.3999999e+01   2.8026260e+02
   3.3999999e+01   2.8026260e+02
   3.3999999e+01   2.8026260e+02
   3.3999999e+01   2.8026260e+02
   3.3999999e+01   2.8026260e+02
   3.3999999e+01   2.8026260e+02
   3.3999999e+01   2.8026260e+02
   3.3999999e+01   2.8026260e+02
   3.3999999e+01   2.8026260e+02
   3.3999999e+01   2.8026260e+02
   3.3999999e+01   2.8026260e+02
   3.3999999e+01   2.8026260e+02
   3.3999999e+01   2.8026260e+02
   3.3999999e+01   2.8026260e+02
   3.3999999e+01   2.8026260e+02
   3.3999999e+01   2.8026260e+02
   3.3999999e+01   2.8026260e+02
   3.3999999e+01   2.8026260e+02
   3.3999999e+01   2.8026260e+02
   3.3999999e+01   2.8026260e+02
   3.3999999e+01   2.8026260e+02
   3.3999999e+01   2.8026260e+02
   3.3999999e+01   2.8026260e+02
   3.3999999e+01   2.8026260e+02
   3.3999999e+01   2.8026260e+02
   3.3999999e+01   2.8026260e+02
   3.3999999e+01   2.8026260e+02
   3.3999999e+01   2.8026260e+02
   3.3999999e+01   2.8026260e+02
   3.3999999e+01   2.8026260e+02
   3.3999999e+01   2.8026260e+02
   3.3999999e+01   2.8026260e+02
   3.3999999e+01   2.8026260e+02
   3.3999999e+01   2.8026260e+02
   3.3999999e+01   2.8026260e+02
   3.3999999e+01   2.8026260e+02
   3.3999999e+01   2.8026260e+02
   3.3999999e+01   2.8026260e+02
   3.3999999e+01   2.8026260e+02
   3.3999999e+01   2.8026260e+02
   3.3999999e+01   2.8026260e+02
   3.3999999e+01   2.8026260e+02
   3.3999999e+01   2.8026260e+02
   3.3999999e+01   2.8026260e+02
   3.3999999e+01   2.8026260e+02
   3.3999999e+01   2.8026260e+02
   3.3999999e+01   2.8026260e+02
   3.3999999e+01   2.8026260e+02
   3.3999999e+01   2.8026260e+02
   3.3999999e+01   2.8026260e+02
   3.3999999e+01   2.8026260e+02
   3.3999999e+01   2.8026260e+02
   3.3999999e+01   2.8026260e+02
   3.3999999e+01   2.8026260e+02
   3.3999999e+01   2.8026260e+02
   3.3999999e+01   2.8026260e+02
   3.3999999e+01   2.8026260e+02
   3.3999999e+01   2.8026260e+02
   3.3999999e+01   2.8026260e+02
   3.3999999e+01   2.8026260e+02
   3.3999999e+01   2.8026260e+02
   3.3999999e+01   2.8026260e+02
   3.3999999e+01   2.8026260e+02
   3.3999999e+01   2.8026260e+02
   3.3999999e+01   2.8026260e+02
   3.3999999e+01   2.8026260e+02
   3.3999999e+01   2.8026260e+02
   3.3999999e+01   2.8026260e+02
   3.3999999e+01   2.8026260e+02
   3.3999999e+01   2.8026260e+02
   3.3999999e+01   2.8026260e+02
   3.3999999e+01   2.8026260e+02
   3.3999999e+01   2.8026260e+02
   3.3999999e+01   2.8026260e+02
   3.3999999e+01   2.8026260e+02
   3.3999999e+01   2.8026260e+02
   3.3999999e+01   2.8026260e+02
   3.3999999e+01   2.8026260e+02
   3.3999999e+01   2.8026260e+02
   3.3999999e+01   2.8026260e+02
   3.3999999e+01   2.8026260e+02
   3.3999999e+01   2.8026260e+02
   3.3999999e+01   2.8026260e+02
   3.3999999e+01   2.8026260e+02
   3.3999999e+01   2.8026260e+02
   3.3999999e+01   2.8026260e+02
   3.3999999e+01   2.8026260e+02
   3.3999999e+01   2.8026260e+02
   3.3999999e+01   2.8026260e+02
   3.3999999e+01   2.8026260e+02
   3.3999999e+01   2.8026260e+02
   3.3999999e+01   2.8026260e+02
   3.3999999e+01   2.8026260e+02
   3.3999999e+01   2.8026260e+02
   3.3999999e+01   2.8026260e+02
   3.3999999e+01   2.8026260e+02
   3.3999999e+01   2.8026260e+02
   3.3999999e+01   2.8026260e+02
   3.3999999e+01   2.8026260e+02
   3.3999999e+01   2.8026260e+02
   3.3999999e+01   2.8026260e+02
   3.3999999e+01   2.8026260e+02
   3.3999999e+01   2.8026260e+02
   3.3999999e+01   2.8026260e+02
   3.3999999e+01   2.8026260e+02
   3.3999999e+01   2.8026260e+02
   3.3999999e+01   2.8026260e+02
   3.3999999e+01   2.8026260e+02
   3.3999999e+01   2.8026260e+02
   3.3999999e+01   2.8026260e+02
   3.3999999e+01   2.8026260e+02
   3.3999999e+01   2.8026260e+02
   3.3999999e+01   2.8026260e+02
   3.3999999e+01   2.8026260e+02
   3.3999999e+01   2.8026260e+02
   3.3999999e+01   2.8026260e+02
   3.3999999e+01   2.8026260e+02
   3.3999999e+01   2.8026260e+02
   3.3999999e+01   2.8026260e+02
   3.3999999e+01   2.8026260e+02
   3.3999999e+01   2.8026260e+02
   3.3999999e+01   2.8026260e+02
   3.3999999e+01   2.8026260e+02
   3.3999999e+01   2.8026260e+02
   3.3999999e+01   2.8026260e+02
   3.3999999e+01   2.8026260e+02
   3.3999999e+01   2.8026260e+02
   3.3999999e+01   2.8026260e+02
   3.3999999e+01   2.8026260e+02
   3.3999999e+01   2.8026260e+02
   3.3999999e+01   2.8026260e+02
   3.3999999e+01   2.8026260e+02
   3.3999999e+01   2.8026260e+02
   3.3999999e+01   2.8026260e+02
   3.3999999e+01   2.8026260e+02
   3.3999999e+01   2.8026260e+02
   3.3999999e+01   2.8026260e+02
   3.3999999e+01   2.8026260e+02
   3.3999999e+01   2.8026260e+02
   3.3999999e+01   2.8026260e+02
   3.3999999e+01   2.8026260e+02
   3.3999999e+01   2.8026260e+02
   3.3999999e+01   2.8026260e+02
   3.3999999e+01   2.8026260e+02
   3.3999999e+01   2.8026260e+02
   3.3999999e+01   2.8026260e+02
   3.3999999e+01   2.8026260e+02
   3.3999999e+01   2.8026260e+02
   3.3999999e+01   2.8026260e+02
   3.3999999e+01   2.8026260e+02
   3.3999999e+01   2.8026260e+02
   3.3999999e+01   2.8026260e+02
   3.3999999e+01   2.8026260e+02
   3.3999999e+01   2.8026260e+02
   3.3999999e+01   2.8026260e+02
   3.3999999e+01   2.8026260e+02
   3.3999999e+01   2.8026260e+02
   3.3999999e+01   2.8026260e+02
   3.3999999e+01   2.8026260e+02
   3.3999999e+01   2.8026260e+02
   3.3999999e+01   2.8026260e+02
   3.3999999e+01   2.8026260e+02
   3.3999999e+01   2.8026260e+02
   3.3999999e+01   2.8026260e+02
   3.3999999e+01   2.8026260e+02
   3.3999999e+01   2.8026260e+02
   3.3999999e+01   2.8026260e+02
   3.3999999e+01   2.8026260e+02
   3.3999999e+01   2.8026260e+02
   3.3999999e+01   2.8026260e+02
   3.3999999e+01   2.8026260e+02
   3.3999999e+01   2.8026260e+02
   3.3999999e+01   2.8026260e+02
   3.3999999e+01   2.8026260e+02
   3.3999999e+01   2.8026260e+02
   3.3999999e+01   2.8026260e+02
   3.3999999e+01   2.8026260e+02
   3.3999999e+01   2.8026260e+02
   3.3999999e+01   2.8026260e+02
   3.3999999e+01   2.8026260e+02
   3.3999999e+01   2.8026260e+02
   3.3999999e+01   2.8026260e+02
   3.3999999e+01   2.8026260e+02
   3.3999999e+01   2.8026260e+02
   3.3999999e+01   2.8026260e+02
   3.3999999e+01   2.8026260e+02
   3.3999999e+01   2.8026260e+02
   3.3999999e+01   2.8026260e+02
   3.3999999e+01   2.8026260e+02
   3.3999999e+01   2.8026260e+02
   3.3999999e+01   2.8026260e+02
   3.3999999e+01   2.8026260e+02
   3.3999999e+01   2.8026260e+02
   3.3999999e+01   2.8026260e+02
   3.3999999e+01   2.8026260e+02
   3.3999999e+01   2.8026260e+02
   3.3999999e+01   2.8026260e+02
   3.3999999e+01   2.8026260e+02
   3.3999999e+01   2.8026260e+02
   3.3999999e+01   2.8026260e+02
   3.3999999e+01   2.8026260e+02
   3.3999999e+01   2.8026260e+02
   3.3999999e+01   2.8026260e+02
   3.3999999e+01   2.8026260e+02
   3.3999999e+01   2.8026260e+02
   3.3999999e+01   2.8026260e+02
   3.3999999e+01   2.8026260e+02
   3.3999999e+01   2.8026260e+02
   3.3999999e+01   2.8026260e+02
   3.3999999e+01   2.8026260e+02
   3.3999999e+01   2.8026260e+02
   3.3999999e+01   2.8026260e+02
   3.3999999e+01   2.8026260e+02
   3.3999999e+01   2.8026260e+02
   3.3999999e+01   2.8026260e+02
   3.3999999e+01   2.8026260e+02
   3.3999999e+01   2.8026260e+02
   3.3999999e+01   2.8026260e+02
   3.3999999e+01   2.8026260e+02
   3.3999999e+01   2.8026260e+02
   3.3999999e+01   2.8026260e+02
   3.3999999e+01   2.8026260e+02
   3.3999999e+01   2.8026260e+02
   3.3999999e+01   2.8026260e+02
   3.3999999e+01   2.8026260e+02
   3.3999999e+01   2.8026260e+02
   3.3999999e+01   2.8026260e+02
   3.3999999e+01   2.8026260e+02
   3.3999999e+01   2.8026260e+02
   3.3999999e+01   2.8026260e+02
   3.3999999e+01   2.8026260e+02
   3.3999999e+01   2.8026260e+02
   3.3999999e+01   2.8026260e+02
   3.3999999e+01   2.8026260e+02
   3.3999999e+01   2.8026260e+02
   3.3999999e+01   2.8026260e+02
   3.3999999e+01   2.8026260e+02
   3.3999999e+01   2.8026260e+02
   3.3999999e+01   2.8026260e+02
   3.3999999e+01   2.8026260e+02
   3.3999999e+01   2.8026260e+02
   3.3999999e+01   2.8026260e+02
   3.3999999e+01   2.8026260e+02
   3.3999999e+01   2.8026260e+02
   3.3999999e+01   2.8026260e+02
   3.3999999e+01   2.8026260e+02
   3.3999999e+01   2.8026260e+02
   3.3999999e+01   2.8026260e+02
   3.3999999e+01   2.8026260e+02
   3.3999999e+01   2.8026260e+02
   3.3999999e+01   2.8026260e+02
   3.3999999e+01   2.8026260e+02
   3.3999999e+01   2.8026260e+02
   3.3999999e+01   2.8026260e+02
   3.3999999e+01   2.8026260e+02
   3.3999999e+01   2.8026260e+02
   3.3999999e+01   2.8026260e+02
   3.3999999e+01   2.8026260e+02
   3.3999999e+01   2.8026260e+02
   3.3999999e+01   2.8026260e+02
   3.3999999e+01   2.8026260e+02
   3.3999999e+01   2.8026260e+02
   3.3999999e+01   2.8026260e+02
   3.3999999e+01   2.8026260e+02
   3.3999999e+01   2.8026260e+02
   3.3999999e+01   2.8026260e+02
   3.3999999e+01   2.8026260e+02
   3.3999999e+01   2.8026260e+02
   3.3999999e+01   2.8026260e+02
   3.3999999e+01   2.8026260e+02
   3.3999999e+01   2.8026260e+02
   3.3999999e+01   2.8026260e+02
   3.3999999e+01   2.8026260e+02
   3.3999999e+01   2.8026260e+02
   3.3999999e+01   2.8026260e+02
   3.3999999e+01   2.8026260e+02
   3.3999999e+01   2.8026260e+02
   3.3999999e+01   2.8026260e+02
   3.3999999e+01   2.8026260e+02
   3.3999999e+01   2.8026260e+02
   3.3999999e+01   2.8026260e+02
   3.3999999e+01   2.8026260e+02
   3.3999999e+01   2.8026260e+02
   3.3999999e+01   2.8026260e+02
   3.3999999e+01   2.8026260e+02
   3.3999999e+01   2.8026260e+02
   3.3999999e+01   2.8026260e+02
   3.3999999e+01   2.8026260e+02
   3.3999999e+01   2.8026260e+02
   3.3999999e+01   2.8026260e+02
   3.3999999e+01   2.8026260e+02
   3.3999999e+01   2.8026260e+02
   3.3999999e+01   2.8026260e+02
   3.3999999e+01   2.8026260e+02
   3.3999999e+01   2.8026260e+02
   3.3999999e+01   2.8026260e+02
   3.3999999e+01   2.8026260e+02
   3.3999999e+01   2.8026260e+02
   3.3999999e+01   2.8026260e+02
   3.3999999e+01   2.8026260e+02
   3.3999999e+01   2.8026260e+02
   3.3999999e+01   2.8026260e+02
   3.3999999e+01   2.8026260e+02
   3.3999999e+01   2.8026260e+02
   3.3999999e+01   2.8026260e+02
   3.3999999e+01   2.8026260e+02
   3.3999999e+01   2.8026260e+02
   3.3999999e+01   2.8026260e+02
   3.3999999e+01   2.8026260e+02
   3.3999999e+01   2.8026260e+02
   3.3999999e+01   2.8026260e+02
   3.3999999e+01   2.8026260e+02
   3.3999999e+01   2.8026260e+02
   3.3999999e+01   2.8026260e+02
   3.3999999e+01   2.8026260e+02
   3.3999999e+01   2.8026260e+02
   3.3999999e+01   2.8026260e+02
   3.3999999e+01   2.8026260e+02
   3.3999999e+01   2.8026260e+02
   3.3999999e+01   2.8026260e+02
   3.3999999e+01   2.8026260e+02
   3.3999999e+01   2.8026260e+02
   3.3999999e+01   2.8026260e+02
   3.3999999e+01   2.8026260e+02
   3.3999999e+01   2.8026260e+02
   3.3999999e+01   2.8026260e+02
   3.3999999e+01   2.8026260e+02
   3.3999999e+01   2.8026260e+02
   3.3999999e+01   2.8026260e+02
   3.3999999e+01   2.8026260e+02
   3.3999999e+01   2.8026260e+02
   3.3999999e+01   2.8026260e+02
   3.3999999e+01   2.8026260e+02
   3.3999999e+01   2.8026260e+02
   3.3999999e+01   2.8026260e+02
   3.3999999e+01   2.8026260e+02
   3.3999999e+01   2.8026260e+02
   3.3999999e+01   2.8026260e+02
   3.3999999e+01   2.8026260e+02
   3.3999999e+01   2.8026260e+02
   3.3999999e+01   2.8026260e+02
   3.3999999e+01   2.8026260e+02
   3.3999999e+01   2.8026260e+02
   3.3999999e+01   2.8026260e+02
   3.3999999e+01   2.8026260e+02
   3.3999999e+01   2.8026260e+02
   3.3999999e+01   2.8026260e+02
   3.3999999e+01   2.8026260e+02
   3.3999999e+01   2.8026260e+02
   3.3999999e+01   2.8026260e+02
   3.3999999e+01   2.8026260e+02
   3.3999999e+01   2.8026260e+02
   3.3999999e+01   2.8026260e+02
   3.3999999e+01   2.8026260e+02
   3.3999999e+01   2.8026260e+02
   3.3999999e+01   2.8026260e+02
   3.3999999e+01   2.8026260e+02
   3.3999999e+01   2.8026260e+02
   3.3999999e+01   2.8026260e+02
   3.3999999e+01   2.8026260e+02
   3.3999999e+01   2.8026260e+02
   3.3999999e+01   2.8026260e+02
   3.3999999e+01   2.8026260e+02
   3.3999999e+01   2.8026260e+02
   3.3999999e+01   2.8026260e+02
   3.3999999e+01   2.8026260e+02
   3.3999999e+01   2.8026260e+02
   3.3999999e+01   2.8026260e+02
   3.3999999e+01   2.8026260e+02
   3.3999999e+01   2.8026260e+02
   3.3999999e+01   2.8026260e+02
   3.3999999e+01   2.8026260e+02
   3.3999999e+01   2.8026260e+02
   3.3999999e+01   2.8026260e+02
   3.3999999e+01   2.8026260e+02
   3.3999999e+01   2.8026260e+02
   3.3999999e+01   2.8026260e+02
   3.3999999e+01   2.8026260e+02
   3.3999999e+01   2.8026260e+02
   3.3999999e+01   2.8026260e+02
   3.3999999e+01   2.8026260e+02
   3.3999999e+01   2.8026260e+02
   3.3999999e+01   2.8026260e+02
   3.3999999e+01   2.8026260e+02
   3.3999999e+01   2.8026260e+02
   3.3999999e+01   2.8026260e+02
   3.3999999e+01   2.8026260e+02
   3.3999999e+01   2.8026260e+02
   3.3999999e+01   2.8026260e+02
   3.3999999e+01   2.8026260e+02
   3.3999999e+01   2.8026260e+02
   3.3999999e+01   2.8026260e+02
   3.3999999e+01   2.8026260e+02
   3.3999999e+01   2.8026260e+02
   3.3999999e+01   2.8026260e+02
   3.3999999e+01   2.8026260e+02
   3.3999999e+01   2.8026260e+02
   3.3999999e+01   2.8026260e+02
   3.3999999e+01   2.8026260e+02
   3.3999999e+01   2.8026260e+02
   3.3999999e+01   2.8026260e+02
   3.3999999e+01   2.8026260e+02
   3.3999999e+01   2.8026260e+02
   3.3999999e+01   2.8026260e+02
   3.3999999e+01   2.8026260e+02
   3.3999999e+01   2.8026260e+02
   3.3999999e+01   2.8026260e+02
   3.3999999e+01   2.8026260e+02
   3.3999999e+01   2.8026260e+02
   3.3999999e+01   2.8026260e+02
   3.3999999e+01   2.8026260e+02
   3.3999999e+01   2.8026260e+02
   3.3999999e+01   2.8026260e+02
   3.3999999e+01   2.8026260e+02
   3.3999999e+01   2.8026260e+02
   3.3999999e+01   2.8026260e+02
   3.3999999e+01   2.8026260e+02
   3.3999999e+01   2.8026260e+02
   3.3999999e+01   2.8026260e+02
   3.3999999e+01   2.8026260e+02
   3.3999999e+01   2.8026260e+02
   3.3999999e+01   2.8026260e+02
   3.3999999e+01   2.8026260e+02
   3.3999999e+01   2.8026260e+02
   3.3999999e+01   2.8026260e+02
   3.3999999e+01   2.8026260e+02
   3.3999999e+01   2.8026260e+02
   3.3999999e+01   2.8026260e+02
   3.3999999e+01   2.8026260e+02
   3.3999999e+01   2.8026260e+02
   3.3999999e+01   2.8026260e+02
   3.3999999e+01   2.8026260e+02
   3.3999999e+01   2.8026260e+02
   3.3999999e+01   2.8026260e+02
   3.3999999e+01   2.8026260e+02
   3.3999999e+01   2.8026260e+02
   3.3999999e+01   2.8026260e+02
   3.3999999e+01   2.8026260e+02
   3.3999999e+01   2.8026260e+02
   3.3999999e+01   2.8026260e+02
   3.3999999e+01   2.8026260e+02
   3.3999999e+01   2.8026260e+02
   3.3999999e+01   2.8026260e+02
   3.3999999e+01   2.8026260e+02
   3.3999999e+01   2.8026260e+02
   3.3999999e+01   2.8026260e+02
   3.3999999e+01   2.8026260e+02
   3.3999999e+01   2.8026260e+02
   3.3999999e+01   2.8026260e+02
   3.3999999e+01   2.8026260e+02
   3.3999999e+01   2.8026260e+02
   3.3999999e+01   2.8026260e+02
   3.3999999e+01   2.8026260e+02
   3.3999999e+01   2.8026260e+02
   3.3999999e+01   2.8026260e+02
   3.3999999e+01   2.8026260e+02
   3.3999999e+01   2.8026260e+02
   3.3999999e+01   2.8026260e+02
   3.3999999e+01   2.8026260e+02
   3.3999999e+01   2.8026260e+02
   3.3999999e+01   2.8026260e+02
   3.3999999e+01   2.8026260e+02
   3.3999999e+01   2.8026260e+02
   3.3999999e+01   2.8026260e+02
   3.3999999e+01   2.8026260e+02
   3.3999999e+01   2.8026260e+02
   3.3999999e+01   2.8026260e+02
   3.3999999e+01   2.8026260e+02
   3.3999999e+01   2.8026260e+02
   3.3999999e+01   2.8026260e+02
   3.3999999e+01   2.8026260e+02
   3.3999999e+01   2.8026260e+02
   3.3999999e+01   2.8026260e+02
   3.3999999e+01   2.8026260e+02
   3.3999999e+01   2.8026260e+02
   3.3999999e+01   2.8026260e+02
   3.3999999e+01   2.8026260e+02
   3.3999999e+01   2.8026260e+02
   3.3999999e+01   2.8026260e+02
   3.3999999e+01   2.8026260e+02
   3.3999999e+01   2.8026260e+02
   3.3999999e+01   2.8026260e+02
   3.3999999e+01   2.8026260e+02
   3.3999999e+01   2.8026260e+02
   3.3999999e+01   2.8026260e+02
   3.3999999e+01   2.8026260e+02
   3.3999999e+01   2.8026260e+02
   3.3999999e+01   2.8026260e+02
   3.3999999e+01   2.8026260e+02
   3.3999999e+01   2.8026260e+02
   3.3999999e+01   2.8026260e+02
   3.3999999e+01   2.8026260e+02
   3.3999999e+01   2.8026260e+02
   3.3999999e+01   2.8026260e+02
   3.3999999e+01   2.8026260e+02
   3.3999999e+01   2.8026260e+02
   3.3999999e+01   2.8026260e+02
   3.3999999e+01   2.8026260e+02
   3.3999999e+01   2.8026260e+02
   3.3999999e+01   2.8026260e+02
   3.3999999e+01   2.8026260e+02
   3.3999999e+01   2.8026260e+02
   3.3999999e+01   2.8026260e+02
   3.3999999e+01   2.8026260e+02
   3.3999999e+01   2.8026260e+02
   3.3999999e+01   2.8026260e+02
   3.3999999e+01   2.8026260e+02
   3.3999999e+01   2.8026260e+02
   3.3999999e+01   2.8026260e+02
   3.3999999e+01   2.8026260e+02
   3.3999999e+01   2.8026260e+02
   3.3999999e+01   2.8026260e+02
   3.3999999e+01   2.8026260e+02
   3.3999999e+01   2.8026260e+02
   3.3999999e+01   2.8026260e+02
   3.3999999e+01   2.8026260e+02
   3.3999999e+01   2.8026260e+02
   3.3999999e+01   2.8026260e+02
   3.3999999e+01   2.8026260e+02
   3.3999999e+01   2.8026260e+02
   3.3999999e+01   2.8026260e+02
   3.3999999e+01   2.8026260e+02
   3.3999999e+01   2.8026260e+02
   3.3999999e+01   2.8026260e+02
   3.3999999e+01   2.8026260e+02
   3.3999999e+01   2.8026260e+02
   3.3999999e+01   2.8026260e+02
   3.3999999e+01   2.8026260e+02
   3.3999999e+01   2.8026260e+02
   3.3999999e+01   2.8026260e+02
   3.3999999e+01   2.8026260e+02
   3.3999999e+01   2.8026260e+02
   3.3999999e+01   2.8026260e+02
   3.3999999e+01   2.8026260e+02
   3.3999999e+01   2.8026260e+02
   3.3999999e+01   2.8026260e+02
   3.3999999e+01   2.8026260e+02
   3.3999999e+01   2.8026260e+02
   3.3999999e+01   2.8026260e+02
   3.3999999e+01   2.8026260e+02
   3.3999999e+01   2.8026260e+02
   3.3999999e+01   2.8026260e+02
   3.3999999e+01   2.8026260e+02
   3.3999999e+01   2.8026260e+02
   3.3999999e+01   2.8026260e+02
   3.3999999e+01   2.8026260e+02
   3.3999999e+01   2.8026260e+02
   3.3999999e+01   2.8026260e+02
   3.3999999e+01   2.8026260e+02
   3.3999999e+01   2.8026260e+02
   3.3999999e+01   2.8026260e+02
   3.3999999e+01   2.8026260e+02
   3.3999999e+01   2.8026260e+02
   3.3999999e+01   2.8026260e+02
   3.3999999e+01   2.8026260e+02
   3.3999999e+01   2.8026260e+02
   3.3999999e+01   2.8026260e+02
   3.3999999e+01   2.8026260e+02
   3.3999999e+01   2.8026260e+02
   3.3999999e+01   2.8026260e+02
   3.3999999e+01   2.8026260e+02
   3.3999999e+01   2.8026260e+02
   3.3999999e+01   2.8026260e+02
   3.3999999e+01   2.8026260e+02
   3.3999999e+01   2.8026260e+02
   3.3999999e+01   2.8026260e+02
   3.3999999e+01   2.8026260e+02
   3.3999999e+01   2.8026260e+02
   3.3999999e+01   2.8026260e+02
   3.3999999e+01   2.8026260e+02
   3.3999999e+01   2.8026260e+02
   3.3999999e+01   2.8026260e+02
   3.3999999e+01   2.8026260e+02
   3.3999999e+01   2.8026260e+02
   3.3999999e+01   2.8026260e+02
   3.3999999e+01   2.8026260e+02
   3.3999999e+01   2.8026260e+02
   3.3999999e+01   2.8026260e+02
   3.3999999e+01   2.8026260e+02
   3.3999999e+01   2.8026260e+02
   3.3999999e+01   2.8026260e+02
   3.3999999e+01   2.8026260e+02
   3.3999999e+01   2.8026260e+02
   3.3999999e+01   2.8026260e+02
   3.3999999e+01   2.8026260e+02
   3.3999999e+01   2.8026260e+02
   3.3999999e+01   2.8026260e+02
   3.3999999e+01   2.8026260e+02
   3.3999999e+01   2.8026260e+02
   3.3999999e+01   2.8026260e+02
   3.3999999e+01   2.8026260e+02
   3.3999999e+01   2.8026260e+02
   3.3999999e+01   2.8026260e+02
   3.3999999e+01   2.8026260e+02
   3.3999999e+01   2.8026260e+02
   3.3999999e+01   2.8026260e+02
   3.3999999e+01   2.8026260e+02
   3.3999999e+01   2.8026260e+02
   3.3999999e+01   2.8026260e+02
   3.3999999e+01   2.8026260e+02
   3.3999999e+01   2.8026260e+02
   3.3999999e+01   2.8026260e+02
   3.3999999e+01   2.8026260e+02
   3.3999999e+01   2.8026260e+02
   3.3999999e+01   2.8026260e+02
   3.3999999e+01   2.8026260e+02
   3.3999999e+01   2.8026260e+02
   3.3999999e+01   2.8026260e+02
   3.3999999e+01   2.8026260e+02
   3.3999999e+01   2.8026260e+02
   3.3999999e+01   2.8026260e+02
   3.3999999e+01   2.8026260e+02
   3.3999999e+01   2.8026260e+02
   3.3999999e+01   2.8026260e+02
   3.3999999e+01   2.8026260e+02
   3.3999999e+01   2.8026260e+02
   3.3999999e+01   2.8026260e+02
   3.3999999e+01   2.8026260e+02
   3.3999999e+01   2.8026260e+02
   3.3999999e+01   2.8026260e+02
   3.3999999e+01   2.8026260e+02
   3.3999999e+01   2.8026260e+02
   3.3999999e+01   2.8026260e+02
   3.3999999e+01   2.8026260e+02
   3.3999999e+01   2.8026260e+02
   3.3999999e+01   2.8026260e+02
   3.3999999e+01   2.8026260e+02
   3.3999999e+01   2.8026260e+02
   3.3999999e+01   2.8026260e+02
   3.3999999e+01   2.8026260e+02
   3.3999999e+01   2.8026260e+02
   3.3999999e+01   2.8026260e+02
   3.3999999e+01   2.8026260e+02
   3.3999999e+01   2.8026260e+02
   3.3999999e+01   2.8026260e+02
   3.3999999e+01   2.8026260e+02
   3.3999999e+01   2.8026260e+02
   3.3999999e+01   2.8026260e+02
   3.3999999e+01   2.8026260e+02
   3.3999999e+01   2.8026260e+02
   3.3999999e+01   2.8026260e+02
   3.3999999e+01   2.8026260e+02
   3.3999999e+01   2.8026260e+02
   3.3999999e+01   2.8026260e+02
   3.3999999e+01   2.8026260e+02
   3.3999999e+01   2.8026260e+02
   3.3999999e+01   2.8026260e+02
   3.3999999e+01   2.8026260e+02
   3.3999999e+01   2.8026260e+02
   3.3999999e+01   2.8026260e+02
   3.3999999e+01   2.8026260e+02
   3.3999999e+01   2.8026260e+02
   3.3999999e+01   2.8026260e+02
   3.3999999e+01   2.8026260e+02
   3.3999999e+01   2.8026260e+02
   3.3999999e+01   2.8026260e+02
   3.3999999e+01   2.8026260e+02
   3.3999999e+01   2.8026260e+02
   3.3999999e+01   2.8026260e+02
   3.3999999e+01   2.8026260e+02
   3.3999999e+01   2.8026260e+02
   3.3999999e+01   2.8026260e+02
   3.3999999e+01   2.8026260e+02
   3.3999999e+01   2.8026260e+02
   3.3999999e+01   2.8026260e+02
   3.3999999e+01   2.8026260e+02
   3.3999999e+01   2.8026260e+02
   3.3999999e+01   2.8026260e+02
   3.3999999e+01   2.8026260e+02
   3.3999999e+01   2.8026260e+02
   3.3999999e+01   2.8026260e+02
   3.3999999e+01   2.8026260e+02
   3.3999999e+01   2.8026260e+02
   3.3999999e+01   2.8026260e+02
   3.3999999e+01   2.8026260e+02
   3.3999999e+01   2.8026260e+02
   3.3999999e+01   2.8026260e+02
   3.3999999e+01   2.8026260e+02
   3.3999999e+01   2.8026260e+02
   3.3999999e+01   2.8026260e+02
   3.3999999e+01   2.8026260e+02
   3.3999999e+01   2.8026260e+02
   3.3999999e+01   2.8026260e+02
   3.3999999e+01   2.8026260e+02
   3.3999999e+01   2.8026260e+02
   3.3999999e+01   2.8026260e+02
   3.3999999e+01   2.8026260e+02
   3.3999999e+01   2.8026260e+02
   3.3999999e+01   2.8026260e+02
   3.3999999e+01   2.8026260e+02
   3.3999999e+01   2.8026260e+02
   3.3999999e+01   2.8026260e+02
   3.3999999e+01   2.8026260e+02
   3.3999999e+01   2.8026260e+02
   3.3999999e+01   2.8026260e+02
   3.3999999e+01   2.8026260e+02
   3.3999999e+01   2.8026260e+02
   3.3999999e+01   2.8026260e+02
   3.3999999e+01   2.8026260e+02
   3.3999999e+01   2.8026260e+02
   3.5000001e+01   3.0511497e+02
   3.5000001e+01   3.0511497e+02
   3.5000001e+01   3.0511497e+02
   3.5000001e+01   3.0511497e+02
   3.5000001e+01   3.0511497e+02
   3.5000001e+01   3.0511497e+02
   3.5000001e+01   3.0511497e+02
   3.5000001e+01   3.0511497e+02
   3.5000001e+01   3.0511497e+02
   3.5000001e+01   3.0511497e+02
   3.5000001e+01   3.0511497e+02
   3.5000001e+01   3.0511497e+02
   3.5000001e+01   3.0511497e+02
   3.5000001e+01   3.0511497e+02
   3.5000001e+01   3.0511497e+02
   3.5000001e+01   3.0511497e+02
   3.5000001e+01   3.0511497e+02
   3.5000001e+01   3.0511497e+02
   3.5000001e+01   3.0511497e+02
   3.5000001e+01   3.0511497e+02
   3.5000001e+01   3.0511497e+02
   3.5000001e+01   3.0511497e+02
   3.5000001e+01   3.0511497e+02
   3.5000001e+01   3.0511497e+02
   3.5000001e+01   3.0511497e+02
   3.5000001e+01   3.0511497e+02
   3.5000001e+01   3.0511497e+02
   3.5000001e+01   3.0511497e+02
   3.5000001e+01   3.0511497e+02
   3.5000001e+01   3.0511497e+02
   3.5000001e+01   3.0511497e+02
   3.5000001e+01   3.0511497e+02
   3.5000001e+01   3.0511497e+02
   3.5000001e+01   3.0511497e+02
   3.5000001e+01   3.0511497e+02
   3.5000001e+01   3.0511497e+02
   3.5000001e+01   3.0511497e+02
   3.5000001e+01   3.0511497e+02
   3.5000001e+01   3.0511497e+02
   3.5000001e+01   3.0511497e+02
   3.5000001e+01   3.0511497e+02
   3.5000001e+01   3.0511497e+02
   3.5000001e+01   3.0511497e+02
   3.5000001e+01   3.0511497e+02
   3.5000001e+01   3.0511497e+02
   3.5000001e+01   3.0511497e+02
   3.5000001e+01   3.0511497e+02
   3.5000001e+01   3.0511497e+02
   3.5000001e+01   3.0511497e+02
   3.5000001e+01   3.0511497e+02
   3.5000001e+01   3.0511497e+02
   3.5000001e+01   3.0511497e+02
   3.5000001e+01   3.0511497e+02
   3.5000001e+01   3.0511497e+02
   3.5000001e+01   3.0511497e+02
   3.5000001e+01   3.0511497e+02
   3.5000001e+01   3.0511497e+02
   3.5000001e+01   3.0511497e+02
   3.5000001e+01   3.0511497e+02
   3.5000001e+01   3.0511497e+02
   3.5000001e+01   3.0511497e+02
   3.5000001e+01   3.0511497e+02
   3.5000001e+01   3.0511497e+02
   3.5000001e+01   3.0511497e+02
   3.5000001e+01   3.0511497e+02
   3.5000001e+01   3.0511497e+02
   3.5000001e+01   3.0511497e+02
   3.5000001e+01   3.0511497e+02
   3.5000001e+01   3.0511497e+02
   3.5000001e+01   3.0511497e+02
   3.5000001e+01   3.0511497e+02
   3.5000001e+01   3.0511497e+02
   3.5000001e+01   3.0511497e+02
   3.5000001e+01   3.0511497e+02
   3.5000001e+01   3.0511497e+02
   3.5000001e+01   3.0511497e+02
   3.5000001e+01   3.0511497e+02
   3.5000001e+01   3.0511497e+02
   3.5000001e+01   3.0511497e+02
   3.5000001e+01   3.0511497e+02
   3.5000001e+01   3.0511497e+02
   3.5000001e+01   3.0511497e+02
   3.5000001e+01   3.0511497e+02
   3.5000001e+01   3.0511497e+02
   3.5000001e+01   3.0511497e+02
   3.5000001e+01   3.0511497e+02
   3.5000001e+01   3.0511497e+02
   3.5000001e+01   3.0511497e+02
   3.5000001e+01   3.0511497e+02
   3.5000001e+01   3.0511497e+02
   3.5000001e+01   3.0511497e+02
   3.5000001e+01   3.0511497e+02
   3.5000001e+01   3.0511497e+02
   3.5000001e+01   3.0511497e+02
   3.5000001e+01   3.0511497e+02
   3.5000001e+01   3.0511497e+02
   3.5000001e+01   3.0511497e+02
   3.5000001e+01   3.0511497e+02
   3.5000001e+01   3.0511497e+02
   3.5000001e+01   3.0511497e+02
   3.5000001e+01   3.0511497e+02
   3.5000001e+01   3.0511497e+02
   3.5000001e+01   3.0511497e+02
   3.5000001e+01   3.0511497e+02
   3.5000001e+01   3.0511497e+02
   3.5000001e+01   3.0511497e+02
   3.5000001e+01   3.0511497e+02
   3.5000001e+01   3.0511497e+02
   3.5000001e+01   3.0511497e+02
   3.5000001e+01   3.0511497e+02
   3.5000001e+01   3.0511497e+02
   3.5000001e+01   3.0511497e+02
   3.5000001e+01   3.0511497e+02
   3.5000001e+01   3.0511497e+02
   3.5000001e+01   3.0511497e+02
   3.5000001e+01   3.0511497e+02
   3.5000001e+01   3.0511497e+02
   3.5000001e+01   3.0511497e+02
   3.5000001e+01   3.0511497e+02
   3.5000001e+01   3.0511497e+02
   3.5000001e+01   3.0511497e+02
   3.5000001e+01   3.0511497e+02
   3.5000001e+01   3.0511497e+02
   3.5000001e+01   3.0511497e+02
   3.5000001e+01   3.0511497e+02
   3.5000001e+01   3.0511497e+02
   3.5000001e+01   3.0511497e+02
   3.5000001e+01   3.0511497e+02
   3.5000001e+01   3.0511497e+02
   3.5000001e+01   3.0511497e+02
   3.5000001e+01   3.0511497e+02
   3.5000001e+01   3.0511497e+02
   3.5000001e+01   3.0511497e+02
   3.5000001e+01   3.0511497e+02
   3.5000001e+01   3.0511497e+02
   3.5000001e+01   3.0511497e+02
   3.5000001e+01   3.0511497e+02
   3.5000001e+01   3.0511497e+02
   3.5000001e+01   3.0511497e+02
   3.5000001e+01   3.0511497e+02
   3.5000001e+01   3.0511497e+02
   3.5000001e+01   3.0511497e+02
   3.5000001e+01   3.0511497e+02
   3.5000001e+01   3.0511497e+02
   3.5000001e+01   3.0511497e+02
   3.5000001e+01   3.0511497e+02
   3.5000001e+01   3.0511497e+02
   3.5000001e+01   3.0511497e+02
   3.5000001e+01   3.0511497e+02
   3.5000001e+01   3.0511497e+02
   3.5000001e+01   3.0511497e+02
   3.5000001e+01   3.0511497e+02
   3.5000001e+01   3.0511497e+02
   3.5000001e+01   3.0511497e+02
   3.5000001e+01   3.0511497e+02
   3.5000001e+01   3.0511497e+02
   3.5000001e+01   3.0511497e+02
   3.5000001e+01   3.0511497e+02
   3.5000001e+01   3.0511497e+02
   3.5000001e+01   3.0511497e+02
   3.5000001e+01   3.0511497e+02
   3.5000001e+01   3.0511497e+02
   3.5000001e+01   3.0511497e+02
   3.5000001e+01   3.0511497e+02
   3.5000001e+01   3.0511497e+02
   3.5000001e+01   3.0511497e+02
   3.5000001e+01   3.0511497e+02
   3.5000001e+01   3.0511497e+02
   3.5000001e+01   3.0511497e+02
   3.5000001e+01   3.0511497e+02
   3.5000001e+01   3.0511497e+02
   3.5000001e+01   3.0511497e+02
   3.5000001e+01   3.0511497e+02
   3.5000001e+01   3.0511497e+02
   3.5000001e+01   3.0511497e+02
   3.5000001e+01   3.0511497e+02
   3.5000001e+01   3.0511497e+02
   3.5000001e+01   3.0511497e+02
   3.5000001e+01   3.0511497e+02
   3.5000001e+01   3.0511497e+02
   3.5000001e+01   3.0511497e+02
   3.5000001e+01   3.0511497e+02
   3.5000001e+01   3.0511497e+02
   3.5000001e+01   3.0511497e+02
   3.5000001e+01   3.0511497e+02
   3.5000001e+01   3.0511497e+02
   3.5000001e+01   3.0511497e+02
   3.5000001e+01   3.0511497e+02
   3.5000001e+01   3.0511497e+02
   3.5000001e+01   3.0511497e+02
   3.5000001e+01   3.0511497e+02
   3.5000001e+01   3.0511497e+02
   3.5000001e+01   3.0511497e+02
   3.5000001e+01   3.0511497e+02
   3.5000001e+01   3.0511497e+02
   3.5000001e+01   3.0511497e+02
   3.5000001e+01   3.0511497e+02
   3.5000001e+01   3.0511497e+02
   3.5000001e+01   3.0511497e+02
   3.5000001e+01   3.0511497e+02
   3.5000001e+01   3.0511497e+02
   3.5000001e+01   3.0511497e+02
   3.5000001e+01   3.0511497e+02
   3.5000001e+01   3.0511497e+02
   3.5000001e+01   3.0511497e+02
   3.5000001e+01   3.0511497e+02
   3.5000001e+01   3.0511497e+02
   3.5000001e+01   3.0511497e+02
   3.5000001e+01   3.0511497e+02
   3.5000001e+01   3.0511497e+02
   3.5000001e+01   3.0511497e+02
   3.5000001e+01   3.0511497e+02
   3.5000001e+01   3.0511497e+02
   3.5000001e+01   3.0511497e+02
   3.5000001e+01   3.0511497e+02
   3.5000001e+01   3.0511497e+02
   3.5000001e+01   3.0511497e+02
   3.5000001e+01   3.0511497e+02
   3.5000001e+01   3.0511497e+02
   3.5000001e+01   3.0511497e+02
   3.5000001e+01   3.0511497e+02
   3.5000001e+01   3.0511497e+02
   3.5000001e+01   3.0511497e+02
   3.5000001e+01   3.0511497e+02
   3.5000001e+01   3.0511497e+02
   3.5000001e+01   3.0511497e+02
   3.5000001e+01   3.0511497e+02
   3.5000001e+01   3.0511497e+02
   3.5000001e+01   3.0511497e+02
   3.5000001e+01   3.0511497e+02
   3.5000001e+01   3.0511497e+02
   3.5000001e+01   3.0511497e+02
   3.5000001e+01   3.0511497e+02
   3.5000001e+01   3.0511497e+02
   3.5000001e+01   3.0511497e+02
   3.5000001e+01   3.0511497e+02
   3.5000001e+01   3.0511497e+02
   3.5000001e+01   3.0511497e+02
   3.5000001e+01   3.0511497e+02
   3.5000001e+01   3.0511497e+02
   3.5000001e+01   3.0511497e+02
   3.5000001e+01   3.0511497e+02
   3.5000001e+01   3.0511497e+02
   3.5000001e+01   3.0511497e+02
   3.5000001e+01   3.0511497e+02
   3.5000001e+01   3.0511497e+02
   3.5000001e+01   3.0511497e+02
   3.5000001e+01   3.0511497e+02
   3.5000001e+01   3.0511497e+02
   3.5000001e+01   3.0511497e+02
   3.5000001e+01   3.0511497e+02
   3.5000001e+01   3.0511497e+02
   3.5000001e+01   3.0511497e+02
   3.5000001e+01   3.0511497e+02
   3.5000001e+01   3.0511497e+02
   3.5000001e+01   3.0511497e+02
   3.5000001e+01   3.0511497e+02
   3.5000001e+01   3.0511497e+02
   3.5000001e+01   3.0511497e+02
   3.5000001e+01   3.0511497e+02
   3.5000001e+01   3.0511497e+02
   3.5000001e+01   3.0511497e+02
   3.5000001e+01   3.0511497e+02
   3.5000001e+01   3.0511497e+02
   3.5000001e+01   3.0511497e+02
   3.5000001e+01   3.0511497e+02
   3.5000001e+01   3.0511497e+02
   3.5000001e+01   3.0511497e+02
   3.5000001e+01   3.0511497e+02
   3.5000001e+01   3.0511497e+02
   3.5000001e+01   3.0511497e+02
   3.5000001e+01   3.0511497e+02
   3.5000001e+01   3.0511497e+02
   3.5000001e+01   3.0511497e+02
   3.5000001e+01   3.0511497e+02
   3.5000001e+01   3.0511497e+02
   3.5000001e+01   3.0511497e+02
   3.5000001e+01   3.0511497e+02
   3.5000001e+01   3.0511497e+02
   3.5000001e+01   3.0511497e+02
   3.5000001e+01   3.0511497e+02
   3.5000001e+01   3.0511497e+02
   3.5000001e+01   3.0511497e+02
   3.5000001e+01   3.0511497e+02
   3.5000001e+01   3.0511497e+02
   3.5000001e+01   3.0511497e+02
   3.5000001e+01   3.0511497e+02
   3.5000001e+01   3.0511497e+02
   3.5000001e+01   3.0511497e+02
   3.5000001e+01   3.0511497e+02
   3.5000001e+01   3.0511497e+02
   3.5000001e+01   3.0511497e+02
   3.5000001e+01   3.0511497e+02
   3.5000001e+01   3.0511497e+02
   3.5000001e+01   3.0511497e+02
   3.5000001e+01   3.0511497e+02
   3.5000001e+01   3.0511497e+02
   3.5000001e+01   3.0511497e+02
   3.5000001e+01   3.0511497e+02
   3.5000001e+01   3.0511497e+02
   3.5000001e+01   3.0511497e+02
   3.5000001e+01   3.0511497e+02
   3.5000001e+01   3.0511497e+02
   3.5000001e+01   3.0511497e+02
   3.5000001e+01   3.0511497e+02
   3.5000001e+01   3.0511497e+02
   3.5000001e+01   3.0511497e+02
   3.5000001e+01   3.0511497e+02
   3.5000001e+01   3.0511497e+02
   3.5000001e+01   3.0511497e+02
   3.5000001e+01   3.0511497e+02
   3.5000001e+01   3.0511497e+02
   3.5000001e+01   3.0511497e+02
   3.5000001e+01   3.0511497e+02
   3.5000001e+01   3.0511497e+02
   3.5000001e+01   3.0511497e+02
   3.5000001e+01   3.0511497e+02
   3.5000001e+01   3.0511497e+02
   3.5000001e+01   3.0511497e+02
   3.5000001e+01   3.0511497e+02
   3.5000001e+01   3.0511497e+02
   3.5000001e+01   3.0511497e+02
   3.5000001e+01   3.0511497e+02
   3.5000001e+01   3.0511497e+02
   3.5000001e+01   3.0511497e+02
   3.5000001e+01   3.0511497e+02
   3.5000001e+01   3.0511497e+02
   3.5000001e+01   3.0511497e+02
   3.5000001e+01   3.0511497e+02
   3.5000001e+01   3.0511497e+02
   3.5000001e+01   3.0511497e+02
   3.5000001e+01   3.0511497e+02
   3.5000001e+01   3.0511497e+02
   3.5000001e+01   3.0511497e+02
   3.5000001e+01   3.0511497e+02
   3.5000001e+01   3.0511497e+02
   3.5000001e+01   3.0511497e+02
   3.5000001e+01   3.0511497e+02
   3.5000001e+01   3.0511497e+02
   3.5000001e+01   3.0511497e+02
   3.5000001e+01   3.0511497e+02
   3.5000001e+01   3.0511497e+02
   3.5000001e+01   3.0511497e+02
   3.5000001e+01   3.0511497e+02
   3.5000001e+01   3.0511497e+02
   3.5000001e+01   3.0511497e+02
   3.5000001e+01   3.0511497e+02
   3.5000001e+01   3.0511497e+02
   3.5000001e+01   3.0511497e+02
   3.5000001e+01   3.0511497e+02
   3.5000001e+01   3.0511497e+02
   3.5000001e+01   3.0511497e+02
   3.5000001e+01   3.0511497e+02
   3.5000001e+01   3.0511497e+02
   3.5000001e+01   3.0511497e+02
   3.5000001e+01   3.0511497e+02
   3.5000001e+01   3.0511497e+02
   3.5000001e+01   3.0511497e+02
   3.5000001e+01   3.0511497e+02
   3.5000001e+01   3.0511497e+02
   3.5000001e+01   3.0511497e+02
   3.5000001e+01   3.0511497e+02
   3.5000001e+01   3.0511497e+02
   3.5000001e+01   3.0511497e+02
   3.5000001e+01   3.0511497e+02
   3.5000001e+01   3.0511497e+02
   3.5000001e+01   3.0511497e+02
   3.5000001e+01   3.0511497e+02
   3.5000001e+01   3.0511497e+02
   3.5000001e+01   3.0511497e+02
   3.5000001e+01   3.0511497e+02
   3.5000001e+01   3.0511497e+02
   3.5000001e+01   3.0511497e+02
   3.5000001e+01   3.0511497e+02
   3.5000001e+01   3.0511497e+02
   3.5000001e+01   3.0511497e+02
   3.5000001e+01   3.0511497e+02
   3.5000001e+01   3.0511497e+02
   3.5000001e+01   3.0511497e+02
   3.5000001e+01   3.0511497e+02
   3.5000001e+01   3.0511497e+02
   3.5000001e+01   3.0511497e+02
   3.5000001e+01   3.0511497e+02
   3.5000001e+01   3.0511497e+02
   3.5000001e+01   3.0511497e+02
   3.5000001e+01   3.0511497e+02
   3.5000001e+01   3.0511497e+02
   3.5000001e+01   3.0511497e+02
   3.5000001e+01   3.0511497e+02
   3.5000001e+01   3.0511497e+02
   3.5000001e+01   3.0511497e+02
   3.5000001e+01   3.0511497e+02
   3.5000001e+01   3.0511497e+02
   3.5000001e+01   3.0511497e+02
   3.5000001e+01   3.0511497e+02
   3.5000001e+01   3.0511497e+02
   3.5000001e+01   3.0511497e+02
   3.5000001e+01   3.0511497e+02
   3.5000001e+01   3.0511497e+02
   3.5000001e+01   3.0511497e+02
   3.5000001e+01   3.0511497e+02
   3.5000001e+01   3.0511497e+02
   3.5000001e+01   3.0511497e+02
   3.5000001e+01   3.0511497e+02
   3.5000001e+01   3.0511497e+02
   3.5000001e+01   3.0511497e+02
   3.5000001e+01   3.0511497e+02
   3.5000001e+01   3.0511497e+02
   3.5000001e+01   3.0511497e+02
   3.5000001e+01   3.0511497e+02
   3.5000001e+01   3.0511497e+02
   3.5000001e+01   3.0511497e+02
   3.5000001e+01   3.0511497e+02
   3.5000001e+01   3.0511497e+02
   3.5000001e+01   3.0511497e+02
   3.5000001e+01   3.0511497e+02
   3.5000001e+01   3.0511497e+02
   3.5000001e+01   3.0511497e+02
   3.5000001e+01   3.0511497e+02
   3.5000001e+01   3.0511497e+02
   3.5000001e+01   3.0511497e+02
   3.5000001e+01   3.0511497e+02
   3.5000001e+01   3.0511497e+02
   3.5000001e+01   3.0511497e+02
   3.5000001e+01   3.0511497e+02
   3.5000001e+01   3.0511497e+02
   3.5000001e+01   3.0511497e+02
   3.5000001e+01   3.0511497e+02
   3.5000001e+01   3.0511497e+02
   3.5000001e+01   3.0511497e+02
   3.5000001e+01   3.0511497e+02
   3.5000001e+01   3.0511497e+02
   3.5000001e+01   3.0511497e+02
   3.5000001e+01   3.0511497e+02
   3.5000001e+01   3.0511497e+02
   3.5000001e+01   3.0511497e+02
   3.5000001e+01   3.0511497e+02
   3.5000001e+01   3.0511497e+02
   3.5000001e+01   3.0511497e+02
   3.5000001e+01   3.0511497e+02
   3.5000001e+01   3.0511497e+02
   3.5000001e+01   3.0511497e+02
   3.5000001e+01   3.0511497e+02
   3.5000001e+01   3.0511497e+02
   3.5000001e+01   3.0511497e+02
   3.5000001e+01   3.0511497e+02
   3.5000001e+01   3.0511497e+02
   3.5000001e+01   3.0511497e+02
   3.5000001e+01   3.0511497e+02
   3.5000001e+01   3.0511497e+02
   3.5000001e+01   3.0511497e+02
   3.5000001e+01   3.0511497e+02
   3.5000001e+01   3.0511497e+02
   3.5000001e+01   3.0511497e+02
   3.5000001e+01   3.0511497e+02
   3.5000001e+01   3.0511497e+02
   3.5000001e+01   3.0511497e+02
   3.5000001e+01   3.0511497e+02
   3.5000001e+01   3.0511497e+02
   3.5000001e+01   3.0511497e+02
   3.5000001e+01   3.0511497e+02
   3.5000001e+01   3.0511497e+02
   3.5000001e+01   3.0511497e+02
   3.5000001e+01   3.0511497e+02
   3.5000001e+01   3.0511497e+02
   3.5000001e+01   3.0511497e+02
   3.5000001e+01   3.0511497e+02
   3.5000001e+01   3.0511497e+02
   3.5000001e+01   3.0511497e+02
   3.5000001e+01   3.0511497e+02
   3.5000001e+01   3.0511497e+02
   3.5000001e+01   3.0511497e+02
   3.5000001e+01   3.0511497e+02
   3.5000001e+01   3.0511497e+02
   3.5000001e+01   3.0511497e+02
   3.5000001e+01   3.0511497e+02
   3.5000001e+01   3.0511497e+02
   3.5000001e+01   3.0511497e+02
   3.5000001e+01   3.0511497e+02
   3.5000001e+01   3.0511497e+02
   3.5000001e+01   3.0511497e+02
   3.5000001e+01   3.0511497e+02
   3.5000001e+01   3.0511497e+02
   3.5000001e+01   3.0511497e+02
   3.5000001e+01   3.0511497e+02
   3.5000001e+01   3.0511497e+02
   3.5000001e+01   3.0511497e+02
   3.5000001e+01   3.0511497e+02
   3.5000001e+01   3.0511497e+02
   3.5000001e+01   3.0511497e+02
   3.5000001e+01   3.0511497e+02
   3.5000001e+01   3.0511497e+02
   3.5000001e+01   3.0511497e+02
   3.5000001e+01   3.0511497e+02
   3.5000001e+01   3.0511497e+02
   3.5000001e+01   3.0511497e+02
   3.5000001e+01   3.0511497e+02
   3.5000001e+01   3.0511497e+02
   3.5000001e+01   3.0511497e+02
   3.5000001e+01   3.0511497e+02
   3.5000001e+01   3.0511497e+02
   3.5000001e+01   3.0511497e+02
   3.5000001e+01   3.0511497e+02
   3.5000001e+01   3.0511497e+02
   3.5000001e+01   3.0511497e+02
   3.5000001e+01   3.0511497e+02
   3.5000001e+01   3.0511497e+02
   3.5000001e+01   3.0511497e+02
   3.5000001e+01   3.0511497e+02
   3.5000001e+01   3.0511497e+02
   3.5000001e+01   3.0511497e+02
   3.5000001e+01   3.0511497e+02
   3.5000001e+01   3.0511497e+02
   3.5000001e+01   3.0511497e+02
   3.5000001e+01   3.0511497e+02
   3.5000001e+01   3.0511497e+02
   3.5000001e+01   3.0511497e+02
   3.5000001e+01   3.0511497e+02
   3.5000001e+01   3.0511497e+02
   3.5000001e+01   3.0511497e+02
   3.5000001e+01   3.0511497e+02
   3.5000001e+01   3.0511497e+02
   3.5000001e+01   3.0511497e+02
   3.5000001e+01   3.0511497e+02
   3.5000001e+01   3.0511497e+02
   3.5000001e+01   3.0511497e+02
   3.5000001e+01   3.0511497e+02
   3.5000001e+01   3.0511497e+02
   3.5000001e+01   3.0511497e+02
   3.5000001e+01   3.0511497e+02
   3.5000001e+01   3.0511497e+02
   3.5000001e+01   3.0511497e+02
   3.5000001e+01   3.0511497e+02
   3.5000001e+01   3.0511497e+02
   3.5000001e+01   3.0511497e+02
   3.5000001e+01   3.0511497e+02
   3.5000001e+01   3.0511497e+02
   3.5000001e+01   3.0511497e+02
   3.5000001e+01   3.0511497e+02
   3.5000001e+01   3.0511497e+02
   3.5000001e+01   3.0511497e+02
   3.5000001e+01   3.0511497e+02
   3.5000001e+01   3.0511497e+02
   3.5000001e+01   3.0511497e+02
   3.5000001e+01   3.0511497e+02
   3.5000001e+01   3.0511497e+02
   3.5000001e+01   3.0511497e+02
   3.5000001e+01   3.0511497e+02
   3.5000001e+01   3.0511497e+02
   3.5000001e+01   3.0511497e+02
   3.5000001e+01   3.0511497e+02
   3.5000001e+01   3.0511497e+02
   3.5000001e+01   3.0511497e+02
   3.5000001e+01   3.0511497e+02
   3.5000001e+01   3.0511497e+02
   3.5000001e+01   3.0511497e+02
   3.5000001e+01   3.0511497e+02
   3.5000001e+01   3.0511497e+02
   3.5000001e+01   3.0511497e+02
   3.5000001e+01   3.0511497e+02
   3.5000001e+01   3.0511497e+02
   3.5000001e+01   3.0511497e+02
   3.5000001e+01   3.0511497e+02
   3.5000001e+01   3.0511497e+02
   3.5000001e+01   3.0511497e+02
   3.5000001e+01   3.0511497e+02
   3.5000001e+01   3.0511497e+02
   3.5000001e+01   3.0511497e+02
   3.5000001e+01   3.0511497e+02
   3.5000001e+01   3.0511497e+02
   3.5000001e+01   3.0511497e+02
   3.5000001e+01   3.0511497e+02
   3.5000001e+01   3.0511497e+02
   3.5000001e+01   3.0511497e+02
   3.5000001e+01   3.0511497e+02
   3.5000001e+01   3.0511497e+02
   3.5000001e+01   3.0511497e+02
   3.5000001e+01   3.0511497e+02
   3.5000001e+01   3.0511497e+02
   3.5000001e+01   3.0511497e+02
   3.5000001e+01   3.0511497e+02
   3.5000001e+01   3.0511497e+02
   3.5000001e+01   3.0511497e+02
   3.5000001e+01   3.0511497e+02
   3.5000001e+01   3.0511497e+02
   3.5000001e+01   3.0511497e+02
   3.5000001e+01   3.0511497e+02
   3.5000001e+01   3.0511497e+02
   3.5000001e+01   3.0511497e+02
   3.5000001e+01   3.0511497e+02
   3.5000001e+01   3.0511497e+02
   3.5000001e+01   3.0511497e+02
   3.5000001e+01   3.0511497e+02
   3.5000001e+01   3.0511497e+02
   3.5000001e+01   3.0511497e+02
   3.5000001e+01   3.0511497e+02
   3.5000001e+01   3.0511497e+02
   3.5000001e+01   3.0511497e+02
   3.5000001e+01   3.0511497e+02
   3.5000001e+01   3.0511497e+02
   3.5000001e+01   3.0511497e+02
   3.5000001e+01   3.0511497e+02
   3.5000001e+01   3.0511497e+02
   3.5000001e+01   3.0511497e+02
   3.5000001e+01   3.0511497e+02
   3.5000001e+01   3.0511497e+02
   3.5000001e+01   3.0511497e+02
   3.5000001e+01   3.0511497e+02
   3.5000001e+01   3.0511497e+02
   3.5000001e+01   3.0511497e+02
   3.5000001e+01   3.0511497e+02
   3.5000001e+01   3.0511497e+02
   3.5000001e+01   3.0511497e+02
   3.5000001e+01   3.0511497e+02
   3.5000001e+01   3.0511497e+02
   3.5000001e+01   3.0511497e+02
   3.5000001e+01   3.0511497e+02
   3.5000001e+01   3.0511497e+02
   3.5000001e+01   3.0511497e+02
   3.5000001e+01   3.0511497e+02
   3.5000001e+01   3.0511497e+02
   3.5000001e+01   3.0511497e+02
   3.5000001e+01   3.0511497e+02
   3.5000001e+01   3.0511497e+02
   3.5000001e+01   3.0511497e+02
   3.5000001e+01   3.0511497e+02
   3.5000001e+01   3.0511497e+02
   3.5000001e+01   3.0511497e+02
   3.5000001e+01   3.0511497e+02
   3.5000001e+01   3.0511497e+02
   3.5000001e+01   3.0511497e+02
   3.5000001e+01   3.0511497e+02
   3.5000001e+01   3.0511497e+02
   3.5000001e+01   3.0511497e+02
   3.5000001e+01   3.0511497e+02
   3.5000001e+01   3.0511497e+02
   3.5000001e+01   3.0511497e+02
   3.5000001e+01   3.0511497e+02
   3.5000001e+01   3.0511497e+02
   3.5000001e+01   3.0511497e+02
   3.5000001e+01   3.0511497e+02
   3.5000001e+01   3.0511497e+02
   3.5000001e+01   3.0511497e+02
   3.5000001e+01   3.0511497e+02
   3.5000001e+01   3.0511497e+02
   3.5000001e+01   3.0511497e+02
   3.5000001e+01   3.0511497e+02
   3.5000001e+01   3.0511497e+02
   3.5000001e+01   3.0511497e+02
   3.5000001e+01   3.0511497e+02
   3.5000001e+01   3.0511497e+02
   3.5000001e+01   3.0511497e+02
   3.5000001e+01   3.0511497e+02
   3.5000001e+01   3.0511497e+02
   3.5000001e+01   3.0511497e+02
   3.5000001e+01   3.0511497e+02
   3.5000001e+01   3.0511497e+02
   3.5000001e+01   3.0511497e+02
   3.5000001e+01   3.0511497e+02
   3.5000001e+01   3.0511497e+02
   3.5000001e+01   3.0511497e+02
   3.5000001e+01   3.0511497e+02
   3.5000001e+01   3.0511497e+02
   3.5000001e+01   3.0511497e+02
   3.5000001e+01   3.0511497e+02
   3.5000001e+01   3.0511497e+02
   3.5000001e+01   3.0511497e+02
   3.5000001e+01   3.0511497e+02
   3.5000001e+01   3.0511497e+02
   3.5000001e+01   3.0511497e+02
   3.5000001e+01   3.0511497e+02
   3.5000001e+01   3.0511497e+02
   3.5000001e+01   3.0511497e+02
   3.5000001e+01   3.0511497e+02
   3.5000001e+01   3.0511497e+02
   3.5000001e+01   3.0511497e+02
   3.5000001e+01   3.0511497e+02
   3.5000001e+01   3.0511497e+02
   3.5000001e+01   3.0511497e+02
   3.5000001e+01   3.0511497e+02
   3.5000001e+01   3.0511497e+02
   3.5000001e+01   3.0511497e+02
   3.5000001e+01   3.0511497e+02
   3.5000001e+01   3.0511497e+02
   3.5000001e+01   3.0511497e+02
   3.5000001e+01   3.0511497e+02
   3.5000001e+01   3.0511497e+02
   3.5000001e+01   3.0511497e+02
   3.5000001e+01   3.0511497e+02
   3.5000001e+01   3.0511497e+02
   3.5000001e+01   3.0511497e+02
   3.5000001e+01   3.0511497e+02
   3.5000001e+01   3.0511497e+02
   3.5000001e+01   3.0511497e+02
   3.5000001e+01   3.0511497e+02
   3.5000001e+01   3.0511497e+02
   3.5000001e+01   3.0511497e+02
   3.5000001e+01   3.0511497e+02
   3.5000001e+01   3.0511497e+02
   3.5000001e+01   3.0511497e+02
   3.5000001e+01   3.0511497e+02
   3.5000001e+01   3.0511497e+02
   3.5000001e+01   3.0511497e+02
   3.5000001e+01   3.0511497e+02
   3.5000001e+01   3.0511497e+02
   3.5000001e+01   3.0511497e+02
   3.5000001e+01   3.0511497e+02
   3.5000001e+01   3.0511497e+02
   3.5000001e+01   3.0511497e+02
   3.5000001e+01   3.0511497e+02
   3.5000001e+01   3.0511497e+02
   3.5000001e+01   3.0511497e+02
   3.5000001e+01   3.0511497e+02
   3.5000001e+01   3.0511497e+02
   3.5000001e+01   3.0511497e+02
   3.5000001e+01   3.0511497e+02
   3.5000001e+01   3.0511497e+02
   3.5000001e+01   3.0511497e+02
   3.5000001e+01   3.0511497e+02
   3.5000001e+01   3.0511497e+02
   3.5000001e+01   3.0511497e+02
   3.5000001e+01   3.0511497e+02
   3.5000001e+01   3.0511497e+02
   3.5000001e+01   3.0511497e+02
   3.5000001e+01   3.0511497e+02
   3.5000001e+01   3.0511497e+02
   3.5000001e+01   3.0511497e+02
   3.5000001e+01   3.0511497e+02
   3.5000001e+01   3.0511497e+02
   3.5000001e+01   3.0511497e+02
   3.5000001e+01   3.0511497e+02
   3.5000001e+01   3.0511497e+02
   3.5000001e+01   3.0511497e+02
   3.5000001e+01   3.0511497e+02
   3.5000001e+01   3.0511497e+02
   3.5000001e+01   3.0511497e+02
   3.5000001e+01   3.0511497e+02
   3.5000001e+01   3.0511497e+02
   3.5000001e+01   3.0511497e+02
   3.5000001e+01   3.0511497e+02
   3.5000001e+01   3.0511497e+02
   3.5000001e+01   3.0511497e+02
   3.5000001e+01   3.0511497e+02
   3.5000001e+01   3.0511497e+02
   3.5000001e+01   3.0511497e+02
   3.5000001e+01   3.0511497e+02
   3.5000001e+01   3.0511497e+02
   3.5000001e+01   3.0511497e+02
   3.5000001e+01   3.0511497e+02
   3.5000001e+01   3.0511497e+02
   3.5000001e+01   3.0511497e+02
   3.5000001e+01   3.0511497e+02
   3.5000001e+01   3.0511497e+02
   3.5000001e+01   3.0511497e+02
   3.5000001e+01   3.0511497e+02
   3.5000001e+01   3.0511497e+02
   3.5000001e+01   3.0511497e+02
   3.5000001e+01   3.0511497e+02
   3.5000001e+01   3.0511497e+02
   3.5000001e+01   3.0511497e+02
   3.5000001e+01   3.0511497e+02
   3.5000001e+01   3.0511497e+02
   3.5000001e+01   3.0511497e+02
   3.5000001e+01   3.0511497e+02
   3.5000001e+01   3.0511497e+02
   3.5000001e+01   3.0511497e+02
   3.5000001e+01   3.0511497e+02
   3.5000001e+01   3.0511497e+02
   3.5000001e+01   3.0511497e+02
   3.5000001e+01   3.0511497e+02
   3.5000001e+01   3.0511497e+02
   3.5000001e+01   3.0511497e+02
   3.5000001e+01   3.0511497e+02
   3.5000001e+01   3.0511497e+02
   3.5000001e+01   3.0511497e+02
   3.5000001e+01   3.0511497e+02
   3.5000001e+01   3.0511497e+02
   3.5000001e+01   3.0511497e+02
   3.5000001e+01   3.0511497e+02
   3.5000001e+01   3.0511497e+02
   3.5000001e+01   3.0511497e+02
   3.5000001e+01   3.0511497e+02
   3.5000001e+01   3.0511497e+02
   3.5000001e+01   3.0511497e+02
   3.5000001e+01   3.0511497e+02
   3.5000001e+01   3.0511497e+02
   3.5000001e+01   3.0511497e+02
   3.5000001e+01   3.0511497e+02
   3.5000001e+01   3.0511497e+02
   3.5000001e+01   3.0511497e+02
   3.5000001e+01   3.0511497e+02
   3.5000001e+01   3.0511497e+02
   3.5000001e+01   3.0511497e+02
   3.5000001e+01   3.0511497e+02
   3.5000001e+01   3.0511497e+02
   3.5000001e+01   3.0511497e+02
   3.5000001e+01   3.0511497e+02
   3.5000001e+01   3.0511497e+02
   3.5000001e+01   3.0511497e+02
   3.5000001e+01   3.0511497e+02
   3.5000001e+01   3.0511497e+02
   3.5000001e+01   3.0511497e+02
   3.5000001e+01   3.0511497e+02
   3.5000001e+01   3.0511497e+02
   3.5000001e+01   3.0511497e+02
   3.5000001e+01   3.0511497e+02
   3.5000001e+01   3.0511497e+02
   3.5000001e+01   3.0511497e+02
   3.5000001e+01   3.0511497e+02
   3.5000001e+01   3.0511497e+02
   3.5000001e+01   3.0511497e+02
   3.5000001e+01   3.0511497e+02
   3.5000001e+01   3.0511497e+02
   3.5000001e+01   3.0511497e+02
   3.5000001e+01   3.0511497e+02
   3.5000001e+01   3.0511497e+02
   3.5000001e+01   3.0511497e+02
   3.5000001e+01   3.0511497e+02
   3.5000001e+01   3.0511497e+02
   3.5000001e+01   3.0511497e+02
   3.5000001e+01   3.0511497e+02
   3.5000001e+01   3.0511497e+02
   3.5000001e+01   3.0511497e+02
   3.5000001e+01   3.0511497e+02
   3.5000001e+01   3.0511497e+02
   3.5000001e+01   3.0511497e+02
   3.5000001e+01   3.0511497e+02
   3.5000001e+01   3.0511497e+02
   3.5000001e+01   3.0511497e+02
   3.5000001e+01   3.0511497e+02
   3.5000001e+01   3.0511497e+02
   3.5000001e+01   3.0511497e+02
   3.5000001e+01   3.0511497e+02
   3.5000001e+01   3.0511497e+02
   3.5000001e+01   3.0511497e+02
   3.5000001e+01   3.0511497e+02
   3.5000001e+01   3.0511497e+02
   3.5000001e+01   3.0511497e+02
   3.5000001e+01   3.0511497e+02
   3.5000001e+01   3.0511497e+02
   3.5000001e+01   3.0511497e+02
   3.5000001e+01   3.0511497e+02
   3.5000001e+01   3.0511497e+02
   3.5000001e+01   3.0511497e+02
   3.5000001e+01   3.0511497e+02
   3.5999999e+01   3.3137687e+02
   3.5999999e+01   3.3137687e+02
   3.5999999e+01   3.3137687e+02
   3.5999999e+01   3.3137687e+02
   3.5999999e+01   3.3137687e+02
   3.5999999e+01   3.3137687e+02
   3.5999999e+01   3.3137687e+02
   3.5999999e+01   3.3137687e+02
   3.5999999e+01   3.3137687e+02
   3.5999999e+01   3.3137687e+02
   3.5999999e+01   3.3137687e+02
   3.5999999e+01   3.3137687e+02
   3.5999999e+01   3.3137687e+02
   3.5999999e+01   3.3137687e+02
   3.5999999e+01   3.3137687e+02
   3.5999999e+01   3.3137687e+02
   3.5999999e+01   3.3137687e+02
   3.5999999e+01   3.3137687e+02
   3.5999999e+01   3.3137687e+02
   3.5999999e+01   3.3137687e+02
   3.5999999e+01   3.3137687e+02
   3.5999999e+01   3.3137687e+02
   3.5999999e+01   3.3137687e+02
   3.5999999e+01   3.3137687e+02
   3.5999999e+01   3.3137687e+02
   3.5999999e+01   3.3137687e+02
   3.5999999e+01   3.3137687e+02
   3.5999999e+01   3.3137687e+02
   3.5999999e+01   3.3137687e+02
   3.5999999e+01   3.3137687e+02
   3.5999999e+01   3.3137687e+02
   3.5999999e+01   3.3137687e+02
   3.5999999e+01   3.3137687e+02
   3.5999999e+01   3.3137687e+02
   3.5999999e+01   3.3137687e+02
   3.5999999e+01   3.3137687e+02
   3.5999999e+01   3.3137687e+02
   3.5999999e+01   3.3137687e+02
   3.5999999e+01   3.3137687e+02
   3.5999999e+01   3.3137687e+02
   3.5999999e+01   3.3137687e+02
   3.5999999e+01   3.3137687e+02
   3.5999999e+01   3.3137687e+02
   3.5999999e+01   3.3137687e+02
   3.5999999e+01   3.3137687e+02
   3.5999999e+01   3.3137687e+02
   3.5999999e+01   3.3137687e+02
   3.5999999e+01   3.3137687e+02
   3.5999999e+01   3.3137687e+02
   3.5999999e+01   3.3137687e+02
   3.5999999e+01   3.3137687e+02
   3.5999999e+01   3.3137687e+02
   3.5999999e+01   3.3137687e+02
   3.5999999e+01   3.3137687e+02
   3.5999999e+01   3.3137687e+02
   3.5999999e+01   3.3137687e+02
   3.5999999e+01   3.3137687e+02
   3.5999999e+01   3.3137687e+02
   3.5999999e+01   3.3137687e+02
   3.5999999e+01   3.3137687e+02
   3.5999999e+01   3.3137687e+02
   3.5999999e+01   3.3137687e+02
   3.5999999e+01   3.3137687e+02
   3.5999999e+01   3.3137687e+02
   3.5999999e+01   3.3137687e+02
   3.5999999e+01   3.3137687e+02
   3.5999999e+01   3.3137687e+02
   3.5999999e+01   3.3137687e+02
   3.5999999e+01   3.3137687e+02
   3.5999999e+01   3.3137687e+02
   3.5999999e+01   3.3137687e+02
   3.5999999e+01   3.3137687e+02
   3.5999999e+01   3.3137687e+02
   3.5999999e+01   3.3137687e+02
   3.5999999e+01   3.3137687e+02
   3.5999999e+01   3.3137687e+02
   3.5999999e+01   3.3137687e+02
   3.5999999e+01   3.3137687e+02
   3.5999999e+01   3.3137687e+02
   3.5999999e+01   3.3137687e+02
   3.5999999e+01   3.3137687e+02
   3.5999999e+01   3.3137687e+02
   3.5999999e+01   3.3137687e+02
   3.5999999e+01   3.3137687e+02
   3.5999999e+01   3.3137687e+02
   3.5999999e+01   3.3137687e+02
   3.5999999e+01   3.3137687e+02
   3.5999999e+01   3.3137687e+02
   3.5999999e+01   3.3137687e+02
   3.5999999e+01   3.3137687e+02
   3.5999999e+01   3.3137687e+02
   3.5999999e+01   3.3137687e+02
   3.5999999e+01   3.3137687e+02
   3.5999999e+01   3.3137687e+02
   3.5999999e+01   3.3137687e+02
   3.5999999e+01   3.3137687e+02
   3.5999999e+01   3.3137687e+02
   3.5999999e+01   3.3137687e+02
   3.5999999e+01   3.3137687e+02
   3.5999999e+01   3.3137687e+02
   3.5999999e+01   3.3137687e+02
   3.5999999e+01   3.3137687e+02
   3.5999999e+01   3.3137687e+02
   3.5999999e+01   3.3137687e+02
   3.5999999e+01   3.3137687e+02
   3.5999999e+01   3.3137687e+02
   3.5999999e+01   3.3137687e+02
   3.5999999e+01   3.3137687e+02
   3.5999999e+01   3.3137687e+02
   3.5999999e+01   3.3137687e+02
   3.5999999e+01   3.3137687e+02
   3.5999999e+01   3.3137687e+02
   3.5999999e+01   3.3137687e+02
   3.5999999e+01   3.3137687e+02
   3.5999999e+01   3.3137687e+02
   3.5999999e+01   3.3137687e+02
   3.5999999e+01   3.3137687e+02
   3.5999999e+01   3.3137687e+02
   3.5999999e+01   3.3137687e+02
   3.5999999e+01   3.3137687e+02
   3.5999999e+01   3.3137687e+02
   3.5999999e+01   3.3137687e+02
   3.5999999e+01   3.3137687e+02
   3.5999999e+01   3.3137687e+02
   3.5999999e+01   3.3137687e+02
   3.5999999e+01   3.3137687e+02
   3.5999999e+01   3.3137687e+02
   3.5999999e+01   3.3137687e+02
   3.5999999e+01   3.3137687e+02
   3.5999999e+01   3.3137687e+02
   3.5999999e+01   3.3137687e+02
   3.5999999e+01   3.3137687e+02
   3.5999999e+01   3.3137687e+02
   3.5999999e+01   3.3137687e+02
   3.5999999e+01   3.3137687e+02
   3.5999999e+01   3.3137687e+02
   3.5999999e+01   3.3137687e+02
   3.5999999e+01   3.3137687e+02
   3.5999999e+01   3.3137687e+02
   3.5999999e+01   3.3137687e+02
   3.5999999e+01   3.3137687e+02
   3.5999999e+01   3.3137687e+02
   3.5999999e+01   3.3137687e+02
   3.5999999e+01   3.3137687e+02
   3.5999999e+01   3.3137687e+02
   3.5999999e+01   3.3137687e+02
   3.5999999e+01   3.3137687e+02
   3.5999999e+01   3.3137687e+02
   3.5999999e+01   3.3137687e+02
   3.5999999e+01   3.3137687e+02
   3.5999999e+01   3.3137687e+02
   3.5999999e+01   3.3137687e+02
   3.5999999e+01   3.3137687e+02
   3.5999999e+01   3.3137687e+02
   3.5999999e+01   3.3137687e+02
   3.5999999e+01   3.3137687e+02
   3.5999999e+01   3.3137687e+02
   3.5999999e+01   3.3137687e+02
   3.5999999e+01   3.3137687e+02
   3.5999999e+01   3.3137687e+02
   3.5999999e+01   3.3137687e+02
   3.5999999e+01   3.3137687e+02
   3.5999999e+01   3.3137687e+02
   3.5999999e+01   3.3137687e+02
   3.5999999e+01   3.3137687e+02
   3.5999999e+01   3.3137687e+02
   3.5999999e+01   3.3137687e+02
   3.5999999e+01   3.3137687e+02
   3.5999999e+01   3.3137687e+02
   3.5999999e+01   3.3137687e+02
   3.5999999e+01   3.3137687e+02
   3.5999999e+01   3.3137687e+02
   3.5999999e+01   3.3137687e+02
   3.5999999e+01   3.3137687e+02
   3.5999999e+01   3.3137687e+02
   3.5999999e+01   3.3137687e+02
   3.5999999e+01   3.3137687e+02
   3.5999999e+01   3.3137687e+02
   3.5999999e+01   3.3137687e+02
   3.5999999e+01   3.3137687e+02
   3.5999999e+01   3.3137687e+02
   3.5999999e+01   3.3137687e+02
   3.5999999e+01   3.3137687e+02
   3.5999999e+01   3.3137687e+02
   3.5999999e+01   3.3137687e+02
   3.5999999e+01   3.3137687e+02
   3.5999999e+01   3.3137687e+02
   3.5999999e+01   3.3137687e+02
   3.5999999e+01   3.3137687e+02
   3.5999999e+01   3.3137687e+02
   3.5999999e+01   3.3137687e+02
   3.5999999e+01   3.3137687e+02
   3.5999999e+01   3.3137687e+02
   3.5999999e+01   3.3137687e+02
   3.5999999e+01   3.3137687e+02
   3.5999999e+01   3.3137687e+02
   3.5999999e+01   3.3137687e+02
   3.5999999e+01   3.3137687e+02
   3.5999999e+01   3.3137687e+02
   3.5999999e+01   3.3137687e+02
   3.5999999e+01   3.3137687e+02
   3.5999999e+01   3.3137687e+02
   3.5999999e+01   3.3137687e+02
   3.5999999e+01   3.3137687e+02
   3.5999999e+01   3.3137687e+02
   3.5999999e+01   3.3137687e+02
   3.5999999e+01   3.3137687e+02
   3.5999999e+01   3.3137687e+02
   3.5999999e+01   3.3137687e+02
   3.5999999e+01   3.3137687e+02
   3.5999999e+01   3.3137687e+02
   3.5999999e+01   3.3137687e+02
   3.5999999e+01   3.3137687e+02
   3.5999999e+01   3.3137687e+02
   3.5999999e+01   3.3137687e+02
   3.5999999e+01   3.3137687e+02
   3.5999999e+01   3.3137687e+02
   3.5999999e+01   3.3137687e+02
   3.5999999e+01   3.3137687e+02
   3.5999999e+01   3.3137687e+02
   3.5999999e+01   3.3137687e+02
   3.5999999e+01   3.3137687e+02
   3.5999999e+01   3.3137687e+02
   3.5999999e+01   3.3137687e+02
   3.5999999e+01   3.3137687e+02
   3.5999999e+01   3.3137687e+02
   3.5999999e+01   3.3137687e+02
   3.5999999e+01   3.3137687e+02
   3.5999999e+01   3.3137687e+02
   3.5999999e+01   3.3137687e+02
   3.5999999e+01   3.3137687e+02
   3.5999999e+01   3.3137687e+02
   3.5999999e+01   3.3137687e+02
   3.5999999e+01   3.3137687e+02
   3.5999999e+01   3.3137687e+02
   3.5999999e+01   3.3137687e+02
   3.5999999e+01   3.3137687e+02
   3.5999999e+01   3.3137687e+02
   3.5999999e+01   3.3137687e+02
   3.5999999e+01   3.3137687e+02
   3.5999999e+01   3.3137687e+02
   3.5999999e+01   3.3137687e+02
   3.5999999e+01   3.3137687e+02
   3.5999999e+01   3.3137687e+02
   3.5999999e+01   3.3137687e+02
   3.5999999e+01   3.3137687e+02
   3.5999999e+01   3.3137687e+02
   3.5999999e+01   3.3137687e+02
   3.5999999e+01   3.3137687e+02
   3.5999999e+01   3.3137687e+02
   3.5999999e+01   3.3137687e+02
   3.5999999e+01   3.3137687e+02
   3.5999999e+01   3.3137687e+02
   3.5999999e+01   3.3137687e+02
   3.5999999e+01   3.3137687e+02
   3.5999999e+01   3.3137687e+02
   3.5999999e+01   3.3137687e+02
   3.5999999e+01   3.3137687e+02
   3.5999999e+01   3.3137687e+02
   3.5999999e+01   3.3137687e+02
   3.5999999e+01   3.3137687e+02
   3.5999999e+01   3.3137687e+02
   3.5999999e+01   3.3137687e+02
   3.5999999e+01   3.3137687e+02
   3.5999999e+01   3.3137687e+02
   3.5999999e+01   3.3137687e+02
   3.5999999e+01   3.3137687e+02
   3.5999999e+01   3.3137687e+02
   3.5999999e+01   3.3137687e+02
   3.5999999e+01   3.3137687e+02
   3.5999999e+01   3.3137687e+02
   3.5999999e+01   3.3137687e+02
   3.5999999e+01   3.3137687e+02
   3.5999999e+01   3.3137687e+02
   3.5999999e+01   3.3137687e+02
   3.5999999e+01   3.3137687e+02
   3.5999999e+01   3.3137687e+02
   3.5999999e+01   3.3137687e+02
   3.5999999e+01   3.3137687e+02
   3.5999999e+01   3.3137687e+02
   3.5999999e+01   3.3137687e+02
   3.5999999e+01   3.3137687e+02
   3.5999999e+01   3.3137687e+02
   3.5999999e+01   3.3137687e+02
   3.5999999e+01   3.3137687e+02
   3.5999999e+01   3.3137687e+02
   3.5999999e+01   3.3137687e+02
   3.5999999e+01   3.3137687e+02
   3.5999999e+01   3.3137687e+02
   3.5999999e+01   3.3137687e+02
   3.5999999e+01   3.3137687e+02
   3.5999999e+01   3.3137687e+02
   3.5999999e+01   3.3137687e+02
   3.5999999e+01   3.3137687e+02
   3.5999999e+01   3.3137687e+02
   3.5999999e+01   3.3137687e+02
   3.5999999e+01   3.3137687e+02
   3.5999999e+01   3.3137687e+02
   3.5999999e+01   3.3137687e+02
   3.5999999e+01   3.3137687e+02
   3.5999999e+01   3.3137687e+02
   3.5999999e+01   3.3137687e+02
   3.5999999e+01   3.3137687e+02
   3.5999999e+01   3.3137687e+02
   3.5999999e+01   3.3137687e+02
   3.5999999e+01   3.3137687e+02
   3.5999999e+01   3.3137687e+02
   3.5999999e+01   3.3137687e+02
   3.5999999e+01   3.3137687e+02
   3.5999999e+01   3.3137687e+02
   3.5999999e+01   3.3137687e+02
   3.5999999e+01   3.3137687e+02
   3.5999999e+01   3.3137687e+02
   3.5999999e+01   3.3137687e+02
   3.5999999e+01   3.3137687e+02
   3.5999999e+01   3.3137687e+02
   3.5999999e+01   3.3137687e+02
   3.5999999e+01   3.3137687e+02
   3.5999999e+01   3.3137687e+02
   3.5999999e+01   3.3137687e+02
   3.5999999e+01   3.3137687e+02
   3.5999999e+01   3.3137687e+02
   3.5999999e+01   3.3137687e+02
   3.5999999e+01   3.3137687e+02
   3.5999999e+01   3.3137687e+02
   3.5999999e+01   3.3137687e+02
   3.5999999e+01   3.3137687e+02
   3.5999999e+01   3.3137687e+02
   3.5999999e+01   3.3137687e+02
   3.5999999e+01   3.3137687e+02
   3.5999999e+01   3.3137687e+02
   3.5999999e+01   3.3137687e+02
   3.5999999e+01   3.3137687e+02
   3.5999999e+01   3.3137687e+02
   3.5999999e+01   3.3137687e+02
   3.5999999e+01   3.3137687e+02
   3.5999999e+01   3.3137687e+02
   3.5999999e+01   3.3137687e+02
   3.5999999e+01   3.3137687e+02
   3.5999999e+01   3.3137687e+02
   3.5999999e+01   3.3137687e+02
   3.5999999e+01   3.3137687e+02
   3.5999999e+01   3.3137687e+02
   3.5999999e+01   3.3137687e+02
   3.5999999e+01   3.3137687e+02
   3.5999999e+01   3.3137687e+02
   3.5999999e+01   3.3137687e+02
   3.5999999e+01   3.3137687e+02
   3.5999999e+01   3.3137687e+02
   3.5999999e+01   3.3137687e+02
   3.5999999e+01   3.3137687e+02
   3.5999999e+01   3.3137687e+02
   3.5999999e+01   3.3137687e+02
   3.5999999e+01   3.3137687e+02
   3.5999999e+01   3.3137687e+02
   3.5999999e+01   3.3137687e+02
   3.5999999e+01   3.3137687e+02
   3.5999999e+01   3.3137687e+02
   3.5999999e+01   3.3137687e+02
   3.5999999e+01   3.3137687e+02
   3.5999999e+01   3.3137687e+02
   3.5999999e+01   3.3137687e+02
   3.5999999e+01   3.3137687e+02
   3.5999999e+01   3.3137687e+02
   3.5999999e+01   3.3137687e+02
   3.5999999e+01   3.3137687e+02
   3.5999999e+01   3.3137687e+02
   3.5999999e+01   3.3137687e+02
   3.5999999e+01   3.3137687e+02
   3.5999999e+01   3.3137687e+02
   3.5999999e+01   3.3137687e+02
   3.5999999e+01   3.3137687e+02
   3.5999999e+01   3.3137687e+02
   3.5999999e+01   3.3137687e+02
   3.5999999e+01   3.3137687e+02
   3.5999999e+01   3.3137687e+02
   3.5999999e+01   3.3137687e+02
   3.5999999e+01   3.3137687e+02
   3.5999999e+01   3.3137687e+02
   3.5999999e+01   3.3137687e+02
   3.5999999e+01   3.3137687e+02
   3.5999999e+01   3.3137687e+02
   3.5999999e+01   3.3137687e+02
   3.5999999e+01   3.3137687e+02
   3.5999999e+01   3.3137687e+02
   3.5999999e+01   3.3137687e+02
   3.5999999e+01   3.3137687e+02
   3.5999999e+01   3.3137687e+02
   3.5999999e+01   3.3137687e+02
   3.5999999e+01   3.3137687e+02
   3.5999999e+01   3.3137687e+02
   3.5999999e+01   3.3137687e+02
   3.5999999e+01   3.3137687e+02
   3.5999999e+01   3.3137687e+02
   3.5999999e+01   3.3137687e+02
   3.5999999e+01   3.3137687e+02
   3.5999999e+01   3.3137687e+02
   3.5999999e+01   3.3137687e+02
   3.5999999e+01   3.3137687e+02
   3.5999999e+01   3.3137687e+02
   3.5999999e+01   3.3137687e+02
   3.5999999e+01   3.3137687e+02
   3.5999999e+01   3.3137687e+02
   3.5999999e+01   3.3137687e+02
   3.5999999e+01   3.3137687e+02
   3.5999999e+01   3.3137687e+02
   3.5999999e+01   3.3137687e+02
   3.5999999e+01   3.3137687e+02
   3.5999999e+01   3.3137687e+02
   3.5999999e+01   3.3137687e+02
   3.5999999e+01   3.3137687e+02
   3.5999999e+01   3.3137687e+02
   3.5999999e+01   3.3137687e+02
   3.5999999e+01   3.3137687e+02
   3.5999999e+01   3.3137687e+02
   3.5999999e+01   3.3137687e+02
   3.5999999e+01   3.3137687e+02
   3.5999999e+01   3.3137687e+02
   3.5999999e+01   3.3137687e+02
   3.5999999e+01   3.3137687e+02
   3.5999999e+01   3.3137687e+02
   3.5999999e+01   3.3137687e+02
   3.5999999e+01   3.3137687e+02
   3.5999999e+01   3.3137687e+02
   3.5999999e+01   3.3137687e+02
   3.5999999e+01   3.3137687e+02
   3.5999999e+01   3.3137687e+02
   3.5999999e+01   3.3137687e+02
   3.5999999e+01   3.3137687e+02
   3.5999999e+01   3.3137687e+02
   3.5999999e+01   3.3137687e+02
   3.5999999e+01   3.3137687e+02
   3.5999999e+01   3.3137687e+02
   3.5999999e+01   3.3137687e+02
   3.5999999e+01   3.3137687e+02
   3.5999999e+01   3.3137687e+02
   3.5999999e+01   3.3137687e+02
   3.5999999e+01   3.3137687e+02
   3.5999999e+01   3.3137687e+02
   3.5999999e+01   3.3137687e+02
   3.5999999e+01   3.3137687e+02
   3.5999999e+01   3.3137687e+02
   3.5999999e+01   3.3137687e+02
   3.5999999e+01   3.3137687e+02
   3.5999999e+01   3.3137687e+02
   3.5999999e+01   3.3137687e+02
   3.5999999e+01   3.3137687e+02
   3.5999999e+01   3.3137687e+02
   3.5999999e+01   3.3137687e+02
   3.5999999e+01   3.3137687e+02
   3.5999999e+01   3.3137687e+02
   3.5999999e+01   3.3137687e+02
   3.5999999e+01   3.3137687e+02
   3.5999999e+01   3.3137687e+02
   3.5999999e+01   3.3137687e+02
   3.5999999e+01   3.3137687e+02
   3.5999999e+01   3.3137687e+02
   3.5999999e+01   3.3137687e+02
   3.5999999e+01   3.3137687e+02
   3.5999999e+01   3.3137687e+02
   3.5999999e+01   3.3137687e+02
   3.5999999e+01   3.3137687e+02
   3.5999999e+01   3.3137687e+02
   3.5999999e+01   3.3137687e+02
   3.5999999e+01   3.3137687e+02
   3.5999999e+01   3.3137687e+02
   3.5999999e+01   3.3137687e+02
   3.5999999e+01   3.3137687e+02
   3.5999999e+01   3.3137687e+02
   3.5999999e+01   3.3137687e+02
   3.5999999e+01   3.3137687e+02
   3.5999999e+01   3.3137687e+02
   3.5999999e+01   3.3137687e+02
   3.5999999e+01   3.3137687e+02
   3.5999999e+01   3.3137687e+02
   3.5999999e+01   3.3137687e+02
   3.5999999e+01   3.3137687e+02
   3.5999999e+01   3.3137687e+02
   3.5999999e+01   3.3137687e+02
   3.5999999e+01   3.3137687e+02
   3.5999999e+01   3.3137687e+02
   3.5999999e+01   3.3137687e+02
   3.5999999e+01   3.3137687e+02
   3.5999999e+01   3.3137687e+02
   3.5999999e+01   3.3137687e+02
   3.5999999e+01   3.3137687e+02
   3.5999999e+01   3.3137687e+02
   3.5999999e+01   3.3137687e+02
   3.5999999e+01   3.3137687e+02
   3.5999999e+01   3.3137687e+02
   3.5999999e+01   3.3137687e+02
   3.5999999e+01   3.3137687e+02
   3.5999999e+01   3.3137687e+02
   3.5999999e+01   3.3137687e+02
   3.5999999e+01   3.3137687e+02
   3.5999999e+01   3.3137687e+02
   3.5999999e+01   3.3137687e+02
   3.5999999e+01   3.3137687e+02
   3.5999999e+01   3.3137687e+02
   3.5999999e+01   3.3137687e+02
   3.5999999e+01   3.3137687e+02
   3.5999999e+01   3.3137687e+02
   3.5999999e+01   3.3137687e+02
   3.5999999e+01   3.3137687e+02
   3.5999999e+01   3.3137687e+02
   3.5999999e+01   3.3137687e+02
   3.5999999e+01   3.3137687e+02
   3.5999999e+01   3.3137687e+02
   3.5999999e+01   3.3137687e+02
   3.5999999e+01   3.3137687e+02
   3.5999999e+01   3.3137687e+02
   3.5999999e+01   3.3137687e+02
   3.5999999e+01   3.3137687e+02
   3.5999999e+01   3.3137687e+02
   3.5999999e+01   3.3137687e+02
   3.5999999e+01   3.3137687e+02
   3.5999999e+01   3.3137687e+02
   3.5999999e+01   3.3137687e+02
   3.5999999e+01   3.3137687e+02
   3.5999999e+01   3.3137687e+02
   3.5999999e+01   3.3137687e+02
   3.5999999e+01   3.3137687e+02
   3.5999999e+01   3.3137687e+02
   3.5999999e+01   3.3137687e+02
   3.5999999e+01   3.3137687e+02
   3.5999999e+01   3.3137687e+02
   3.5999999e+01   3.3137687e+02
   3.5999999e+01   3.3137687e+02
   3.5999999e+01   3.3137687e+02
   3.5999999e+01   3.3137687e+02
   3.5999999e+01   3.3137687e+02
   3.5999999e+01   3.3137687e+02
   3.5999999e+01   3.3137687e+02
   3.5999999e+01   3.3137687e+02
   3.5999999e+01   3.3137687e+02
   3.5999999e+01   3.3137687e+02
   3.5999999e+01   3.3137687e+02
   3.5999999e+01   3.3137687e+02
   3.5999999e+01   3.3137687e+02
   3.5999999e+01   3.3137687e+02
   3.5999999e+01   3.3137687e+02
   3.5999999e+01   3.3137687e+02
   3.5999999e+01   3.3137687e+02
   3.5999999e+01   3.3137687e+02
   3.5999999e+01   3.3137687e+02
   3.5999999e+01   3.3137687e+02
   3.5999999e+01   3.3137687e+02
   3.5999999e+01   3.3137687e+02
   3.5999999e+01   3.3137687e+02
   3.5999999e+01   3.3137687e+02
   3.5999999e+01   3.3137687e+02
   3.5999999e+01   3.3137687e+02
   3.5999999e+01   3.3137687e+02
   3.5999999e+01   3.3137687e+02
   3.5999999e+01   3.3137687e+02
   3.5999999e+01   3.3137687e+02
   3.5999999e+01   3.3137687e+02
   3.5999999e+01   3.3137687e+02
   3.5999999e+01   3.3137687e+02
   3.5999999e+01   3.3137687e+02
   3.5999999e+01   3.3137687e+02
   3.5999999e+01   3.3137687e+02
   3.5999999e+01   3.3137687e+02
   3.5999999e+01   3.3137687e+02
   3.5999999e+01   3.3137687e+02
   3.5999999e+01   3.3137687e+02
   3.5999999e+01   3.3137687e+02
   3.5999999e+01   3.3137687e+02
   3.5999999e+01   3.3137687e+02
   3.5999999e+01   3.3137687e+02
   3.5999999e+01   3.3137687e+02
   3.5999999e+01   3.3137687e+02
   3.5999999e+01   3.3137687e+02
   3.5999999e+01   3.3137687e+02
   3.5999999e+01   3.3137687e+02
   3.5999999e+01   3.3137687e+02
   3.5999999e+01   3.3137687e+02
   3.5999999e+01   3.3137687e+02
   3.5999999e+01   3.3137687e+02
   3.5999999e+01   3.3137687e+02
   3.5999999e+01   3.3137687e+02
   3.5999999e+01   3.3137687e+02
   3.5999999e+01   3.3137687e+02
   3.5999999e+01   3.3137687e+02
   3.5999999e+01   3.3137687e+02
   3.5999999e+01   3.3137687e+02
   3.5999999e+01   3.3137687e+02
   3.5999999e+01   3.3137687e+02
   3.5999999e+01   3.3137687e+02
   3.5999999e+01   3.3137687e+02
   3.5999999e+01   3.3137687e+02
   3.5999999e+01   3.3137687e+02
   3.5999999e+01   3.3137687e+02
   3.5999999e+01   3.3137687e+02
   3.5999999e+01   3.3137687e+02
   3.5999999e+01   3.3137687e+02
   3.5999999e+01   3.3137687e+02
   3.5999999e+01   3.3137687e+02
   3.5999999e+01   3.3137687e+02
   3.5999999e+01   3.3137687e+02
   3.5999999e+01   3.3137687e+02
   3.5999999e+01   3.3137687e+02
   3.5999999e+01   3.3137687e+02
   3.5999999e+01   3.3137687e+02
   3.5999999e+01   3.3137687e+02
   3.5999999e+01   3.3137687e+02
   3.5999999e+01   3.3137687e+02
   3.5999999e+01   3.3137687e+02
   3.5999999e+01   3.3137687e+02
   3.5999999e+01   3.3137687e+02
   3.5999999e+01   3.3137687e+02
   3.5999999e+01   3.3137687e+02
   3.5999999e+01   3.3137687e+02
   3.5999999e+01   3.3137687e+02
   3.5999999e+01   3.3137687e+02
   3.5999999e+01   3.3137687e+02
   3.5999999e+01   3.3137687e+02
   3.5999999e+01   3.3137687e+02
   3.5999999e+01   3.3137687e+02
   3.5999999e+01   3.3137687e+02
   3.5999999e+01   3.3137687e+02
   3.5999999e+01   3.3137687e+02
   3.5999999e+01   3.3137687e+02
   3.5999999e+01   3.3137687e+02
   3.5999999e+01   3.3137687e+02
   3.5999999e+01   3.3137687e+02
   3.5999999e+01   3.3137687e+02
   3.5999999e+01   3.3137687e+02
   3.5999999e+01   3.3137687e+02
   3.5999999e+01   3.3137687e+02
   3.5999999e+01   3.3137687e+02
   3.5999999e+01   3.3137687e+02
   3.5999999e+01   3.3137687e+02
   3.5999999e+01   3.3137687e+02
   3.5999999e+01   3.3137687e+02
   3.5999999e+01   3.3137687e+02
   3.5999999e+01   3.3137687e+02
   3.5999999e+01   3.3137687e+02
   3.5999999e+01   3.3137687e+02
   3.5999999e+01   3.3137687e+02
   3.5999999e+01   3.3137687e+02
   3.5999999e+01   3.3137687e+02
   3.5999999e+01   3.3137687e+02
   3.5999999e+01   3.3137687e+02
   3.5999999e+01   3.3137687e+02
   3.5999999e+01   3.3137687e+02
   3.5999999e+01   3.3137687e+02
   3.5999999e+01   3.3137687e+02
   3.5999999e+01   3.3137687e+02
   3.5999999e+01   3.3137687e+02
   3.5999999e+01   3.3137687e+02
   3.5999999e+01   3.3137687e+02
   3.5999999e+01   3.3137687e+02
   3.5999999e+01   3.3137687e+02
   3.5999999e+01   3.3137687e+02
   3.5999999e+01   3.3137687e+02
   3.5999999e+01   3.3137687e+02
   3.5999999e+01   3.3137687e+02
   3.5999999e+01   3.3137687e+02
   3.5999999e+01   3.3137687e+02
   3.5999999e+01   3.3137687e+02
   3.5999999e+01   3.3137687e+02
   3.5999999e+01   3.3137687e+02
   3.5999999e+01   3.3137687e+02
   3.5999999e+01   3.3137687e+02
   3.5999999e+01   3.3137687e+02
   3.5999999e+01   3.3137687e+02
   3.5999999e+01   3.3137687e+02
   3.5999999e+01   3.3137687e+02
   3.5999999e+01   3.3137687e+02
   3.5999999e+01   3.3137687e+02
   3.5999999e+01   3.3137687e+02
   3.5999999e+01   3.3137687e+02
   3.5999999e+01   3.3137687e+02
   3.5999999e+01   3.3137687e+02
   3.5999999e+01   3.3137687e+02
   3.5999999e+01   3.3137687e+02
   3.5999999e+01   3.3137687e+02
   3.5999999e+01   3.3137687e+02
   3.5999999e+01   3.3137687e+02
   3.5999999e+01   3.3137687e+02
   3.5999999e+01   3.3137687e+02
   3.5999999e+01   3.3137687e+02
   3.5999999e+01   3.3137687e+02
   3.5999999e+01   3.3137687e+02
   3.5999999e+01   3.3137687e+02
   3.5999999e+01   3.3137687e+02
   3.5999999e+01   3.3137687e+02
   3.5999999e+01   3.3137687e+02
   3.5999999e+01   3.3137687e+02
   3.5999999e+01   3.3137687e+02
   3.5999999e+01   3.3137687e+02
   3.5999999e+01   3.3137687e+02
   3.5999999e+01   3.3137687e+02
   3.5999999e+01   3.3137687e+02
   3.5999999e+01   3.3137687e+02
   3.5999999e+01   3.3137687e+02
   3.5999999e+01   3.3137687e+02
   3.5999999e+01   3.3137687e+02
   3.5999999e+01   3.3137687e+02
   3.5999999e+01   3.3137687e+02
   3.5999999e+01   3.3137687e+02
   3.5999999e+01   3.3137687e+02
   3.5999999e+01   3.3137687e+02
   3.5999999e+01   3.3137687e+02
   3.5999999e+01   3.3137687e+02
   3.5999999e+01   3.3137687e+02
   3.5999999e+01   3.3137687e+02
   3.5999999e+01   3.3137687e+02
   3.5999999e+01   3.3137687e+02
   3.5999999e+01   3.3137687e+02
   3.5999999e+01   3.3137687e+02
   3.5999999e+01   3.3137687e+02
   3.5999999e+01   3.3137687e+02
   3.5999999e+01   3.3137687e+02
   3.5999999e+01   3.3137687e+02
   3.5999999e+01   3.3137687e+02
   3.5999999e+01   3.3137687e+02
   3.5999999e+01   3.3137687e+02
   3.5999999e+01   3.3137687e+02
   3.5999999e+01   3.3137687e+02
   3.5999999e+01   3.3137687e+02
   3.5999999e+01   3.3137687e+02
   3.5999999e+01   3.3137687e+02
   3.5999999e+01   3.3137687e+02
   3.5999999e+01   3.3137687e+02
   3.5999999e+01   3.3137687e+02
   3.5999999e+01   3.3137687e+02
   3.5999999e+01   3.3137687e+02
   3.5999999e+01   3.3137687e+02
   3.5999999e+01   3.3137687e+02
   3.5999999e+01   3.3137687e+02
   3.5999999e+01   3.3137687e+02
   3.5999999e+01   3.3137687e+02
   3.5999999e+01   3.3137687e+02
   3.5999999e+01   3.3137687e+02
   3.5999999e+01   3.3137687e+02
   3.5999999e+01   3.3137687e+02
   3.5999999e+01   3.3137687e+02
   3.5999999e+01   3.3137687e+02
   3.5999999e+01   3.3137687e+02
   3.5999999e+01   3.3137687e+02
   3.5999999e+01   3.3137687e+02
   3.5999999e+01   3.3137687e+02
   3.5999999e+01   3.3137687e+02
   3.5999999e+01   3.3137687e+02
   3.5999999e+01   3.3137687e+02
   3.5999999e+01   3.3137687e+02
   3.5999999e+01   3.3137687e+02
   3.5999999e+01   3.3137687e+02
   3.5999999e+01   3.3137687e+02
   3.5999999e+01   3.3137687e+02
   3.5999999e+01   3.3137687e+02
   3.5999999e+01   3.3137687e+02
   3.5999999e+01   3.3137687e+02
   3.5999999e+01   3.3137687e+02
   3.5999999e+01   3.3137687e+02
   3.5999999e+01   3.3137687e+02
   3.5999999e+01   3.3137687e+02
   3.5999999e+01   3.3137687e+02
   3.5999999e+01   3.3137687e+02
   3.5999999e+01   3.3137687e+02
   3.5999999e+01   3.3137687e+02
   3.5999999e+01   3.3137687e+02
   3.5999999e+01   3.3137687e+02
   3.5999999e+01   3.3137687e+02
   3.5999999e+01   3.3137687e+02
   3.5999999e+01   3.3137687e+02
   3.5999999e+01   3.3137687e+02
   3.5999999e+01   3.3137687e+02
   3.5999999e+01   3.3137687e+02
   3.5999999e+01   3.3137687e+02
   3.5999999e+01   3.3137687e+02
   3.5999999e+01   3.3137687e+02
   3.5999999e+01   3.3137687e+02
   3.5999999e+01   3.3137687e+02
   3.5999999e+01   3.3137687e+02
   3.5999999e+01   3.3137687e+02
   3.5999999e+01   3.3137687e+02
   3.5999999e+01   3.3137687e+02
   3.5999999e+01   3.3137687e+02
   3.5999999e+01   3.3137687e+02
   3.5999999e+01   3.3137687e+02
   3.5999999e+01   3.3137687e+02
   3.5999999e+01   3.3137687e+02
   3.5999999e+01   3.3137687e+02
   3.5999999e+01   3.3137687e+02
   3.5999999e+01   3.3137687e+02
   3.5999999e+01   3.3137687e+02
   3.5999999e+01   3.3137687e+02
   3.5999999e+01   3.3137687e+02
   3.5999999e+01   3.3137687e+02
   3.5999999e+01   3.3137687e+02
   3.5999999e+01   3.3137687e+02
   3.5999999e+01   3.3137687e+02
   3.5999999e+01   3.3137687e+02
   3.5999999e+01   3.3137687e+02
   3.5999999e+01   3.3137687e+02
   3.5999999e+01   3.3137687e+02
   3.5999999e+01   3.3137687e+02
   3.5999999e+01   3.3137687e+02
   3.5999999e+01   3.3137687e+02
   3.5999999e+01   3.3137687e+02
   3.5999999e+01   3.3137687e+02
   3.5999999e+01   3.3137687e+02
   3.5999999e+01   3.3137687e+02
   3.5999999e+01   3.3137687e+02
   3.5999999e+01   3.3137687e+02
   3.5999999e+01   3.3137687e+02
   3.5999999e+01   3.3137687e+02
   3.5999999e+01   3.3137687e+02
   3.5999999e+01   3.3137687e+02
   3.5999999e+01   3.3137687e+02
   3.5999999e+01   3.3137687e+02
   3.5999999e+01   3.3137687e+02
   3.5999999e+01   3.3137687e+02
   3.5999999e+01   3.3137687e+02
   3.5999999e+01   3.3137687e+02
   3.5999999e+01   3.3137687e+02
   3.5999999e+01   3.3137687e+02
   3.5999999e+01   3.3137687e+02
   3.5999999e+01   3.3137687e+02
   3.5999999e+01   3.3137687e+02
   3.5999999e+01   3.3137687e+02
   3.5999999e+01   3.3137687e+02
   3.5999999e+01   3.3137687e+02
   3.5999999e+01   3.3137687e+02
   3.5999999e+01   3.3137687e+02
   3.5999999e+01   3.3137687e+02
   3.5999999e+01   3.3137687e+02
   3.5999999e+01   3.3137687e+02
   3.5999999e+01   3.3137687e+02
   3.5999999e+01   3.3137687e+02
   3.5999999e+01   3.3137687e+02
   3.5999999e+01   3.3137687e+02
   3.5999999e+01   3.3137687e+02
   3.5999999e+01   3.3137687e+02
   3.5999999e+01   3.3137687e+02
   3.5999999e+01   3.3137687e+02
   3.5999999e+01   3.3137687e+02
   3.5999999e+01   3.3137687e+02
   3.5999999e+01   3.3137687e+02
   3.5999999e+01   3.3137687e+02
   3.5999999e+01   3.3137687e+02
   3.5999999e+01   3.3137687e+02
   3.5999999e+01   3.3137687e+02
   3.5999999e+01   3.3137687e+02
   3.5999999e+01   3.3137687e+02
   3.5999999e+01   3.3137687e+02
   3.5999999e+01   3.3137687e+02
   3.5999999e+01   3.3137687e+02
   3.5999999e+01   3.3137687e+02
   3.5999999e+01   3.3137687e+02
   3.5999999e+01   3.3137687e+02
   3.5999999e+01   3.3137687e+02
   3.5999999e+01   3.3137687e+02
   3.5999999e+01   3.3137687e+02
   3.5999999e+01   3.3137687e+02
   3.5999999e+01   3.3137687e+02
   3.5999999e+01   3.3137687e+02
   3.5999999e+01   3.3137687e+02
   3.5999999e+01   3.3137687e+02
   3.5999999e+01   3.3137687e+02
   3.5999999e+01   3.3137687e+02
   3.5999999e+01   3.3137687e+02
   3.5999999e+01   3.3137687e+02
   3.5999999e+01   3.3137687e+02
   3.5999999e+01   3.3137687e+02
   3.5999999e+01   3.3137687e+02
   3.5999999e+01   3.3137687e+02
   3.5999999e+01   3.3137687e+02
   3.5999999e+01   3.3137687e+02
   3.5999999e+01   3.3137687e+02
   3.5999999e+01   3.3137687e+02
   3.5999999e+01   3.3137687e+02
   3.5999999e+01   3.3137687e+02
   3.5999999e+01   3.3137687e+02
   3.5999999e+01   3.3137687e+02
   3.5999999e+01   3.3137687e+02
   3.5999999e+01   3.3137687e+02
   3.5999999e+01   3.3137687e+02
   3.5999999e+01   3.3137687e+02
   3.5999999e+01   3.3137687e+02
   3.5999999e+01   3.3137687e+02
   3.5999999e+01   3.3137687e+02
   3.5999999e+01   3.3137687e+02
   3.5999999e+01   3.3137687e+02
   3.5999999e+01   3.3137687e+02
   3.5999999e+01   3.3137687e+02
   3.5999999e+01   3.3137687e+02
   3.5999999e+01   3.3137687e+02
   3.5999999e+01   3.3137687e+02
   3.5999999e+01   3.3137687e+02
   3.5999999e+01   3.3137687e+02
   3.5999999e+01   3.3137687e+02
   3.5999999e+01   3.3137687e+02
   3.5999999e+01   3.3137687e+02
   3.5999999e+01   3.3137687e+02
   3.5999999e+01   3.3137687e+02
   3.5999999e+01   3.3137687e+02
   3.5999999e+01   3.3137687e+02
   3.5999999e+01   3.3137687e+02
   3.5999999e+01   3.3137687e+02
   3.5999999e+01   3.3137687e+02
   3.5999999e+01   3.3137687e+02
   3.5999999e+01   3.3137687e+02
   3.5999999e+01   3.3137687e+02
   3.5999999e+01   3.3137687e+02
   3.5999999e+01   3.3137687e+02
   3.5999999e+01   3.3137687e+02
   3.5999999e+01   3.3137687e+02
   3.5999999e+01   3.3137687e+02
   3.5999999e+01   3.3137687e+02
   3.5999999e+01   3.3137687e+02
   3.5999999e+01   3.3137687e+02
   3.5999999e+01   3.3137687e+02
   3.5999999e+01   3.3137687e+02
   3.5999999e+01   3.3137687e+02
   3.5999999e+01   3.3137687e+02
   3.5999999e+01   3.3137687e+02
   3.5999999e+01   3.3137687e+02
   3.5999999e+01   3.3137687e+02
   3.5999999e+01   3.3137687e+02
   3.5999999e+01   3.3137687e+02
   3.5999999e+01   3.3137687e+02
   3.5999999e+01   3.3137687e+02
   3.5999999e+01   3.3137687e+02
   3.5999999e+01   3.3137687e+02
   3.5999999e+01   3.3137687e+02
   3.5999999e+01   3.3137687e+02
   3.5999999e+01   3.3137687e+02
   3.5999999e+01   3.3137687e+02
   3.5999999e+01   3.3137687e+02
   3.5999999e+01   3.3137687e+02
   3.5999999e+01   3.3137687e+02
   3.5999999e+01   3.3137687e+02
   3.5999999e+01   3.3137687e+02
   3.5999999e+01   3.3137687e+02
   3.5999999e+01   3.3137687e+02
   3.5999999e+01   3.3137687e+02
   3.5999999e+01   3.3137687e+02
   3.5999999e+01   3.3137687e+02
   3.5999999e+01   3.3137687e+02
   3.5999999e+01   3.3137687e+02
   3.5999999e+01   3.3137687e+02
   3.5999999e+01   3.3137687e+02
   3.5999999e+01   3.3137687e+02
   3.5999999e+01   3.3137687e+02
   3.5999999e+01   3.3137687e+02
   3.5999999e+01   3.3137687e+02
   3.5999999e+01   3.3137687e+02
   3.5999999e+01   3.3137687e+02
   3.7000000e+01   3.5908596e+02
   3.7000000e+01   3.5908596e+02
   3.7000000e+01   3.5908596e+02
   3.7000000e+01   3.5908596e+02
   3.7000000e+01   3.5908596e+02
   3.7000000e+01   3.5908596e+02
   3.7000000e+01   3.5908596e+02
   3.7000000e+01   3.5908596e+02
   3.7000000e+01   3.5908596e+02
   3.7000000e+01   3.5908596e+02
   3.7000000e+01   3.5908596e+02
   3.7000000e+01   3.5908596e+02
   3.7000000e+01   3.5908596e+02
   3.7000000e+01   3.5908596e+02
   3.7000000e+01   3.5908596e+02
   3.7000000e+01   3.5908596e+02
   3.7000000e+01   3.5908596e+02
   3.7000000e+01   3.5908596e+02
   3.7000000e+01   3.5908596e+02
   3.7000000e+01   3.5908596e+02
   3.7000000e+01   3.5908596e+02
   3.7000000e+01   3.5908596e+02
   3.7000000e+01   3.5908596e+02
   3.7000000e+01   3.5908596e+02
   3.7000000e+01   3.5908596e+02
   3.7000000e+01   3.5908596e+02
   3.7000000e+01   3.5908596e+02
   3.7000000e+01   3.5908596e+02
   3.7000000e+01   3.5908596e+02
   3.7000000e+01   3.5908596e+02
   3.7000000e+01   3.5908596e+02
   3.7000000e+01   3.5908596e+02
   3.7000000e+01   3.5908596e+02
   3.7000000e+01   3.5908596e+02
   3.7000000e+01   3.5908596e+02
   3.7000000e+01   3.5908596e+02
   3.7000000e+01   3.5908596e+02
   3.7000000e+01   3.5908596e+02
   3.7000000e+01   3.5908596e+02
   3.7000000e+01   3.5908596e+02
   3.7000000e+01   3.5908596e+02
   3.7000000e+01   3.5908596e+02
   3.7000000e+01   3.5908596e+02
   3.7000000e+01   3.5908596e+02
   3.7000000e+01   3.5908596e+02
   3.7000000e+01   3.5908596e+02
   3.7000000e+01   3.5908596e+02
   3.7000000e+01   3.5908596e+02
   3.7000000e+01   3.5908596e+02
   3.7000000e+01   3.5908596e+02
   3.7000000e+01   3.5908596e+02
   3.7000000e+01   3.5908596e+02
   3.7000000e+01   3.5908596e+02
   3.7000000e+01   3.5908596e+02
   3.7000000e+01   3.5908596e+02
   3.7000000e+01   3.5908596e+02
   3.7000000e+01   3.5908596e+02
   3.7000000e+01   3.5908596e+02
   3.7000000e+01   3.5908596e+02
   3.7000000e+01   3.5908596e+02
   3.7000000e+01   3.5908596e+02
   3.7000000e+01   3.5908596e+02
   3.7000000e+01   3.5908596e+02
   3.7000000e+01   3.5908596e+02
   3.7000000e+01   3.5908596e+02
   3.7000000e+01   3.5908596e+02
   3.7000000e+01   3.5908596e+02
   3.7000000e+01   3.5908596e+02
   3.7000000e+01   3.5908596e+02
   3.7000000e+01   3.5908596e+02
   3.7000000e+01   3.5908596e+02
   3.7000000e+01   3.5908596e+02
   3.7000000e+01   3.5908596e+02
   3.7000000e+01   3.5908596e+02
   3.7000000e+01   3.5908596e+02
   3.7000000e+01   3.5908596e+02
   3.7000000e+01   3.5908596e+02
   3.7000000e+01   3.5908596e+02
   3.7000000e+01   3.5908596e+02
   3.7000000e+01   3.5908596e+02
   3.7000000e+01   3.5908596e+02
   3.7000000e+01   3.5908596e+02
   3.7000000e+01   3.5908596e+02
   3.7000000e+01   3.5908596e+02
   3.7000000e+01   3.5908596e+02
   3.7000000e+01   3.5908596e+02
   3.7000000e+01   3.5908596e+02
   3.7000000e+01   3.5908596e+02
   3.7000000e+01   3.5908596e+02
   3.7000000e+01   3.5908596e+02
   3.7000000e+01   3.5908596e+02
   3.7000000e+01   3.5908596e+02
   3.7000000e+01   3.5908596e+02
   3.7000000e+01   3.5908596e+02
   3.7000000e+01   3.5908596e+02
   3.7000000e+01   3.5908596e+02
   3.7000000e+01   3.5908596e+02
   3.7000000e+01   3.5908596e+02
   3.7000000e+01   3.5908596e+02
   3.7000000e+01   3.5908596e+02
   3.7000000e+01   3.5908596e+02
   3.7000000e+01   3.5908596e+02
   3.7000000e+01   3.5908596e+02
   3.7000000e+01   3.5908596e+02
   3.7000000e+01   3.5908596e+02
   3.7000000e+01   3.5908596e+02
   3.7000000e+01   3.5908596e+02
   3.7000000e+01   3.5908596e+02
   3.7000000e+01   3.5908596e+02
   3.7000000e+01   3.5908596e+02
   3.7000000e+01   3.5908596e+02
   3.7000000e+01   3.5908596e+02
   3.7000000e+01   3.5908596e+02
   3.7000000e+01   3.5908596e+02
   3.7000000e+01   3.5908596e+02
   3.7000000e+01   3.5908596e+02
   3.7000000e+01   3.5908596e+02
   3.7000000e+01   3.5908596e+02
   3.7000000e+01   3.5908596e+02
   3.7000000e+01   3.5908596e+02
   3.7000000e+01   3.5908596e+02
   3.7000000e+01   3.5908596e+02
   3.7000000e+01   3.5908596e+02
   3.7000000e+01   3.5908596e+02
   3.7000000e+01   3.5908596e+02
   3.7000000e+01   3.5908596e+02
   3.7000000e+01   3.5908596e+02
   3.7000000e+01   3.5908596e+02
   3.7000000e+01   3.5908596e+02
   3.7000000e+01   3.5908596e+02
   3.7000000e+01   3.5908596e+02
   3.7000000e+01   3.5908596e+02
   3.7000000e+01   3.5908596e+02
   3.7000000e+01   3.5908596e+02
   3.7000000e+01   3.5908596e+02
   3.7000000e+01   3.5908596e+02
   3.7000000e+01   3.5908596e+02
   3.7000000e+01   3.5908596e+02
   3.7000000e+01   3.5908596e+02
   3.7000000e+01   3.5908596e+02
   3.7000000e+01   3.5908596e+02
   3.7000000e+01   3.5908596e+02
   3.7000000e+01   3.5908596e+02
   3.7000000e+01   3.5908596e+02
   3.7000000e+01   3.5908596e+02
   3.7000000e+01   3.5908596e+02
   3.7000000e+01   3.5908596e+02
   3.7000000e+01   3.5908596e+02
   3.7000000e+01   3.5908596e+02
   3.7000000e+01   3.5908596e+02
   3.7000000e+01   3.5908596e+02
   3.7000000e+01   3.5908596e+02
   3.7000000e+01   3.5908596e+02
   3.7000000e+01   3.5908596e+02
   3.7000000e+01   3.5908596e+02
   3.7000000e+01   3.5908596e+02
   3.7000000e+01   3.5908596e+02
   3.7000000e+01   3.5908596e+02
   3.7000000e+01   3.5908596e+02
   3.7000000e+01   3.5908596e+02
   3.7000000e+01   3.5908596e+02
   3.7000000e+01   3.5908596e+02
   3.7000000e+01   3.5908596e+02
   3.7000000e+01   3.5908596e+02
   3.7000000e+01   3.5908596e+02
   3.7000000e+01   3.5908596e+02
   3.7000000e+01   3.5908596e+02
   3.7000000e+01   3.5908596e+02
   3.7000000e+01   3.5908596e+02
   3.7000000e+01   3.5908596e+02
   3.7000000e+01   3.5908596e+02
   3.7000000e+01   3.5908596e+02
   3.7000000e+01   3.5908596e+02
   3.7000000e+01   3.5908596e+02
   3.7000000e+01   3.5908596e+02
   3.7000000e+01   3.5908596e+02
   3.7000000e+01   3.5908596e+02
   3.7000000e+01   3.5908596e+02
   3.7000000e+01   3.5908596e+02
   3.7000000e+01   3.5908596e+02
   3.7000000e+01   3.5908596e+02
   3.7000000e+01   3.5908596e+02
   3.7000000e+01   3.5908596e+02
   3.7000000e+01   3.5908596e+02
   3.7000000e+01   3.5908596e+02
   3.7000000e+01   3.5908596e+02
   3.7000000e+01   3.5908596e+02
   3.7000000e+01   3.5908596e+02
   3.7000000e+01   3.5908596e+02
   3.7000000e+01   3.5908596e+02
   3.7000000e+01   3.5908596e+02
   3.7000000e+01   3.5908596e+02
   3.7000000e+01   3.5908596e+02
   3.7000000e+01   3.5908596e+02
   3.7000000e+01   3.5908596e+02
   3.7000000e+01   3.5908596e+02
   3.7000000e+01   3.5908596e+02
   3.7000000e+01   3.5908596e+02
   3.7000000e+01   3.5908596e+02
   3.7000000e+01   3.5908596e+02
   3.7000000e+01   3.5908596e+02
   3.7000000e+01   3.5908596e+02
   3.7000000e+01   3.5908596e+02
   3.7000000e+01   3.5908596e+02
   3.7000000e+01   3.5908596e+02
   3.7000000e+01   3.5908596e+02
   3.7000000e+01   3.5908596e+02
   3.7000000e+01   3.5908596e+02
   3.7000000e+01   3.5908596e+02
   3.7000000e+01   3.5908596e+02
   3.7000000e+01   3.5908596e+02
   3.7000000e+01   3.5908596e+02
   3.7000000e+01   3.5908596e+02
   3.7000000e+01   3.5908596e+02
   3.7000000e+01   3.5908596e+02
   3.7000000e+01   3.5908596e+02
   3.7000000e+01   3.5908596e+02
   3.7000000e+01   3.5908596e+02
   3.7000000e+01   3.5908596e+02
   3.7000000e+01   3.5908596e+02
   3.7000000e+01   3.5908596e+02
   3.7000000e+01   3.5908596e+02
   3.7000000e+01   3.5908596e+02
   3.7000000e+01   3.5908596e+02
   3.7000000e+01   3.5908596e+02
   3.7000000e+01   3.5908596e+02
   3.7000000e+01   3.5908596e+02
   3.7000000e+01   3.5908596e+02
   3.7000000e+01   3.5908596e+02
   3.7000000e+01   3.5908596e+02
   3.7000000e+01   3.5908596e+02
   3.7000000e+01   3.5908596e+02
   3.7000000e+01   3.5908596e+02
   3.7000000e+01   3.5908596e+02
   3.7000000e+01   3.5908596e+02
   3.7000000e+01   3.5908596e+02
   3.7000000e+01   3.5908596e+02
   3.7000000e+01   3.5908596e+02
   3.7000000e+01   3.5908596e+02
   3.7000000e+01   3.5908596e+02
   3.7000000e+01   3.5908596e+02
   3.7000000e+01   3.5908596e+02
   3.7000000e+01   3.5908596e+02
   3.7000000e+01   3.5908596e+02
   3.7000000e+01   3.5908596e+02
   3.7000000e+01   3.5908596e+02
   3.7000000e+01   3.5908596e+02
   3.7000000e+01   3.5908596e+02
   3.7000000e+01   3.5908596e+02
   3.7000000e+01   3.5908596e+02
   3.7000000e+01   3.5908596e+02
   3.7000000e+01   3.5908596e+02
   3.7000000e+01   3.5908596e+02
   3.7000000e+01   3.5908596e+02
   3.7000000e+01   3.5908596e+02
   3.7000000e+01   3.5908596e+02
   3.7000000e+01   3.5908596e+02
   3.7000000e+01   3.5908596e+02
   3.7000000e+01   3.5908596e+02
   3.7000000e+01   3.5908596e+02
   3.7000000e+01   3.5908596e+02
   3.7000000e+01   3.5908596e+02
   3.7000000e+01   3.5908596e+02
   3.7000000e+01   3.5908596e+02
   3.7000000e+01   3.5908596e+02
   3.7000000e+01   3.5908596e+02
   3.7000000e+01   3.5908596e+02
   3.7000000e+01   3.5908596e+02
   3.7000000e+01   3.5908596e+02
   3.7000000e+01   3.5908596e+02
   3.7000000e+01   3.5908596e+02
   3.7000000e+01   3.5908596e+02
   3.7000000e+01   3.5908596e+02
   3.7000000e+01   3.5908596e+02
   3.7000000e+01   3.5908596e+02
   3.7000000e+01   3.5908596e+02
   3.7000000e+01   3.5908596e+02
   3.7000000e+01   3.5908596e+02
   3.7000000e+01   3.5908596e+02
   3.7000000e+01   3.5908596e+02
   3.7000000e+01   3.5908596e+02
   3.7000000e+01   3.5908596e+02
   3.7000000e+01   3.5908596e+02
   3.7000000e+01   3.5908596e+02
   3.7000000e+01   3.5908596e+02
   3.7000000e+01   3.5908596e+02
   3.7000000e+01   3.5908596e+02
   3.7000000e+01   3.5908596e+02
   3.7000000e+01   3.5908596e+02
   3.7000000e+01   3.5908596e+02
   3.7000000e+01   3.5908596e+02
   3.7000000e+01   3.5908596e+02
   3.7000000e+01   3.5908596e+02
   3.7000000e+01   3.5908596e+02
   3.7000000e+01   3.5908596e+02
   3.7000000e+01   3.5908596e+02
   3.7000000e+01   3.5908596e+02
   3.7000000e+01   3.5908596e+02
   3.7000000e+01   3.5908596e+02
   3.7000000e+01   3.5908596e+02
   3.7000000e+01   3.5908596e+02
   3.7000000e+01   3.5908596e+02
   3.7000000e+01   3.5908596e+02
   3.7000000e+01   3.5908596e+02
   3.7000000e+01   3.5908596e+02
   3.7000000e+01   3.5908596e+02
   3.7000000e+01   3.5908596e+02
   3.7000000e+01   3.5908596e+02
   3.7000000e+01   3.5908596e+02
   3.7000000e+01   3.5908596e+02
   3.7000000e+01   3.5908596e+02
   3.7000000e+01   3.5908596e+02
   3.7000000e+01   3.5908596e+02
   3.7000000e+01   3.5908596e+02
   3.7000000e+01   3.5908596e+02
   3.7000000e+01   3.5908596e+02
   3.7000000e+01   3.5908596e+02
   3.7000000e+01   3.5908596e+02
   3.7000000e+01   3.5908596e+02
   3.7000000e+01   3.5908596e+02
   3.7000000e+01   3.5908596e+02
   3.7000000e+01   3.5908596e+02
   3.7000000e+01   3.5908596e+02
   3.7000000e+01   3.5908596e+02
   3.7000000e+01   3.5908596e+02
   3.7000000e+01   3.5908596e+02
   3.7000000e+01   3.5908596e+02
   3.7000000e+01   3.5908596e+02
   3.7000000e+01   3.5908596e+02
   3.7000000e+01   3.5908596e+02
   3.7000000e+01   3.5908596e+02
   3.7000000e+01   3.5908596e+02
   3.7000000e+01   3.5908596e+02
   3.7000000e+01   3.5908596e+02
   3.7000000e+01   3.5908596e+02
   3.7000000e+01   3.5908596e+02
   3.7000000e+01   3.5908596e+02
   3.7000000e+01   3.5908596e+02
   3.7000000e+01   3.5908596e+02
   3.7000000e+01   3.5908596e+02
   3.7000000e+01   3.5908596e+02
   3.7000000e+01   3.5908596e+02
   3.7000000e+01   3.5908596e+02
   3.7000000e+01   3.5908596e+02
   3.7000000e+01   3.5908596e+02
   3.7000000e+01   3.5908596e+02
   3.7000000e+01   3.5908596e+02
   3.7000000e+01   3.5908596e+02
   3.7000000e+01   3.5908596e+02
   3.7000000e+01   3.5908596e+02
   3.7000000e+01   3.5908596e+02
   3.7000000e+01   3.5908596e+02
   3.7000000e+01   3.5908596e+02
   3.7000000e+01   3.5908596e+02
   3.7000000e+01   3.5908596e+02
   3.7000000e+01   3.5908596e+02
   3.7000000e+01   3.5908596e+02
   3.7000000e+01   3.5908596e+02
   3.7000000e+01   3.5908596e+02
   3.7000000e+01   3.5908596e+02
   3.7000000e+01   3.5908596e+02
   3.7000000e+01   3.5908596e+02
   3.7000000e+01   3.5908596e+02
   3.7000000e+01   3.5908596e+02
   3.7000000e+01   3.5908596e+02
   3.7000000e+01   3.5908596e+02
   3.7000000e+01   3.5908596e+02
   3.7000000e+01   3.5908596e+02
   3.7000000e+01   3.5908596e+02
   3.7000000e+01   3.5908596e+02
   3.7000000e+01   3.5908596e+02
   3.7000000e+01   3.5908596e+02
   3.7000000e+01   3.5908596e+02
   3.7000000e+01   3.5908596e+02
   3.7000000e+01   3.5908596e+02
   3.7000000e+01   3.5908596e+02
   3.7000000e+01   3.5908596e+02
   3.7000000e+01   3.5908596e+02
   3.7000000e+01   3.5908596e+02
   3.7000000e+01   3.5908596e+02
   3.7000000e+01   3.5908596e+02
   3.7000000e+01   3.5908596e+02
   3.7000000e+01   3.5908596e+02
   3.7000000e+01   3.5908596e+02
   3.7000000e+01   3.5908596e+02
   3.7000000e+01   3.5908596e+02
   3.7000000e+01   3.5908596e+02
   3.7000000e+01   3.5908596e+02
   3.7000000e+01   3.5908596e+02
   3.7000000e+01   3.5908596e+02
   3.7000000e+01   3.5908596e+02
   3.7000000e+01   3.5908596e+02
   3.7000000e+01   3.5908596e+02
   3.7000000e+01   3.5908596e+02
   3.7000000e+01   3.5908596e+02
   3.7000000e+01   3.5908596e+02
   3.7000000e+01   3.5908596e+02
   3.7000000e+01   3.5908596e+02
   3.7000000e+01   3.5908596e+02
   3.7000000e+01   3.5908596e+02
   3.7000000e+01   3.5908596e+02
   3.7000000e+01   3.5908596e+02
   3.7000000e+01   3.5908596e+02
   3.7000000e+01   3.5908596e+02
   3.7000000e+01   3.5908596e+02
   3.7000000e+01   3.5908596e+02
   3.7000000e+01   3.5908596e+02
   3.7000000e+01   3.5908596e+02
   3.7000000e+01   3.5908596e+02
   3.7000000e+01   3.5908596e+02
   3.7000000e+01   3.5908596e+02
   3.7000000e+01   3.5908596e+02
   3.7000000e+01   3.5908596e+02
   3.7000000e+01   3.5908596e+02
   3.7000000e+01   3.5908596e+02
   3.7000000e+01   3.5908596e+02
   3.7000000e+01   3.5908596e+02
   3.7000000e+01   3.5908596e+02
   3.7000000e+01   3.5908596e+02
   3.7000000e+01   3.5908596e+02
   3.7000000e+01   3.5908596e+02
   3.7000000e+01   3.5908596e+02
   3.7000000e+01   3.5908596e+02
   3.7000000e+01   3.5908596e+02
   3.7000000e+01   3.5908596e+02
   3.7000000e+01   3.5908596e+02
   3.7000000e+01   3.5908596e+02
   3.7000000e+01   3.5908596e+02
   3.7000000e+01   3.5908596e+02
   3.7000000e+01   3.5908596e+02
   3.7000000e+01   3.5908596e+02
   3.7000000e+01   3.5908596e+02
   3.7000000e+01   3.5908596e+02
   3.7000000e+01   3.5908596e+02
   3.7000000e+01   3.5908596e+02
   3.7000000e+01   3.5908596e+02
   3.7000000e+01   3.5908596e+02
   3.7000000e+01   3.5908596e+02
   3.7000000e+01   3.5908596e+02
   3.7000000e+01   3.5908596e+02
   3.7000000e+01   3.5908596e+02
   3.7000000e+01   3.5908596e+02
   3.7000000e+01   3.5908596e+02
   3.7000000e+01   3.5908596e+02
   3.7000000e+01   3.5908596e+02
   3.7000000e+01   3.5908596e+02
   3.7000000e+01   3.5908596e+02
   3.7000000e+01   3.5908596e+02
   3.7000000e+01   3.5908596e+02
   3.7000000e+01   3.5908596e+02
   3.7000000e+01   3.5908596e+02
   3.7000000e+01   3.5908596e+02
   3.7000000e+01   3.5908596e+02
   3.7000000e+01   3.5908596e+02
   3.7000000e+01   3.5908596e+02
   3.7000000e+01   3.5908596e+02
   3.7000000e+01   3.5908596e+02
   3.7000000e+01   3.5908596e+02
   3.7000000e+01   3.5908596e+02
   3.7000000e+01   3.5908596e+02
   3.7000000e+01   3.5908596e+02
   3.7000000e+01   3.5908596e+02
   3.7000000e+01   3.5908596e+02
   3.7000000e+01   3.5908596e+02
   3.7000000e+01   3.5908596e+02
   3.7000000e+01   3.5908596e+02
   3.7000000e+01   3.5908596e+02
   3.7000000e+01   3.5908596e+02
   3.7000000e+01   3.5908596e+02
   3.7000000e+01   3.5908596e+02
   3.7000000e+01   3.5908596e+02
   3.7000000e+01   3.5908596e+02
   3.7000000e+01   3.5908596e+02
   3.7000000e+01   3.5908596e+02
   3.7000000e+01   3.5908596e+02
   3.7000000e+01   3.5908596e+02
   3.7000000e+01   3.5908596e+02
   3.7000000e+01   3.5908596e+02
   3.7000000e+01   3.5908596e+02
   3.7000000e+01   3.5908596e+02
   3.7000000e+01   3.5908596e+02
   3.7000000e+01   3.5908596e+02
   3.7000000e+01   3.5908596e+02
   3.7000000e+01   3.5908596e+02
   3.7000000e+01   3.5908596e+02
   3.7000000e+01   3.5908596e+02
   3.7000000e+01   3.5908596e+02
   3.7000000e+01   3.5908596e+02
   3.7000000e+01   3.5908596e+02
   3.7000000e+01   3.5908596e+02
   3.7000000e+01   3.5908596e+02
   3.7000000e+01   3.5908596e+02
   3.7000000e+01   3.5908596e+02
   3.7000000e+01   3.5908596e+02
   3.7000000e+01   3.5908596e+02
   3.7000000e+01   3.5908596e+02
   3.7000000e+01   3.5908596e+02
   3.7000000e+01   3.5908596e+02
   3.7000000e+01   3.5908596e+02
   3.7000000e+01   3.5908596e+02
   3.7000000e+01   3.5908596e+02
   3.7000000e+01   3.5908596e+02
   3.7000000e+01   3.5908596e+02
   3.7000000e+01   3.5908596e+02
   3.7000000e+01   3.5908596e+02
   3.7000000e+01   3.5908596e+02
   3.7000000e+01   3.5908596e+02
   3.7000000e+01   3.5908596e+02
   3.7000000e+01   3.5908596e+02
   3.7000000e+01   3.5908596e+02
   3.7000000e+01   3.5908596e+02
   3.7000000e+01   3.5908596e+02
   3.7000000e+01   3.5908596e+02
   3.7000000e+01   3.5908596e+02
   3.7000000e+01   3.5908596e+02
   3.7000000e+01   3.5908596e+02
   3.7000000e+01   3.5908596e+02
   3.7000000e+01   3.5908596e+02
   3.7000000e+01   3.5908596e+02
   3.7000000e+01   3.5908596e+02
   3.7000000e+01   3.5908596e+02
   3.7000000e+01   3.5908596e+02
   3.7000000e+01   3.5908596e+02
   3.7000000e+01   3.5908596e+02
   3.7000000e+01   3.5908596e+02
   3.7000000e+01   3.5908596e+02
   3.7000000e+01   3.5908596e+02
   3.7000000e+01   3.5908596e+02
   3.7000000e+01   3.5908596e+02
   3.7000000e+01   3.5908596e+02
   3.7000000e+01   3.5908596e+02
   3.7000000e+01   3.5908596e+02
   3.7000000e+01   3.5908596e+02
   3.7000000e+01   3.5908596e+02
   3.7000000e+01   3.5908596e+02
   3.7000000e+01   3.5908596e+02
   3.7000000e+01   3.5908596e+02
   3.7000000e+01   3.5908596e+02
   3.7000000e+01   3.5908596e+02
   3.7000000e+01   3.5908596e+02
   3.7000000e+01   3.5908596e+02
   3.7000000e+01   3.5908596e+02
   3.7000000e+01   3.5908596e+02
   3.7000000e+01   3.5908596e+02
   3.7000000e+01   3.5908596e+02
   3.7000000e+01   3.5908596e+02
   3.7000000e+01   3.5908596e+02
   3.7000000e+01   3.5908596e+02
   3.7000000e+01   3.5908596e+02
   3.7000000e+01   3.5908596e+02
   3.7000000e+01   3.5908596e+02
   3.7000000e+01   3.5908596e+02
   3.7000000e+01   3.5908596e+02
   3.7000000e+01   3.5908596e+02
   3.7000000e+01   3.5908596e+02
   3.7000000e+01   3.5908596e+02
   3.7000000e+01   3.5908596e+02
   3.7000000e+01   3.5908596e+02
   3.7000000e+01   3.5908596e+02
   3.7000000e+01   3.5908596e+02
   3.7000000e+01   3.5908596e+02
   3.7000000e+01   3.5908596e+02
   3.7000000e+01   3.5908596e+02
   3.7000000e+01   3.5908596e+02
   3.7000000e+01   3.5908596e+02
   3.7000000e+01   3.5908596e+02
   3.7000000e+01   3.5908596e+02
   3.7000000e+01   3.5908596e+02
   3.7000000e+01   3.5908596e+02
   3.7000000e+01   3.5908596e+02
   3.7000000e+01   3.5908596e+02
   3.7000000e+01   3.5908596e+02
   3.7000000e+01   3.5908596e+02
   3.7000000e+01   3.5908596e+02
   3.7000000e+01   3.5908596e+02
   3.7000000e+01   3.5908596e+02
   3.7000000e+01   3.5908596e+02
   3.7000000e+01   3.5908596e+02
   3.7000000e+01   3.5908596e+02
   3.7000000e+01   3.5908596e+02
   3.7000000e+01   3.5908596e+02
   3.7000000e+01   3.5908596e+02
   3.7000000e+01   3.5908596e+02
   3.7000000e+01   3.5908596e+02
   3.7000000e+01   3.5908596e+02
   3.7000000e+01   3.5908596e+02
   3.7000000e+01   3.5908596e+02
   3.7000000e+01   3.5908596e+02
   3.7000000e+01   3.5908596e+02
   3.7000000e+01   3.5908596e+02
   3.7000000e+01   3.5908596e+02
   3.7000000e+01   3.5908596e+02
   3.7000000e+01   3.5908596e+02
   3.7000000e+01   3.5908596e+02
   3.7000000e+01   3.5908596e+02
   3.7000000e+01   3.5908596e+02
   3.7000000e+01   3.5908596e+02
   3.7000000e+01   3.5908596e+02
   3.7000000e+01   3.5908596e+02
   3.7000000e+01   3.5908596e+02
   3.7000000e+01   3.5908596e+02
   3.7000000e+01   3.5908596e+02
   3.7000000e+01   3.5908596e+02
   3.7000000e+01   3.5908596e+02
   3.7000000e+01   3.5908596e+02
   3.7000000e+01   3.5908596e+02
   3.7000000e+01   3.5908596e+02
   3.7000000e+01   3.5908596e+02
   3.7000000e+01   3.5908596e+02
   3.7000000e+01   3.5908596e+02
   3.7000000e+01   3.5908596e+02
   3.7000000e+01   3.5908596e+02
   3.7000000e+01   3.5908596e+02
   3.7000000e+01   3.5908596e+02
   3.7000000e+01   3.5908596e+02
   3.7000000e+01   3.5908596e+02
   3.7000000e+01   3.5908596e+02
   3.7000000e+01   3.5908596e+02
   3.7000000e+01   3.5908596e+02
   3.7000000e+01   3.5908596e+02
   3.7000000e+01   3.5908596e+02
   3.7000000e+01   3.5908596e+02
   3.7000000e+01   3.5908596e+02
   3.7000000e+01   3.5908596e+02
   3.7000000e+01   3.5908596e+02
   3.7000000e+01   3.5908596e+02
   3.7000000e+01   3.5908596e+02
   3.7000000e+01   3.5908596e+02
   3.7000000e+01   3.5908596e+02
   3.7000000e+01   3.5908596e+02
   3.7000000e+01   3.5908596e+02
   3.7000000e+01   3.5908596e+02
   3.7000000e+01   3.5908596e+02
   3.7000000e+01   3.5908596e+02
   3.7000000e+01   3.5908596e+02
   3.7000000e+01   3.5908596e+02
   3.7000000e+01   3.5908596e+02
   3.7000000e+01   3.5908596e+02
   3.7000000e+01   3.5908596e+02
   3.7000000e+01   3.5908596e+02
   3.7000000e+01   3.5908596e+02
   3.7000000e+01   3.5908596e+02
   3.7000000e+01   3.5908596e+02
   3.7000000e+01   3.5908596e+02
   3.7000000e+01   3.5908596e+02
   3.7000000e+01   3.5908596e+02
   3.7000000e+01   3.5908596e+02
   3.7000000e+01   3.5908596e+02
   3.7000000e+01   3.5908596e+02
   3.7000000e+01   3.5908596e+02
   3.7000000e+01   3.5908596e+02
   3.7000000e+01   3.5908596e+02
   3.7000000e+01   3.5908596e+02
   3.7000000e+01   3.5908596e+02
   3.7000000e+01   3.5908596e+02
   3.7000000e+01   3.5908596e+02
   3.7000000e+01   3.5908596e+02
   3.7000000e+01   3.5908596e+02
   3.7000000e+01   3.5908596e+02
   3.7000000e+01   3.5908596e+02
   3.7000000e+01   3.5908596e+02
   3.7000000e+01   3.5908596e+02
   3.7000000e+01   3.5908596e+02
   3.7000000e+01   3.5908596e+02
   3.7000000e+01   3.5908596e+02
   3.7000000e+01   3.5908596e+02
   3.7000000e+01   3.5908596e+02
   3.7000000e+01   3.5908596e+02
   3.7000000e+01   3.5908596e+02
   3.7000000e+01   3.5908596e+02
   3.7000000e+01   3.5908596e+02
   3.7000000e+01   3.5908596e+02
   3.7000000e+01   3.5908596e+02
   3.7000000e+01   3.5908596e+02
   3.7000000e+01   3.5908596e+02
   3.7000000e+01   3.5908596e+02
   3.7000000e+01   3.5908596e+02
   3.7000000e+01   3.5908596e+02
   3.7000000e+01   3.5908596e+02
   3.7000000e+01   3.5908596e+02
   3.7000000e+01   3.5908596e+02
   3.7000000e+01   3.5908596e+02
   3.7000000e+01   3.5908596e+02
   3.7000000e+01   3.5908596e+02
   3.7000000e+01   3.5908596e+02
   3.7000000e+01   3.5908596e+02
   3.7000000e+01   3.5908596e+02
   3.7000000e+01   3.5908596e+02
   3.7000000e+01   3.5908596e+02
   3.7000000e+01   3.5908596e+02
   3.7000000e+01   3.5908596e+02
   3.7000000e+01   3.5908596e+02
   3.7000000e+01   3.5908596e+02
   3.7000000e+01   3.5908596e+02
   3.7000000e+01   3.5908596e+02
   3.7000000e+01   3.5908596e+02
   3.7000000e+01   3.5908596e+02
   3.7000000e+01   3.5908596e+02
   3.7000000e+01   3.5908596e+02
   3.7000000e+01   3.5908596e+02
   3.7000000e+01   3.5908596e+02
   3.7000000e+01   3.5908596e+02
   3.7000000e+01   3.5908596e+02
   3.7000000e+01   3.5908596e+02
   3.7000000e+01   3.5908596e+02
   3.7000000e+01   3.5908596e+02
   3.7000000e+01   3.5908596e+02
   3.7000000e+01   3.5908596e+02
   3.7000000e+01   3.5908596e+02
   3.7000000e+01   3.5908596e+02
   3.7000000e+01   3.5908596e+02
   3.7000000e+01   3.5908596e+02
   3.7000000e+01   3.5908596e+02
   3.7000000e+01   3.5908596e+02
   3.7000000e+01   3.5908596e+02
   3.7000000e+01   3.5908596e+02
   3.7000000e+01   3.5908596e+02
   3.7000000e+01   3.5908596e+02
   3.7000000e+01   3.5908596e+02
   3.7000000e+01   3.5908596e+02
   3.7000000e+01   3.5908596e+02
   3.7000000e+01   3.5908596e+02
   3.7000000e+01   3.5908596e+02
   3.7000000e+01   3.5908596e+02
   3.7000000e+01   3.5908596e+02
   3.7000000e+01   3.5908596e+02
   3.7000000e+01   3.5908596e+02
   3.7000000e+01   3.5908596e+02
   3.7000000e+01   3.5908596e+02
   3.7000000e+01   3.5908596e+02
   3.7000000e+01   3.5908596e+02
   3.7000000e+01   3.5908596e+02
   3.7000000e+01   3.5908596e+02
   3.7000000e+01   3.5908596e+02
   3.7000000e+01   3.5908596e+02
   3.7000000e+01   3.5908596e+02
   3.7000000e+01   3.5908596e+02
   3.7000000e+01   3.5908596e+02
   3.7000000e+01   3.5908596e+02
   3.7000000e+01   3.5908596e+02
   3.7000000e+01   3.5908596e+02
   3.7000000e+01   3.5908596e+02
   3.7000000e+01   3.5908596e+02
   3.7000000e+01   3.5908596e+02
   3.7000000e+01   3.5908596e+02
   3.7000000e+01   3.5908596e+02
   3.7000000e+01   3.5908596e+02
   3.7000000e+01   3.5908596e+02
   3.7000000e+01   3.5908596e+02
   3.7000000e+01   3.5908596e+02
   3.7000000e+01   3.5908596e+02
   3.7000000e+01   3.5908596e+02
   3.7000000e+01   3.5908596e+02
   3.7000000e+01   3.5908596e+02
   3.7000000e+01   3.5908596e+02
   3.7000000e+01   3.5908596e+02
   3.7000000e+01   3.5908596e+02
   3.7000000e+01   3.5908596e+02
   3.7000000e+01   3.5908596e+02
   3.7000000e+01   3.5908596e+02
   3.7000000e+01   3.5908596e+02
   3.7000000e+01   3.5908596e+02
   3.7000000e+01   3.5908596e+02
   3.7000000e+01   3.5908596e+02
   3.7000000e+01   3.5908596e+02
   3.7000000e+01   3.5908596e+02
   3.7000000e+01   3.5908596e+02
   3.7000000e+01   3.5908596e+02
   3.7000000e+01   3.5908596e+02
   3.7000000e+01   3.5908596e+02
   3.7000000e+01   3.5908596e+02
   3.7000000e+01   3.5908596e+02
   3.7000000e+01   3.5908596e+02
   3.7000000e+01   3.5908596e+02
   3.7000000e+01   3.5908596e+02
   3.7000000e+01   3.5908596e+02
   3.7000000e+01   3.5908596e+02
   3.7000000e+01   3.5908596e+02
   3.7000000e+01   3.5908596e+02
   3.7000000e+01   3.5908596e+02
   3.7000000e+01   3.5908596e+02
   3.7000000e+01   3.5908596e+02
   3.7000000e+01   3.5908596e+02
   3.7000000e+01   3.5908596e+02
   3.7000000e+01   3.5908596e+02
   3.7000000e+01   3.5908596e+02
   3.7000000e+01   3.5908596e+02
   3.7000000e+01   3.5908596e+02
   3.7000000e+01   3.5908596e+02
   3.7000000e+01   3.5908596e+02
   3.7000000e+01   3.5908596e+02
   3.7000000e+01   3.5908596e+02
   3.7000000e+01   3.5908596e+02
   3.7000000e+01   3.5908596e+02
   3.7000000e+01   3.5908596e+02
   3.7000000e+01   3.5908596e+02
   3.7000000e+01   3.5908596e+02
   3.7000000e+01   3.5908596e+02
   3.7000000e+01   3.5908596e+02
   3.7000000e+01   3.5908596e+02
   3.7000000e+01   3.5908596e+02
   3.7000000e+01   3.5908596e+02
   3.7000000e+01   3.5908596e+02
   3.7000000e+01   3.5908596e+02
   3.7000000e+01   3.5908596e+02
   3.7000000e+01   3.5908596e+02
   3.7000000e+01   3.5908596e+02
   3.7000000e+01   3.5908596e+02
   3.7000000e+01   3.5908596e+02
   3.7000000e+01   3.5908596e+02
   3.7000000e+01   3.5908596e+02
   3.7000000e+01   3.5908596e+02
   3.7000000e+01   3.5908596e+02
   3.7000000e+01   3.5908596e+02
   3.7000000e+01   3.5908596e+02
   3.7000000e+01   3.5908596e+02
   3.7000000e+01   3.5908596e+02
   3.7000000e+01   3.5908596e+02
   3.7000000e+01   3.5908596e+02
   3.7000000e+01   3.5908596e+02
   3.7000000e+01   3.5908596e+02
   3.7000000e+01   3.5908596e+02
   3.7000000e+01   3.5908596e+02
   3.7000000e+01   3.5908596e+02
   3.7000000e+01   3.5908596e+02
   3.7000000e+01   3.5908596e+02
   3.7000000e+01   3.5908596e+02
   3.7000000e+01   3.5908596e+02
   3.7000000e+01   3.5908596e+02
   3.7000000e+01   3.5908596e+02
   3.7000000e+01   3.5908596e+02
   3.7000000e+01   3.5908596e+02
   3.7000000e+01   3.5908596e+02
   3.7000000e+01   3.5908596e+02
   3.7000000e+01   3.5908596e+02
   3.7000000e+01   3.5908596e+02
   3.7000000e+01   3.5908596e+02
   3.7000000e+01   3.5908596e+02
   3.7000000e+01   3.5908596e+02
   3.7000000e+01   3.5908596e+02
   3.7000000e+01   3.5908596e+02
   3.7000000e+01   3.5908596e+02
   3.7000000e+01   3.5908596e+02
   3.7000000e+01   3.5908596e+02
   3.7000000e+01   3.5908596e+02
   3.7000000e+01   3.5908596e+02
   3.7000000e+01   3.5908596e+02
   3.7000000e+01   3.5908596e+02
   3.7000000e+01   3.5908596e+02
   3.7000000e+01   3.5908596e+02
   3.7000000e+01   3.5908596e+02
   3.7000000e+01   3.5908596e+02
   3.7000000e+01   3.5908596e+02
   3.7000000e+01   3.5908596e+02
   3.7000000e+01   3.5908596e+02
   3.7000000e+01   3.5908596e+02
   3.7000000e+01   3.5908596e+02
   3.7000000e+01   3.5908596e+02
   3.7000000e+01   3.5908596e+02
   3.7000000e+01   3.5908596e+02
   3.7000000e+01   3.5908596e+02
   3.7000000e+01   3.5908596e+02
   3.7000000e+01   3.5908596e+02
   3.7000000e+01   3.5908596e+02
   3.7000000e+01   3.5908596e+02
   3.7000000e+01   3.5908596e+02
   3.7000000e+01   3.5908596e+02
   3.7000000e+01   3.5908596e+02
   3.7000000e+01   3.5908596e+02
   3.7000000e+01   3.5908596e+02
   3.7000000e+01   3.5908596e+02
   3.7000000e+01   3.5908596e+02
   3.7000000e+01   3.5908596e+02
   3.7000000e+01   3.5908596e+02
   3.7000000e+01   3.5908596e+02
   3.7000000e+01   3.5908596e+02
   3.7000000e+01   3.5908596e+02
   3.7000000e+01   3.5908596e+02
   3.7000000e+01   3.5908596e+02
   3.7000000e+01   3.5908596e+02
   3.7000000e+01   3.5908596e+02
   3.7000000e+01   3.5908596e+02
   3.7000000e+01   3.5908596e+02
   3.7000000e+01   3.5908596e+02
   3.7000000e+01   3.5908596e+02
   3.7000000e+01   3.5908596e+02
   3.7000000e+01   3.5908596e+02
   3.7000000e+01   3.5908596e+02
   3.7000000e+01   3.5908596e+02
   3.7000000e+01   3.5908596e+02
   3.7000000e+01   3.5908596e+02
   3.7000000e+01   3.5908596e+02
   3.7000000e+01   3.5908596e+02
   3.7000000e+01   3.5908596e+02
   3.7000000e+01   3.5908596e+02
   3.7000000e+01   3.5908596e+02
   3.7000000e+01   3.5908596e+02
   3.7000000e+01   3.5908596e+02
   3.7000000e+01   3.5908596e+02
   3.7000000e+01   3.5908596e+02
   3.7000000e+01   3.5908596e+02
   3.7000000e+01   3.5908596e+02
   3.7000000e+01   3.5908596e+02
   3.7000000e+01   3.5908596e+02
   3.7000000e+01   3.5908596e+02
   3.7000000e+01   3.5908596e+02
   3.7000000e+01   3.5908596e+02
   3.7000000e+01   3.5908596e+02
   3.7000000e+01   3.5908596e+02
   3.7000000e+01   3.5908596e+02
   3.7000000e+01   3.5908596e+02
   3.7000000e+01   3.5908596e+02
   3.7000000e+01   3.5908596e+02
   3.7000000e+01   3.5908596e+02
   3.7000000e+01   3.5908596e+02
   3.7000000e+01   3.5908596e+02
   3.7000000e+01   3.5908596e+02
   3.7000000e+01   3.5908596e+02
   3.7000000e+01   3.5908596e+02
   3.7000000e+01   3.5908596e+02
   3.7000000e+01   3.5908596e+02
   3.7000000e+01   3.5908596e+02
   3.7000000e+01   3.5908596e+02
   3.7000000e+01   3.5908596e+02
   3.7000000e+01   3.5908596e+02
   3.7000000e+01   3.5908596e+02
   3.7000000e+01   3.5908596e+02
   3.7000000e+01   3.5908596e+02
   3.7000000e+01   3.5908596e+02
   3.7000000e+01   3.5908596e+02
   3.7000000e+01   3.5908596e+02
   3.7000000e+01   3.5908596e+02
   3.7000000e+01   3.5908596e+02
   3.7000000e+01   3.5908596e+02
   3.7000000e+01   3.5908596e+02
   3.7000000e+01   3.5908596e+02
   3.7000000e+01   3.5908596e+02
   3.7000000e+01   3.5908596e+02
   3.7000000e+01   3.5908596e+02
   3.7000000e+01   3.5908596e+02
   3.7000000e+01   3.5908596e+02
   3.7000000e+01   3.5908596e+02
   3.7000000e+01   3.5908596e+02
   3.7000000e+01   3.5908596e+02
   3.7000000e+01   3.5908596e+02
   3.7000000e+01   3.5908596e+02
   3.7000000e+01   3.5908596e+02
   3.7000000e+01   3.5908596e+02
   3.7000000e+01   3.5908596e+02
   3.7000000e+01   3.5908596e+02
   3.7000000e+01   3.5908596e+02
   3.7000000e+01   3.5908596e+02
   3.7000000e+01   3.5908596e+02
   3.7000000e+01   3.5908596e+02
   3.7000000e+01   3.5908596e+02
   3.7000000e+01   3.5908596e+02
   3.7000000e+01   3.5908596e+02
   3.7000000e+01   3.5908596e+02
   3.7000000e+01   3.5908596e+02
   3.7000000e+01   3.5908596e+02
   3.7000000e+01   3.5908596e+02
   3.7000000e+01   3.5908596e+02
   3.7000000e+01   3.5908596e+02
   3.7000000e+01   3.5908596e+02
   3.7000000e+01   3.5908596e+02
   3.7000000e+01   3.5908596e+02
   3.7000000e+01   3.5908596e+02
   3.7000000e+01   3.5908596e+02
   3.7000000e+01   3.5908596e+02
   3.7000000e+01   3.5908596e+02
   3.7000000e+01   3.5908596e+02
   3.7000000e+01   3.5908596e+02
   3.7000000e+01   3.5908596e+02
   3.7000000e+01   3.5908596e+02
   3.7000000e+01   3.5908596e+02
   3.7000000e+01   3.5908596e+02
   3.7000000e+01   3.5908596e+02
   3.7000000e+01   3.5908596e+02
   3.7000000e+01   3.5908596e+02
   3.7000000e+01   3.5908596e+02
   3.7000000e+01   3.5908596e+02
   3.7000000e+01   3.5908596e+02
   3.7000000e+01   3.5908596e+02
   3.7000000e+01   3.5908596e+02
   3.7000000e+01   3.5908596e+02
   3.7000000e+01   3.5908596e+02
   3.7000000e+01   3.5908596e+02
   3.7000000e+01   3.5908596e+02
   3.7000000e+01   3.5908596e+02
   3.7000000e+01   3.5908596e+02
   3.7000000e+01   3.5908596e+02
   3.7000000e+01   3.5908596e+02
   3.7000000e+01   3.5908596e+02
   3.7000000e+01   3.5908596e+02
   3.7000000e+01   3.5908596e+02
   3.7000000e+01   3.5908596e+02
   3.7000000e+01   3.5908596e+02
   3.7000000e+01   3.5908596e+02
   3.7000000e+01   3.5908596e+02
   3.7000000e+01   3.5908596e+02
   3.7000000e+01   3.5908596e+02
   3.7000000e+01   3.5908596e+02
   3.7000000e+01   3.5908596e+02
   3.7000000e+01   3.5908596e+02
   3.7000000e+01   3.5908596e+02
   3.7000000e+01   3.5908596e+02
   3.7000000e+01   3.5908596e+02
   3.7000000e+01   3.5908596e+02
   3.7000000e+01   3.5908596e+02
   3.7000000e+01   3.5908596e+02
   3.7000000e+01   3.5908596e+02
   3.7000000e+01   3.5908596e+02
   3.7000000e+01   3.5908596e+02
   3.7000000e+01   3.5908596e+02
   3.7000000e+01   3.5908596e+02
   3.7000000e+01   3.5908596e+02
   3.7000000e+01   3.5908596e+02
   3.7000000e+01   3.5908596e+02
   3.7000000e+01   3.5908596e+02
   3.7000000e+01   3.5908596e+02
   3.7000000e+01   3.5908596e+02
   3.7000000e+01   3.5908596e+02
   3.7000000e+01   3.5908596e+02
   3.7000000e+01   3.5908596e+02
   3.7000000e+01   3.5908596e+02
   3.7000000e+01   3.5908596e+02
   3.7000000e+01   3.5908596e+02
   3.7000000e+01   3.5908596e+02
   3.7000000e+01   3.5908596e+02
   3.7000000e+01   3.5908596e+02
   3.7000000e+01   3.5908596e+02
   3.8000002e+01   3.8827958e+02
   3.8000002e+01   3.8827958e+02
   3.8000002e+01   3.8827958e+02
   3.8000002e+01   3.8827958e+02
   3.8000002e+01   3.8827958e+02
   3.8000002e+01   3.8827958e+02
   3.8000002e+01   3.8827958e+02
   3.8000002e+01   3.8827958e+02
   3.8000002e+01   3.8827958e+02
   3.8000002e+01   3.8827958e+02
   3.8000002e+01   3.8827958e+02
   3.8000002e+01   3.8827958e+02
   3.8000002e+01   3.8827958e+02
   3.8000002e+01   3.8827958e+02
   3.8000002e+01   3.8827958e+02
   3.8000002e+01   3.8827958e+02
   3.8000002e+01   3.8827958e+02
   3.8000002e+01   3.8827958e+02
   3.8000002e+01   3.8827958e+02
   3.8000002e+01   3.8827958e+02
   3.8000002e+01   3.8827958e+02
   3.8000002e+01   3.8827958e+02
   3.8000002e+01   3.8827958e+02
   3.8000002e+01   3.8827958e+02
   3.8000002e+01   3.8827958e+02
   3.8000002e+01   3.8827958e+02
   3.8000002e+01   3.8827958e+02
   3.8000002e+01   3.8827958e+02
   3.8000002e+01   3.8827958e+02
   3.8000002e+01   3.8827958e+02
   3.8000002e+01   3.8827958e+02
   3.8000002e+01   3.8827958e+02
   3.8000002e+01   3.8827958e+02
   3.8000002e+01   3.8827958e+02
   3.8000002e+01   3.8827958e+02
   3.8000002e+01   3.8827958e+02
   3.8000002e+01   3.8827958e+02
   3.8000002e+01   3.8827958e+02
   3.8000002e+01   3.8827958e+02
   3.8000002e+01   3.8827958e+02
   3.8000002e+01   3.8827958e+02
   3.8000002e+01   3.8827958e+02
   3.8000002e+01   3.8827958e+02
   3.8000002e+01   3.8827958e+02
   3.8000002e+01   3.8827958e+02
   3.8000002e+01   3.8827958e+02
   3.8000002e+01   3.8827958e+02
   3.8000002e+01   3.8827958e+02
   3.8000002e+01   3.8827958e+02
   3.8000002e+01   3.8827958e+02
   3.8000002e+01   3.8827958e+02
   3.8000002e+01   3.8827958e+02
   3.8000002e+01   3.8827958e+02
   3.8000002e+01   3.8827958e+02
   3.8000002e+01   3.8827958e+02
   3.8000002e+01   3.8827958e+02
   3.8000002e+01   3.8827958e+02
   3.8000002e+01   3.8827958e+02
   3.8000002e+01   3.8827958e+02
   3.8000002e+01   3.8827958e+02
   3.8000002e+01   3.8827958e+02
   3.8000002e+01   3.8827958e+02
   3.8000002e+01   3.8827958e+02
   3.8000002e+01   3.8827958e+02
   3.8000002e+01   3.8827958e+02
   3.8000002e+01   3.8827958e+02
   3.8000002e+01   3.8827958e+02
   3.8000002e+01   3.8827958e+02
   3.8000002e+01   3.8827958e+02
   3.8000002e+01   3.8827958e+02
   3.8000002e+01   3.8827958e+02
   3.8000002e+01   3.8827958e+02
   3.8000002e+01   3.8827958e+02
   3.8000002e+01   3.8827958e+02
   3.8000002e+01   3.8827958e+02
   3.8000002e+01   3.8827958e+02
   3.8000002e+01   3.8827958e+02
   3.8000002e+01   3.8827958e+02
   3.8000002e+01   3.8827958e+02
   3.8000002e+01   3.8827958e+02
   3.8000002e+01   3.8827958e+02
   3.8000002e+01   3.8827958e+02
   3.8000002e+01   3.8827958e+02
   3.8000002e+01   3.8827958e+02
   3.8000002e+01   3.8827958e+02
   3.8000002e+01   3.8827958e+02
   3.8000002e+01   3.8827958e+02
   3.8000002e+01   3.8827958e+02
   3.8000002e+01   3.8827958e+02
   3.8000002e+01   3.8827958e+02
   3.8000002e+01   3.8827958e+02
   3.8000002e+01   3.8827958e+02
   3.8000002e+01   3.8827958e+02
   3.8000002e+01   3.8827958e+02
   3.8000002e+01   3.8827958e+02
   3.8000002e+01   3.8827958e+02
   3.8000002e+01   3.8827958e+02
   3.8000002e+01   3.8827958e+02
   3.8000002e+01   3.8827958e+02
   3.8000002e+01   3.8827958e+02
   3.8000002e+01   3.8827958e+02
   3.8000002e+01   3.8827958e+02
   3.8000002e+01   3.8827958e+02
   3.8000002e+01   3.8827958e+02
   3.8000002e+01   3.8827958e+02
   3.8000002e+01   3.8827958e+02
   3.8000002e+01   3.8827958e+02
   3.8000002e+01   3.8827958e+02
   3.8000002e+01   3.8827958e+02
   3.8000002e+01   3.8827958e+02
   3.8000002e+01   3.8827958e+02
   3.8000002e+01   3.8827958e+02
   3.8000002e+01   3.8827958e+02
   3.8000002e+01   3.8827958e+02
   3.8000002e+01   3.8827958e+02
   3.8000002e+01   3.8827958e+02
   3.8000002e+01   3.8827958e+02
   3.8000002e+01   3.8827958e+02
   3.8000002e+01   3.8827958e+02
   3.8000002e+01   3.8827958e+02
   3.8000002e+01   3.8827958e+02
   3.8000002e+01   3.8827958e+02
   3.8000002e+01   3.8827958e+02
   3.8000002e+01   3.8827958e+02
   3.8000002e+01   3.8827958e+02
   3.8000002e+01   3.8827958e+02
   3.8000002e+01   3.8827958e+02
   3.8000002e+01   3.8827958e+02
   3.8000002e+01   3.8827958e+02
   3.8000002e+01   3.8827958e+02
   3.8000002e+01   3.8827958e+02
   3.8000002e+01   3.8827958e+02
   3.8000002e+01   3.8827958e+02
   3.8000002e+01   3.8827958e+02
   3.8000002e+01   3.8827958e+02
   3.8000002e+01   3.8827958e+02
   3.8000002e+01   3.8827958e+02
   3.8000002e+01   3.8827958e+02
   3.8000002e+01   3.8827958e+02
   3.8000002e+01   3.8827958e+02
   3.8000002e+01   3.8827958e+02
   3.8000002e+01   3.8827958e+02
   3.8000002e+01   3.8827958e+02
   3.8000002e+01   3.8827958e+02
   3.8000002e+01   3.8827958e+02
   3.8000002e+01   3.8827958e+02
   3.8000002e+01   3.8827958e+02
   3.8000002e+01   3.8827958e+02
   3.8000002e+01   3.8827958e+02
   3.8000002e+01   3.8827958e+02
   3.8000002e+01   3.8827958e+02
   3.8000002e+01   3.8827958e+02
   3.8000002e+01   3.8827958e+02
   3.8000002e+01   3.8827958e+02
   3.8000002e+01   3.8827958e+02
   3.8000002e+01   3.8827958e+02
   3.8000002e+01   3.8827958e+02
   3.8000002e+01   3.8827958e+02
   3.8000002e+01   3.8827958e+02
   3.8000002e+01   3.8827958e+02
   3.8000002e+01   3.8827958e+02
   3.8000002e+01   3.8827958e+02
   3.8000002e+01   3.8827958e+02
   3.8000002e+01   3.8827958e+02
   3.8000002e+01   3.8827958e+02
   3.8000002e+01   3.8827958e+02
   3.8000002e+01   3.8827958e+02
   3.8000002e+01   3.8827958e+02
   3.8000002e+01   3.8827958e+02
   3.8000002e+01   3.8827958e+02
   3.8000002e+01   3.8827958e+02
   3.8000002e+01   3.8827958e+02
   3.8000002e+01   3.8827958e+02
   3.8000002e+01   3.8827958e+02
   3.8000002e+01   3.8827958e+02
   3.8000002e+01   3.8827958e+02
   3.8000002e+01   3.8827958e+02
   3.8000002e+01   3.8827958e+02
   3.8000002e+01   3.8827958e+02
   3.8000002e+01   3.8827958e+02
   3.8000002e+01   3.8827958e+02
   3.8000002e+01   3.8827958e+02
   3.8000002e+01   3.8827958e+02
   3.8000002e+01   3.8827958e+02
   3.8000002e+01   3.8827958e+02
   3.8000002e+01   3.8827958e+02
   3.8000002e+01   3.8827958e+02
   3.8000002e+01   3.8827958e+02
   3.8000002e+01   3.8827958e+02
   3.8000002e+01   3.8827958e+02
   3.8000002e+01   3.8827958e+02
   3.8000002e+01   3.8827958e+02
   3.8000002e+01   3.8827958e+02
   3.8000002e+01   3.8827958e+02
   3.8000002e+01   3.8827958e+02
   3.8000002e+01   3.8827958e+02
   3.8000002e+01   3.8827958e+02
   3.8000002e+01   3.8827958e+02
   3.8000002e+01   3.8827958e+02
   3.8000002e+01   3.8827958e+02
   3.8000002e+01   3.8827958e+02
   3.8000002e+01   3.8827958e+02
   3.8000002e+01   3.8827958e+02
   3.8000002e+01   3.8827958e+02
   3.8000002e+01   3.8827958e+02
   3.8000002e+01   3.8827958e+02
   3.8000002e+01   3.8827958e+02
   3.8000002e+01   3.8827958e+02
   3.8000002e+01   3.8827958e+02
   3.8000002e+01   3.8827958e+02
   3.8000002e+01   3.8827958e+02
   3.8000002e+01   3.8827958e+02
   3.8000002e+01   3.8827958e+02
   3.8000002e+01   3.8827958e+02
   3.8000002e+01   3.8827958e+02
   3.8000002e+01   3.8827958e+02
   3.8000002e+01   3.8827958e+02
   3.8000002e+01   3.8827958e+02
   3.8000002e+01   3.8827958e+02
   3.8000002e+01   3.8827958e+02
   3.8000002e+01   3.8827958e+02
   3.8000002e+01   3.8827958e+02
   3.8000002e+01   3.8827958e+02
   3.8000002e+01   3.8827958e+02
   3.8000002e+01   3.8827958e+02
   3.8000002e+01   3.8827958e+02
   3.8000002e+01   3.8827958e+02
   3.8000002e+01   3.8827958e+02
   3.8000002e+01   3.8827958e+02
   3.8000002e+01   3.8827958e+02
   3.8000002e+01   3.8827958e+02
   3.8000002e+01   3.8827958e+02
   3.8000002e+01   3.8827958e+02
   3.8000002e+01   3.8827958e+02
   3.8000002e+01   3.8827958e+02
   3.8000002e+01   3.8827958e+02
   3.8000002e+01   3.8827958e+02
   3.8000002e+01   3.8827958e+02
   3.8000002e+01   3.8827958e+02
   3.8000002e+01   3.8827958e+02
   3.8000002e+01   3.8827958e+02
   3.8000002e+01   3.8827958e+02
   3.8000002e+01   3.8827958e+02
   3.8000002e+01   3.8827958e+02
   3.8000002e+01   3.8827958e+02
   3.8000002e+01   3.8827958e+02
   3.8000002e+01   3.8827958e+02
   3.8000002e+01   3.8827958e+02
   3.8000002e+01   3.8827958e+02
   3.8000002e+01   3.8827958e+02
   3.8000002e+01   3.8827958e+02
   3.8000002e+01   3.8827958e+02
   3.8000002e+01   3.8827958e+02
   3.8000002e+01   3.8827958e+02
   3.8000002e+01   3.8827958e+02
   3.8000002e+01   3.8827958e+02
   3.8000002e+01   3.8827958e+02
   3.8000002e+01   3.8827958e+02
   3.8000002e+01   3.8827958e+02
   3.8000002e+01   3.8827958e+02
   3.8000002e+01   3.8827958e+02
   3.8000002e+01   3.8827958e+02
   3.8000002e+01   3.8827958e+02
   3.8000002e+01   3.8827958e+02
   3.8000002e+01   3.8827958e+02
   3.8000002e+01   3.8827958e+02
   3.8000002e+01   3.8827958e+02
   3.8000002e+01   3.8827958e+02
   3.8000002e+01   3.8827958e+02
   3.8000002e+01   3.8827958e+02
   3.8000002e+01   3.8827958e+02
   3.8000002e+01   3.8827958e+02
   3.8000002e+01   3.8827958e+02
   3.8000002e+01   3.8827958e+02
   3.8000002e+01   3.8827958e+02
   3.8000002e+01   3.8827958e+02
   3.8000002e+01   3.8827958e+02
   3.8000002e+01   3.8827958e+02
   3.8000002e+01   3.8827958e+02
   3.8000002e+01   3.8827958e+02
   3.8000002e+01   3.8827958e+02
   3.8000002e+01   3.8827958e+02
   3.8000002e+01   3.8827958e+02
   3.8000002e+01   3.8827958e+02
   3.8000002e+01   3.8827958e+02
   3.8000002e+01   3.8827958e+02
   3.8000002e+01   3.8827958e+02
   3.8000002e+01   3.8827958e+02
   3.8000002e+01   3.8827958e+02
   3.8000002e+01   3.8827958e+02
   3.8000002e+01   3.8827958e+02
   3.8000002e+01   3.8827958e+02
   3.8000002e+01   3.8827958e+02
   3.8000002e+01   3.8827958e+02
   3.8000002e+01   3.8827958e+02
   3.8000002e+01   3.8827958e+02
   3.8000002e+01   3.8827958e+02
   3.8000002e+01   3.8827958e+02
   3.8000002e+01   3.8827958e+02
   3.8000002e+01   3.8827958e+02
   3.8000002e+01   3.8827958e+02
   3.8000002e+01   3.8827958e+02
   3.8000002e+01   3.8827958e+02
   3.8000002e+01   3.8827958e+02
   3.8000002e+01   3.8827958e+02
   3.8000002e+01   3.8827958e+02
   3.8000002e+01   3.8827958e+02
   3.8000002e+01   3.8827958e+02
   3.8000002e+01   3.8827958e+02
   3.8000002e+01   3.8827958e+02
   3.8000002e+01   3.8827958e+02
   3.8000002e+01   3.8827958e+02
   3.8000002e+01   3.8827958e+02
   3.8000002e+01   3.8827958e+02
   3.8000002e+01   3.8827958e+02
   3.8000002e+01   3.8827958e+02
   3.8000002e+01   3.8827958e+02
   3.8000002e+01   3.8827958e+02
   3.8000002e+01   3.8827958e+02
   3.8000002e+01   3.8827958e+02
   3.8000002e+01   3.8827958e+02
   3.8000002e+01   3.8827958e+02
   3.8000002e+01   3.8827958e+02
   3.8000002e+01   3.8827958e+02
   3.8000002e+01   3.8827958e+02
   3.8000002e+01   3.8827958e+02
   3.8000002e+01   3.8827958e+02
   3.8000002e+01   3.8827958e+02
   3.8000002e+01   3.8827958e+02
   3.8000002e+01   3.8827958e+02
   3.8000002e+01   3.8827958e+02
   3.8000002e+01   3.8827958e+02
   3.8000002e+01   3.8827958e+02
   3.8000002e+01   3.8827958e+02
   3.8000002e+01   3.8827958e+02
   3.8000002e+01   3.8827958e+02
   3.8000002e+01   3.8827958e+02
   3.8000002e+01   3.8827958e+02
   3.8000002e+01   3.8827958e+02
   3.8000002e+01   3.8827958e+02
   3.8000002e+01   3.8827958e+02
   3.8000002e+01   3.8827958e+02
   3.8000002e+01   3.8827958e+02
   3.8000002e+01   3.8827958e+02
   3.8000002e+01   3.8827958e+02
   3.8000002e+01   3.8827958e+02
   3.8000002e+01   3.8827958e+02
   3.8000002e+01   3.8827958e+02
   3.8000002e+01   3.8827958e+02
   3.8000002e+01   3.8827958e+02
   3.8000002e+01   3.8827958e+02
   3.8000002e+01   3.8827958e+02
   3.8000002e+01   3.8827958e+02
   3.8000002e+01   3.8827958e+02
   3.8000002e+01   3.8827958e+02
   3.8000002e+01   3.8827958e+02
   3.8000002e+01   3.8827958e+02
   3.8000002e+01   3.8827958e+02
   3.8000002e+01   3.8827958e+02
   3.8000002e+01   3.8827958e+02
   3.8000002e+01   3.8827958e+02
   3.8000002e+01   3.8827958e+02
   3.8000002e+01   3.8827958e+02
   3.8000002e+01   3.8827958e+02
   3.8000002e+01   3.8827958e+02
   3.8000002e+01   3.8827958e+02
   3.8000002e+01   3.8827958e+02
   3.8000002e+01   3.8827958e+02
   3.8000002e+01   3.8827958e+02
   3.8000002e+01   3.8827958e+02
   3.8000002e+01   3.8827958e+02
   3.8000002e+01   3.8827958e+02
   3.8000002e+01   3.8827958e+02
   3.8000002e+01   3.8827958e+02
   3.8000002e+01   3.8827958e+02
   3.8000002e+01   3.8827958e+02
   3.8000002e+01   3.8827958e+02
   3.8000002e+01   3.8827958e+02
   3.8000002e+01   3.8827958e+02
   3.8000002e+01   3.8827958e+02
   3.8000002e+01   3.8827958e+02
   3.8000002e+01   3.8827958e+02
   3.8000002e+01   3.8827958e+02
   3.8000002e+01   3.8827958e+02
   3.8000002e+01   3.8827958e+02
   3.8000002e+01   3.8827958e+02
   3.8000002e+01   3.8827958e+02
   3.8000002e+01   3.8827958e+02
   3.8000002e+01   3.8827958e+02
   3.8000002e+01   3.8827958e+02
   3.8000002e+01   3.8827958e+02
   3.8000002e+01   3.8827958e+02
   3.8000002e+01   3.8827958e+02
   3.8000002e+01   3.8827958e+02
   3.8000002e+01   3.8827958e+02
   3.8000002e+01   3.8827958e+02
   3.8000002e+01   3.8827958e+02
   3.8000002e+01   3.8827958e+02
   3.8000002e+01   3.8827958e+02
   3.8000002e+01   3.8827958e+02
   3.8000002e+01   3.8827958e+02
   3.8000002e+01   3.8827958e+02
   3.8000002e+01   3.8827958e+02
   3.8000002e+01   3.8827958e+02
   3.8000002e+01   3.8827958e+02
   3.8000002e+01   3.8827958e+02
   3.8000002e+01   3.8827958e+02
   3.8000002e+01   3.8827958e+02
   3.8000002e+01   3.8827958e+02
   3.8000002e+01   3.8827958e+02
   3.8000002e+01   3.8827958e+02
   3.8000002e+01   3.8827958e+02
   3.8000002e+01   3.8827958e+02
   3.8000002e+01   3.8827958e+02
   3.8000002e+01   3.8827958e+02
   3.8000002e+01   3.8827958e+02
   3.8000002e+01   3.8827958e+02
   3.8000002e+01   3.8827958e+02
   3.8000002e+01   3.8827958e+02
   3.8000002e+01   3.8827958e+02
   3.8000002e+01   3.8827958e+02
   3.8000002e+01   3.8827958e+02
   3.8000002e+01   3.8827958e+02
   3.8000002e+01   3.8827958e+02
   3.8000002e+01   3.8827958e+02
   3.8000002e+01   3.8827958e+02
   3.8000002e+01   3.8827958e+02
   3.8000002e+01   3.8827958e+02
   3.8000002e+01   3.8827958e+02
   3.8000002e+01   3.8827958e+02
   3.8000002e+01   3.8827958e+02
   3.8000002e+01   3.8827958e+02
   3.8000002e+01   3.8827958e+02
   3.8000002e+01   3.8827958e+02
   3.8000002e+01   3.8827958e+02
   3.8000002e+01   3.8827958e+02
   3.8000002e+01   3.8827958e+02
   3.8000002e+01   3.8827958e+02
   3.8000002e+01   3.8827958e+02
   3.8000002e+01   3.8827958e+02
   3.8000002e+01   3.8827958e+02
   3.8000002e+01   3.8827958e+02
   3.8000002e+01   3.8827958e+02
   3.8000002e+01   3.8827958e+02
   3.8000002e+01   3.8827958e+02
   3.8000002e+01   3.8827958e+02
   3.8000002e+01   3.8827958e+02
   3.8000002e+01   3.8827958e+02
   3.8000002e+01   3.8827958e+02
   3.8000002e+01   3.8827958e+02
   3.8000002e+01   3.8827958e+02
   3.8000002e+01   3.8827958e+02
   3.8000002e+01   3.8827958e+02
   3.8000002e+01   3.8827958e+02
   3.8000002e+01   3.8827958e+02
   3.8000002e+01   3.8827958e+02
   3.8000002e+01   3.8827958e+02
   3.8000002e+01   3.8827958e+02
   3.8000002e+01   3.8827958e+02
   3.8000002e+01   3.8827958e+02
   3.8000002e+01   3.8827958e+02
   3.8000002e+01   3.8827958e+02
   3.8000002e+01   3.8827958e+02
   3.8000002e+01   3.8827958e+02
   3.8000002e+01   3.8827958e+02
   3.8000002e+01   3.8827958e+02
   3.8000002e+01   3.8827958e+02
   3.8000002e+01   3.8827958e+02
   3.8000002e+01   3.8827958e+02
   3.8000002e+01   3.8827958e+02
   3.8000002e+01   3.8827958e+02
   3.8000002e+01   3.8827958e+02
   3.8000002e+01   3.8827958e+02
   3.8000002e+01   3.8827958e+02
   3.8000002e+01   3.8827958e+02
   3.8000002e+01   3.8827958e+02
   3.8000002e+01   3.8827958e+02
   3.8000002e+01   3.8827958e+02
   3.8000002e+01   3.8827958e+02
   3.8000002e+01   3.8827958e+02
   3.8000002e+01   3.8827958e+02
   3.8000002e+01   3.8827958e+02
   3.8000002e+01   3.8827958e+02
   3.8000002e+01   3.8827958e+02
   3.8000002e+01   3.8827958e+02
   3.8000002e+01   3.8827958e+02
   3.8000002e+01   3.8827958e+02
   3.8000002e+01   3.8827958e+02
   3.8000002e+01   3.8827958e+02
   3.8000002e+01   3.8827958e+02
   3.8000002e+01   3.8827958e+02
   3.8000002e+01   3.8827958e+02
   3.8000002e+01   3.8827958e+02
   3.8000002e+01   3.8827958e+02
   3.8000002e+01   3.8827958e+02
   3.8000002e+01   3.8827958e+02
   3.8000002e+01   3.8827958e+02
   3.8000002e+01   3.8827958e+02
   3.8000002e+01   3.8827958e+02
   3.8000002e+01   3.8827958e+02
   3.8000002e+01   3.8827958e+02
   3.8000002e+01   3.8827958e+02
   3.8000002e+01   3.8827958e+02
   3.8000002e+01   3.8827958e+02
   3.8000002e+01   3.8827958e+02
   3.8000002e+01   3.8827958e+02
   3.8000002e+01   3.8827958e+02
   3.8000002e+01   3.8827958e+02
   3.8000002e+01   3.8827958e+02
   3.8000002e+01   3.8827958e+02
   3.8000002e+01   3.8827958e+02
   3.8000002e+01   3.8827958e+02
   3.8000002e+01   3.8827958e+02
   3.8000002e+01   3.8827958e+02
   3.8000002e+01   3.8827958e+02
   3.8000002e+01   3.8827958e+02
   3.8000002e+01   3.8827958e+02
   3.8000002e+01   3.8827958e+02
   3.8000002e+01   3.8827958e+02
   3.8000002e+01   3.8827958e+02
   3.8000002e+01   3.8827958e+02
   3.8000002e+01   3.8827958e+02
   3.8000002e+01   3.8827958e+02
   3.8000002e+01   3.8827958e+02
   3.8000002e+01   3.8827958e+02
   3.8000002e+01   3.8827958e+02
   3.8000002e+01   3.8827958e+02
   3.8000002e+01   3.8827958e+02
   3.8000002e+01   3.8827958e+02
   3.8000002e+01   3.8827958e+02
   3.8000002e+01   3.8827958e+02
   3.8000002e+01   3.8827958e+02
   3.8000002e+01   3.8827958e+02
   3.8000002e+01   3.8827958e+02
   3.8000002e+01   3.8827958e+02
   3.8000002e+01   3.8827958e+02
   3.8000002e+01   3.8827958e+02
   3.8000002e+01   3.8827958e+02
   3.8000002e+01   3.8827958e+02
   3.8000002e+01   3.8827958e+02
   3.8000002e+01   3.8827958e+02
   3.8000002e+01   3.8827958e+02
   3.8000002e+01   3.8827958e+02
   3.8000002e+01   3.8827958e+02
   3.8000002e+01   3.8827958e+02
   3.8000002e+01   3.8827958e+02
   3.8000002e+01   3.8827958e+02
   3.8000002e+01   3.8827958e+02
   3.8000002e+01   3.8827958e+02
   3.8000002e+01   3.8827958e+02
   3.8000002e+01   3.8827958e+02
   3.8000002e+01   3.8827958e+02
   3.8000002e+01   3.8827958e+02
   3.8000002e+01   3.8827958e+02
   3.8000002e+01   3.8827958e+02
   3.8000002e+01   3.8827958e+02
   3.8000002e+01   3.8827958e+02
   3.8000002e+01   3.8827958e+02
   3.8000002e+01   3.8827958e+02
   3.8000002e+01   3.8827958e+02
   3.8000002e+01   3.8827958e+02
   3.8000002e+01   3.8827958e+02
   3.8000002e+01   3.8827958e+02
   3.8000002e+01   3.8827958e+02
   3.8000002e+01   3.8827958e+02
   3.8000002e+01   3.8827958e+02
   3.8000002e+01   3.8827958e+02
   3.8000002e+01   3.8827958e+02
   3.8000002e+01   3.8827958e+02
   3.8000002e+01   3.8827958e+02
   3.8000002e+01   3.8827958e+02
   3.8000002e+01   3.8827958e+02
   3.8000002e+01   3.8827958e+02
   3.8000002e+01   3.8827958e+02
   3.8000002e+01   3.8827958e+02
   3.8000002e+01   3.8827958e+02
   3.8000002e+01   3.8827958e+02
   3.8000002e+01   3.8827958e+02
   3.8000002e+01   3.8827958e+02
   3.8000002e+01   3.8827958e+02
   3.8000002e+01   3.8827958e+02
   3.8000002e+01   3.8827958e+02
   3.8000002e+01   3.8827958e+02
   3.8000002e+01   3.8827958e+02
   3.8000002e+01   3.8827958e+02
   3.8000002e+01   3.8827958e+02
   3.8000002e+01   3.8827958e+02
   3.8000002e+01   3.8827958e+02
   3.8000002e+01   3.8827958e+02
   3.8000002e+01   3.8827958e+02
   3.8000002e+01   3.8827958e+02
   3.8000002e+01   3.8827958e+02
   3.8000002e+01   3.8827958e+02
   3.8000002e+01   3.8827958e+02
   3.8000002e+01   3.8827958e+02
   3.8000002e+01   3.8827958e+02
   3.8000002e+01   3.8827958e+02
   3.8000002e+01   3.8827958e+02
   3.8000002e+01   3.8827958e+02
   3.8000002e+01   3.8827958e+02
   3.8000002e+01   3.8827958e+02
   3.8000002e+01   3.8827958e+02
   3.8000002e+01   3.8827958e+02
   3.8000002e+01   3.8827958e+02
   3.8000002e+01   3.8827958e+02
   3.8000002e+01   3.8827958e+02
   3.8000002e+01   3.8827958e+02
   3.8000002e+01   3.8827958e+02
   3.8000002e+01   3.8827958e+02
   3.8000002e+01   3.8827958e+02
   3.8000002e+01   3.8827958e+02
   3.8000002e+01   3.8827958e+02
   3.8000002e+01   3.8827958e+02
   3.8000002e+01   3.8827958e+02
   3.8000002e+01   3.8827958e+02
   3.8000002e+01   3.8827958e+02
   3.8000002e+01   3.8827958e+02
   3.8000002e+01   3.8827958e+02
   3.8000002e+01   3.8827958e+02
   3.8000002e+01   3.8827958e+02
   3.8000002e+01   3.8827958e+02
   3.8000002e+01   3.8827958e+02
   3.8000002e+01   3.8827958e+02
   3.8000002e+01   3.8827958e+02
   3.8000002e+01   3.8827958e+02
   3.8000002e+01   3.8827958e+02
   3.8000002e+01   3.8827958e+02
   3.8000002e+01   3.8827958e+02
   3.8000002e+01   3.8827958e+02
   3.8000002e+01   3.8827958e+02
   3.8000002e+01   3.8827958e+02
   3.8000002e+01   3.8827958e+02
   3.8000002e+01   3.8827958e+02
   3.8000002e+01   3.8827958e+02
   3.8000002e+01   3.8827958e+02
   3.8000002e+01   3.8827958e+02
   3.8000002e+01   3.8827958e+02
   3.8000002e+01   3.8827958e+02
   3.8000002e+01   3.8827958e+02
   3.8000002e+01   3.8827958e+02
   3.8000002e+01   3.8827958e+02
   3.8000002e+01   3.8827958e+02
   3.8000002e+01   3.8827958e+02
   3.8000002e+01   3.8827958e+02
   3.8000002e+01   3.8827958e+02
   3.8000002e+01   3.8827958e+02
   3.8000002e+01   3.8827958e+02
   3.8000002e+01   3.8827958e+02
   3.8000002e+01   3.8827958e+02
   3.8000002e+01   3.8827958e+02
   3.8000002e+01   3.8827958e+02
   3.8000002e+01   3.8827958e+02
   3.8000002e+01   3.8827958e+02
   3.8000002e+01   3.8827958e+02
   3.8000002e+01   3.8827958e+02
   3.8000002e+01   3.8827958e+02
   3.8000002e+01   3.8827958e+02
   3.8000002e+01   3.8827958e+02
   3.8000002e+01   3.8827958e+02
   3.8000002e+01   3.8827958e+02
   3.8000002e+01   3.8827958e+02
   3.8000002e+01   3.8827958e+02
   3.8000002e+01   3.8827958e+02
   3.8000002e+01   3.8827958e+02
   3.8000002e+01   3.8827958e+02
   3.8000002e+01   3.8827958e+02
   3.8000002e+01   3.8827958e+02
   3.8000002e+01   3.8827958e+02
   3.8000002e+01   3.8827958e+02
   3.8000002e+01   3.8827958e+02
   3.8000002e+01   3.8827958e+02
   3.8000002e+01   3.8827958e+02
   3.8000002e+01   3.8827958e+02
   3.8000002e+01   3.8827958e+02
   3.8000002e+01   3.8827958e+02
   3.8000002e+01   3.8827958e+02
   3.8000002e+01   3.8827958e+02
   3.8000002e+01   3.8827958e+02
   3.8000002e+01   3.8827958e+02
   3.8000002e+01   3.8827958e+02
   3.8000002e+01   3.8827958e+02
   3.8000002e+01   3.8827958e+02
   3.8000002e+01   3.8827958e+02
   3.8000002e+01   3.8827958e+02
   3.8000002e+01   3.8827958e+02
   3.8000002e+01   3.8827958e+02
   3.8000002e+01   3.8827958e+02
   3.8000002e+01   3.8827958e+02
   3.8000002e+01   3.8827958e+02
   3.8000002e+01   3.8827958e+02
   3.8000002e+01   3.8827958e+02
   3.8000002e+01   3.8827958e+02
   3.8000002e+01   3.8827958e+02
   3.8000002e+01   3.8827958e+02
   3.8000002e+01   3.8827958e+02
   3.8000002e+01   3.8827958e+02
   3.8000002e+01   3.8827958e+02
   3.8000002e+01   3.8827958e+02
   3.8000002e+01   3.8827958e+02
   3.8000002e+01   3.8827958e+02
   3.8000002e+01   3.8827958e+02
   3.8000002e+01   3.8827958e+02
   3.8000002e+01   3.8827958e+02
   3.8000002e+01   3.8827958e+02
   3.8000002e+01   3.8827958e+02
   3.8000002e+01   3.8827958e+02
   3.8000002e+01   3.8827958e+02
   3.8000002e+01   3.8827958e+02
   3.8000002e+01   3.8827958e+02
   3.8000002e+01   3.8827958e+02
   3.8000002e+01   3.8827958e+02
   3.8000002e+01   3.8827958e+02
   3.8000002e+01   3.8827958e+02
   3.8000002e+01   3.8827958e+02
   3.8000002e+01   3.8827958e+02
   3.8000002e+01   3.8827958e+02
   3.8000002e+01   3.8827958e+02
   3.8000002e+01   3.8827958e+02
   3.8000002e+01   3.8827958e+02
   3.8000002e+01   3.8827958e+02
   3.8000002e+01   3.8827958e+02
   3.8000002e+01   3.8827958e+02
   3.8000002e+01   3.8827958e+02
   3.8000002e+01   3.8827958e+02
   3.8000002e+01   3.8827958e+02
   3.8000002e+01   3.8827958e+02
   3.8000002e+01   3.8827958e+02
   3.8000002e+01   3.8827958e+02
   3.8000002e+01   3.8827958e+02
   3.8000002e+01   3.8827958e+02
   3.8000002e+01   3.8827958e+02
   3.8000002e+01   3.8827958e+02
   3.8000002e+01   3.8827958e+02
   3.8000002e+01   3.8827958e+02
   3.8000002e+01   3.8827958e+02
   3.8000002e+01   3.8827958e+02
   3.8000002e+01   3.8827958e+02
   3.8000002e+01   3.8827958e+02
   3.8000002e+01   3.8827958e+02
   3.8000002e+01   3.8827958e+02
   3.8000002e+01   3.8827958e+02
   3.8000002e+01   3.8827958e+02
   3.8000002e+01   3.8827958e+02
   3.8000002e+01   3.8827958e+02
   3.8000002e+01   3.8827958e+02
   3.8000002e+01   3.8827958e+02
   3.8000002e+01   3.8827958e+02
   3.8000002e+01   3.8827958e+02
   3.8000002e+01   3.8827958e+02
   3.8000002e+01   3.8827958e+02
   3.8000002e+01   3.8827958e+02
   3.8000002e+01   3.8827958e+02
   3.8000002e+01   3.8827958e+02
   3.8000002e+01   3.8827958e+02
   3.8000002e+01   3.8827958e+02
   3.8000002e+01   3.8827958e+02
   3.8000002e+01   3.8827958e+02
   3.8000002e+01   3.8827958e+02
   3.8000002e+01   3.8827958e+02
   3.8000002e+01   3.8827958e+02
   3.8000002e+01   3.8827958e+02
   3.8000002e+01   3.8827958e+02
   3.8000002e+01   3.8827958e+02
   3.8000002e+01   3.8827958e+02
   3.8000002e+01   3.8827958e+02
   3.8000002e+01   3.8827958e+02
   3.8000002e+01   3.8827958e+02
   3.8000002e+01   3.8827958e+02
   3.8000002e+01   3.8827958e+02
   3.8000002e+01   3.8827958e+02
   3.8000002e+01   3.8827958e+02
   3.8000002e+01   3.8827958e+02
   3.8000002e+01   3.8827958e+02
   3.8000002e+01   3.8827958e+02
   3.8000002e+01   3.8827958e+02
   3.8000002e+01   3.8827958e+02
   3.8000002e+01   3.8827958e+02
   3.8000002e+01   3.8827958e+02
   3.8000002e+01   3.8827958e+02
   3.8000002e+01   3.8827958e+02
   3.8000002e+01   3.8827958e+02
   3.8000002e+01   3.8827958e+02
   3.8000002e+01   3.8827958e+02
   3.8000002e+01   3.8827958e+02
   3.8000002e+01   3.8827958e+02
   3.8000002e+01   3.8827958e+02
   3.8000002e+01   3.8827958e+02
   3.8000002e+01   3.8827958e+02
   3.8000002e+01   3.8827958e+02
   3.8000002e+01   3.8827958e+02
   3.8000002e+01   3.8827958e+02
   3.8000002e+01   3.8827958e+02
   3.8000002e+01   3.8827958e+02
   3.8000002e+01   3.8827958e+02
   3.8000002e+01   3.8827958e+02
   3.8000002e+01   3.8827958e+02
   3.8000002e+01   3.8827958e+02
   3.8000002e+01   3.8827958e+02
   3.8000002e+01   3.8827958e+02
   3.8000002e+01   3.8827958e+02
   3.8000002e+01   3.8827958e+02
   3.8000002e+01   3.8827958e+02
   3.8000002e+01   3.8827958e+02
   3.8000002e+01   3.8827958e+02
   3.8000002e+01   3.8827958e+02
   3.8000002e+01   3.8827958e+02
   3.8000002e+01   3.8827958e+02
   3.8000002e+01   3.8827958e+02
   3.8000002e+01   3.8827958e+02
   3.8000002e+01   3.8827958e+02
   3.8000002e+01   3.8827958e+02
   3.8000002e+01   3.8827958e+02
   3.8000002e+01   3.8827958e+02
   3.8000002e+01   3.8827958e+02
   3.8000002e+01   3.8827958e+02
   3.8000002e+01   3.8827958e+02
   3.8000002e+01   3.8827958e+02
   3.8000002e+01   3.8827958e+02
   3.8000002e+01   3.8827958e+02
   3.8000002e+01   3.8827958e+02
   3.8000002e+01   3.8827958e+02
   3.8000002e+01   3.8827958e+02
   3.8000002e+01   3.8827958e+02
   3.8000002e+01   3.8827958e+02
   3.8000002e+01   3.8827958e+02
   3.8000002e+01   3.8827958e+02
   3.8000002e+01   3.8827958e+02
   3.8000002e+01   3.8827958e+02
   3.8000002e+01   3.8827958e+02
   3.8000002e+01   3.8827958e+02
   3.8000002e+01   3.8827958e+02
   3.8000002e+01   3.8827958e+02
   3.8000002e+01   3.8827958e+02
   3.8000002e+01   3.8827958e+02
   3.8000002e+01   3.8827958e+02
   3.8000002e+01   3.8827958e+02
   3.8000002e+01   3.8827958e+02
   3.8000002e+01   3.8827958e+02
   3.8000002e+01   3.8827958e+02
   3.8000002e+01   3.8827958e+02
   3.8000002e+01   3.8827958e+02
   3.8000002e+01   3.8827958e+02
   3.8000002e+01   3.8827958e+02
   3.8000002e+01   3.8827958e+02
   3.8000002e+01   3.8827958e+02
   3.8000002e+01   3.8827958e+02
   3.8000002e+01   3.8827958e+02
   3.8000002e+01   3.8827958e+02
   3.8000002e+01   3.8827958e+02
   3.8000002e+01   3.8827958e+02
   3.8000002e+01   3.8827958e+02
   3.8000002e+01   3.8827958e+02
   3.8000002e+01   3.8827958e+02
   3.8000002e+01   3.8827958e+02
   3.8000002e+01   3.8827958e+02
   3.8000002e+01   3.8827958e+02
   3.8000002e+01   3.8827958e+02
   3.8000002e+01   3.8827958e+02
   3.8000002e+01   3.8827958e+02
   3.8000002e+01   3.8827958e+02
   3.8000002e+01   3.8827958e+02
   3.8000002e+01   3.8827958e+02
   3.8000002e+01   3.8827958e+02
   3.8000002e+01   3.8827958e+02
   3.8000002e+01   3.8827958e+02
   3.8000002e+01   3.8827958e+02
   3.8000002e+01   3.8827958e+02
   3.8000002e+01   3.8827958e+02
   3.8000002e+01   3.8827958e+02
   3.8000002e+01   3.8827958e+02
   3.8000002e+01   3.8827958e+02
   3.8000002e+01   3.8827958e+02
   3.8000002e+01   3.8827958e+02
   3.8000002e+01   3.8827958e+02
   3.8000002e+01   3.8827958e+02
   3.8000002e+01   3.8827958e+02
   3.8000002e+01   3.8827958e+02
   3.8000002e+01   3.8827958e+02
   3.8000002e+01   3.8827958e+02
   3.8000002e+01   3.8827958e+02
   3.8000002e+01   3.8827958e+02
   3.8000002e+01   3.8827958e+02
   3.8000002e+01   3.8827958e+02
   3.8000002e+01   3.8827958e+02
   3.8000002e+01   3.8827958e+02
   3.8000002e+01   3.8827958e+02
   3.8000002e+01   3.8827958e+02
   3.8000002e+01   3.8827958e+02
   3.8000002e+01   3.8827958e+02
   3.8000002e+01   3.8827958e+02
   3.8000002e+01   3.8827958e+02
   3.8000002e+01   3.8827958e+02
   3.8000002e+01   3.8827958e+02
   3.8000002e+01   3.8827958e+02
   3.8000002e+01   3.8827958e+02
   3.8000002e+01   3.8827958e+02
   3.8000002e+01   3.8827958e+02
   3.8000002e+01   3.8827958e+02
   3.8000002e+01   3.8827958e+02
   3.8000002e+01   3.8827958e+02
   3.8000002e+01   3.8827958e+02
   3.8000002e+01   3.8827958e+02
   3.8000002e+01   3.8827958e+02
   3.8000002e+01   3.8827958e+02
   3.8000002e+01   3.8827958e+02
   3.8000002e+01   3.8827958e+02
   3.8000002e+01   3.8827958e+02
   3.8000002e+01   3.8827958e+02
   3.8000002e+01   3.8827958e+02
   3.8000002e+01   3.8827958e+02
   3.8000002e+01   3.8827958e+02
   3.8000002e+01   3.8827958e+02
   3.8000002e+01   3.8827958e+02
   3.8000002e+01   3.8827958e+02
   3.8000002e+01   3.8827958e+02
   3.8000002e+01   3.8827958e+02
   3.8000002e+01   3.8827958e+02
   3.8000002e+01   3.8827958e+02
   3.8000002e+01   3.8827958e+02
   3.8000002e+01   3.8827958e+02
   3.8000002e+01   3.8827958e+02
   3.8000002e+01   3.8827958e+02
   3.8000002e+01   3.8827958e+02
   3.8000002e+01   3.8827958e+02
   3.8000002e+01   3.8827958e+02
   3.8000002e+01   3.8827958e+02
   3.8000002e+01   3.8827958e+02
   3.8000002e+01   3.8827958e+02
   3.8000002e+01   3.8827958e+02
   3.8000002e+01   3.8827958e+02
   3.8000002e+01   3.8827958e+02
   3.8000002e+01   3.8827958e+02
   3.8000002e+01   3.8827958e+02
   3.8000002e+01   3.8827958e+02
   3.8000002e+01   3.8827958e+02
   3.8000002e+01   3.8827958e+02
   3.8000002e+01   3.8827958e+02
   3.8000002e+01   3.8827958e+02
   3.8000002e+01   3.8827958e+02
   3.8000002e+01   3.8827958e+02
   3.8000002e+01   3.8827958e+02
   3.8000002e+01   3.8827958e+02
   3.8000002e+01   3.8827958e+02
   3.8000002e+01   3.8827958e+02
   3.8000002e+01   3.8827958e+02
   3.8000002e+01   3.8827958e+02
   3.8000002e+01   3.8827958e+02
   3.8000002e+01   3.8827958e+02
   3.8000002e+01   3.8827958e+02
   3.8000002e+01   3.8827958e+02
   3.8000002e+01   3.8827958e+02
   3.8000002e+01   3.8827958e+02
   3.8000002e+01   3.8827958e+02
   3.8000002e+01   3.8827958e+02
   3.8000002e+01   3.8827958e+02
   3.8000002e+01   3.8827958e+02
   3.8000002e+01   3.8827958e+02
   3.8000002e+01   3.8827958e+02
   3.8000002e+01   3.8827958e+02
   3.8000002e+01   3.8827958e+02
   3.8000002e+01   3.8827958e+02
   3.8000002e+01   3.8827958e+02
   3.8000002e+01   3.8827958e+02
   3.8000002e+01   3.8827958e+02
   3.8000002e+01   3.8827958e+02
   3.8000002e+01   3.8827958e+02
   3.8000002e+01   3.8827958e+02
   3.8000002e+01   3.8827958e+02
   3.8000002e+01   3.8827958e+02
   3.8000002e+01   3.8827958e+02
   3.8000002e+01   3.8827958e+02
   3.8000002e+01   3.8827958e+02
   3.8000002e+01   3.8827958e+02
   3.8000002e+01   3.8827958e+02
   3.8000002e+01   3.8827958e+02
   3.8000002e+01   3.8827958e+02
   3.8000002e+01   3.8827958e+02
   3.8000002e+01   3.8827958e+02
   3.8000002e+01   3.8827958e+02
   3.8000002e+01   3.8827958e+02
   3.8000002e+01   3.8827958e+02
   3.8000002e+01   3.8827958e+02
   3.8000002e+01   3.8827958e+02
   3.8000002e+01   3.8827958e+02
   3.8000002e+01   3.8827958e+02
   3.8000002e+01   3.8827958e+02
   3.8000002e+01   3.8827958e+02
   3.8000002e+01   3.8827958e+02
   3.8000002e+01   3.8827958e+02
   3.8000002e+01   3.8827958e+02
   3.8000002e+01   3.8827958e+02
   3.8000002e+01   3.8827958e+02
   3.8000002e+01   3.8827958e+02
   3.8000002e+01   3.8827958e+02
   3.8000002e+01   3.8827958e+02
   3.8000002e+01   3.8827958e+02
   3.8000002e+01   3.8827958e+02
   3.8000002e+01   3.8827958e+02
   3.8000002e+01   3.8827958e+02
   3.8000002e+01   3.8827958e+02
   3.8000002e+01   3.8827958e+02
   3.8000002e+01   3.8827958e+02
   3.8000002e+01   3.8827958e+02
   3.8000002e+01   3.8827958e+02
   3.8000002e+01   3.8827958e+02
[truncated: 568,987 more chars]
