# Supplementary material for: Assessment of a Takagi–Sugeno-Kang fuzzy model assembly for examination of polyphasic loglinear allometry
Source: PeerJ. 2020 Jan 6;8:e8173. doi: 10.7717/peerj.8173 (PMC6951296; doi:10.7717/peerj.8173)
Supplement: Supplemental Information 2 [file peerj-08-8173-s002.zip › METHODS/PLA/Echavarria/HETEROSCEDASTIC/correction_factor_eq_56.m]

% AUTHORS 
% CECILIA LEAL RAMIREZ
% HECTOR A ECHAVARRIA HERAS
% JUAN RAMON CASTRO RODRIGUEZ
% ENRIQUE VILLA DIHARCE

% Calculate the correction factor by using equation (56)

function [ factor ] = correction_factor_eq_56(Y, Yp, ei)

  d = []; 
  fc = 1;
   
  for i = 1 : 50
      
      m = mean(ei.^i/factorial(i));
          
      fc = fc + m;
      
      ccc = flinccc(Y,Yp*fc);     
      
      d = [d; i, fc, ccc];
  end
      
  [n,i] = max(d(:,3));
  
  factor = d(i,2);
