# Supplementary material for: Assessment of a Takagi–Sugeno-Kang fuzzy model assembly for examination of polyphasic loglinear allometry
Source: PeerJ. 2020 Jan 6;8:e8173. doi: 10.7717/peerj.8173 (PMC6951296; doi:10.7717/peerj.8173)
Supplement: Supplemental Information 2 [file peerj-08-8173-s002.zip › METHODS/PLA/Echavarria/HETEROSCEDASTIC/xynln.txt]

   1.8739327e-05
   1.8739327e-05
   1.8739327e-05
   1.8739327e-05
   1.8739327e-05
   1.8739327e-05
   1.8739327e-05
   1.8739327e-05
   1.8739327e-05
   1.8739327e-05
   1.8739327e-05
   1.8739327e-05
   1.8739327e-05
   2.9319647e-05
   2.9319647e-05
   2.9319647e-05
   2.9319647e-05
   2.9319647e-05
   2.9319647e-05
   2.9319647e-05
   2.9319647e-05
   2.9319647e-05
   2.9319647e-05
   2.9319647e-05
   2.9319647e-05
   2.9319647e-05
   2.9319647e-05
   2.9319647e-05
   2.9319647e-05
   2.9319647e-05
   2.9319647e-05
   2.9319647e-05
   2.9319647e-05
   2.9319647e-05
   2.9319647e-05
   2.9319647e-05
   2.9319647e-05
   2.9319647e-05
   2.9319647e-05
   2.9319647e-05
   2.9319647e-05
   2.9319647e-05
   2.9319647e-05
   2.9319647e-05
   2.9319647e-05
   2.9319647e-05
   2.9319647e-05
   2.9319647e-05
   2.9319647e-05
   3.7510028e-05
   3.7510028e-05
   4.0280151e-05
   4.0280151e-05
   4.0280151e-05
   4.0280151e-05
   4.0280151e-05
   4.0280151e-05
   4.0280151e-05
   4.0280151e-05
   4.0280151e-05
   4.0280151e-05
   4.0280151e-05
   4.0280151e-05
   4.5873669e-05
   4.5873669e-05
   4.5873669e-05
   4.5873669e-05
   4.5873669e-05
   4.5873669e-05
   4.5873669e-05
   4.5873669e-05
   4.5873669e-05
   4.5873669e-05
   4.5873669e-05
   4.5873669e-05
   4.5873669e-05
   4.5873669e-05
   4.5873669e-05
   4.5873669e-05
   4.5873669e-05
   4.5873669e-05
   4.5873669e-05
   4.5873669e-05
   4.5873669e-05
   4.5873669e-05
   4.5873669e-05
   4.5873669e-05
   4.5873669e-05
   4.5873669e-05
   4.5873669e-05
   4.5873669e-05
   4.5873669e-05
   4.5873669e-05
   4.5873669e-05
   4.5873669e-05
   4.5873669e-05
   4.5873669e-05
   4.5873669e-05
   4.5873669e-05
   4.5873669e-05
   4.5873669e-05
   4.5873669e-05
   4.5873669e-05
   4.5873669e-05
   4.5873669e-05
   4.5873669e-05
   4.5873669e-05
   4.5873669e-05
   4.5873669e-05
   4.5873669e-05
   4.5873669e-05
   4.5873669e-05
   4.5873669e-05
   4.5873669e-05
   4.5873669e-05
   4.5873669e-05
   4.5873669e-05
   4.5873669e-05
   4.5873669e-05
   4.5873669e-05
   4.5873669e-05
   4.5873669e-05
   4.5873669e-05
   4.5873669e-05
   4.5873669e-05
   4.5873669e-05
   4.5873669e-05
   4.5873669e-05
   4.5873669e-05
   5.1532326e-05
   5.1532326e-05
   5.1532326e-05
   5.1532326e-05
   5.1532326e-05
   5.1532326e-05
   5.1532326e-05
   5.1532326e-05
   5.1532326e-05
   5.1532326e-05
   5.4384199e-05
   5.4384199e-05
   6.3022532e-05
   6.3022532e-05
   6.3022532e-05
   6.3022532e-05
   6.3022532e-05
   6.3022532e-05
   6.3022532e-05
   6.3022532e-05
   6.3022532e-05
   6.3022532e-05
   6.3022532e-05
   6.3022532e-05
   6.3022532e-05
   6.3022532e-05
   6.3022532e-05
   6.3022532e-05
   6.3022532e-05
   6.3022532e-05
   6.3022532e-05
   6.3022532e-05
   6.3022532e-05
   6.3022532e-05
   6.3022532e-05
   6.3022532e-05
   6.3022532e-05
   6.3022532e-05
   6.3022532e-05
   6.3022532e-05
   6.3022532e-05
   6.3022532e-05
   6.3022532e-05
   6.3022532e-05
   6.3022532e-05
   6.3022532e-05
   6.3022532e-05
   6.3022532e-05
   6.3022532e-05
   6.3022532e-05
   6.3022532e-05
   6.3022532e-05
   6.3022532e-05
   6.3022532e-05
   6.3022532e-05
   6.3022532e-05
   6.3022532e-05
   6.3022532e-05
   6.3022532e-05
   6.3022532e-05
   6.3022532e-05
   6.3022532e-05
   6.3022532e-05
   6.3022532e-05
   6.3022532e-05
   6.3022532e-05
   6.3022532e-05
   6.3022532e-05
   6.3022532e-05
   6.3022532e-05
   6.3022532e-05
   6.3022532e-05
   6.3022532e-05
   6.3022532e-05
   6.3022532e-05
   6.3022532e-05
   6.3022532e-05
   6.3022532e-05
   6.3022532e-05
   6.3022532e-05
   6.3022532e-05
   6.3022532e-05
   6.3022532e-05
   6.3022532e-05
   6.3022532e-05
   6.3022532e-05
   6.3022532e-05
   6.3022532e-05
   6.3022532e-05
   6.3022532e-05
   6.3022532e-05
   6.3022532e-05
   6.3022532e-05
   6.3022532e-05
   6.3022532e-05
   6.3022532e-05
   7.4714536e-05
   7.4714536e-05
   7.4714536e-05
   7.4714536e-05
   7.4714536e-05
   7.4714536e-05
   8.0627742e-05
   8.0627742e-05
   8.0627742e-05
   8.0627742e-05
   8.0627742e-05
   8.0627742e-05
   8.0627742e-05
   8.0627742e-05
   8.0627742e-05
   8.0627742e-05
   8.0627742e-05
   8.0627742e-05
   8.0627742e-05
   8.0627742e-05
   8.0627742e-05
   8.0627742e-05
   8.0627742e-05
   8.0627742e-05
   8.0627742e-05
   8.0627742e-05
   8.0627742e-05
   8.0627742e-05
   8.0627742e-05
   8.0627742e-05
   8.0627742e-05
   8.0627742e-05
   8.0627742e-05
   8.0627742e-05
   8.0627742e-05
   8.0627742e-05
   8.0627742e-05
   8.0627742e-05
   8.0627742e-05
   8.0627742e-05
   8.0627742e-05
   8.0627742e-05
   8.0627742e-05
   8.0627742e-05
   8.0627742e-05
   8.0627742e-05
   8.0627742e-05
   8.0627742e-05
   8.0627742e-05
   8.0627742e-05
   8.0627742e-05
   8.0627742e-05
   8.6582119e-05
   8.6582119e-05
   8.6582119e-05
   8.6582119e-05
   8.6582119e-05
   8.6582119e-05
   8.6582119e-05
   8.6582119e-05
   8.6582119e-05
   8.6582119e-05
   8.6582119e-05
   8.6582119e-05
   8.6582119e-05
   8.6582119e-05
   8.6582119e-05
   8.6582119e-05
   8.6582119e-05
   8.6582119e-05
   8.6582119e-05
   8.6582119e-05
   8.6582119e-05
   8.6582119e-05
   8.6582119e-05
   8.6582119e-05
   8.6582119e-05
   8.6582119e-05
   8.6582119e-05
   8.6582119e-05
   8.6582119e-05
   8.6582119e-05
   8.6582119e-05
   8.6582119e-05
   8.6582119e-05
   9.8605376e-05
   9.8605376e-05
   9.8605376e-05
   9.8605376e-05
   9.8605376e-05
   9.8605376e-05
   9.8605376e-05
   9.8605376e-05
   9.8605376e-05
   9.8605376e-05
   9.8605376e-05
   9.8605376e-05
   9.8605376e-05
   9.8605376e-05
   9.8605376e-05
   9.8605376e-05
   9.8605376e-05
   9.8605376e-05
   9.8605376e-05
   9.8605376e-05
   9.8605376e-05
   9.8605376e-05
   9.8605376e-05
   9.8605376e-05
   9.8605376e-05
   9.8605376e-05
   9.8605376e-05
   9.8605376e-05
   9.8605376e-05
   9.8605376e-05
   9.8605376e-05
   9.8605376e-05
   9.8605376e-05
   9.8605376e-05
   9.8605376e-05
   9.8605376e-05
   9.8605376e-05
   9.8605376e-05
   9.8605376e-05
   9.8605376e-05
   9.8605376e-05
   9.8605376e-05
   9.8605376e-05
   9.8605376e-05
   9.8605376e-05
   1.1076865e-04
   1.1076865e-04
   1.1076865e-04
   1.1076865e-04
   1.1076865e-04
   1.1076865e-04
   1.1076865e-04
   1.1076865e-04
   1.1076865e-04
   1.1076865e-04
   1.1076865e-04
   1.1076865e-04
   1.1076865e-04
   1.1076865e-04
   1.1076865e-04
   1.1076865e-04
   1.1076865e-04
   1.1076865e-04
   1.1076865e-04
   1.1076865e-04
   1.1076865e-04
   1.1076865e-04
   1.1076865e-04
   1.1076865e-04
   1.1076865e-04
   1.1076865e-04
   1.1076865e-04
   1.1076865e-04
   1.1076865e-04
   1.1076865e-04
   1.1076865e-04
   1.1076865e-04
   1.1076865e-04
   1.1076865e-04
   1.1076865e-04
   1.1076865e-04
   1.1076865e-04
   1.1076865e-04
   1.1076865e-04
   1.1076865e-04
   1.1076865e-04
   1.1076865e-04
   1.1076865e-04
   1.1076865e-04
   1.1076865e-04
   1.1076865e-04
   1.1076865e-04
   1.1689875e-04
   1.1689875e-04
   1.1689875e-04
   1.1689875e-04
   1.1689875e-04
   1.1689875e-04
   1.1689875e-04
   1.1689875e-04
   1.1689875e-04
   1.1689875e-04
   1.1689875e-04
   1.1689875e-04
   1.1689875e-04
   1.1689875e-04
   1.1689875e-04
   1.1689875e-04
   1.1689875e-04
   1.1689875e-04
   1.1689875e-04
   1.3546683e-04
   1.3546683e-04
   1.3546683e-04
   1.3546683e-04
   1.3546683e-04
   1.3546683e-04
   1.3546683e-04
   1.3546683e-04
   1.3546683e-04
   1.3546683e-04
   1.3546683e-04
   1.3546683e-04
   1.3546683e-04
   1.3546683e-04
   1.3546683e-04
   1.3546683e-04
   1.3546683e-04
   1.3546683e-04
   1.3546683e-04
   1.3546683e-04
   1.3546683e-04
   1.3546683e-04
   1.3546683e-04
   1.3546683e-04
   1.3546683e-04
   1.3546683e-04
   1.3546683e-04
   1.3546683e-04
   1.3546683e-04
   1.3546683e-04
   1.3546683e-04
   1.3546683e-04
   1.3546683e-04
   1.3546683e-04
   1.3546683e-04
   1.3546683e-04
   1.3546683e-04
   1.3546683e-04
   1.3546683e-04
   1.3546683e-04
   1.3546683e-04
   1.3546683e-04
   1.3546683e-04
   1.3546683e-04
   1.3546683e-04
   1.3546683e-04
   1.3546683e-04
   1.3546683e-04
   1.3546683e-04
   1.3546683e-04
   1.3546683e-04
   1.3546683e-04
   1.3546683e-04
   1.3546683e-04
   1.3546683e-04
   1.3546683e-04
   1.3546683e-04
   1.3546683e-04
   1.3546683e-04
   1.3546683e-04
   1.3546683e-04
   1.3546683e-04
   1.4171164e-04
   1.4171164e-04
   1.4171164e-04
   1.4171164e-04
   1.4171164e-04
   1.4798249e-04
   1.5427848e-04
   1.5427848e-04
   1.5427848e-04
   1.5427848e-04
   1.5427848e-04
   1.5427848e-04
   1.5427848e-04
   1.5427848e-04
   1.5427848e-04
   1.5427848e-04
   1.5427848e-04
   1.5427848e-04
   1.5427848e-04
   1.5427848e-04
   1.5427848e-04
   1.5427848e-04
   1.5427848e-04
   1.5743564e-04
   1.6059877e-04
   1.6059877e-04
   1.6059877e-04
   1.6059877e-04
   1.6059877e-04
   1.6059877e-04
   1.6059877e-04
   1.6059877e-04
   1.6059877e-04
   1.6059877e-04
   1.6059877e-04
   1.6059877e-04
   1.6059877e-04
   1.6059877e-04
   1.6059877e-04
   1.6059877e-04
   1.6059877e-04
   1.6059877e-04
   1.6059877e-04
   1.6059877e-04
   1.6059877e-04
   1.6059877e-04
   1.6059877e-04
   1.6059877e-04
   1.6059877e-04
   1.6059877e-04
   1.6059877e-04
   1.6059877e-04
   1.6059877e-04
   1.6059877e-04
   1.6059877e-04
   1.6059877e-04
   1.6059877e-04
   1.6059877e-04
   1.6059877e-04
   1.6059877e-04
   1.6059877e-04
   1.6059877e-04
   1.6059877e-04
   1.6059877e-04
   1.6059877e-04
   1.6059877e-04
   1.6059877e-04
   1.6059877e-04
   1.6059877e-04
   1.6059877e-04
   1.6059877e-04
   1.6059877e-04
   1.6059877e-04
   1.6059877e-04
   1.6059877e-04
   1.6059877e-04
   1.6059877e-04
   1.6059877e-04
   1.7330920e-04
   1.7330920e-04
   1.7330920e-04
   1.7330920e-04
   1.7330920e-04
   1.7330920e-04
   1.7330920e-04
   1.7330920e-04
   1.7330920e-04
   1.7330920e-04
   1.7330920e-04
   1.7330920e-04
   1.7330920e-04
   1.7330920e-04
   1.7330920e-04
   1.7330920e-04
   1.7330920e-04
   1.7330920e-04
   1.7330920e-04
   1.7330920e-04
   1.7330920e-04
   1.7330920e-04
   1.7330920e-04
   1.7330920e-04
   1.7330920e-04
   1.7330920e-04
   1.7330920e-04
   1.7330920e-04
   1.7330920e-04
   1.7330920e-04
   1.7330920e-04
   1.8610812e-04
   1.8610812e-04
   1.8610812e-04
   1.8610812e-04
   1.8610812e-04
   1.8610812e-04
   1.8610812e-04
   1.8610812e-04
   1.8610812e-04
   1.8610812e-04
   1.8610812e-04
   1.8610812e-04
   1.8610812e-04
   1.8610812e-04
   1.8610812e-04
   1.8610812e-04
   1.8610812e-04
   1.8610812e-04
   1.8610812e-04
   1.8610812e-04
   1.8610812e-04
   1.8610812e-04
   1.8610812e-04
   1.8610812e-04
   1.8610812e-04
   1.8610812e-04
   1.8610812e-04
   1.8610812e-04
   1.8610812e-04
   1.8610812e-04
   1.8610812e-04
   1.8610812e-04
   1.8610812e-04
   1.8610812e-04
   1.8610812e-04
   1.9253919e-04
   1.9253919e-04
   1.9253919e-04
   1.9253919e-04
   1.9253919e-04
   1.9253919e-04
   1.9253919e-04
   1.9253919e-04
   1.9253919e-04
   1.9253919e-04
   1.9253919e-04
   2.0546170e-04
   2.0546170e-04
   2.0546170e-04
   2.0546170e-04
   2.0546170e-04
   2.0546170e-04
   2.0546170e-04
   2.0546170e-04
   2.0546170e-04
   2.0546170e-04
   2.0546170e-04
   2.0546170e-04
   2.0546170e-04
   2.0546170e-04
   2.0546170e-04
   2.0546170e-04
   2.1195209e-04
   2.1195209e-04
   2.1195209e-04
   2.1195209e-04
   2.1195209e-04
   2.1195209e-04
   2.1195209e-04
   2.1195209e-04
   2.1195209e-04
   2.1195209e-04
   2.1195209e-04
   2.1195209e-04
   2.1195209e-04
   2.1195209e-04
   2.1195209e-04
   2.1195209e-04
   2.1195209e-04
   2.1195209e-04
   2.1195209e-04
   2.1195209e-04
   2.1195209e-04
   2.1195209e-04
   2.1195209e-04
   2.1195209e-04
   2.1195209e-04
   2.1195209e-04
   2.1195209e-04
   2.1195209e-04
   2.1195209e-04
   2.1195209e-04
   2.1195209e-04
   2.1195209e-04
   2.1195209e-04
   2.1195209e-04
   2.1195209e-04
   2.1195209e-04
   2.1195209e-04
   2.1195209e-04
   2.1195209e-04
   2.1195209e-04
   2.1195209e-04
   2.1195209e-04
   2.1195209e-04
   2.1195209e-04
   2.1195209e-04
   2.1195209e-04
   2.1195209e-04
   2.1195209e-04
   2.1846127e-04
   2.3153416e-04
   2.3153416e-04
   2.3153416e-04
   2.3153416e-04
   2.3153416e-04
   2.3153416e-04
   2.3809703e-04
   2.3809703e-04
   2.3809703e-04
   2.3809703e-04
   2.3809703e-04
   2.3809703e-04
   2.3809703e-04
   2.3809703e-04
   2.3809703e-04
   2.3809703e-04
   2.3809703e-04
   2.3809703e-04
   2.3809703e-04
   2.3809703e-04
   2.3809703e-04
   2.3809703e-04
   2.3809703e-04
   2.3809703e-04
   2.3809703e-04
   2.3809703e-04
   2.3809703e-04
   2.3809703e-04
   2.3809703e-04
   2.3809703e-04
   2.3809703e-04
   2.3809703e-04
   2.3809703e-04
   2.3809703e-04
   2.3809703e-04
   2.3809703e-04
   2.3809703e-04
   2.3809703e-04
   2.3809703e-04
   2.3809703e-04
   2.3809703e-04
   2.3809703e-04
   2.3809703e-04
   2.3809703e-04
   2.3809703e-04
   2.3809703e-04
   2.3809703e-04
   2.3809703e-04
   2.3809703e-04
   2.3809703e-04
   2.3809703e-04
   2.3809703e-04
   2.3809703e-04
   2.3809703e-04
   2.3809703e-04
   2.3809703e-04
   2.3809703e-04
   2.3809703e-04
   2.3809703e-04
   2.3809703e-04
   2.3809703e-04
   2.3809703e-04
   2.3809703e-04
   2.5127366e-04
   2.5127366e-04
   2.5127366e-04
   2.5127366e-04
   2.5127366e-04
   2.5127366e-04
   2.5127366e-04
   2.5127366e-04
   2.6451573e-04
   2.6451573e-04
   2.6451573e-04
   2.6451573e-04
   2.6451573e-04
   2.6451573e-04
   2.6451573e-04
   2.6451573e-04
   2.6451573e-04
   2.6451573e-04
   2.6451573e-04
   2.6451573e-04
   2.6451573e-04
   2.6451573e-04
   2.6451573e-04
   2.6451573e-04
   2.6451573e-04
   2.6451573e-04
   2.6451573e-04
   2.6451573e-04
   2.6451573e-04
   2.6451573e-04
   2.6451573e-04
   2.6451573e-04
   2.6451573e-04
   2.6451573e-04
   2.6451573e-04
   2.6451573e-04
   2.7116046e-04
   2.7116046e-04
   2.7116046e-04
   2.7116046e-04
   2.7116046e-04
   2.7116046e-04
   2.7116046e-04
   2.7116046e-04
   2.7116046e-04
   2.7116046e-04
   2.7116046e-04
   2.7116046e-04
   2.7116046e-04
   2.7116046e-04
   2.7116046e-04
   2.7116046e-04
   2.7116046e-04
   2.7116046e-04
   2.7116046e-04
   2.7116046e-04
   2.7116046e-04
   2.7116046e-04
   2.7116046e-04
   2.7116046e-04
   2.7116046e-04
   2.7116046e-04
   2.7116046e-04
   2.7116046e-04
   2.9118572e-04
   2.9118572e-04
   2.9118572e-04
   2.9118572e-04
   2.9118572e-04
   2.9118572e-04
   2.9118572e-04
   2.9118572e-04
   2.9118572e-04
   2.9118572e-04
   2.9118572e-04
   2.9118572e-04
   2.9118572e-04
   2.9118572e-04
   2.9118572e-04
   2.9118572e-04
   2.9118572e-04
   2.9118572e-04
   2.9118572e-04
   2.9118572e-04
   2.9118572e-04
   2.9118572e-04
   2.9118572e-04
   2.9118572e-04
   2.9118572e-04
   2.9118572e-04
   2.9118572e-04
   2.9118572e-04
   2.9118572e-04
   2.9118572e-04
   2.9118572e-04
   2.9118572e-04
   2.9118572e-04
   2.9118572e-04
   2.9118572e-04
   3.0460893e-04
   3.0460893e-04
   3.0460893e-04
   3.0460893e-04
   3.0460893e-04
   3.0460893e-04
   3.0460893e-04
   3.0460893e-04
   3.0460893e-04
   3.0460893e-04
   3.0460893e-04
   3.1134165e-04
   3.1134165e-04
   3.1134165e-04
   3.1134165e-04
   3.1134165e-04
   3.1808811e-04
   3.1808811e-04
   3.1808811e-04
   3.1808811e-04
   3.1808811e-04
   3.1808811e-04
   3.1808811e-04
   3.1808811e-04
   3.1808811e-04
   3.1808811e-04
   3.1808811e-04
   3.1808811e-04
   3.1808811e-04
   3.1808811e-04
   3.1808811e-04
   3.1808811e-04
   3.1808811e-04
   3.1808811e-04
   3.1808811e-04
   3.1808811e-04
   3.1808811e-04
   3.1808811e-04
   3.1808811e-04
   3.1808811e-04
   3.1808811e-04
   3.1808811e-04
   3.1808811e-04
   3.1808811e-04
   3.1808811e-04
   3.1808811e-04
   3.1808811e-04
   3.1808811e-04
   3.1808811e-04
   3.3162133e-04
   3.3162133e-04
   3.3840764e-04
   3.3840764e-04
   3.3840764e-04
   3.3840764e-04
   3.3840764e-04
   3.3840764e-04
   3.3840764e-04
   3.3840764e-04
   3.3840764e-04
   3.3840764e-04
   3.3840764e-04
   3.3840764e-04
   3.3840764e-04
   3.3840764e-04
   3.3840764e-04
   3.3840764e-04
   3.3840764e-04
   3.3840764e-04
   3.3840764e-04
   3.4520679e-04
   3.4520679e-04
   3.4520679e-04
   3.4520679e-04
   3.4520679e-04
   3.4520679e-04
   3.4520679e-04
   3.4520679e-04
   3.4520679e-04
   3.4520679e-04
   3.4520679e-04
   3.4520679e-04
   3.4520679e-04
   3.4520679e-04
   3.4520679e-04
   3.4520679e-04
   3.4520679e-04
   3.4520679e-04
   3.4520679e-04
   3.4520679e-04
   3.4520679e-04
   3.4520679e-04
   3.4520679e-04
   3.5201858e-04
   3.7252784e-04
   3.7252784e-04
   3.7252784e-04
   3.7252784e-04
   3.7252784e-04
   3.7252784e-04
   3.7252784e-04
   3.7252784e-04
   3.7252784e-04
   3.7252784e-04
   3.7252784e-04
   3.7252784e-04
   3.7252784e-04
   3.7252784e-04
   3.7252784e-04
   3.7252784e-04
   3.7252784e-04
   3.7252784e-04
   3.7252784e-04
   3.7252784e-04
   3.7252784e-04
   3.7252784e-04
   3.7252784e-04
   3.7252784e-04
   3.7252784e-04
   3.7252784e-04
   3.7252784e-04
   3.7252784e-04
   3.7252784e-04
   3.7252784e-04
   3.7252784e-04
   3.7252784e-04
   3.7252784e-04
   3.7252784e-04
   3.7252784e-04
   3.7252784e-04
   3.7252784e-04
   3.7252784e-04
   3.7252784e-04
   3.7252784e-04
   3.7252784e-04
   3.7252784e-04
   3.7252784e-04
   3.7252784e-04
   3.7252784e-04
   3.7252784e-04
   3.7252784e-04
   3.7252784e-04
   3.7252784e-04
   3.7252784e-04
   3.7252784e-04
   3.7252784e-04
   3.7252784e-04
   3.7252784e-04
   3.7252784e-04
   3.7252784e-04
   3.7252784e-04
   3.7252784e-04
   3.8626039e-04
   3.9314406e-04
   3.9314406e-04
   4.0003910e-04
   4.0003910e-04
   4.0003910e-04
   4.0003910e-04
   4.0003910e-04
   4.0003910e-04
   4.0003910e-04
   4.0003910e-04
   4.0003910e-04
   4.0003910e-04
   4.0003910e-04
   4.0003910e-04
   4.0003910e-04
   4.0003910e-04
   4.0003910e-04
   4.0003910e-04
   4.0003910e-04
   4.0003910e-04
   4.0694535e-04
   4.0694535e-04
   4.0694535e-04
   4.0694535e-04
   4.0694535e-04
   4.0694535e-04
   4.0694535e-04
   4.0694535e-04
   4.0694535e-04
   4.0694535e-04
   4.0694535e-04
   4.0694535e-04
   4.0694535e-04
   4.0694535e-04
   4.0694535e-04
   4.1386267e-04
   4.1386267e-04
   4.1386267e-04
   4.1386267e-04
   4.1386267e-04
   4.1386267e-04
   4.1386267e-04
   4.1386267e-04
   4.2772988e-04
   4.2772988e-04
   4.2772988e-04
   4.2772988e-04
   4.2772988e-04
   4.2772988e-04
   4.2772988e-04
   4.2772988e-04
   4.2772988e-04
   4.2772988e-04
   4.2772988e-04
   4.2772988e-04
   4.2772988e-04
   4.2772988e-04
   4.2772988e-04
   4.2772988e-04
   4.2772988e-04
   4.2772988e-04
   4.2772988e-04
   4.2772988e-04
   4.2772988e-04
   4.2772988e-04
   4.3467949e-04
   4.3467949e-04
   4.4163958e-04
   4.4163958e-04
   4.4163958e-04
   4.4163958e-04
   4.4163958e-04
   4.4163958e-04
   4.4163958e-04
   4.4163958e-04
   4.4163958e-04
   4.4163958e-04
   4.4163958e-04
   4.4163958e-04
   4.4163958e-04
   4.4163958e-04
   4.4163958e-04
   4.4163958e-04
   4.4163958e-04
   4.4163958e-04
   4.4163958e-04
   4.4163958e-04
   4.5559067e-04
   4.5559067e-04
   4.5559067e-04
   4.5559067e-04
   4.5559067e-04
   4.5559067e-04
   4.5559067e-04
   4.5559067e-04
   4.5559067e-04
   4.5559067e-04
   4.5559067e-04
   4.5559067e-04
   4.5559067e-04
   4.5559067e-04
   4.5559067e-04
   4.5559067e-04
   4.5559067e-04
   4.5559067e-04
   4.5559067e-04
   4.5559067e-04
   4.5559067e-04
   4.5559067e-04
   4.5559067e-04
   4.5559067e-04
   4.7659270e-04
   4.7659270e-04
   4.7659270e-04
   4.7659270e-04
   4.7659270e-04
   4.7659270e-04
   4.7659270e-04
   4.7659270e-04
   4.7659270e-04
   4.7659270e-04
   4.7659270e-04
   4.7659270e-04
   4.7659270e-04
   4.7659270e-04
   4.8361299e-04
   4.8361299e-04
   4.8361299e-04
   4.8361299e-04
   4.8361299e-04
   4.8361299e-04
   4.8361299e-04
   4.8361299e-04
   4.8361299e-04
   4.8361299e-04
   4.8361299e-04
   4.8361299e-04
   4.8361299e-04
   4.8361299e-04
   4.8361299e-04
   4.8361299e-04
   4.8361299e-04
   4.8361299e-04
   4.8361299e-04
   4.9768229e-04
   4.9768229e-04
   4.9768229e-04
   4.9768229e-04
   4.9768229e-04
   4.9768229e-04
   4.9768229e-04
   4.9768229e-04
   4.9768229e-04
   4.9768229e-04
   5.1178917e-04
   5.1178917e-04
   5.1178917e-04
   5.1178917e-04
   5.1178917e-04
   5.1178917e-04
   5.1178917e-04
   5.1178917e-04
   5.1178917e-04
   5.1178917e-04
   5.1178917e-04
   5.1178917e-04
   5.1178917e-04
   5.1178917e-04
   5.1178917e-04
   5.1178917e-04
   5.1178917e-04
   5.1178917e-04
   5.1178917e-04
   5.1178917e-04
   5.1178917e-04
   5.1178917e-04
   5.1178917e-04
   5.1178917e-04
   5.1178917e-04
   5.1178917e-04
   5.1178917e-04
   5.1178917e-04
   5.1178917e-04
   5.1178917e-04
   5.1178917e-04
   5.1178917e-04
   5.1178917e-04
   5.1178917e-04
   5.1178917e-04
   5.1178917e-04
   5.1178917e-04
   5.1178917e-04
   5.1178917e-04
   5.1178917e-04
   5.1178917e-04
   5.1885644e-04
   5.1885644e-04
   5.4011232e-04
   5.4011232e-04
   5.4011232e-04
   5.4011232e-04
   5.4011232e-04
   5.4011232e-04
   5.4011232e-04
   5.4011232e-04
   5.4011232e-04
   5.4011232e-04
   5.4011232e-04
   5.4011232e-04
   5.4011232e-04
   5.4011232e-04
   5.4011232e-04
   5.4011232e-04
   5.4011232e-04
   5.4011232e-04
   5.4011232e-04
   5.4011232e-04
   5.4011232e-04
   5.4011232e-04
   5.4011232e-04
   5.4011232e-04
   5.4721531e-04
   5.4721531e-04
   5.4721531e-04
   5.4721531e-04
   5.4721531e-04
   5.4721531e-04
   5.4721531e-04
   5.4721531e-04
   5.4721531e-04
   5.4721531e-04
   5.4721531e-04
   5.4721531e-04
   5.4721531e-04
   5.4721531e-04
   5.4721531e-04
   5.4721531e-04
   5.6144731e-04
   5.6857613e-04
   5.6857613e-04
   5.6857613e-04
   5.6857613e-04
   5.6857613e-04
   5.6857613e-04
   5.6857613e-04
   5.6857613e-04
   5.6857613e-04
   5.6857613e-04
   5.6857613e-04
   5.6857613e-04
   5.6857613e-04
   5.6857613e-04
   5.6857613e-04
   5.8285896e-04
   5.8285896e-04
   5.8285896e-04
   5.8285896e-04
   5.8285896e-04
   5.8285896e-04
   5.8285896e-04
   5.8285896e-04
   5.8285896e-04
   5.8285896e-04
   5.8285896e-04
   5.8285896e-04
   5.8285896e-04
   5.8285896e-04
   5.8285896e-04
   5.8285896e-04
   5.8285896e-04
   5.8285896e-04
   5.8285896e-04
   5.8285896e-04
   5.8285896e-04
   5.8285896e-04
   5.8285896e-04
   5.8285896e-04
   5.8285896e-04
   5.8285896e-04
   5.8285896e-04
   5.8285896e-04
   5.8285896e-04
   5.8285896e-04
   5.8285896e-04
   5.8285896e-04
   5.8285896e-04
   5.8285896e-04
   5.8285896e-04
   5.8285896e-04
   5.8285896e-04
   5.9717485e-04
   5.9717485e-04
   5.9717485e-04
   5.9717485e-04
   5.9717485e-04
   5.9717485e-04
   5.9717485e-04
   5.9717485e-04
   5.9717485e-04
   5.9717485e-04
   5.9717485e-04
   6.0434499e-04
   6.0434499e-04
   6.1870925e-04
   6.1870925e-04
   6.1870925e-04
   6.1870925e-04
   6.1870925e-04
   6.1870925e-04
   6.1870925e-04
   6.1870925e-04
   6.1870925e-04
   6.1870925e-04
   6.1870925e-04
   6.1870925e-04
   6.1870925e-04
   6.2590323e-04
   6.2590323e-04
   6.2590323e-04
   6.2590323e-04
   6.2590323e-04
   6.2590323e-04
   6.2590323e-04
   6.2590323e-04
   6.2590323e-04
   6.2590323e-04
   6.2590323e-04
   6.2590323e-04
   6.2590323e-04
   6.2590323e-04
   6.2590323e-04
   6.2590323e-04
   6.2590323e-04
   6.2590323e-04
   6.2590323e-04
   6.2590323e-04
   6.2590323e-04
   6.2590323e-04
   6.2590323e-04
   6.2590323e-04
   6.4031450e-04
   6.4031450e-04
   6.4031450e-04
   6.4031450e-04
   6.4031450e-04
   6.4753166e-04
   6.5475640e-04
   6.5475640e-04
   6.5475640e-04
   6.5475640e-04
   6.5475640e-04
   6.5475640e-04
   6.5475640e-04
   6.5475640e-04
   6.5475640e-04
   6.5475640e-04
   6.5475640e-04
   6.5475640e-04
   6.5475640e-04
   6.5475640e-04
   6.5475640e-04
   6.5475640e-04
   6.5475640e-04
   6.5475640e-04
   6.5475640e-04
   6.5475640e-04
   6.5475640e-04
   6.5475640e-04
   6.5475640e-04
   6.6922836e-04
   6.6922836e-04
   6.6922836e-04
   6.6922836e-04
   6.6922836e-04
   6.6922836e-04
   6.6922836e-04
   6.6922836e-04
   6.6922836e-04
   6.8372987e-04
   6.8372987e-04
   6.8372987e-04
   6.8372987e-04
   6.8372987e-04
   6.8372987e-04
   6.8372987e-04
   6.8372987e-04
   6.8372987e-04
   6.8372987e-04
   6.8372987e-04
   6.8372987e-04
   6.8372987e-04
   6.8372987e-04
   6.9099155e-04
   6.9099155e-04
   6.9099155e-04
   6.9099155e-04
   6.9099155e-04
   6.9099155e-04
   6.9099155e-04
   6.9099155e-04
   6.9099155e-04
   6.9099155e-04
   6.9099155e-04
   6.9099155e-04
   6.9099155e-04
   6.9099155e-04
   6.9099155e-04
   6.9099155e-04
   6.9099155e-04
   6.9099155e-04
   6.9099155e-04
   6.9099155e-04
   6.9099155e-04
   6.9099155e-04
   6.9099155e-04
   6.9099155e-04
   7.1281951e-04
   7.1281951e-04
   7.1281951e-04
   7.1281951e-04
   7.1281951e-04
   7.1281951e-04
   7.1281951e-04
   7.1281951e-04
   7.1281951e-04
   7.1281951e-04
   7.1281951e-04
   7.1281951e-04
   7.1281951e-04
   7.1281951e-04
   7.1281951e-04
   7.1281951e-04
   7.2740666e-04
   7.2740666e-04
   7.2740666e-04
   7.2740666e-04
   7.2740666e-04
   7.2740666e-04
   7.2740666e-04
   7.2740666e-04
   7.2740666e-04
   7.2740666e-04
   7.2740666e-04
   7.2740666e-04
   7.2740666e-04
   7.2740666e-04
   7.2740666e-04
   7.2740666e-04
   7.2740666e-04
   7.4202143e-04
   7.4202143e-04
   7.4202143e-04
   7.4202143e-04
   7.4202143e-04
   7.4202143e-04
   7.4202143e-04
   7.4202143e-04
   7.4202143e-04
   7.4202143e-04
   7.4202143e-04
   7.5666336e-04
   7.5666336e-04
   7.5666336e-04
   7.5666336e-04
   7.5666336e-04
   7.5666336e-04
   7.5666336e-04
   7.5666336e-04
   7.5666336e-04
   7.5666336e-04
   7.5666336e-04
   7.5666336e-04
   7.5666336e-04
   7.5666336e-04
   7.5666336e-04
   7.5666336e-04
   7.5666336e-04
   7.6399438e-04
   7.6399438e-04
   7.6399438e-04
   7.6399438e-04
   7.6399438e-04
   7.6399438e-04
   7.6399438e-04
   7.6399438e-04
   7.6399438e-04
   7.6399438e-04
   7.6399438e-04
   7.6399438e-04
   7.6399438e-04
   7.6399438e-04
   7.6399438e-04
   7.6399438e-04
   7.7133204e-04
   7.7133204e-04
   7.7133204e-04
   7.7133204e-04
   7.7133204e-04
   7.7133204e-04
   7.7867627e-04
   7.7867627e-04
   7.7867627e-04
   7.7867627e-04
   7.9338429e-04
   7.9338429e-04
   7.9338429e-04
   8.0074797e-04
   8.0074797e-04
   8.0074797e-04
   8.0074797e-04
   8.0074797e-04
   8.0074797e-04
   8.0074797e-04
   8.0074797e-04
   8.0074797e-04
   8.0074797e-04
   8.0074797e-04
   8.0074797e-04
   8.0074797e-04
   8.0074797e-04
   8.0074797e-04
   8.0074797e-04
   8.0074797e-04
   8.0074797e-04
   8.0074797e-04
   8.0074797e-04
   8.0074797e-04
   8.0074797e-04
   8.0074797e-04
   8.0074797e-04
   8.0074797e-04
   8.0074797e-04
   8.0074797e-04
   8.0074797e-04
   8.0074797e-04
   8.0074797e-04
   8.0074797e-04
   8.0074797e-04
   8.0074797e-04
   8.0074797e-04
   8.0074797e-04
   8.0074797e-04
   8.0074797e-04
   8.0074797e-04
   8.0074797e-04
   8.2287713e-04
   8.2287713e-04
   8.3026607e-04
   8.3026607e-04
   8.3026607e-04
   8.3026607e-04
   8.3026607e-04
   8.3026607e-04
   8.3026607e-04
   8.3026607e-04
   8.3026607e-04
   8.3766121e-04
   8.3766121e-04
   8.3766121e-04
   8.3766121e-04
   8.3766121e-04
   8.3766121e-04
   8.3766121e-04
   8.3766121e-04
   8.3766121e-04
   8.3766121e-04
   8.3766121e-04
   8.3766121e-04
   8.3766121e-04
   8.4506250e-04
   8.4506250e-04
   8.4506250e-04
   8.4506250e-04
   8.4506250e-04
   8.4506250e-04
   8.4506250e-04
   8.4506250e-04
   8.4506250e-04
   8.4506250e-04
   8.4506250e-04
   8.4506250e-04
   8.4506250e-04
   8.4506250e-04
   8.4506250e-04
   8.4506250e-04
   8.4506250e-04
   8.4506250e-04
   8.4506250e-04
   8.4506250e-04
   8.4506250e-04
   8.5988338e-04
   8.5988338e-04
   8.5988338e-04
   8.5988338e-04
   8.5988338e-04
   8.6730288e-04
   8.6730288e-04
   8.6730288e-04
   8.6730288e-04
   8.6730288e-04
   8.7472837e-04
   8.7472837e-04
   8.7472837e-04
   8.7472837e-04
   8.7472837e-04
   8.7472837e-04
   8.7472837e-04
   8.7472837e-04
   8.7472837e-04
   8.7472837e-04
   8.7472837e-04
   8.7472837e-04
   8.7472837e-04
   8.7472837e-04
   8.7472837e-04
   8.8959712e-04
   8.8959712e-04
   8.8959712e-04
   8.8959712e-04
   8.8959712e-04
   8.8959712e-04
   8.8959712e-04
   8.8959712e-04
   8.8959712e-04
   8.8959712e-04
   8.8959712e-04
   8.8959712e-04
   8.9704031e-04
   8.9704031e-04
   8.9704031e-04
   8.9704031e-04
   8.9704031e-04
   8.9704031e-04
   8.9704031e-04
   8.9704031e-04
   8.9704031e-04
   9.1194413e-04
   9.1194413e-04
   9.1194413e-04
   9.1194413e-04
   9.1194413e-04
   9.1194413e-04
   9.1194413e-04
   9.1194413e-04
   9.1194413e-04
   9.1194413e-04
   9.1194413e-04
   9.1194413e-04
   9.1940467e-04
   9.1940467e-04
   9.1940467e-04
   9.1940467e-04
   9.1940467e-04
   9.1940467e-04
   9.1940467e-04
   9.1940467e-04
   9.3434284e-04
   9.3434284e-04
   9.3434284e-04
   9.3434284e-04
   9.3434284e-04
   9.3434284e-04
   9.3434284e-04
   9.3434284e-04
   9.3434284e-04
   9.3434284e-04
   9.3434284e-04
   9.3434284e-04
   9.3434284e-04
   9.3434284e-04
   9.3434284e-04
   9.3434284e-04
   9.3434284e-04
   9.3434284e-04
   9.3434284e-04
   9.3434284e-04
   9.4930354e-04
   9.4930354e-04
   9.4930354e-04
   9.4930354e-04
   9.4930354e-04
   9.4930354e-04
   9.4930354e-04
   9.4930354e-04
   9.4930354e-04
   9.4930354e-04
   9.4930354e-04
   9.4930354e-04
   9.4930354e-04
   9.4930354e-04
   9.4930354e-04
   9.4930354e-04
   9.4930354e-04
   9.4930354e-04
   9.4930354e-04
   9.4930354e-04
   9.4930354e-04
   9.4930354e-04
   9.4930354e-04
   9.4930354e-04
   9.5679225e-04
   9.5679225e-04
   9.5679225e-04
   9.7929140e-04
   9.7929140e-04
   9.7929140e-04
   9.7929140e-04
   9.7929140e-04
   9.7929140e-04
   9.7929140e-04
   9.7929140e-04
   9.7929140e-04
   9.7929140e-04
   9.7929140e-04
   9.7929140e-04
   9.7929140e-04
   9.7929140e-04
   9.7929140e-04
   9.7929140e-04
   9.7929140e-04
   9.7929140e-04
   9.7929140e-04
   9.7929140e-04
   9.7929140e-04
   9.7929140e-04
   9.7929140e-04
   9.7929140e-04
   9.7929140e-04
   9.8680201e-04
   9.8680201e-04
   9.8680201e-04
   9.8680201e-04
   9.8680201e-04
   9.8680201e-04
   9.8680201e-04
   9.8680201e-04
   9.8680201e-04
   9.8680201e-04
   9.8680201e-04
   9.8680201e-04
   9.8680201e-04
   1.0018394e-03
   1.0018394e-03
   1.0018394e-03
   1.0018394e-03
   1.0018394e-03
   1.0018394e-03
   1.0018394e-03
   1.0018394e-03
   1.0018394e-03
   1.0018394e-03
   1.0018394e-03
   1.0018394e-03
   1.0093660e-03
   1.0093660e-03
   1.0093660e-03
   1.0093660e-03
   1.0093660e-03
   1.0093660e-03
   1.0093660e-03
   1.0093660e-03
   1.0244352e-03
   1.0244352e-03
   1.0244352e-03
   1.0244352e-03
   1.0244352e-03
   1.0244352e-03
   1.0244352e-03
   1.0244352e-03
   1.0244352e-03
   1.0244352e-03
   1.0244352e-03
   1.0244352e-03
   1.0244352e-03
   1.0244352e-03
   1.0244352e-03
   1.0244352e-03
   1.0244352e-03
   1.0244352e-03
   1.0244352e-03
   1.0244352e-03
   1.0244352e-03
   1.0244352e-03
   1.0244352e-03
   1.0244352e-03
   1.0244352e-03
   1.0244352e-03
   1.0244352e-03
   1.0244352e-03
   1.0244352e-03
   1.0244352e-03
   1.0244352e-03
   1.0244352e-03
   1.0244352e-03
   1.0244352e-03
   1.0244352e-03
   1.0244352e-03
   1.0244352e-03
   1.0244352e-03
   1.0244352e-03
   1.0395253e-03
   1.0395253e-03
   1.0395253e-03
   1.0395253e-03
   1.0395253e-03
   1.0395253e-03
   1.0395253e-03
   1.0470781e-03
   1.0470781e-03
   1.0546361e-03
   1.0546361e-03
   1.0621991e-03
   1.0621991e-03
   1.0621991e-03
   1.0621991e-03
   1.0621991e-03
   1.0621991e-03
   1.0621991e-03
   1.0621991e-03
   1.0621991e-03
   1.0621991e-03
   1.0697673e-03
   1.0697673e-03
   1.0697673e-03
   1.0697673e-03
   1.0697673e-03
   1.0697673e-03
   1.0697673e-03
   1.0697673e-03
   1.0697673e-03
   1.0697673e-03
   1.0697673e-03
   1.0697673e-03
   1.0697673e-03
   1.0697673e-03
   1.0697673e-03
   1.0697673e-03
   1.0697673e-03
   1.0697673e-03
   1.0697673e-03
   1.0697673e-03
   1.0697673e-03
   1.0697673e-03
   1.0697673e-03
   1.0697673e-03
   1.0697673e-03
   1.0697673e-03
   1.0697673e-03
   1.0697673e-03
   1.0697673e-03
   1.0697673e-03
   1.1000900e-03
   1.1000900e-03
   1.1000900e-03
   1.1000900e-03
   1.1000900e-03
   1.1000900e-03
   1.1000900e-03
   1.1000900e-03
   1.1000900e-03
   1.1000900e-03
   1.1000900e-03
   1.1000900e-03
   1.1000900e-03
   1.1076831e-03
   1.1076831e-03
   1.1076831e-03
   1.1076831e-03
   1.1076831e-03
   1.1076831e-03
   1.1076831e-03
   1.1076831e-03
   1.1152811e-03
   1.1152811e-03
   1.1152811e-03
   1.1152811e-03
   1.1152811e-03
   1.1152811e-03
   1.1152811e-03
   1.1152811e-03
   1.1152811e-03
   1.1152811e-03
   1.1152811e-03
   1.1152811e-03
   1.1152811e-03
   1.1152811e-03
   1.1152811e-03
   1.1152811e-03
   1.1152811e-03
   1.1152811e-03
   1.1152811e-03
   1.1304916e-03
   1.1304916e-03
   1.1304916e-03
   1.1304916e-03
   1.1304916e-03
   1.1304916e-03
   1.1381042e-03
   1.1381042e-03
   1.1381042e-03
   1.1381042e-03
   1.1381042e-03
   1.1381042e-03
   1.1381042e-03
   1.1381042e-03
   1.1381042e-03
   1.1381042e-03
   1.1381042e-03
   1.1381042e-03
   1.1381042e-03
   1.1609705e-03
   1.1609705e-03
   1.1609705e-03
   1.1609705e-03
   1.1609705e-03
   1.1609705e-03
   1.1609705e-03
   1.1609705e-03
   1.1609705e-03
   1.1609705e-03
   1.1609705e-03
   1.1609705e-03
   1.1609705e-03
   1.1609705e-03
   1.1609705e-03
   1.1609705e-03
   1.1609705e-03
   1.1609705e-03
   1.1609705e-03
   1.1609705e-03
   1.1609705e-03
   1.1609705e-03
   1.1609705e-03
   1.1609705e-03
   1.1609705e-03
   1.1762384e-03
   1.1762384e-03
   1.1762384e-03
   1.1762384e-03
   1.1762384e-03
   1.1762384e-03
   1.1762384e-03
   1.1762384e-03
   1.1915250e-03
   1.1915250e-03
   1.1915250e-03
   1.2068301e-03
   1.2068301e-03
   1.2068301e-03
   1.2068301e-03
   1.2068301e-03
   1.2068301e-03
   1.2068301e-03
   1.2068301e-03
   1.2068301e-03
   1.2068301e-03
   1.2068301e-03
   1.2068301e-03
   1.2068301e-03
   1.2068301e-03
   1.2068301e-03
   1.2068301e-03
   1.2068301e-03
   1.2068301e-03
   1.2068301e-03
   1.2068301e-03
   1.2068301e-03
   1.2068301e-03
   1.2144895e-03
   1.2144895e-03
   1.2144895e-03
   1.2144895e-03
   1.2144895e-03
   1.2144895e-03
   1.2144895e-03
   1.2144895e-03
   1.2144895e-03
   1.2144895e-03
   1.2144895e-03
   1.2144895e-03
   1.2144895e-03
   1.2144895e-03
   1.2144895e-03
   1.2144895e-03
   1.2144895e-03
   1.2144895e-03
   1.2144895e-03
   1.2144895e-03
   1.2144895e-03
   1.2221534e-03
   1.2221534e-03
   1.2221534e-03
   1.2221534e-03
   1.2221534e-03
   1.2221534e-03
   1.2528544e-03
   1.2528544e-03
   1.2528544e-03
   1.2528544e-03
   1.2528544e-03
   1.2528544e-03
   1.2528544e-03
   1.2528544e-03
   1.2528544e-03
   1.2528544e-03
   1.2528544e-03
   1.2528544e-03
   1.2528544e-03
   1.2528544e-03
   1.2528544e-03
   1.2528544e-03
   1.2528544e-03
   1.2528544e-03
   1.2528544e-03
   1.2528544e-03
   1.2528544e-03
   1.2528544e-03
   1.2528544e-03
   1.2528544e-03
   1.2528544e-03
   1.2528544e-03
   1.2528544e-03
   1.2528544e-03
   1.2528544e-03
   1.2528544e-03
   1.2528544e-03
   1.2528544e-03
   1.2528544e-03
   1.2528544e-03
   1.2528544e-03
   1.2528544e-03
   1.2528544e-03
   1.2682316e-03
   1.2682316e-03
   1.2682316e-03
   1.2682316e-03
   1.2682316e-03
   1.2759268e-03
   1.2759268e-03
   1.2759268e-03
   1.2759268e-03
   1.2836264e-03
   1.2836264e-03
   1.2836264e-03
   1.2836264e-03
   1.2836264e-03
   1.2836264e-03
   1.2836264e-03
   1.2913303e-03
   1.2913303e-03
   1.2913303e-03
   1.2913303e-03
   1.2913303e-03
   1.2913303e-03
   1.2913303e-03
   1.2990386e-03
   1.2990386e-03
   1.2990386e-03
   1.2990386e-03
   1.2990386e-03
   1.2990386e-03
   1.2990386e-03
   1.2990386e-03
   1.2990386e-03
   1.2990386e-03
   1.2990386e-03
   1.2990386e-03
   1.2990386e-03
   1.3144680e-03
   1.3144680e-03
   1.3221891e-03
   1.3221891e-03
   1.3221891e-03
   1.3221891e-03
   1.3221891e-03
   1.3221891e-03
   1.3221891e-03
   1.3221891e-03
   1.3299145e-03
   1.3299145e-03
   1.3299145e-03
   1.3299145e-03
   1.3299145e-03
   1.3299145e-03
   1.3453780e-03
   1.3453780e-03
   1.3453780e-03
   1.3453780e-03
   1.3453780e-03
   1.3453780e-03
   1.3453780e-03
   1.3453780e-03
   1.3453780e-03
   1.3453780e-03
   1.3453780e-03
   1.3453780e-03
   1.3453780e-03
   1.3453780e-03
   1.3453780e-03
   1.3453780e-03
   1.3453780e-03
   1.3453780e-03
   1.3453780e-03
   1.3453780e-03
   1.3453780e-03
   1.3453780e-03
   1.3453780e-03
   1.3453780e-03
   1.3453780e-03
   1.3453780e-03
   1.3453780e-03
   1.3453780e-03
   1.3453780e-03
   1.3453780e-03
   1.3453780e-03
   1.3453780e-03
   1.3453780e-03
   1.3453780e-03
   1.3686045e-03
   1.3686045e-03
   1.3686045e-03
   1.3686045e-03
   1.3686045e-03
   1.3686045e-03
   1.3686045e-03
   1.3686045e-03
   1.3686045e-03
   1.3763550e-03
   1.3763550e-03
   1.3763550e-03
   1.3763550e-03
   1.3763550e-03
   1.3763550e-03
   1.3763550e-03
   1.3763550e-03
   1.3763550e-03
   1.3763550e-03
   1.3763550e-03
   1.3763550e-03
   1.3763550e-03
   1.3763550e-03
   1.3763550e-03
   1.3763550e-03
   1.3763550e-03
   1.3763550e-03
   1.3918682e-03
   1.3918682e-03
   1.3918682e-03
   1.3918682e-03
   1.3918682e-03
   1.3918682e-03
   1.3918682e-03
   1.3918682e-03
   1.3918682e-03
   1.3918682e-03
   1.3918682e-03
   1.3918682e-03
   1.3918682e-03
   1.3918682e-03
   1.3918682e-03
   1.3918682e-03
   1.4307224e-03
   1.4307224e-03
   1.4307224e-03
   1.4307224e-03
   1.4307224e-03
   1.4307224e-03
   1.4307224e-03
   1.4307224e-03
   1.4307224e-03
   1.4307224e-03
   1.4307224e-03
   1.4385053e-03
   1.4385053e-03
   1.4385053e-03
   1.4385053e-03
   1.4385053e-03
   1.4385053e-03
   1.4385053e-03
   1.4385053e-03
   1.4385053e-03
   1.4385053e-03
   1.4385053e-03
   1.4385053e-03
   1.4385053e-03
   1.4385053e-03
   1.4385053e-03
   1.4385053e-03
   1.4385053e-03
   1.4385053e-03
   1.4385053e-03
   1.4385053e-03
   1.4385053e-03
   1.4385053e-03
   1.4385053e-03
   1.4385053e-03
   1.4462921e-03
   1.4462921e-03
   1.4462921e-03
   1.4462921e-03
   1.4462921e-03
   1.4618776e-03
   1.4696762e-03
   1.4696762e-03
   1.4696762e-03
   1.4696762e-03
   1.4696762e-03
   1.4696762e-03
   1.4696762e-03
   1.4696762e-03
   1.4696762e-03
   1.4852852e-03
   1.4852852e-03
   1.4852852e-03
   1.4852852e-03
   1.4852852e-03
   1.4852852e-03
   1.4852852e-03
   1.4852852e-03
   1.4852852e-03
   1.4852852e-03
   1.4852852e-03
   1.4852852e-03
   1.4852852e-03
   1.4852852e-03
   1.4852852e-03
   1.4852852e-03
   1.4852852e-03
   1.4852852e-03
   1.4852852e-03
   1.4852852e-03
   1.4852852e-03
   1.4852852e-03
   1.4852852e-03
   1.4852852e-03
   1.4852852e-03
   1.4852852e-03
   1.4852852e-03
   1.4852852e-03
   1.4852852e-03
   1.4852852e-03
   1.4852852e-03
   1.4852852e-03
   1.4852852e-03
   1.4852852e-03
   1.4852852e-03
   1.4852852e-03
   1.4852852e-03
   1.4852852e-03
   1.5009096e-03
   1.5009096e-03
   1.5009096e-03
   1.5009096e-03
   1.5009096e-03
   1.5009096e-03
   1.5087276e-03
   1.5087276e-03
   1.5243750e-03
   1.5243750e-03
   1.5243750e-03
   1.5243750e-03
   1.5243750e-03
   1.5243750e-03
   1.5322043e-03
   1.5322043e-03
   1.5322043e-03
   1.5322043e-03
   1.5322043e-03
   1.5322043e-03
   1.5322043e-03
   1.5322043e-03
   1.5322043e-03
   1.5322043e-03
   1.5322043e-03
   1.5322043e-03
   1.5322043e-03
   1.5322043e-03
   1.5322043e-03
   1.5322043e-03
   1.5322043e-03
   1.5322043e-03
   1.5322043e-03
   1.5322043e-03
   1.5322043e-03
   1.5322043e-03
   1.5322043e-03
   1.5322043e-03
   1.5322043e-03
   1.5322043e-03
   1.5322043e-03
   1.5322043e-03
   1.5322043e-03
   1.5322043e-03
   1.5322043e-03
   1.5322043e-03
   1.5322043e-03
   1.5322043e-03
   1.5400375e-03
   1.5400375e-03
   1.5400375e-03
   1.5400375e-03
   1.5400375e-03
   1.5400375e-03
   1.5635594e-03
   1.5635594e-03
   1.5635594e-03
   1.5635594e-03
   1.5635594e-03
   1.5635594e-03
   1.5635594e-03
   1.5635594e-03
   1.5635594e-03
   1.5635594e-03
   1.5635594e-03
   1.5635594e-03
   1.5635594e-03
   1.5635594e-03
   1.5792593e-03
   1.5792593e-03
   1.5792593e-03
   1.5792593e-03
   1.5792593e-03
   1.5792593e-03
   1.5792593e-03
   1.5792593e-03
   1.5792593e-03
   1.5949738e-03
   1.5949738e-03
   1.5949738e-03
   1.5949738e-03
   1.5949738e-03
   1.5949738e-03
   1.5949738e-03
   1.5949738e-03
   1.5949738e-03
   1.5949738e-03
   1.5949738e-03
   1.5949738e-03
   1.5949738e-03
   1.5949738e-03
   1.5949738e-03
   1.5949738e-03
   1.5949738e-03
   1.6028366e-03
   1.6028366e-03
   1.6028366e-03
   1.6028366e-03
   1.6028366e-03
   1.6028366e-03
   1.6028366e-03
   1.6028366e-03
   1.6028366e-03
   1.6028366e-03
   1.6028366e-03
   1.6264466e-03
   1.6264466e-03
   1.6264466e-03
   1.6264466e-03
   1.6264466e-03
   1.6264466e-03
   1.6264466e-03
   1.6264466e-03
   1.6264466e-03
   1.6264466e-03
   1.6264466e-03
   1.6264466e-03
   1.6264466e-03
   1.6264466e-03
   1.6264466e-03
   1.6264466e-03
   1.6264466e-03
   1.6264466e-03
   1.6264466e-03
   1.6264466e-03
   1.6264466e-03
   1.6264466e-03
   1.6264466e-03
   1.6264466e-03
   1.6264466e-03
   1.6264466e-03
   1.6264466e-03
   1.6264466e-03
   1.6264466e-03
   1.6264466e-03
   1.6264466e-03
   1.6264466e-03
   1.6264466e-03
   1.6264466e-03
   1.6264466e-03
   1.6264466e-03
   1.6422047e-03
   1.6422047e-03
   1.6422047e-03
   1.6422047e-03
   1.6422047e-03
   1.6500890e-03
   1.6500890e-03
   1.6500890e-03
   1.6500890e-03
   1.6500890e-03
   1.6500890e-03
   1.6500890e-03
   1.6500890e-03
   1.6579769e-03
   1.6579769e-03
   1.6579769e-03
   1.6579769e-03
   1.6579769e-03
   1.6579769e-03
   1.6579769e-03
   1.6579769e-03
   1.6579769e-03
   1.6737634e-03
   1.6737634e-03
   1.6737634e-03
   1.6737634e-03
   1.6737634e-03
   1.6737634e-03
   1.6737634e-03
   1.6737634e-03
   1.6737634e-03
   1.6737634e-03
   1.6737634e-03
   1.6737634e-03
   1.6737634e-03
   1.6737634e-03
   1.6737634e-03
   1.6816618e-03
   1.6816618e-03
   1.6816618e-03
   1.6816618e-03
   1.6816618e-03
   1.6816618e-03
   1.6816618e-03
   1.6816618e-03
   1.6816618e-03
   1.6816618e-03
   1.6895638e-03
   1.6895638e-03
   1.6895638e-03
   1.6974693e-03
   1.6974693e-03
   1.7053782e-03
   1.7053782e-03
   1.7053782e-03
   1.7053782e-03
   1.7053782e-03
   1.7053782e-03
   1.7053782e-03
   1.7053782e-03
   1.7212064e-03
   1.7212064e-03
   1.7212064e-03
   1.7212064e-03
   1.7212064e-03
   1.7212064e-03
   1.7212064e-03
   1.7212064e-03
   1.7212064e-03
   1.7212064e-03
   1.7212064e-03
   1.7212064e-03
   1.7212064e-03
   1.7212064e-03
   1.7212064e-03
   1.7212064e-03
   1.7212064e-03
   1.7212064e-03
   1.7212064e-03
   1.7212064e-03
   1.7212064e-03
   1.7212064e-03
   1.7212064e-03
   1.7212064e-03
   1.7212064e-03
   1.7212064e-03
   1.7212064e-03
   1.7212064e-03
   1.7212064e-03
   1.7212064e-03
   1.7212064e-03
   1.7212064e-03
   1.7212064e-03
   1.7212064e-03
   1.7212064e-03
   1.7212064e-03
   1.7212064e-03
   1.7212064e-03
   1.7449745e-03
   1.7449745e-03
   1.7529039e-03
   1.7529039e-03
   1.7529039e-03
   1.7529039e-03
   1.7529039e-03
   1.7529039e-03
   1.7529039e-03
   1.7529039e-03
   1.7608368e-03
   1.7608368e-03
   1.7608368e-03
   1.7608368e-03
   1.7608368e-03
   1.7608368e-03
   1.7608368e-03
   1.7608368e-03
   1.7608368e-03
   1.7608368e-03
   1.7608368e-03
   1.7608368e-03
   1.7608368e-03
   1.7608368e-03
   1.7687730e-03
   1.7687730e-03
   1.7687730e-03
   1.7687730e-03
   1.7687730e-03
   1.7687730e-03
   1.7687730e-03
   1.7687730e-03
   1.7687730e-03
   1.7687730e-03
   1.7687730e-03
   1.7687730e-03
   1.7846555e-03
   1.7846555e-03
   1.7846555e-03
   1.7846555e-03
   1.7846555e-03
   1.7846555e-03
   1.7846555e-03
   1.7846555e-03
   1.7846555e-03
   1.7846555e-03
   1.7846555e-03
   1.7846555e-03
   1.7846555e-03
   1.7846555e-03
   1.7846555e-03
   1.7846555e-03
   1.8005514e-03
   1.8005514e-03
   1.8005514e-03
   1.8005514e-03
   1.8005514e-03
   1.8164605e-03
   1.8164605e-03
   1.8164605e-03
   1.8164605e-03
   1.8164605e-03
   1.8164605e-03
   1.8164605e-03
   1.8164605e-03
   1.8164605e-03
   1.8164605e-03
   1.8164605e-03
   1.8164605e-03
   1.8164605e-03
   1.8164605e-03
   1.8164605e-03
   1.8164605e-03
   1.8164605e-03
   1.8164605e-03
   1.8164605e-03
   1.8164605e-03
   1.8164605e-03
   1.8164605e-03
   1.8164605e-03
   1.8164605e-03
   1.8164605e-03
   1.8164605e-03
   1.8164605e-03
   1.8164605e-03
   1.8403487e-03
   1.8403487e-03
   1.8403487e-03
   1.8403487e-03
   1.8403487e-03
   1.8403487e-03
   1.8403487e-03
   1.8403487e-03
   1.8403487e-03
   1.8403487e-03
   1.8403487e-03
   1.8403487e-03
   1.8403487e-03
   1.8403487e-03
   1.8403487e-03
   1.8483179e-03
   1.8483179e-03
   1.8483179e-03
   1.8483179e-03
   1.8483179e-03
   1.8483179e-03
   1.8483179e-03
   1.8483179e-03
   1.8483179e-03
   1.8483179e-03
   1.8483179e-03
   1.8483179e-03
   1.8483179e-03
   1.8483179e-03
   1.8642661e-03
   1.8642661e-03
   1.8642661e-03
   1.8642661e-03
   1.8642661e-03
   1.8642661e-03
   1.8642661e-03
   1.8642661e-03
   1.8642661e-03
   1.8642661e-03
   1.8642661e-03
   1.8722450e-03
   1.8722450e-03
   1.8722450e-03
   1.8722450e-03
   1.8722450e-03
   1.8722450e-03
   1.8722450e-03
   1.8722450e-03
   1.8802272e-03
   1.8802272e-03
   1.8802272e-03
   1.8802272e-03
   1.8802272e-03
   1.8802272e-03
   1.8802272e-03
   1.8802272e-03
   1.8802272e-03
   1.8802272e-03
   1.8802272e-03
   1.8802272e-03
   1.8802272e-03
   1.8802272e-03
   1.8882125e-03
   1.8882125e-03
   1.9121875e-03
   1.9121875e-03
   1.9121875e-03
   1.9121875e-03
   1.9121875e-03
   1.9121875e-03
   1.9121875e-03
   1.9121875e-03
   1.9121875e-03
   1.9121875e-03
   1.9121875e-03
   1.9121875e-03
   1.9121875e-03
   1.9121875e-03
   1.9121875e-03
   1.9121875e-03
   1.9121875e-03
   1.9121875e-03
   1.9121875e-03
   1.9121875e-03
   1.9201855e-03
   1.9201855e-03
   1.9281867e-03
   1.9281867e-03
   1.9281867e-03
   1.9281867e-03
   1.9281867e-03
   1.9281867e-03
   1.9281867e-03
   1.9281867e-03
   1.9281867e-03
   1.9281867e-03
   1.9361909e-03
   1.9361909e-03
   1.9441983e-03
   1.9441983e-03
   1.9441983e-03
   1.9441983e-03
   1.9441983e-03
   1.9441983e-03
   1.9441983e-03
   1.9441983e-03
   1.9441983e-03
   1.9441983e-03
   1.9441983e-03
   1.9602224e-03
   1.9602224e-03
   1.9602224e-03
   1.9602224e-03
   1.9602224e-03
   1.9602224e-03
   1.9602224e-03
   1.9602224e-03
   1.9602224e-03
   1.9602224e-03
   1.9602224e-03
   1.9602224e-03
   1.9602224e-03
   1.9602224e-03
   1.9602224e-03
   1.9602224e-03
   1.9602224e-03
   1.9602224e-03
   1.9602224e-03
   1.9602224e-03
   1.9602224e-03
   1.9762588e-03
   1.9762588e-03
   1.9762588e-03
   1.9762588e-03
   1.9762588e-03
   1.9762588e-03
   1.9762588e-03
   1.9762588e-03
   1.9762588e-03
   1.9762588e-03
   1.9762588e-03
   1.9762588e-03
   1.9762588e-03
   1.9762588e-03
   1.9762588e-03
   1.9762588e-03
   1.9762588e-03
   1.9762588e-03
   1.9762588e-03
   1.9762588e-03
   1.9842816e-03
   1.9842816e-03
   1.9842816e-03
   1.9842816e-03
   1.9842816e-03
   1.9842816e-03
   1.9842816e-03
   1.9842816e-03
   2.0003364e-03
   2.0003364e-03
   2.0003364e-03
   2.0003364e-03
   2.0003364e-03
   2.0003364e-03
   2.0083684e-03
   2.0083684e-03
   2.0083684e-03
   2.0083684e-03
   2.0083684e-03
   2.0083684e-03
   2.0083684e-03
   2.0083684e-03
   2.0083684e-03
   2.0083684e-03
   2.0083684e-03
   2.0083684e-03
   2.0083684e-03
   2.0083684e-03
   2.0083684e-03
   2.0083684e-03
   2.0324824e-03
   2.0405264e-03
   2.0405264e-03
   2.0405264e-03
   2.0405264e-03
   2.0405264e-03
   2.0405264e-03
   2.0405264e-03
   2.0405264e-03
   2.0405264e-03
   2.0405264e-03
   2.0405264e-03
   2.0405264e-03
   2.0405264e-03
   2.0405264e-03
   2.0405264e-03
   2.0405264e-03
   2.0405264e-03
   2.0405264e-03
   2.0405264e-03
   2.0405264e-03
   2.0405264e-03
   2.0405264e-03
   2.0405264e-03
   2.0405264e-03
   2.0405264e-03
   2.0405264e-03
   2.0405264e-03
   2.0566234e-03
   2.0566234e-03
   2.0566234e-03
   2.0566234e-03
   2.0566234e-03
   2.0566234e-03
   2.0566234e-03
   2.0566234e-03
   2.0566234e-03
   2.0727322e-03
   2.0727322e-03
   2.0727322e-03
   2.0727322e-03
   2.0727322e-03
   2.0727322e-03
   2.0727322e-03
   2.0727322e-03
   2.0727322e-03
   2.0807911e-03
   2.0807911e-03
   2.0807911e-03
   2.0807911e-03
   2.0807911e-03
   2.0807911e-03
   2.0969176e-03
   2.0969176e-03
   2.0969176e-03
   2.0969176e-03
   2.0969176e-03
   2.1049852e-03
   2.1049852e-03
   2.1049852e-03
   2.1049852e-03
   2.1049852e-03
   2.1049852e-03
   2.1049852e-03
   2.1049852e-03
   2.1049852e-03
   2.1049852e-03
   2.1049852e-03
   2.1049852e-03
   2.1049852e-03
   2.1049852e-03
   2.1049852e-03
   2.1049852e-03
   2.1049852e-03
   2.1049852e-03
   2.1049852e-03
   2.1049852e-03
   2.1211293e-03
   2.1211293e-03
   2.1211293e-03
   2.1211293e-03
   2.1211293e-03
   2.1211293e-03
   2.1211293e-03
   2.1211293e-03
   2.1211293e-03
   2.1211293e-03
   2.1372849e-03
   2.1372849e-03
   2.1372849e-03
   2.1372849e-03
   2.1372849e-03
   2.1372849e-03
   2.1372849e-03
   2.1372849e-03
   2.1534520e-03
   2.1534520e-03
   2.1534520e-03
   2.1534520e-03
   2.1534520e-03
   2.1534520e-03
   2.1534520e-03
   2.1534520e-03
   2.1534520e-03
   2.1534520e-03
   2.1534520e-03
   2.1534520e-03
   2.1534520e-03
   2.1534520e-03
   2.1534520e-03
   2.1534520e-03
   2.1534520e-03
   2.1534520e-03
   2.1534520e-03
   2.1534520e-03
   2.1534520e-03
   2.1615399e-03
   2.1615399e-03
   2.1615399e-03
   2.1615399e-03
   2.1615399e-03
   2.1696306e-03
   2.1696306e-03
   2.1696306e-03
   2.1696306e-03
   2.1696306e-03
   2.1696306e-03
   2.1696306e-03
   2.1696306e-03
   2.1696306e-03
   2.1696306e-03
   2.2020218e-03
   2.2020218e-03
   2.2020218e-03
   2.2020218e-03
   2.2020218e-03
   2.2020218e-03
   2.2020218e-03
   2.2020218e-03
   2.2020218e-03
   2.2020218e-03
   2.2020218e-03
   2.2020218e-03
   2.2020218e-03
   2.2020218e-03
   2.2020218e-03
   2.2020218e-03
   2.2020218e-03
   2.2020218e-03
   2.2020218e-03
   2.2020218e-03
   2.2020218e-03
   2.2020218e-03
   2.2020218e-03
   2.2020218e-03
   2.2020218e-03
   2.2020218e-03
   2.2101266e-03
   2.2101266e-03
   2.2101266e-03
   2.2101266e-03
   2.2101266e-03
   2.2101266e-03
   2.2101266e-03
   2.2101266e-03
   2.2101266e-03
   2.2101266e-03
   2.2101266e-03
   2.2101266e-03
   2.2101266e-03
   2.2344579e-03
   2.2344579e-03
   2.2344579e-03
   2.2344579e-03
   2.2344579e-03
   2.2344579e-03
   2.2344579e-03
   2.2344579e-03
   2.2344579e-03
   2.2344579e-03
   2.2344579e-03
   2.2344579e-03
   2.2344579e-03
   2.2344579e-03
   2.2344579e-03
   2.2344579e-03
   2.2425739e-03
   2.2425739e-03
   2.2425739e-03
   2.2425739e-03
   2.2425739e-03
   2.2425739e-03
   2.2425739e-03
   2.2425739e-03
   2.2506927e-03
   2.2506927e-03
   2.2506927e-03
   2.2506927e-03
   2.2506927e-03
   2.2506927e-03
   2.2506927e-03
   2.2506927e-03
   2.2506927e-03
   2.2669385e-03
   2.2669385e-03
   2.2669385e-03
   2.2669385e-03
   2.2669385e-03
   2.2669385e-03
   2.2669385e-03
   2.2669385e-03
   2.2669385e-03
   2.2669385e-03
   2.2669385e-03
   2.2669385e-03
   2.2669385e-03
   2.2669385e-03
   2.2669385e-03
   2.2669385e-03
   2.2669385e-03
   2.2669385e-03
   2.2669385e-03
   2.2750655e-03
   2.2831953e-03
   2.2831953e-03
   2.2831953e-03
   2.2831953e-03
   2.2831953e-03
   2.2831953e-03
   2.2994630e-03
   2.2994630e-03
   2.2994630e-03
   2.2994630e-03
   2.2994630e-03
   2.2994630e-03
   2.2994630e-03
   2.2994630e-03
   2.2994630e-03
   2.2994630e-03
   2.2994630e-03
   2.2994630e-03
   2.2994630e-03
   2.2994630e-03
   2.2994630e-03
   2.2994630e-03
   2.2994630e-03
   2.2994630e-03
   2.2994630e-03
   2.2994630e-03
   2.2994630e-03
   2.3238848e-03
   2.3238848e-03
   2.3238848e-03
   2.3238848e-03
   2.3238848e-03
   2.3238848e-03
   2.3238848e-03
   2.3238848e-03
   2.3238848e-03
   2.3238848e-03
   2.3238848e-03
   2.3238848e-03
   2.3238848e-03
   2.3238848e-03
   2.3238848e-03
   2.3238848e-03
   2.3238848e-03
   2.3238848e-03
   2.3238848e-03
   2.3320308e-03
   2.3320308e-03
   2.3320308e-03
   2.3483309e-03
   2.3483309e-03
   2.3483309e-03
   2.3483309e-03
   2.3483309e-03
   2.3483309e-03
   2.3483309e-03
   2.3483309e-03
   2.3483309e-03
   2.3483309e-03
   2.3483309e-03
   2.3483309e-03
   2.3646416e-03
   2.3646416e-03
   2.3646416e-03
   2.3646416e-03
   2.3646416e-03
   2.3646416e-03
   2.3646416e-03
   2.3646416e-03
   2.3646416e-03
   2.3646416e-03
   2.3646416e-03
   2.3646416e-03
   2.3646416e-03
   2.3646416e-03
   2.3646416e-03
   2.3646416e-03
   2.3646416e-03
   2.3646416e-03
   2.3646416e-03
   2.3646416e-03
   2.3646416e-03
   2.3809629e-03
   2.3809629e-03
   2.3809629e-03
   2.3809629e-03
   2.3809629e-03
   2.3809629e-03
   2.3972948e-03
   2.3972948e-03
   2.3972948e-03
   2.3972948e-03
   2.3972948e-03
   2.3972948e-03
   2.3972948e-03
   2.3972948e-03
   2.3972948e-03
   2.3972948e-03
   2.3972948e-03
   2.3972948e-03
   2.3972948e-03
   2.3972948e-03
   2.3972948e-03
   2.3972948e-03
   2.4054647e-03
   2.4054647e-03
   2.4054647e-03
   2.4054647e-03
   2.4054647e-03
   2.4054647e-03
   2.4054647e-03
   2.4054647e-03
   2.4054647e-03
   2.4054647e-03
   2.4299899e-03
   2.4299899e-03
   2.4299899e-03
   2.4299899e-03
   2.4299899e-03
   2.4299899e-03
   2.4299899e-03
   2.4299899e-03
   2.4299899e-03
   2.4299899e-03
   2.4299899e-03
   2.4299899e-03
   2.4299899e-03
   2.4299899e-03
   2.4299899e-03
   2.4299899e-03
   2.4299899e-03
   2.4299899e-03
   2.4299899e-03
   2.4299899e-03
   2.4299899e-03
   2.4299899e-03
   2.4299899e-03
   2.4381702e-03
   2.4381702e-03
   2.4381702e-03
   2.4381702e-03
   2.4381702e-03
   2.4381702e-03
   2.4463531e-03
   2.4463531e-03
   2.4463531e-03
   2.4463531e-03
   2.4463531e-03
   2.4463531e-03
   2.4463531e-03
   2.4463531e-03
   2.4463531e-03
   2.4463531e-03
   2.4463531e-03
   2.4463531e-03
   2.4463531e-03
   2.4463531e-03
   2.4463531e-03
   2.4463531e-03
   2.4463531e-03
   2.4463531e-03
   2.4463531e-03
   2.4463531e-03
   2.4463531e-03
   2.4463531e-03
   2.4627266e-03
   2.4627266e-03
   2.4709171e-03
   2.4709171e-03
   2.4873060e-03
   2.4873060e-03
   2.4873060e-03
   2.4873060e-03
   2.4873060e-03
   2.4873060e-03
   2.4873060e-03
   2.4873060e-03
   2.4873060e-03
   2.4873060e-03
   2.4873060e-03
   2.4873060e-03
   2.4955042e-03
   2.4955042e-03
   2.4955042e-03
   2.4955042e-03
   2.4955042e-03
   2.4955042e-03
   2.4955042e-03
   2.4955042e-03
   2.4955042e-03
   2.4955042e-03
   2.4955042e-03
   2.4955042e-03
   2.4955042e-03
   2.4955042e-03
   2.4955042e-03
   2.4955042e-03
   2.4955042e-03
   2.4955042e-03
   2.4955042e-03
   2.4955042e-03
   2.4955042e-03
   2.4955042e-03
   2.4955042e-03
   2.4955042e-03
   2.4955042e-03
   2.4955042e-03
   2.4955042e-03
   2.4955042e-03
   2.4955042e-03
   2.4955042e-03
   2.5283225e-03
   2.5283225e-03
   2.5283225e-03
   2.5283225e-03
   2.5283225e-03
   2.5283225e-03
   2.5283225e-03
   2.5283225e-03
   2.5283225e-03
   2.5283225e-03
   2.5283225e-03
   2.5283225e-03
   2.5283225e-03
   2.5283225e-03
   2.5283225e-03
   2.5447468e-03
   2.5447468e-03
   2.5447468e-03
   2.5447468e-03
   2.5447468e-03
   2.5447468e-03
   2.5447468e-03
   2.5447468e-03
   2.5447468e-03
   2.5447468e-03
   2.5529626e-03
   2.5529626e-03
   2.5529626e-03
   2.5529626e-03
   2.5529626e-03
   2.5529626e-03
   2.5529626e-03
   2.5611810e-03
   2.5611810e-03
   2.5611810e-03
   2.5611810e-03
   2.5611810e-03
   2.5611810e-03
   2.5611810e-03
   2.5611810e-03
   2.5611810e-03
   2.5611810e-03
   2.5611810e-03
   2.5611810e-03
   2.5611810e-03
   2.5611810e-03
   2.5611810e-03
   2.5694018e-03
   2.5694018e-03
   2.5694018e-03
   2.5694018e-03
   2.5694018e-03
   2.5694018e-03
   2.5694018e-03
   2.5694018e-03
   2.5940792e-03
   2.5940792e-03
   2.5940792e-03
   2.5940792e-03
   2.5940792e-03
   2.5940792e-03
   2.5940792e-03
   2.5940792e-03
   2.5940792e-03
   2.6105431e-03
   2.6105431e-03
   2.6105431e-03
   2.6105431e-03
   2.6105431e-03
   2.6105431e-03
   2.6105431e-03
   2.6105431e-03
   2.6105431e-03
   2.6105431e-03
   2.6105431e-03
   2.6105431e-03
   2.6105431e-03
   2.6105431e-03
   2.6187787e-03
   2.6187787e-03
   2.6187787e-03
   2.6270168e-03
   2.6270168e-03
   2.6270168e-03
   2.6270168e-03
   2.6270168e-03
   2.6270168e-03
   2.6270168e-03
   2.6270168e-03
   2.6270168e-03
   2.6270168e-03
   2.6270168e-03
   2.6270168e-03
   2.6270168e-03
   2.6270168e-03
   2.6270168e-03
   2.6270168e-03
   2.6270168e-03
   2.6270168e-03
   2.6270168e-03
   2.6270168e-03
   2.6270168e-03
   2.6435002e-03
   2.6435002e-03
   2.6435002e-03
   2.6435002e-03
   2.6435002e-03
   2.6435002e-03
   2.6517456e-03
   2.6517456e-03
   2.6517456e-03
   2.6517456e-03
   2.6517456e-03
   2.6517456e-03
   2.6517456e-03
   2.6517456e-03
   2.6599933e-03
   2.6599933e-03
   2.6599933e-03
   2.6682435e-03
   2.6682435e-03
   2.6682435e-03
   2.6682435e-03
   2.6682435e-03
   2.6682435e-03
   2.6682435e-03
   2.6682435e-03
   2.6930084e-03
   2.6930084e-03
   2.6930084e-03
   2.6930084e-03
   2.6930084e-03
   2.6930084e-03
   2.6930084e-03
   2.6930084e-03
   2.6930084e-03
   2.6930084e-03
   2.6930084e-03
   2.6930084e-03
   2.6930084e-03
   2.6930084e-03
   2.6930084e-03
   2.6930084e-03
   2.6930084e-03
   2.6930084e-03
   2.6930084e-03
   2.6930084e-03
   2.6930084e-03
   2.6930084e-03
   2.6930084e-03
   2.6930084e-03
   2.6930084e-03
   2.6930084e-03
   2.6930084e-03
   2.6930084e-03
   2.6930084e-03
   2.6930084e-03
   2.6930084e-03
   2.6930084e-03
   2.6930084e-03
   2.6930084e-03
   2.6930084e-03
   2.6930084e-03
   2.6930084e-03
   2.6930084e-03
   2.6930084e-03
   2.6930084e-03
   2.6930084e-03
   2.6930084e-03
   2.6930084e-03
   2.6930084e-03
   2.6930084e-03
   2.7260617e-03
   2.7260617e-03
   2.7260617e-03
   2.7260617e-03
   2.7260617e-03
   2.7260617e-03
   2.7260617e-03
   2.7260617e-03
   2.7260617e-03
   2.7343309e-03
   2.7343309e-03
   2.7343309e-03
   2.7343309e-03
   2.7343309e-03
   2.7343309e-03
   2.7426025e-03
   2.7426025e-03
   2.7426025e-03
   2.7426025e-03
   2.7426025e-03
   2.7426025e-03
   2.7426025e-03
   2.7591527e-03
   2.7591527e-03
   2.7591527e-03
   2.7591527e-03
   2.7591527e-03
   2.7591527e-03
   2.7591527e-03
   2.7591527e-03
   2.7591527e-03
   2.7591527e-03
   2.7591527e-03
   2.7591527e-03
   2.7674314e-03
   2.7757123e-03
   2.7757123e-03
   2.7757123e-03
   2.7757123e-03
   2.7757123e-03
   2.7839956e-03
   2.7839956e-03
   2.7839956e-03
   2.7839956e-03
   2.7839956e-03
   2.7839956e-03
   2.7839956e-03
   2.7839956e-03
   2.7922812e-03
   2.7922812e-03
   2.7922812e-03
   2.7922812e-03
   2.7922812e-03
   2.7922812e-03
   2.7922812e-03
   2.7922812e-03
   2.7922812e-03
   2.7922812e-03
   2.7922812e-03
   2.7922812e-03
   2.7922812e-03
   2.7922812e-03
   2.7922812e-03
   2.8171519e-03
   2.8171519e-03
   2.8171519e-03
   2.8171519e-03
   2.8171519e-03
   2.8171519e-03
   2.8171519e-03
   2.8171519e-03
   2.8171519e-03
   2.8171519e-03
   2.8171519e-03
   2.8254468e-03
   2.8254468e-03
   2.8254468e-03
   2.8254468e-03
   2.8254468e-03
   2.8254468e-03
   2.8254468e-03
   2.8254468e-03
   2.8420433e-03
   2.8420433e-03
   2.8420433e-03
   2.8420433e-03
   2.8420433e-03
   2.8420433e-03
   2.8420433e-03
   2.8420433e-03
   2.8420433e-03
   2.8420433e-03
   2.8420433e-03
   2.8420433e-03
   2.8420433e-03
   2.8420433e-03
   2.8586490e-03
   2.8586490e-03
   2.8586490e-03
   2.8586490e-03
   2.8586490e-03
   2.8586490e-03
   2.8586490e-03
   2.8586490e-03
   2.8586490e-03
   2.8586490e-03
   2.8586490e-03
   2.8586490e-03
   2.8586490e-03
   2.8586490e-03
   2.8586490e-03
   2.8918877e-03
   2.8918877e-03
   2.8918877e-03
   2.8918877e-03
   2.8918877e-03
   2.8918877e-03
   2.8918877e-03
   2.8918877e-03
   2.8918877e-03
   2.8918877e-03
   2.8918877e-03
   2.8918877e-03
   2.8918877e-03
   2.8918877e-03
   2.8918877e-03
   2.8918877e-03
   2.8918877e-03
   2.8918877e-03
   2.8918877e-03
   2.8918877e-03
   2.8918877e-03
   2.9002030e-03
   2.9002030e-03
   2.9002030e-03
   2.9002030e-03
   2.9002030e-03
   2.9002030e-03
   2.9002030e-03
   2.9002030e-03
   2.9002030e-03
   2.9002030e-03
   2.9002030e-03
   2.9168403e-03
   2.9251623e-03
   2.9251623e-03
   2.9251623e-03
   2.9418131e-03
   2.9418131e-03
   2.9418131e-03
   2.9418131e-03
   2.9418131e-03
   2.9418131e-03
   2.9418131e-03
   2.9418131e-03
   2.9418131e-03
   2.9418131e-03
   2.9418131e-03
   2.9418131e-03
   2.9418131e-03
   2.9418131e-03
   2.9418131e-03
   2.9418131e-03
   2.9418131e-03
   2.9418131e-03
   2.9418131e-03
   2.9418131e-03
   2.9418131e-03
   2.9418131e-03
   2.9418131e-03
   2.9584727e-03
   2.9584727e-03
   2.9584727e-03
   2.9584727e-03
   2.9584727e-03
   2.9584727e-03
   2.9584727e-03
   2.9584727e-03
   2.9584727e-03
   2.9584727e-03
   2.9584727e-03
   2.9584727e-03
   2.9584727e-03
   2.9584727e-03
   2.9584727e-03
   2.9584727e-03
   2.9584727e-03
   2.9584727e-03
   2.9584727e-03
   2.9584727e-03
   2.9834787e-03
   2.9834787e-03
   2.9834787e-03
   2.9834787e-03
   2.9918184e-03
   2.9918184e-03
   2.9918184e-03
   2.9918184e-03
   2.9918184e-03
   2.9918184e-03
   2.9918184e-03
   2.9918184e-03
   3.0168508e-03
   3.0168508e-03
   3.0168508e-03
   3.0168508e-03
   3.0251992e-03
   3.0251992e-03
   3.0251992e-03
   3.0251992e-03
   3.0251992e-03
   3.0251992e-03
   3.0251992e-03
   3.0251992e-03
   3.0251992e-03
   3.0251992e-03
   3.0251992e-03
   3.0251992e-03
   3.0251992e-03
   3.0251992e-03
   3.0251992e-03
   3.0419027e-03
   3.0419027e-03
   3.0419027e-03
   3.0419027e-03
   3.0419027e-03
   3.0419027e-03
   3.0419027e-03
   3.0419027e-03
   3.0419027e-03
   3.0586147e-03
   3.0586147e-03
   3.0669740e-03
   3.0669740e-03
   3.0669740e-03
   3.0669740e-03
   3.0669740e-03
   3.0669740e-03
   3.0669740e-03
   3.0669740e-03
   3.0669740e-03
   3.0669740e-03
   3.0669740e-03
   3.0669740e-03
   3.0669740e-03
   3.0669740e-03
   3.0669740e-03
   3.0669740e-03
   3.0753354e-03
   3.0753354e-03
   3.0753354e-03
   3.0753354e-03
   3.0753354e-03
   3.0753354e-03
   3.0836990e-03
   3.0920647e-03
   3.0920647e-03
   3.0920647e-03
   3.0920647e-03
   3.0920647e-03
   3.0920647e-03
   3.0920647e-03
   3.0920647e-03
   3.0920647e-03
   3.0920647e-03
   3.0920647e-03
   3.0920647e-03
   3.0920647e-03
   3.0920647e-03
   3.0920647e-03
   3.0920647e-03
   3.0920647e-03
   3.0920647e-03
   3.0920647e-03
   3.0920647e-03
   3.0920647e-03
   3.0920647e-03
   3.0920647e-03
   3.1088025e-03
   3.1088025e-03
   3.1088025e-03
   3.1088025e-03
   3.1088025e-03
   3.1088025e-03
   3.1255487e-03
   3.1339251e-03
   3.1339251e-03
   3.1339251e-03
   3.1423035e-03
   3.1423035e-03
   3.1423035e-03
   3.1423035e-03
   3.1423035e-03
   3.1423035e-03
   3.1423035e-03
   3.1423035e-03
   3.1423035e-03
   3.1423035e-03
   3.1423035e-03
   3.1423035e-03
   3.1423035e-03
   3.1423035e-03
   3.1423035e-03
   3.1423035e-03
   3.1423035e-03
   3.1506840e-03
   3.1506840e-03
   3.1506840e-03
   3.1506840e-03
   3.1506840e-03
   3.1506840e-03
   3.1590666e-03
   3.1590666e-03
   3.1590666e-03
   3.1590666e-03
   3.1590666e-03
   3.1590666e-03
   3.1590666e-03
   3.1590666e-03
   3.1926181e-03
   3.1926181e-03
   3.1926181e-03
   3.1926181e-03
   3.1926181e-03
   3.1926181e-03
   3.1926181e-03
   3.1926181e-03
   3.1926181e-03
   3.1926181e-03
   3.1926181e-03
   3.1926181e-03
   3.1926181e-03
   3.1926181e-03
   3.1926181e-03
   3.1926181e-03
   3.1926181e-03
   3.1926181e-03
   3.1926181e-03
   3.1926181e-03
   3.1926181e-03
   3.1926181e-03
   3.2178035e-03
   3.2178035e-03
   3.2178035e-03
   3.2178035e-03
   3.2262027e-03
   3.2262027e-03
   3.2262027e-03
   3.2262027e-03
   3.2262027e-03
   3.2262027e-03
   3.2262027e-03
   3.2262027e-03
   3.2262027e-03
   3.2262027e-03
   3.2262027e-03
   3.2262027e-03
   3.2262027e-03
   3.2262027e-03
   3.2262027e-03
   3.2262027e-03
   3.2262027e-03
   3.2346041e-03
   3.2346041e-03
   3.2346041e-03
   3.2346041e-03
   3.2346041e-03
   3.2346041e-03
   3.2346041e-03
   3.2346041e-03
   3.2346041e-03
   3.2346041e-03
   3.2430075e-03
   3.2430075e-03
   3.2430075e-03
   3.2430075e-03
   3.2430075e-03
   3.2430075e-03
   3.2430075e-03
   3.2430075e-03
   3.2430075e-03
   3.2430075e-03
   3.2514129e-03
   3.2514129e-03
   3.2514129e-03
   3.2598204e-03
   3.2598204e-03
   3.2766415e-03
   3.2766415e-03
   3.2766415e-03
   3.2766415e-03
   3.2766415e-03
   3.2766415e-03
   3.2766415e-03
   3.2766415e-03
   3.2766415e-03
   3.2934707e-03
   3.2934707e-03
   3.2934707e-03
   3.2934707e-03
   3.2934707e-03
   3.2934707e-03
   3.2934707e-03
   3.2934707e-03
   3.2934707e-03
   3.2934707e-03
   3.2934707e-03
   3.2934707e-03
   3.2934707e-03
   3.2934707e-03
   3.2934707e-03
   3.2934707e-03
   3.2934707e-03
   3.2934707e-03
   3.2934707e-03
   3.2934707e-03
   3.2934707e-03
   3.2934707e-03
   3.2934707e-03
   3.2934707e-03
   3.2934707e-03
   3.3103081e-03
   3.3103081e-03
   3.3103081e-03
   3.3103081e-03
   3.3103081e-03
   3.3187298e-03
   3.3187298e-03
   3.3187298e-03
   3.3187298e-03
   3.3187298e-03
   3.3187298e-03
   3.3187298e-03
   3.3187298e-03
   3.3187298e-03
   3.3187298e-03
   3.3187298e-03
   3.3187298e-03
   3.3187298e-03
   3.3187298e-03
   3.3271535e-03
   3.3271535e-03
   3.3440069e-03
   3.3440069e-03
   3.3440069e-03
   3.3440069e-03
   3.3440069e-03
   3.3440069e-03
   3.3440069e-03
   3.3440069e-03
   3.3440069e-03
   3.3440069e-03
   3.3440069e-03
   3.3440069e-03
   3.3608684e-03
   3.3608684e-03
   3.3608684e-03
   3.3608684e-03
   3.3608684e-03
   3.3608684e-03
   3.3608684e-03
   3.3608684e-03
   3.3608684e-03
   3.3608684e-03
   3.3608684e-03
   3.3608684e-03
   3.3608684e-03
   3.3608684e-03
   3.3608684e-03
   3.3608684e-03
   3.3608684e-03
   3.3608684e-03
   3.3608684e-03
   3.3608684e-03
   3.3608684e-03
   3.3693021e-03
   3.3693021e-03
   3.3693021e-03
   3.3693021e-03
   3.3693021e-03
   3.3693021e-03
   3.3693021e-03
   3.3693021e-03
   3.3693021e-03
   3.3693021e-03
   3.3693021e-03
   3.3693021e-03
   3.3693021e-03
   3.3693021e-03
   3.3946152e-03
   3.3946152e-03
   3.3946152e-03
   3.3946152e-03
   3.3946152e-03
   3.3946152e-03
   3.3946152e-03
   3.3946152e-03
   3.3946152e-03
   3.3946152e-03
   3.3946152e-03
   3.4030568e-03
   3.4030568e-03
   3.4030568e-03
   3.4030568e-03
   3.4030568e-03
   3.4030568e-03
   3.4030568e-03
   3.4283936e-03
   3.4283936e-03
   3.4283936e-03
   3.4283936e-03
   3.4283936e-03
   3.4283936e-03
   3.4283936e-03
   3.4283936e-03
   3.4283936e-03
   3.4283936e-03
   3.4283936e-03
   3.4283936e-03
   3.4283936e-03
   3.4283936e-03
   3.4283936e-03
   3.4283936e-03
   3.4283936e-03
   3.4283936e-03
   3.4283936e-03
   3.4283936e-03
   3.4452946e-03
   3.4452946e-03
   3.4452946e-03
   3.4452946e-03
   3.4452946e-03
   3.4452946e-03
   3.4452946e-03
   3.4452946e-03
   3.4452946e-03
   3.4452946e-03
   3.4452946e-03
   3.4452946e-03
   3.4452946e-03
   3.4452946e-03
   3.4452946e-03
   3.4452946e-03
   3.4452946e-03
   3.4452946e-03
   3.4452946e-03
   3.4452946e-03
   3.4452946e-03
   3.4452946e-03
   3.4452946e-03
   3.4452946e-03
   3.4452946e-03
   3.4452946e-03
   3.4452946e-03
   3.4452946e-03
   3.4452946e-03
   3.4452946e-03
   3.4875812e-03
   3.4875812e-03
   3.4875812e-03
   3.4875812e-03
   3.4875812e-03
   3.4875812e-03
   3.4875812e-03
   3.4875812e-03
   3.4875812e-03
   3.4875812e-03
   3.4875812e-03
   3.4875812e-03
   3.4875812e-03
   3.4875812e-03
   3.4875812e-03
   3.4875812e-03
   3.4875812e-03
   3.4875812e-03
   3.4875812e-03
   3.4875812e-03
   3.4875812e-03
   3.4875812e-03
   3.4960444e-03
   3.4960444e-03
   3.4960444e-03
   3.4960444e-03
   3.4960444e-03
   3.4960444e-03
   3.4960444e-03
   3.4960444e-03
   3.4960444e-03
   3.4960444e-03
   3.4960444e-03
   3.4960444e-03
   3.4960444e-03
   3.4960444e-03
   3.5214454e-03
   3.5214454e-03
   3.5214454e-03
   3.5214454e-03
   3.5214454e-03
   3.5214454e-03
   3.5214454e-03
   3.5214454e-03
   3.5299162e-03
   3.5299162e-03
   3.5299162e-03
   3.5299162e-03
   3.5299162e-03
   3.5299162e-03
   3.5299162e-03
   3.5468636e-03
   3.5468636e-03
   3.5468636e-03
   3.5468636e-03
   3.5468636e-03
   3.5468636e-03
   3.5468636e-03
   3.5468636e-03
   3.5468636e-03
   3.5468636e-03
   3.5638187e-03
   3.5638187e-03
   3.5638187e-03
   3.5638187e-03
   3.5638187e-03
   3.5638187e-03
   3.5638187e-03
   3.5722991e-03
   3.5722991e-03
   3.5722991e-03
   3.5722991e-03
   3.5722991e-03
   3.5722991e-03
   3.5722991e-03
   3.5722991e-03
   3.5977516e-03
   3.5977516e-03
   3.5977516e-03
   3.5977516e-03
   3.5977516e-03
   3.5977516e-03
   3.5977516e-03
   3.5977516e-03
   3.5977516e-03
   3.5977516e-03
   3.5977516e-03
   3.6062395e-03
   3.6062395e-03
   3.6062395e-03
   3.6147293e-03
   3.6147293e-03
   3.6147293e-03
   3.6147293e-03
   3.6147293e-03
   3.6147293e-03
   3.6147293e-03
   3.6147293e-03
   3.6147293e-03
   3.6147293e-03
   3.6317146e-03
   3.6317146e-03
   3.6317146e-03
   3.6317146e-03
   3.6317146e-03
   3.6317146e-03
   3.6402101e-03
   3.6487074e-03
   3.6487074e-03
   3.6487074e-03
   3.6487074e-03
   3.6487074e-03
   3.6487074e-03
   3.6487074e-03
   3.6487074e-03
   3.6487074e-03
   3.6572066e-03
   3.6572066e-03
   3.6572066e-03
   3.6572066e-03
   3.6572066e-03
   3.6572066e-03
   3.6572066e-03
   3.6572066e-03
   3.6572066e-03
   3.6657076e-03
   3.6657076e-03
   3.6657076e-03
   3.6657076e-03
   3.6657076e-03
   3.6657076e-03
   3.6657076e-03
   3.6742106e-03
   3.6997304e-03
   3.6997304e-03
   3.6997304e-03
   3.6997304e-03
   3.6997304e-03
   3.6997304e-03
   3.6997304e-03
   3.6997304e-03
   3.6997304e-03
   3.6997304e-03
   3.6997304e-03
   3.6997304e-03
   3.6997304e-03
   3.6997304e-03
   3.6997304e-03
   3.6997304e-03
   3.6997304e-03
   3.6997304e-03
   3.6997304e-03
   3.6997304e-03
   3.6997304e-03
   3.6997304e-03
   3.6997304e-03
   3.6997304e-03
   3.6997304e-03
   3.6997304e-03
   3.6997304e-03
   3.6997304e-03
   3.7252668e-03
   3.7252668e-03
   3.7252668e-03
   3.7252668e-03
   3.7337826e-03
   3.7423003e-03
   3.7423003e-03
   3.7423003e-03
   3.7423003e-03
   3.7423003e-03
   3.7423003e-03
   3.7423003e-03
   3.7423003e-03
   3.7508197e-03
   3.7508197e-03
   3.7508197e-03
   3.7508197e-03
   3.7508197e-03
   3.7508197e-03
   3.7508197e-03
   3.7508197e-03
   3.7508197e-03
   3.7508197e-03
   3.7508197e-03
   3.7508197e-03
   3.7508197e-03
   3.7508197e-03
   3.7508197e-03
   3.7508197e-03
   3.7508197e-03
   3.7508197e-03
   3.7508197e-03
   3.7678641e-03
   3.7678641e-03
   3.7678641e-03
   3.7678641e-03
   3.7678641e-03
   3.7678641e-03
   3.7678641e-03
   3.7678641e-03
   3.7678641e-03
   3.7678641e-03
   3.7849158e-03
   3.7849158e-03
   3.7849158e-03
   3.7849158e-03
   3.7849158e-03
   3.7849158e-03
   3.7849158e-03
   3.7849158e-03
   3.7849158e-03
   3.7849158e-03
   3.7849158e-03
   3.7849158e-03
   3.7849158e-03
   3.7849158e-03
   3.7849158e-03
   3.7849158e-03
   3.7849158e-03
   3.8019747e-03
   3.8019747e-03
   3.8019747e-03
   3.8019747e-03
   3.8019747e-03
   3.8019747e-03
   3.8019747e-03
   3.8019747e-03
   3.8019747e-03
   3.8019747e-03
   3.8019747e-03
   3.8275766e-03
   3.8275766e-03
   3.8275766e-03
   3.8275766e-03
   3.8275766e-03
   3.8275766e-03
   3.8275766e-03
   3.8275766e-03
   3.8275766e-03
   3.8275766e-03
   3.8275766e-03
   3.8361141e-03
   3.8361141e-03
   3.8361141e-03
   3.8361141e-03
   3.8361141e-03
   3.8361141e-03
   3.8361141e-03
   3.8361141e-03
   3.8446535e-03
   3.8446535e-03
   3.8531946e-03
   3.8531946e-03
   3.8531946e-03
   3.8531946e-03
   3.8531946e-03
   3.8531946e-03
   3.8531946e-03
   3.8531946e-03
   3.8531946e-03
   3.8531946e-03
   3.8702822e-03
   3.8702822e-03
   3.9044787e-03
   3.9044787e-03
   3.9044787e-03
   3.9044787e-03
   3.9044787e-03
   3.9044787e-03
   3.9044787e-03
   3.9044787e-03
   3.9044787e-03
   3.9044787e-03
   3.9044787e-03
   3.9044787e-03
   3.9044787e-03
   3.9044787e-03
   3.9044787e-03
   3.9044787e-03
   3.9044787e-03
   3.9044787e-03
   3.9044787e-03
   3.9044787e-03
   3.9044787e-03
   3.9044787e-03
   3.9044787e-03
   3.9044787e-03
   3.9044787e-03
   3.9130323e-03
   3.9130323e-03
   3.9130323e-03
   3.9130323e-03
   3.9130323e-03
   3.9130323e-03
   3.9130323e-03
   3.9130323e-03
   3.9558264e-03
   3.9558264e-03
   3.9558264e-03
   3.9558264e-03
   3.9558264e-03
   3.9558264e-03
   3.9558264e-03
   3.9558264e-03
   3.9558264e-03
   3.9558264e-03
   3.9558264e-03
   3.9558264e-03
   3.9558264e-03
   3.9558264e-03
   3.9558264e-03
   3.9558264e-03
   3.9558264e-03
   3.9643905e-03
   3.9729563e-03
   3.9729563e-03
   3.9729563e-03
   3.9729563e-03
   3.9815238e-03
   3.9815238e-03
   3.9815238e-03
   3.9986642e-03
   3.9986642e-03
   3.9986642e-03
   3.9986642e-03
   3.9986642e-03
   3.9986642e-03
   3.9986642e-03
   3.9986642e-03
   3.9986642e-03
   3.9986642e-03
   4.0072369e-03
   4.0072369e-03
   4.0072369e-03
   4.0072369e-03
   4.0072369e-03
   4.0072369e-03
   4.0072369e-03
   4.0243876e-03
   4.0243876e-03
   4.0243876e-03
   4.0243876e-03
   4.0243876e-03
   4.0243876e-03
   4.0243876e-03
   4.0415452e-03
   4.0415452e-03
   4.0415452e-03
   4.0415452e-03
   4.0415452e-03
   4.0415452e-03
   4.0415452e-03
   4.0415452e-03
   4.0415452e-03
   4.0415452e-03
   4.0415452e-03
   4.0415452e-03
   4.0415452e-03
   4.0415452e-03
   4.0415452e-03
   4.0415452e-03
   4.0587097e-03
   4.0587097e-03
   4.0587097e-03
   4.0587097e-03
   4.0587097e-03
   4.0587097e-03
   4.0587097e-03
   4.0587097e-03
   4.0587097e-03
   4.0587097e-03
   4.0587097e-03
   4.0587097e-03
   4.0587097e-03
   4.0587097e-03
   4.0587097e-03
   4.0587097e-03
   4.0587097e-03
   4.0587097e-03
   4.0844692e-03
   4.0844692e-03
   4.0844692e-03
   4.0844692e-03
   4.0844692e-03
   4.0844692e-03
   4.0844692e-03
   4.0844692e-03
   4.0844692e-03
   4.1102440e-03
   4.1102440e-03
   4.1102440e-03
   4.1102440e-03
   4.1102440e-03
   4.1102440e-03
   4.1102440e-03
   4.1102440e-03
   4.1102440e-03
   4.1102440e-03
   4.1102440e-03
   4.1102440e-03
   4.1102440e-03
   4.1274356e-03
   4.1274356e-03
   4.1274356e-03
   4.1274356e-03
   4.1274356e-03
   4.1274356e-03
   4.1274356e-03
   4.1274356e-03
   4.1274356e-03
   4.1274356e-03
   4.1360340e-03
   4.1360340e-03
   4.1360340e-03
   4.1360340e-03
   4.1360340e-03
   4.1360340e-03
   4.1360340e-03
   4.1446341e-03
   4.1446341e-03
   4.1446341e-03
   4.1446341e-03
   4.1446341e-03
   4.1618392e-03
   4.1618392e-03
   4.1618392e-03
   4.1618392e-03
   4.1618392e-03
   4.1618392e-03
   4.1618392e-03
   4.1618392e-03
   4.1618392e-03
   4.1618392e-03
   4.1618392e-03
   4.1704443e-03
   4.1704443e-03
   4.1704443e-03
   4.1704443e-03
   4.1704443e-03
   4.1704443e-03
   4.1704443e-03
   4.1704443e-03
   4.1704443e-03
   4.1704443e-03
   4.1790511e-03
   4.1790511e-03
   4.1790511e-03
   4.1790511e-03
   4.1790511e-03
   4.1790511e-03
   4.1790511e-03
   4.1790511e-03
   4.1790511e-03
   4.2048814e-03
   4.2048814e-03
   4.2048814e-03
   4.2048814e-03
   4.2048814e-03
   4.2048814e-03
   4.2048814e-03
   4.2048814e-03
   4.2134948e-03
   4.2134948e-03
   4.2134948e-03
   4.2134948e-03
   4.2134948e-03
   4.2134948e-03
   4.2134948e-03
   4.2134948e-03
   4.2134948e-03
   4.2134948e-03
   4.2134948e-03
   4.2134948e-03
   4.2134948e-03
   4.2134948e-03
   4.2134948e-03
   4.2134948e-03
   4.2134948e-03
   4.2134948e-03
   4.2134948e-03
   4.2134948e-03
   4.2134948e-03
   4.2134948e-03
   4.2134948e-03
   4.2134948e-03
   4.2134948e-03
   4.2134948e-03
   4.2134948e-03
   4.2134948e-03
   4.2134948e-03
   4.2134948e-03
   4.2134948e-03
   4.2479650e-03
   4.2479650e-03
   4.2479650e-03
   4.2479650e-03
   4.2479650e-03
   4.2479650e-03
   4.2479650e-03
   4.2479650e-03
   4.2565867e-03
   4.2565867e-03
   4.2565867e-03
   4.2565867e-03
   4.2565867e-03
   4.2652101e-03
   4.2652101e-03
   4.2652101e-03
   4.2652101e-03
   4.2652101e-03
   4.2652101e-03
   4.2652101e-03
   4.2652101e-03
   4.2652101e-03
   4.2652101e-03
   4.2652101e-03
   4.2652101e-03
   4.2652101e-03
   4.2652101e-03
   4.2652101e-03
   4.2652101e-03
   4.2652101e-03
   4.2652101e-03
   4.2652101e-03
   4.2824617e-03
   4.2910899e-03
   4.2910899e-03
   4.2910899e-03
   4.2910899e-03
   4.2997198e-03
   4.2997198e-03
   4.2997198e-03
   4.2997198e-03
   4.2997198e-03
   4.2997198e-03
   4.2997198e-03
   4.2997198e-03
   4.2997198e-03
   4.2997198e-03
   4.2997198e-03
   4.2997198e-03
   4.2997198e-03
   4.2997198e-03
   4.2997198e-03
   4.2997198e-03
   4.3169845e-03
   4.3169845e-03
   4.3169845e-03
   4.3169845e-03
   4.3169845e-03
   4.3169845e-03
   4.3169845e-03
   4.3169845e-03
   4.3169845e-03
   4.3256193e-03
   4.3256193e-03
   4.3256193e-03
   4.3256193e-03
   4.3256193e-03
   4.3256193e-03
   4.3256193e-03
   4.3428937e-03
   4.3428937e-03
   4.3428937e-03
   4.3428937e-03
   4.3515334e-03
   4.3688175e-03
   4.3688175e-03
   4.3688175e-03
   4.3688175e-03
   4.3688175e-03
   4.3688175e-03
   4.3688175e-03
   4.3688175e-03
   4.3688175e-03
   4.3688175e-03
   4.3688175e-03
   4.3861081e-03
   4.3861081e-03
   4.3861081e-03
   4.3861081e-03
   4.3861081e-03
   4.3861081e-03
   4.3861081e-03
   4.3861081e-03
   4.3861081e-03
   4.3861081e-03
   4.3861081e-03
   4.3861081e-03
   4.3861081e-03
   4.3861081e-03
   4.3861081e-03
   4.3861081e-03
   4.3861081e-03
   4.3861081e-03
   4.3861081e-03
   4.3861081e-03
   4.3861081e-03
   4.3861081e-03
   4.3861081e-03
   4.4207085e-03
   4.4207085e-03
   4.4207085e-03
   4.4207085e-03
   4.4207085e-03
   4.4207085e-03
   4.4207085e-03
   4.4293626e-03
   4.4293626e-03
   4.4293626e-03
   4.4293626e-03
   4.4293626e-03
   4.4293626e-03
   4.4293626e-03
   4.4466756e-03
   4.4466756e-03
   4.4466756e-03
   4.4466756e-03
   4.4466756e-03
   4.4466756e-03
   4.4466756e-03
   4.4466756e-03
   4.4466756e-03
   4.4466756e-03
   4.4553345e-03
   4.4553345e-03
   4.4553345e-03
   4.4553345e-03
   4.4553345e-03
   4.4553345e-03
   4.4553345e-03
   4.4553345e-03
   4.4726570e-03
   4.4726570e-03
   4.4726570e-03
   4.4726570e-03
   4.4726570e-03
   4.4726570e-03
   4.4726570e-03
   4.4726570e-03
   4.4726570e-03
   4.4726570e-03
   4.4726570e-03
   4.4726570e-03
   4.4726570e-03
   4.4726570e-03
   4.4726570e-03
   4.4726570e-03
   4.4726570e-03
   4.4726570e-03
   4.4899858e-03
   4.5073209e-03
   4.5073209e-03
   4.5073209e-03
   4.5159908e-03
   4.5159908e-03
   4.5159908e-03
   4.5159908e-03
   4.5159908e-03
   4.5159908e-03
   4.5246623e-03
   4.5246623e-03
   4.5246623e-03
   4.5246623e-03
   4.5246623e-03
   4.5246623e-03
   4.5246623e-03
   4.5246623e-03
   4.5246623e-03
   4.5246623e-03
   4.5246623e-03
   4.5246623e-03
   4.5246623e-03
   4.5246623e-03
   4.5246623e-03
   4.5246623e-03
   4.5246623e-03
   4.5246623e-03
   4.5246623e-03
   4.5593639e-03
   4.5593639e-03
   4.5593639e-03
   4.5593639e-03
   4.5593639e-03
   4.5680432e-03
   4.5680432e-03
   4.5680432e-03
   4.5680432e-03
   4.5680432e-03
   4.5680432e-03
   4.5680432e-03
   4.5767240e-03
   4.5767240e-03
   4.5767240e-03
   4.5767240e-03
   4.5767240e-03
   4.5767240e-03
   4.5767240e-03
   4.5767240e-03
   4.5940904e-03
   4.5940904e-03
   4.5940904e-03
   4.5940904e-03
   4.5940904e-03
   4.5940904e-03
   4.6027758e-03
   4.6027758e-03
   4.6027758e-03
   4.6027758e-03
   4.6027758e-03
   4.6027758e-03
   4.6027758e-03
   4.6288416e-03
   4.6288416e-03
   4.6288416e-03
   4.6288416e-03
   4.6288416e-03
   4.6288416e-03
   4.6288416e-03
   4.6288416e-03
   4.6288416e-03
   4.6288416e-03
   4.6288416e-03
   4.6462264e-03
   4.6462264e-03
   4.6462264e-03
   4.6462264e-03
   4.6462264e-03
   4.6462264e-03
   4.6636174e-03
   4.6636174e-03
   4.6636174e-03
   4.6636174e-03
   4.6636174e-03
   4.6636174e-03
   4.6810145e-03
   4.6810145e-03
   4.6810145e-03
   4.6810145e-03
   4.6810145e-03
   4.6810145e-03
   4.6810145e-03
   4.6810145e-03
   4.6810145e-03
   4.6810145e-03
   4.6810145e-03
   4.6897153e-03
   4.6897153e-03
   4.6897153e-03
   4.6897153e-03
   4.6897153e-03
   4.6897153e-03
   4.6897153e-03
   4.6897153e-03
   4.6897153e-03
   4.6897153e-03
   4.7332422e-03
   4.7332422e-03
   4.7332422e-03
   4.7332422e-03
   4.7332422e-03
   4.7332422e-03
   4.7332422e-03
   4.7332422e-03
   4.7332422e-03
   4.7332422e-03
   4.7332422e-03
   4.7332422e-03
   4.7332422e-03
   4.7332422e-03
   4.7332422e-03
   4.7332422e-03
   4.7332422e-03
   4.7332422e-03
   4.7332422e-03
   4.7506636e-03
   4.7506636e-03
   4.7506636e-03
   4.7506636e-03
   4.7506636e-03
   4.7506636e-03
   4.7506636e-03
   4.7593765e-03
   4.7593765e-03
   4.7768069e-03
   4.7768069e-03
   4.7768069e-03
   4.7768069e-03
   4.7768069e-03
   4.7768069e-03
   4.7855243e-03
   4.7855243e-03
   4.7855243e-03
   4.7855243e-03
   4.7855243e-03
   4.7855243e-03
   4.7855243e-03
   4.7855243e-03
   4.7855243e-03
   4.7855243e-03
   4.7855243e-03
   4.7855243e-03
   4.8029637e-03
   4.8029637e-03
   4.8029637e-03
   4.8029637e-03
   4.8029637e-03
   4.8029637e-03
   4.8029637e-03
   4.8029637e-03
   4.8116856e-03
   4.8116856e-03
   4.8116856e-03
   4.8116856e-03
   4.8116856e-03
   4.8204090e-03
   4.8204090e-03
   4.8204090e-03
   4.8204090e-03
   4.8204090e-03
   4.8204090e-03
   4.8204090e-03
   4.8204090e-03
   4.8204090e-03
   4.8204090e-03
   4.8204090e-03
   4.8204090e-03
   4.8204090e-03
   4.8378603e-03
   4.8378603e-03
   4.8378603e-03
   4.8378603e-03
   4.8378603e-03
   4.8378603e-03
   4.8378603e-03
   4.8378603e-03
   4.8378603e-03
   4.8378603e-03
   4.8378603e-03
   4.8378603e-03
   4.8378603e-03
   4.8640483e-03
   4.8640483e-03
   4.8727806e-03
   4.8727806e-03
   4.8727806e-03
   4.8727806e-03
   4.8727806e-03
   4.8727806e-03
   4.8727806e-03
   4.8727806e-03
   4.8727806e-03
   4.8727806e-03
   4.8727806e-03
   4.8727806e-03
   4.8727806e-03
   4.8727806e-03
   4.8727806e-03
   4.8727806e-03
   4.8902496e-03
   4.8902496e-03
   4.8902496e-03
   4.8902496e-03
   4.8902496e-03
   4.8902496e-03
   4.9077245e-03
   4.9077245e-03
   4.9077245e-03
   4.9077245e-03
   4.9077245e-03
   4.9077245e-03
   4.9077245e-03
   4.9164641e-03
   4.9164641e-03
   4.9164641e-03
   4.9339478e-03
   4.9339478e-03
   4.9339478e-03
   4.9339478e-03
   4.9339478e-03
   4.9339478e-03
   4.9339478e-03
   4.9339478e-03
   4.9426919e-03
   4.9426919e-03
   4.9426919e-03
   4.9426919e-03
   4.9426919e-03
   4.9426919e-03
   4.9426919e-03
   4.9426919e-03
   4.9426919e-03
   4.9426919e-03
   4.9426919e-03
   4.9426919e-03
   4.9426919e-03
   4.9514374e-03
   4.9951866e-03
   4.9951866e-03
   4.9951866e-03
   4.9951866e-03
   4.9951866e-03
   4.9951866e-03
   4.9951866e-03
   4.9951866e-03
   4.9951866e-03
   4.9951866e-03
   4.9951866e-03
   4.9951866e-03
   4.9951866e-03
   4.9951866e-03
   4.9951866e-03
   4.9951866e-03
   4.9951866e-03
   4.9951866e-03
   4.9951866e-03
   4.9951866e-03
   4.9951866e-03
   4.9951866e-03
   4.9951866e-03
   4.9951866e-03
   4.9951866e-03
   5.0126964e-03
   5.0126964e-03
   5.0126964e-03
   5.0389720e-03
   5.0389720e-03
   5.0389720e-03
   5.0477334e-03
   5.0477334e-03
   5.0477334e-03
   5.0477334e-03
   5.0477334e-03
   5.0477334e-03
   5.0477334e-03
   5.0477334e-03
   5.0477334e-03
   5.0477334e-03
   5.0477334e-03
   5.0564962e-03
   5.0564962e-03
   5.0564962e-03
   5.0564962e-03
   5.0564962e-03
   5.0564962e-03
   5.0564962e-03
   5.0564962e-03
   5.0564962e-03
   5.0740261e-03
   5.0740261e-03
   5.0740261e-03
   5.0827932e-03
   5.0827932e-03
   5.0827932e-03
   5.0827932e-03
   5.0827932e-03
   5.0827932e-03
   5.0827932e-03
   5.0827932e-03
   5.0827932e-03
   5.0827932e-03
   5.0827932e-03
   5.0827932e-03
   5.0827932e-03
   5.0827932e-03
   5.0827932e-03
   5.0827932e-03
   5.1003317e-03
   5.1003317e-03
   5.1003317e-03
   5.1003317e-03
   5.1003317e-03
   5.1003317e-03
   5.1003317e-03
   5.1003317e-03
   5.1003317e-03
   5.1003317e-03
   5.1178759e-03
   5.1178759e-03
   5.1178759e-03
   5.1178759e-03
   5.1178759e-03
   5.1178759e-03
   5.1178759e-03
   5.1178759e-03
   5.1266501e-03
   5.1266501e-03
   5.1529812e-03
   5.1529812e-03
   5.1529812e-03
   5.1529812e-03
   5.1529812e-03
   5.1529812e-03
   5.1529812e-03
   5.1529812e-03
   5.1529812e-03
   5.1529812e-03
   5.1529812e-03
   5.1529812e-03
   5.1529812e-03
   5.1529812e-03
   5.1529812e-03
   5.1529812e-03
   5.1529812e-03
   5.1705423e-03
   5.1705423e-03
   5.1705423e-03
   5.1705423e-03
   5.1705423e-03
   5.1793250e-03
   5.1793250e-03
   5.1793250e-03
   5.1793250e-03
   5.1793250e-03
   5.1793250e-03
   5.2056814e-03
   5.2056814e-03
   5.2056814e-03
   5.2056814e-03
   5.2056814e-03
   5.2056814e-03
   5.2056814e-03
   5.2056814e-03
   5.2056814e-03
   5.2056814e-03
   5.2056814e-03
   5.2056814e-03
   5.2056814e-03
   5.2144697e-03
   5.2144697e-03
   5.2144697e-03
   5.2144697e-03
   5.2144697e-03
   5.2144697e-03
   5.2232593e-03
   5.2232593e-03
   5.2232593e-03
   5.2320504e-03
   5.2320504e-03
   5.2320504e-03
   5.2320504e-03
   5.2320504e-03
   5.2408428e-03
   5.2408428e-03
   5.2408428e-03
   5.2408428e-03
   5.2584319e-03
   5.2584319e-03
   5.2584319e-03
   5.2584319e-03
   5.2584319e-03
   5.2584319e-03
   5.2584319e-03
   5.2584319e-03
   5.2584319e-03
   5.2584319e-03
   5.2584319e-03
   5.2584319e-03
   5.2584319e-03
   5.2584319e-03
   5.2584319e-03
   5.2584319e-03
   5.2584319e-03
   5.2936267e-03
   5.2936267e-03
   5.2936267e-03
   5.2936267e-03
   5.2936267e-03
   5.2936267e-03
   5.3024288e-03
   5.3024288e-03
   5.3024288e-03
   5.3024288e-03
   5.3024288e-03
   5.3024288e-03
   5.3024288e-03
   5.3024288e-03
   5.3024288e-03
   5.3024288e-03
   5.3112323e-03
   5.3112323e-03
   5.3112323e-03
   5.3112323e-03
   5.3112323e-03
   5.3112323e-03
   5.3112323e-03
   5.3112323e-03
   5.3112323e-03
   5.3112323e-03
   5.3112323e-03
   5.3464601e-03
   5.3464601e-03
   5.3464601e-03
   5.3464601e-03
   5.3464601e-03
   5.3464601e-03
   5.3464601e-03
   5.3640822e-03
   5.3640822e-03
   5.3640822e-03
   5.3640822e-03
   5.3640822e-03
   5.3640822e-03
   5.3640822e-03
   5.3640822e-03
   5.3640822e-03
   5.3640822e-03
   5.3640822e-03
   5.3640822e-03
   5.3640822e-03
   5.3640822e-03
   5.3905256e-03
   5.3905256e-03
   5.3905256e-03
   5.3905256e-03
   5.3905256e-03
   5.3905256e-03
   5.4169812e-03
   5.4169812e-03
   5.4169812e-03
   5.4169812e-03
   5.4169812e-03
   5.4169812e-03
   5.4169812e-03
   5.4169812e-03
   5.4169812e-03
   5.4169812e-03
   5.4169812e-03
   5.4169812e-03
   5.4258025e-03
   5.4258025e-03
   5.4258025e-03
   5.4258025e-03
   5.4346251e-03
   5.4346251e-03
   5.4346251e-03
   5.4346251e-03
   5.4346251e-03
   5.4346251e-03
   5.4346251e-03
   5.4346251e-03
   5.4346251e-03
   5.4346251e-03
   5.4346251e-03
   5.4346251e-03
   5.4346251e-03
   5.4522743e-03
   5.4699290e-03
   5.4699290e-03
   5.4699290e-03
   5.4699290e-03
   5.4699290e-03
   5.4699290e-03
   5.4699290e-03
   5.4699290e-03
   5.4699290e-03
   5.4699290e-03
   5.4699290e-03
   5.4787583e-03
   5.4787583e-03
   5.4787583e-03
   5.4787583e-03
   5.4787583e-03
   5.4875890e-03
   5.4875890e-03
   5.4875890e-03
   5.4875890e-03
   5.4875890e-03
   5.4875890e-03
   5.4875890e-03
   5.4875890e-03
   5.4875890e-03
   5.4875890e-03
   5.4875890e-03
   5.5052543e-03
   5.5052543e-03
   5.5052543e-03
   5.5052543e-03
   5.5052543e-03
   5.5229250e-03
   5.5229250e-03
   5.5229250e-03
   5.5229250e-03
   5.5229250e-03
   5.5229250e-03
   5.5229250e-03
   5.5229250e-03
   5.5229250e-03
   5.5229250e-03
   5.5229250e-03
   5.5229250e-03
   5.5229250e-03
   5.5494410e-03
   5.5494410e-03
   5.5494410e-03
   5.5494410e-03
   5.5494410e-03
   5.5494410e-03
   5.5494410e-03
   5.5671250e-03
   5.5671250e-03
   5.5671250e-03
   5.5759690e-03
   5.5759690e-03
   5.5759690e-03
   5.5759690e-03
   5.5759690e-03
   5.5759690e-03
   5.5759690e-03
   5.5759690e-03
   5.5759690e-03
   5.5759690e-03
   5.5759690e-03
   5.5759690e-03
   5.5759690e-03
   5.5759690e-03
   5.5759690e-03
   5.5759690e-03
   5.5759690e-03
   5.5759690e-03
   5.5759690e-03
   5.6113581e-03
   5.6113581e-03
   5.6113581e-03
   5.6113581e-03
   5.6113581e-03
   5.6113581e-03
   5.6113581e-03
   5.6290606e-03
   5.6290606e-03
   5.6290606e-03
   5.6290606e-03
   5.6290606e-03
   5.6290606e-03
   5.6290606e-03
   5.6290606e-03
   5.6290606e-03
   5.6467683e-03
   5.6467683e-03
   5.6467683e-03
   5.6467683e-03
   5.6467683e-03
   5.6467683e-03
   5.6467683e-03
   5.6467683e-03
   5.6467683e-03
   5.6467683e-03
   5.6467683e-03
   5.6467683e-03
   5.6556241e-03
   5.6556241e-03
   5.6556241e-03
   5.6556241e-03
   5.6556241e-03
   5.6733396e-03
   5.6733396e-03
   5.6733396e-03
   5.6821993e-03
   5.6821993e-03
   5.6821993e-03
   5.6821993e-03
   5.6821993e-03
   5.6821993e-03
   5.6821993e-03
   5.6821993e-03
   5.6821993e-03
   5.6821993e-03
   5.6999227e-03
   5.6999227e-03
   5.6999227e-03
   5.6999227e-03
   5.7087863e-03
   5.7087863e-03
   5.7087863e-03
   5.7176513e-03
   5.7176513e-03
   5.7176513e-03
   5.7176513e-03
   5.7353850e-03
   5.7353850e-03
   5.7353850e-03
   5.7353850e-03
   5.7353850e-03
   5.7353850e-03
   5.7353850e-03
   5.7353850e-03
   5.7353850e-03
   5.7353850e-03
   5.7442538e-03
   5.7442538e-03
   5.7442538e-03
   5.7442538e-03
   5.7442538e-03
   5.7886171e-03
   5.7886171e-03
   5.7886171e-03
   5.7886171e-03
   5.7886171e-03
   5.7886171e-03
   5.7886171e-03
   5.7886171e-03
   5.7886171e-03
   5.7886171e-03
   5.7886171e-03
   5.7886171e-03
   5.7886171e-03
   5.7886171e-03
   5.7886171e-03
   5.7886171e-03
   5.7886171e-03
   5.7886171e-03
   5.7886171e-03
   5.7886171e-03
   5.7886171e-03
   5.7886171e-03
   5.7886171e-03
   5.7886171e-03
   5.7886171e-03
   5.7886171e-03
   5.7974937e-03
   5.7974937e-03
   5.7974937e-03
   5.7974937e-03
   5.7974937e-03
   5.8330125e-03
   5.8330125e-03
   5.8418954e-03
   5.8418954e-03
   5.8418954e-03
   5.8418954e-03
   5.8418954e-03
   5.8418954e-03
   5.8418954e-03
   5.8418954e-03
   5.8596651e-03
   5.8596651e-03
   5.8596651e-03
   5.8596651e-03
   5.8596651e-03
   5.8596651e-03
   5.8596651e-03
   5.8596651e-03
   5.8596651e-03
   5.8596651e-03
   5.8596651e-03
   5.8596651e-03
   5.8596651e-03
   5.8596651e-03
   5.8685518e-03
   5.8685518e-03
   5.8685518e-03
   5.8774398e-03
   5.8774398e-03
   5.8774398e-03
   5.8774398e-03
   5.8774398e-03
   5.8952195e-03
   5.8952195e-03
   5.8952195e-03
   5.8952195e-03
   5.8952195e-03
   5.8952195e-03
   5.8952195e-03
   5.8952195e-03
   5.8952195e-03
   5.8952195e-03
   5.9218987e-03
   5.9218987e-03
   5.9218987e-03
   5.9218987e-03
   5.9218987e-03
   5.9218987e-03
   5.9218987e-03
   5.9218987e-03
   5.9218987e-03
   5.9218987e-03
   5.9218987e-03
   5.9307942e-03
   5.9307942e-03
   5.9307942e-03
   5.9307942e-03
   5.9307942e-03
   5.9307942e-03
   5.9307942e-03
   5.9307942e-03
   5.9307942e-03
   5.9307942e-03
   5.9307942e-03
   5.9307942e-03
   5.9307942e-03
   5.9307942e-03
   5.9396911e-03
   5.9485891e-03
   5.9485891e-03
   5.9485891e-03
   5.9485891e-03
   5.9485891e-03
   5.9485891e-03
   5.9485891e-03
   5.9485891e-03
   5.9485891e-03
   5.9485891e-03
   5.9663890e-03
   5.9663890e-03
   5.9663890e-03
   5.9841940e-03
   6.0020039e-03
   6.0020039e-03
   6.0020039e-03
   6.0020039e-03
   6.0020039e-03
   6.0020039e-03
   6.0020039e-03
   6.0020039e-03
   6.0020039e-03
   6.0020039e-03
   6.0020039e-03
   6.0020039e-03
   6.0020039e-03
   6.0020039e-03
   6.0020039e-03
   6.0020039e-03
   6.0020039e-03
   6.0020039e-03
   6.0020039e-03
   6.0109107e-03
   6.0109107e-03
   6.0287281e-03
   6.0376386e-03
   6.0465504e-03
   6.0465504e-03
   6.0465504e-03
   6.0465504e-03
   6.0465504e-03
   6.0465504e-03
   6.0465504e-03
   6.0465504e-03
   6.0465504e-03
   6.0465504e-03
   6.0465504e-03
   6.0554634e-03
   6.0554634e-03
   6.0554634e-03
   6.0554634e-03
   6.0554634e-03
   6.0554634e-03
   6.0554634e-03
   6.0554634e-03
   6.0554634e-03
   6.0554634e-03
   6.0554634e-03
   6.0732932e-03
   6.0732932e-03
   6.0732932e-03
   6.0732932e-03
   6.0732932e-03
   6.0732932e-03
   6.0732932e-03
   6.1000470e-03
   6.1089675e-03
   6.1089675e-03
   6.1089675e-03
   6.1089675e-03
   6.1089675e-03
   6.1089675e-03
   6.1089675e-03
   6.1089675e-03
   6.1089675e-03
   6.1089675e-03
   6.1089675e-03
   6.1089675e-03
   6.1089675e-03
   6.1089675e-03
   6.1089675e-03
   6.1089675e-03
   6.1089675e-03
   6.1089675e-03
   6.1089675e-03
   6.1089675e-03
   6.1089675e-03
   6.1446614e-03
   6.1446614e-03
   6.1446614e-03
   6.1446614e-03
   6.1446614e-03
   6.1446614e-03
   6.1446614e-03
   6.1446614e-03
   6.1625157e-03
   6.1625157e-03
   6.1625157e-03
   6.1625157e-03
   6.1625157e-03
   6.1625157e-03
   6.1625157e-03
   6.1625157e-03
   6.1714447e-03
   6.1714447e-03
   6.1714447e-03
   6.1714447e-03
   6.1714447e-03
   6.1893063e-03
   6.1893063e-03
   6.2161078e-03
   6.2161078e-03
   6.2161078e-03
   6.2161078e-03
   6.2161078e-03
   6.2161078e-03
   6.2161078e-03
   6.2161078e-03
   6.2161078e-03
   6.2161078e-03
   6.2161078e-03
   6.2339815e-03
   6.2339815e-03
   6.2339815e-03
   6.2339815e-03
   6.2339815e-03
   6.2339815e-03
   6.2697434e-03
   6.2697434e-03
   6.2697434e-03
   6.2697434e-03
   6.2697434e-03
   6.2697434e-03
   6.2697434e-03
   6.2697434e-03
   6.2697434e-03
   6.2697434e-03
   6.2697434e-03
   6.2697434e-03
   6.2786869e-03
   6.2786869e-03
   6.2786869e-03
   6.2786869e-03
   6.2876316e-03
   6.2876316e-03
   6.2876316e-03
   6.2876316e-03
   6.2876316e-03
   6.2965775e-03
   6.2965775e-03
   6.2965775e-03
   6.3234224e-03
   6.3234224e-03
   6.3234224e-03
   6.3234224e-03
   6.3234224e-03
   6.3234224e-03
   6.3234224e-03
   6.3234224e-03
   6.3234224e-03
   6.3234224e-03
   6.3234224e-03
   6.3234224e-03
   6.3234224e-03
   6.3234224e-03
   6.3234224e-03
   6.3323730e-03
   6.3592322e-03
   6.3592322e-03
   6.3592322e-03
   6.3592322e-03
   6.3592322e-03
   6.3592322e-03
   6.3592322e-03
   6.3592322e-03
   6.3592322e-03
   6.3592322e-03
   6.3681876e-03
   6.3681876e-03
   6.3771442e-03
   6.3771442e-03
   6.3771442e-03
   6.3771442e-03
   6.3771442e-03
   6.3771442e-03
   6.3771442e-03
   6.3771442e-03
   6.4129826e-03
   6.4129826e-03
   6.4129826e-03
   6.4129826e-03
   6.4219451e-03
   6.4219451e-03
   6.4219451e-03
   6.4219451e-03
   6.4219451e-03
   6.4219451e-03
   6.4219451e-03
   6.4219451e-03
   6.4219451e-03
   6.4309088e-03
   6.4309088e-03
   6.4309088e-03
   6.4309088e-03
   6.4309088e-03
   6.4309088e-03
   6.4309088e-03
   6.4309088e-03
   6.4309088e-03
   6.4309088e-03
   6.4309088e-03
   6.4309088e-03
   6.4309088e-03
   6.4309088e-03
   6.4309088e-03
   6.4309088e-03
   6.4309088e-03
   6.4309088e-03
   6.4309088e-03
   6.4309088e-03
   6.4309088e-03
   6.4578070e-03
   6.4578070e-03
   6.4667754e-03
   6.4847157e-03
   6.4847157e-03
   6.4847157e-03
   6.4847157e-03
   6.4847157e-03
   6.4847157e-03
   6.4847157e-03
   6.4847157e-03
   6.4847157e-03
   6.4847157e-03
   6.4847157e-03
   6.4847157e-03
   6.4847157e-03
   6.5026607e-03
   6.5026607e-03
   6.5026607e-03
   6.5026607e-03
   6.5026607e-03
   6.5026607e-03
   6.5026607e-03
   6.5116350e-03
   6.5116350e-03
   6.5116350e-03
   6.5295870e-03
   6.5385647e-03
   6.5385647e-03
   6.5385647e-03
   6.5385647e-03
   6.5385647e-03
   6.5385647e-03
   6.5385647e-03
   6.5385647e-03
   6.5385647e-03
   6.5385647e-03
   6.5385647e-03
   6.5385647e-03
   6.5475436e-03
   6.5475436e-03
   6.5475436e-03
   6.5475436e-03
   6.5475436e-03
   6.5475436e-03
   6.5475436e-03
   6.5475436e-03
   6.5475436e-03
   6.5475436e-03
   6.5475436e-03
   6.5475436e-03
   6.5475436e-03
   6.5475436e-03
   6.5475436e-03
   6.5475436e-03
   6.5475436e-03
   6.5744873e-03
   6.5744873e-03
   6.5744873e-03
   6.5744873e-03
   6.5744873e-03
   6.5744873e-03
   6.5744873e-03
   6.5924556e-03
   6.5924556e-03
   6.5924556e-03
   6.5924556e-03
   6.5924556e-03
   6.5924556e-03
   6.5924556e-03
   6.5924556e-03
   6.5924556e-03
   6.5924556e-03
   6.5924556e-03
   6.5924556e-03
   6.5924556e-03
   6.6104284e-03
   6.6104284e-03
   6.6104284e-03
   6.6104284e-03
   6.6104284e-03
   6.6373963e-03
   6.6463879e-03
   6.6463879e-03
   6.6463879e-03
   6.6463879e-03
   6.6463879e-03
   6.6463879e-03
   6.6463879e-03
   6.6463879e-03
   6.6463879e-03
   6.6463879e-03
   6.6463879e-03
   6.6733696e-03
   6.6733696e-03
   6.6733696e-03
   6.6733696e-03
   6.6733696e-03
   6.6733696e-03
   6.6733696e-03
   6.6733696e-03
   6.6733696e-03
   6.6733696e-03
   6.6823658e-03
   6.6823658e-03
   6.7003615e-03
   6.7003615e-03
   6.7003615e-03
   6.7003615e-03
   6.7003615e-03
   6.7003615e-03
   6.7003615e-03
   6.7003615e-03
   6.7003615e-03
   6.7003615e-03
   6.7183619e-03
   6.7183619e-03
   6.7183619e-03
   6.7183619e-03
   6.7183619e-03
   6.7183619e-03
   6.7183619e-03
   6.7273637e-03
   6.7273637e-03
   6.7363667e-03
   6.7363667e-03
   6.7363667e-03
   6.7363667e-03
   6.7543761e-03
   6.7543761e-03
   6.7543761e-03
   6.7543761e-03
   6.7543761e-03
   6.7543761e-03
   6.7543761e-03
   6.7543761e-03
   6.7543761e-03
   6.7543761e-03
   6.7543761e-03
   6.7543761e-03
   6.7543761e-03
   6.7543761e-03
   6.7543761e-03
   6.7723901e-03
   6.7904085e-03
   6.7904085e-03
   6.7904085e-03
   6.7904085e-03
   6.7994194e-03
   6.7994194e-03
   6.7994194e-03
   6.7994194e-03
   6.8084315e-03
   6.8084315e-03
   6.8084315e-03
   6.8084315e-03
   6.8084315e-03
   6.8084315e-03
   6.8084315e-03
   6.8084315e-03
   6.8084315e-03
   6.8174446e-03
   6.8174446e-03
   6.8354743e-03
   6.8354743e-03
   6.8354743e-03
   6.8354743e-03
   6.8354743e-03
   6.8625272e-03
   6.8625272e-03
   6.8625272e-03
   6.8625272e-03
   6.8625272e-03
   6.8625272e-03
   6.8625272e-03
   6.8625272e-03
   6.8625272e-03
   6.8625272e-03
   6.8625272e-03
   6.8625272e-03
   6.8625272e-03
   6.8625272e-03
   6.8625272e-03
   6.8625272e-03
   6.8625272e-03
   6.8625272e-03
   6.8625272e-03
   6.8625272e-03
   6.8625272e-03
   6.8625272e-03
   6.8625272e-03
   6.8625272e-03
   6.8625272e-03
   6.8625272e-03
   6.8625272e-03
   6.8625272e-03
   6.8625272e-03
   6.8625272e-03
   6.8625272e-03
   6.8625272e-03
   6.8625272e-03
   6.8625272e-03
   6.9076378e-03
   6.9076378e-03
   6.9166632e-03
   6.9166632e-03
   6.9166632e-03
   6.9166632e-03
   6.9166632e-03
   6.9166632e-03
   6.9166632e-03
   6.9166632e-03
   6.9166632e-03
   6.9166632e-03
   6.9166632e-03
   6.9166632e-03
   6.9166632e-03
   6.9256898e-03
   6.9256898e-03
   6.9256898e-03
   6.9256898e-03
   6.9256898e-03
   6.9256898e-03
   6.9347174e-03
   6.9347174e-03
   6.9347174e-03
   6.9347174e-03
   6.9347174e-03
   6.9347174e-03
   6.9347174e-03
   6.9527761e-03
   6.9527761e-03
   6.9527761e-03
   6.9527761e-03
   6.9527761e-03
   6.9527761e-03
   6.9527761e-03
   6.9527761e-03
   6.9708392e-03
   6.9708392e-03
   6.9708392e-03
   6.9708392e-03
   6.9708392e-03
   6.9708392e-03
   6.9708392e-03
   6.9889066e-03
   6.9889066e-03
   6.9889066e-03
   6.9889066e-03
   6.9889066e-03
   6.9889066e-03
   6.9889066e-03
   6.9979420e-03
   6.9979420e-03
   6.9979420e-03
   6.9979420e-03
   7.0069785e-03
   7.0069785e-03
   7.0069785e-03
   7.0069785e-03
   7.0069785e-03
   7.0069785e-03
   7.0069785e-03
   7.0069785e-03
   7.0069785e-03
   7.0069785e-03
   7.0250548e-03
   7.0250548e-03
   7.0250548e-03
   7.0250548e-03
   7.0250548e-03
   7.0250548e-03
   7.0431354e-03
   7.0431354e-03
   7.0431354e-03
   7.0521774e-03
   7.0793099e-03
   7.0793099e-03
   7.0793099e-03
   7.0793099e-03
   7.0793099e-03
   7.0793099e-03
   7.0793099e-03
   7.0793099e-03
   7.0793099e-03
   7.0793099e-03
   7.0793099e-03
   7.0793099e-03
   7.0793099e-03
   7.0793099e-03
   7.0793099e-03
   7.0883562e-03
   7.1155017e-03
   7.1155017e-03
   7.1155017e-03
   7.1155017e-03
   7.1155017e-03
   7.1336041e-03
   7.1336041e-03
   7.1336041e-03
   7.1336041e-03
   7.1336041e-03
   7.1336041e-03
   7.1426570e-03
   7.1517109e-03
   7.1517109e-03
   7.1517109e-03
   7.1517109e-03
   7.1607659e-03
   7.1607659e-03
   7.1607659e-03
   7.1788791e-03
   7.1788791e-03
   7.1788791e-03
   7.1788791e-03
   7.1788791e-03
   7.1879373e-03
   7.1879373e-03
   7.1879373e-03
   7.1879373e-03
   7.1879373e-03
   7.1879373e-03
   7.2241810e-03
   7.2241810e-03
   7.2241810e-03
   7.2241810e-03
   7.2241810e-03
   7.2241810e-03
   7.2241810e-03
   7.2241810e-03
   7.2241810e-03
   7.2241810e-03
   7.2241810e-03
   7.2423093e-03
   7.2423093e-03
   7.2423093e-03
   7.2423093e-03
   7.2423093e-03
   7.2423093e-03
   7.2423093e-03
   7.2423093e-03
   7.2423093e-03
   7.2423093e-03
   7.2423093e-03
   7.2423093e-03
   7.2423093e-03
   7.2423093e-03
   7.2423093e-03
   7.2423093e-03
   7.2423093e-03
   7.2967197e-03
   7.2967197e-03
   7.2967197e-03
   7.2967197e-03
   7.2967197e-03
   7.2967197e-03
   7.2967197e-03
   7.2967197e-03
   7.2967197e-03
   7.2967197e-03
   7.3057918e-03
   7.3057918e-03
   7.3057918e-03
   7.3057918e-03
   7.3057918e-03
   7.3057918e-03
   7.3057918e-03
   7.3057918e-03
   7.3057918e-03
   7.3057918e-03
   7.3148650e-03
   7.3239393e-03
   7.3239393e-03
   7.3239393e-03
   7.3239393e-03
   7.3239393e-03
   7.3511684e-03
   7.3511684e-03
   7.3511684e-03
   7.3693264e-03
   7.3693264e-03
   7.3693264e-03
   7.3693264e-03
   7.3693264e-03
   7.3693264e-03
   7.3693264e-03
   7.3693264e-03
   7.3693264e-03
   7.3693264e-03
   7.3693264e-03
   7.3693264e-03
   7.3693264e-03
   7.3693264e-03
   7.3693264e-03
   7.3693264e-03
   7.4056551e-03
   7.4056551e-03
   7.4056551e-03
   7.4056551e-03
   7.4056551e-03
   7.4056551e-03
   7.4056551e-03
   7.4056551e-03
   7.4056551e-03
   7.4056551e-03
   7.4056551e-03
   7.4238257e-03
   7.4329126e-03
   7.4329126e-03
   7.4329126e-03
   7.4420005e-03
   7.4420005e-03
   7.4420005e-03
   7.4420005e-03
   7.4420005e-03
   7.4420005e-03
   7.4420005e-03
   7.4601795e-03
   7.4601795e-03
   7.4601795e-03
   7.4601795e-03
   7.4601795e-03
   7.4601795e-03
   7.4874559e-03
   7.4874559e-03
   7.4874559e-03
   7.4874559e-03
   7.4965501e-03
   7.4965501e-03
   7.4965501e-03
   7.4965501e-03
   7.4965501e-03
   7.4965501e-03
   7.4965501e-03
   7.4965501e-03
   7.4965501e-03
   7.4965501e-03
   7.4965501e-03
   7.5147416e-03
   7.5147416e-03
   7.5147416e-03
   7.5147416e-03
   7.5147416e-03
   7.5147416e-03
   7.5147416e-03
   7.5147416e-03
   7.5147416e-03
   7.5147416e-03
   7.5147416e-03
   7.5147416e-03
   7.5147416e-03
   7.5147416e-03
   7.5147416e-03
   7.5147416e-03
   7.5147416e-03
   7.5147416e-03
   7.5420366e-03
   7.5420366e-03
   7.5511370e-03
   7.5602385e-03
   7.5602385e-03
   7.5602385e-03
   7.5602385e-03
   7.5602385e-03
   7.5602385e-03
   7.5693410e-03
   7.5693410e-03
   7.5693410e-03
   7.5693410e-03
   7.5693410e-03
   7.5693410e-03
   7.5693410e-03
   7.5693410e-03
   7.5875490e-03
   7.5875490e-03
   7.5875490e-03
   7.5875490e-03
   7.5875490e-03
   7.5875490e-03
   7.5875490e-03
   7.5875490e-03
   7.5875490e-03
   7.5875490e-03
   7.5875490e-03
   7.5875490e-03
   7.6239775e-03
   7.6239775e-03
   7.6239775e-03
   7.6239775e-03
   7.6239775e-03
   7.6239775e-03
   7.6239775e-03
   7.6239775e-03
   7.6239775e-03
   7.6239775e-03
   7.6239775e-03
   7.6239775e-03
   7.6239775e-03
   7.6330872e-03
   7.6513096e-03
   7.6604224e-03
   7.6604224e-03
   7.6604224e-03
   7.6604224e-03
   7.6604224e-03
   7.6604224e-03
   7.6604224e-03
   7.6786509e-03
   7.6786509e-03
   7.6786509e-03
   7.6786509e-03
   7.6786509e-03
   7.6786509e-03
   7.6786509e-03
   7.6786509e-03
   7.6877667e-03
   7.6877667e-03
   7.6877667e-03
   7.6877667e-03
   7.6877667e-03
   7.6877667e-03
   7.7242402e-03
   7.7242402e-03
   7.7242402e-03
   7.7242402e-03
   7.7242402e-03
   7.7333610e-03
   7.7333610e-03
   7.7333610e-03
   7.7333610e-03
   7.7333610e-03
   7.7333610e-03
   7.7333610e-03
   7.7333610e-03
   7.7333610e-03
   7.7333610e-03
   7.7333610e-03
   7.7333610e-03
   7.7333610e-03
   7.7333610e-03
   7.7333610e-03
   7.7333610e-03
   7.7333610e-03
   7.7516059e-03
   7.7516059e-03
   7.7516059e-03
   7.7516059e-03
   7.7516059e-03
   7.7516059e-03
   7.7516059e-03
   7.7516059e-03
   7.7698547e-03
   7.7698547e-03
   7.7881077e-03
   7.7881077e-03
   7.7881077e-03
   7.7881077e-03
   7.7881077e-03
   7.7881077e-03
   7.7881077e-03
   7.7881077e-03
   7.8063646e-03
   7.8063646e-03
   7.8063646e-03
   7.8063646e-03
   7.8154946e-03
   7.8154946e-03
   7.8154946e-03
   7.8154946e-03
   7.8154946e-03
   7.8154946e-03
   7.8154946e-03
   7.8154946e-03
   7.8154946e-03
   7.8154946e-03
   7.8154946e-03
   7.8154946e-03
   7.8428905e-03
   7.8428905e-03
   7.8428905e-03
   7.8428905e-03
   7.8428905e-03
   7.8428905e-03
   7.8611595e-03
   7.8794325e-03
   7.8794325e-03
   7.8794325e-03
   7.8794325e-03
   7.8794325e-03
   7.8794325e-03
   7.8794325e-03
   7.8794325e-03
   7.8794325e-03
   7.8794325e-03
   7.8794325e-03
   7.8794325e-03
   7.8977095e-03
   7.8977095e-03
   7.8977095e-03
   7.8977095e-03
   7.9434194e-03
   7.9434194e-03
   7.9434194e-03
   7.9434194e-03
   7.9434194e-03
   7.9525643e-03
   7.9525643e-03
   7.9525643e-03
   7.9525643e-03
   7.9525643e-03
   7.9525643e-03
   7.9525643e-03
   7.9525643e-03
   7.9525643e-03
   7.9525643e-03
   7.9525643e-03
   7.9525643e-03
   7.9525643e-03
   7.9525643e-03
   7.9525643e-03
   7.9525643e-03
   7.9525643e-03
   7.9800051e-03
   7.9800051e-03
   8.0074548e-03
   8.0074548e-03
   8.0074548e-03
   8.0074548e-03
   8.0074548e-03
   8.0074548e-03
   8.0074548e-03
   8.0074548e-03
   8.0074548e-03
   8.0074548e-03
   8.0074548e-03
   8.0074548e-03
   8.0074548e-03
   8.0074548e-03
   8.0257595e-03
   8.0257595e-03
   8.0257595e-03
   8.0257595e-03
   8.0257595e-03
   8.0257595e-03
   8.0257595e-03
   8.0257595e-03
   8.0257595e-03
   8.0257595e-03
   8.0440682e-03
   8.0440682e-03
   8.0440682e-03
   8.0623808e-03
   8.0623808e-03
   8.0623808e-03
   8.0623808e-03
   8.0623808e-03
   8.0623808e-03
   8.0623808e-03
   8.0623808e-03
   8.0623808e-03
   8.0715385e-03
   8.0715385e-03
   8.0715385e-03
   8.0715385e-03
   8.0715385e-03
   8.0990177e-03
   8.0990177e-03
   8.0990177e-03
   8.0990177e-03
   8.1173420e-03
   8.1173420e-03
   8.1173420e-03
   8.1173420e-03
   8.1173420e-03
   8.1173420e-03
   8.1173420e-03
   8.1356702e-03
   8.1356702e-03
   8.1356702e-03
   8.1356702e-03
   8.1356702e-03
   8.1356702e-03
   8.1356702e-03
   8.1356702e-03
   8.1356702e-03
   8.1356702e-03
   8.1356702e-03
   8.1356702e-03
   8.1356702e-03
   8.1448358e-03
   8.1448358e-03
   8.1448358e-03
   8.1723383e-03
   8.1723383e-03
   8.1723383e-03
   8.1723383e-03
   8.1723383e-03
   8.1723383e-03
   8.1723383e-03
   8.1723383e-03
   8.1723383e-03
   8.1723383e-03
   8.1815078e-03
   8.1998496e-03
   8.1998496e-03
   8.1998496e-03
   8.1998496e-03
   8.1998496e-03
   8.1998496e-03
   8.2090219e-03
   8.2273695e-03
   8.2273695e-03
   8.2273695e-03
   8.2273695e-03
   8.2273695e-03
   8.2273695e-03
   8.2273695e-03
   8.2273695e-03
   8.2273695e-03
   8.2273695e-03
   8.2457210e-03
   8.2457210e-03
   8.2457210e-03
   8.2457210e-03
   8.2457210e-03
   8.2457210e-03
   8.2457210e-03
   8.2640763e-03
   8.2640763e-03
   8.2640763e-03
   8.2640763e-03
   8.2640763e-03
   8.2640763e-03
   8.2640763e-03
   8.2732554e-03
   8.2824354e-03
   8.2824354e-03
   8.2824354e-03
   8.3099813e-03
   8.3099813e-03
   8.3191652e-03
   8.3191652e-03
   8.3191652e-03
   8.3191652e-03
   8.3191652e-03
   8.3191652e-03
   8.3191652e-03
   8.3191652e-03
   8.3191652e-03
   8.3191652e-03
   8.3191652e-03
   8.3191652e-03
   8.3191652e-03
   8.3191652e-03
   8.3191652e-03
   8.3191652e-03
   8.3191652e-03
   8.3191652e-03
   8.3191652e-03
   8.3191652e-03
   8.3191652e-03
   8.3191652e-03
   8.3283501e-03
   8.3283501e-03
   8.3283501e-03
   8.3283501e-03
   8.3283501e-03
   8.3283501e-03
   8.3375358e-03
   8.3375358e-03
   8.3375358e-03
   8.3926706e-03
   8.3926706e-03
   8.3926706e-03
   8.3926706e-03
   8.3926706e-03
   8.3926706e-03
   8.3926706e-03
   8.3926706e-03
   8.3926706e-03
   8.3926706e-03
   8.3926706e-03
   8.3926706e-03
   8.3926706e-03
   8.3926706e-03
   8.3926706e-03
   8.3926706e-03
   8.3926706e-03
   8.3926706e-03
   8.3926706e-03
   8.3926706e-03
   8.4110564e-03
   8.4110564e-03
   8.4110564e-03
   8.4110564e-03
   8.4110564e-03
   8.4478395e-03
   8.4478395e-03
   8.4478395e-03
   8.4570376e-03
   8.4570376e-03
   8.4570376e-03
   8.4570376e-03
   8.4570376e-03
   8.4570376e-03
   8.4570376e-03
   8.4662366e-03
   8.4662366e-03
   8.4662366e-03
   8.4662366e-03
   8.4662366e-03
   8.4662366e-03
   8.4662366e-03
   8.4754366e-03
   8.4754366e-03
   8.4754366e-03
   8.5030423e-03
   8.5030423e-03
   8.5030423e-03
   8.5030423e-03
   8.5030423e-03
   8.5030423e-03
   8.5030423e-03
   8.5030423e-03
   8.5214508e-03
   8.5214508e-03
   8.5214508e-03
   8.5214508e-03
   8.5214508e-03
   8.5214508e-03
   8.5214508e-03
   8.5306564e-03
   8.5398630e-03
   8.5398630e-03
   8.5398630e-03
   8.5398630e-03
   8.5582789e-03
   8.5859098e-03
   8.5859098e-03
   8.5859098e-03
   8.5859098e-03
   8.5951220e-03
   8.5951220e-03
   8.5951220e-03
   8.5951220e-03
   8.6135491e-03
   8.6135491e-03
   8.6135491e-03
   8.6135491e-03
   8.6319800e-03
   8.6411968e-03
   8.6411968e-03
   8.6411968e-03
   8.6504145e-03
   8.6504145e-03
   8.6504145e-03
   8.6504145e-03
   8.6688528e-03
   8.6688528e-03
   8.6688528e-03
   8.6688528e-03
   8.6688528e-03
   8.6688528e-03
   8.6688528e-03
   8.6872947e-03
   8.6872947e-03
   8.6872947e-03
   8.6872947e-03
   8.6872947e-03
   8.6872947e-03
   8.6872947e-03
   8.6872947e-03
   8.6872947e-03
   8.6872947e-03
   8.7149646e-03
   8.7149646e-03
   8.7149646e-03
   8.7149646e-03
   8.7149646e-03
   8.7149646e-03
   8.7149646e-03
   8.7149646e-03
   8.7149646e-03
   8.7149646e-03
   8.7241897e-03
   8.7241897e-03
   8.7241897e-03
   8.7241897e-03
   8.7241897e-03
   8.7334157e-03
   8.7610994e-03
   8.7610994e-03
   8.7610994e-03
   8.7610994e-03
   8.7610994e-03
   8.7610994e-03
   8.7610994e-03
   8.7610994e-03
   8.7610994e-03
   8.7795597e-03
   8.7795597e-03
   8.7795597e-03
   8.7795597e-03
   8.7795597e-03
   8.7795597e-03
   8.7795597e-03
   8.7795597e-03
   8.7795597e-03
   8.8072570e-03
   8.8349626e-03
   8.8349626e-03
   8.8349626e-03
   8.8349626e-03
   8.8349626e-03
   8.8349626e-03
   8.8349626e-03
   8.8349626e-03
   8.8349626e-03
   8.8441996e-03
   8.8441996e-03
   8.8441996e-03
   8.8441996e-03
   8.8441996e-03
   8.8441996e-03
   8.8441996e-03
   8.8719161e-03
   8.8903983e-03
   8.8903983e-03
   8.9088841e-03
   8.9088841e-03
   8.9088841e-03
   8.9088841e-03
   8.9088841e-03
   8.9088841e-03
   8.9088841e-03
   8.9088841e-03
   8.9088841e-03
   8.9088841e-03
   8.9088841e-03
   8.9088841e-03
   8.9088841e-03
   8.9088841e-03
   8.9366195e-03
   8.9458665e-03
   8.9458665e-03
   8.9458665e-03
   8.9458665e-03
   8.9458665e-03
   8.9643631e-03
   8.9643631e-03
   8.9643631e-03
   8.9736128e-03
   8.9736128e-03
   8.9736128e-03
   8.9736128e-03
   8.9736128e-03
   8.9736128e-03
   8.9736128e-03
   8.9736128e-03
   8.9828633e-03
   8.9828633e-03
   8.9828633e-03
   8.9828633e-03
   8.9828633e-03
   8.9828633e-03
   8.9828633e-03
   8.9828633e-03
   8.9828633e-03
   8.9828633e-03
   8.9828633e-03
   8.9828633e-03
   9.0013671e-03
   9.0013671e-03
   9.0013671e-03
   9.0013671e-03
   9.0013671e-03
   9.0013671e-03
   9.0013671e-03
   9.0013671e-03
   9.0106204e-03
   9.0383855e-03
   9.0383855e-03
   9.0383855e-03
   9.0383855e-03
   9.0383855e-03
   9.0383855e-03
   9.0383855e-03
   9.0569001e-03
   9.0569001e-03
   9.0569001e-03
   9.0569001e-03
   9.0569001e-03
   9.0569001e-03
   9.0569001e-03
   9.0569001e-03
   9.0569001e-03
   9.0569001e-03
   9.0569001e-03
   9.0569001e-03
   9.0569001e-03
   9.0569001e-03
   9.0569001e-03
   9.0569001e-03
   9.1032020e-03
   9.1032020e-03
   9.1032020e-03
   9.1032020e-03
   9.1032020e-03
   9.1124651e-03
   9.1124651e-03
   9.1124651e-03
   9.1124651e-03
   9.1309938e-03
   9.1402596e-03
   9.1402596e-03
   9.1402596e-03
   9.1402596e-03
   9.1402596e-03
   9.1402596e-03
   9.1402596e-03
   9.1402596e-03
   9.1495262e-03
   9.1495262e-03
   9.1495262e-03
   9.1495262e-03
   9.1680620e-03
   9.2051443e-03
   9.2051443e-03
   9.2051443e-03
   9.2051443e-03
   9.2051443e-03
   9.2051443e-03
   9.2051443e-03
   9.2051443e-03
   9.2051443e-03
   9.2051443e-03
   9.2051443e-03
   9.2236907e-03
   9.2236907e-03
   9.2236907e-03
   9.2236907e-03
   9.2236907e-03
   9.2329653e-03
   9.2329653e-03
   9.2329653e-03
   9.2329653e-03
   9.2329653e-03
   9.2329653e-03
   9.2329653e-03
   9.2329653e-03
   9.2422407e-03
   9.2422407e-03
   9.2422407e-03
   9.2422407e-03
   9.2422407e-03
   9.2422407e-03
   9.2422407e-03
   9.2422407e-03
   9.2793511e-03
   9.2793511e-03
   9.2793511e-03
   9.2793511e-03
   9.2793511e-03
   9.2793511e-03
   9.2793511e-03
   9.2793511e-03
   9.2793511e-03
   9.2793511e-03
   9.2793511e-03
   9.2793511e-03
   9.2793511e-03
   9.2793511e-03
   9.2979115e-03
   9.2979115e-03
   9.2979115e-03
   9.2979115e-03
   9.2979115e-03
   9.2979115e-03
   9.2979115e-03
   9.2979115e-03
   9.3071931e-03
   9.3071931e-03
   9.3071931e-03
   9.3350429e-03
   9.3350429e-03
   9.3350429e-03
   9.3350429e-03
   9.3350429e-03
   9.3350429e-03
   9.3350429e-03
   9.3350429e-03
   9.3536138e-03
   9.3536138e-03
   9.3536138e-03
   9.3536138e-03
   9.3536138e-03
   9.3629006e-03
   9.3629006e-03
   9.3629006e-03
   9.3629006e-03
   9.3629006e-03
   9.3629006e-03
   9.3629006e-03
   9.3907660e-03
   9.3907660e-03
   9.3907660e-03
   9.3907660e-03
   9.3907660e-03
   9.3907660e-03
   9.3907660e-03
   9.3907660e-03
   9.4279321e-03
   9.4279321e-03
   9.4279321e-03
   9.4279321e-03
   9.4279321e-03
   9.4279321e-03
   9.4279321e-03
   9.4279321e-03
   9.4279321e-03
   9.4279321e-03
   9.4279321e-03
   9.4279321e-03
   9.4279321e-03
   9.4279321e-03
   9.4279321e-03
   9.4279321e-03
   9.4279321e-03
   9.4465203e-03
   9.4465203e-03
   9.4744091e-03
   9.4744091e-03
   9.4744091e-03
   9.4744091e-03
   9.4930059e-03
   9.4930059e-03
   9.4930059e-03
   9.4930059e-03
   9.4930059e-03
   9.4930059e-03
   9.4930059e-03
   9.4930059e-03
   9.5023056e-03
   9.5023056e-03
   9.5023056e-03
   9.5023056e-03
   9.5023056e-03
   9.5023056e-03
   9.5023056e-03
   9.5023056e-03
   9.5023056e-03
   9.5023056e-03
   9.5023056e-03
   9.5023056e-03
   9.5023056e-03
   9.5023056e-03
   9.5023056e-03
   9.5023056e-03
   9.5023056e-03
   9.5023056e-03
   9.5023056e-03
   9.5023056e-03
   9.5209076e-03
   9.5209076e-03
   9.5209076e-03
   9.5209076e-03
   9.5488170e-03
   9.5488170e-03
   9.5488170e-03
   9.5581218e-03
   9.5581218e-03
   9.5581218e-03
   9.5581218e-03
   9.5581218e-03
   9.5581218e-03
   9.5581218e-03
   9.5581218e-03
   9.5581218e-03
   9.5581218e-03
   9.5581218e-03
   9.5581218e-03
   9.5581218e-03
   9.5674275e-03
   9.5767341e-03
   9.5767341e-03
   9.5767341e-03
   9.5767341e-03
   9.5767341e-03
   9.5767341e-03
   9.6139687e-03
   9.6139687e-03
   9.6139687e-03
   9.6139687e-03
   9.6139687e-03
   9.6139687e-03
   9.6139687e-03
   9.6139687e-03
   9.6139687e-03
   9.6139687e-03
   9.6232795e-03
   9.6232795e-03
   9.6232795e-03
   9.6232795e-03
   9.6419037e-03
   9.6419037e-03
   9.6419037e-03
   9.6419037e-03
   9.6512170e-03
   9.6512170e-03
   9.6512170e-03
   9.6512170e-03
   9.6512170e-03
   9.6512170e-03
   9.6698462e-03
   9.6884788e-03
   9.6884788e-03
   9.6884788e-03
   9.6884788e-03
   9.6884788e-03
   9.6884788e-03
   9.7071148e-03
   9.7071148e-03
   9.7071148e-03
   9.7071148e-03
   9.7071148e-03
   9.7257541e-03
   9.7257541e-03
   9.7257541e-03
   9.7257541e-03
   9.7257541e-03
   9.7257541e-03
   9.7257541e-03
   9.7257541e-03
   9.7257541e-03
   9.7257541e-03
   9.7257541e-03
   9.7257541e-03
   9.7257541e-03
   9.7257541e-03
   9.7257541e-03
   9.7257541e-03
   9.7537195e-03
   9.7537195e-03
   9.7537195e-03
   9.7537195e-03
   9.7537195e-03
   9.7537195e-03
   9.7537195e-03
   9.7816923e-03
   9.7816923e-03
   9.8003451e-03
   9.8003451e-03
   9.8003451e-03
   9.8003451e-03
   9.8003451e-03
   9.8003451e-03
   9.8003451e-03
   9.8003451e-03
   9.8003451e-03
   9.8096728e-03
   9.8096728e-03
   9.8096728e-03
   9.8190012e-03
   9.8190012e-03
   9.8190012e-03
   9.8190012e-03
   9.8376607e-03
   9.8376607e-03
   9.8376607e-03
   9.8749896e-03
   9.8749896e-03
   9.8749896e-03
   9.8749896e-03
   9.8843239e-03
   9.8843239e-03
   9.8843239e-03
   9.8936591e-03
   9.8936591e-03
   9.8936591e-03
   9.8936591e-03
   9.8936591e-03
   9.8936591e-03
   9.8936591e-03
   9.9403472e-03
   9.9403472e-03
   9.9496873e-03
   9.9496873e-03
   9.9496873e-03
   9.9496873e-03
   9.9496873e-03
   9.9496873e-03
   9.9496873e-03
   9.9496873e-03
   9.9777126e-03
   9.9777126e-03
   9.9777126e-03
   9.9870560e-03
   9.9870560e-03
   1.0005745e-02
   1.0015091e-02
   1.0015091e-02
   1.0015091e-02
   1.0015091e-02
   1.0015091e-02
   1.0015091e-02
   1.0015091e-02
   1.0015091e-02
   1.0024438e-02
   1.0024438e-02
   1.0024438e-02
   1.0024438e-02
   1.0033785e-02
   1.0061833e-02
   1.0061833e-02
   1.0061833e-02
   1.0061833e-02
   1.0061833e-02
   1.0061833e-02
   1.0061833e-02
   1.0061833e-02
   1.0061833e-02
   1.0080535e-02
   1.0080535e-02
   1.0080535e-02
   1.0080535e-02
   1.0080535e-02
   1.0099241e-02
   1.0099241e-02
   1.0099241e-02
   1.0099241e-02
   1.0099241e-02
   1.0099241e-02
   1.0099241e-02
   1.0099241e-02
   1.0099241e-02
   1.0117950e-02
   1.0117950e-02
   1.0146019e-02
   1.0146019e-02
   1.0146019e-02
   1.0146019e-02
   1.0146019e-02
   1.0146019e-02
   1.0174096e-02
   1.0174096e-02
   1.0174096e-02
   1.0174096e-02
   1.0174096e-02
   1.0174096e-02
   1.0174096e-02
   1.0174096e-02
   1.0174096e-02
   1.0174096e-02
   1.0174096e-02
   1.0174096e-02
   1.0174096e-02
   1.0174096e-02
   1.0211543e-02
   1.0211543e-02
   1.0211543e-02
   1.0211543e-02
   1.0211543e-02
   1.0230272e-02
   1.0230272e-02
   1.0230272e-02
   1.0230272e-02
   1.0230272e-02
   1.0249004e-02
   1.0249004e-02
   1.0249004e-02
   1.0249004e-02
   1.0267738e-02
   1.0267738e-02
   1.0277107e-02
   1.0277107e-02
   1.0277107e-02
   1.0277107e-02
   1.0286477e-02
   1.0286477e-02
   1.0286477e-02
   1.0314590e-02
   1.0314590e-02
   1.0314590e-02
   1.0314590e-02
   1.0314590e-02
   1.0314590e-02
   1.0314590e-02
   1.0323962e-02
   1.0323962e-02
   1.0323962e-02
   1.0342710e-02
   1.0342710e-02
   1.0342710e-02
   1.0342710e-02
   1.0342710e-02
   1.0342710e-02
   1.0342710e-02
   1.0342710e-02
   1.0342710e-02
   1.0342710e-02
   1.0361461e-02
   1.0361461e-02
   1.0361461e-02
   1.0361461e-02
   1.0361461e-02
   1.0380215e-02
   1.0398973e-02
   1.0398973e-02
   1.0398973e-02
   1.0398973e-02
   1.0398973e-02
   1.0398973e-02
   1.0398973e-02
   1.0398973e-02
   1.0398973e-02
   1.0398973e-02
   1.0398973e-02
   1.0398973e-02
   1.0398973e-02
   1.0398973e-02
   1.0408352e-02
   1.0408352e-02
   1.0408352e-02
   1.0408352e-02
   1.0408352e-02
   1.0408352e-02
   1.0408352e-02
   1.0408352e-02
   1.0455264e-02
   1.0455264e-02
   1.0455264e-02
   1.0474034e-02
   1.0474034e-02
   1.0474034e-02
   1.0474034e-02
   1.0474034e-02
   1.0474034e-02
   1.0474034e-02
   1.0474034e-02
   1.0474034e-02
   1.0474034e-02
   1.0474034e-02
   1.0474034e-02
   1.0483420e-02
   1.0483420e-02
   1.0511583e-02
   1.0539754e-02
   1.0549146e-02
   1.0549146e-02
   1.0549146e-02
   1.0549146e-02
   1.0549146e-02
   1.0549146e-02
   1.0549146e-02
   1.0549146e-02
   1.0549146e-02
   1.0549146e-02
   1.0549146e-02
   1.0567932e-02
   1.0567932e-02
   1.0567932e-02
   1.0605513e-02
   1.0605513e-02
   1.0605513e-02
   1.0605513e-02
   1.0624308e-02
   1.0624308e-02
   1.0624308e-02
   1.0624308e-02
   1.0624308e-02
   1.0624308e-02
   1.0624308e-02
   1.0624308e-02
   1.0624308e-02
   1.0624308e-02
   1.0624308e-02
   1.0643106e-02
   1.0643106e-02
   1.0643106e-02
   1.0643106e-02
   1.0652507e-02
   1.0652507e-02
   1.0652507e-02
   1.0652507e-02
   1.0671310e-02
   1.0671310e-02
   1.0671310e-02
   1.0680713e-02
   1.0699520e-02
   1.0699520e-02
   1.0699520e-02
   1.0699520e-02
   1.0699520e-02
   1.0699520e-02
   1.0699520e-02
   1.0699520e-02
   1.0699520e-02
   1.0737145e-02
   1.0737145e-02
   1.0737145e-02
   1.0737145e-02
   1.0737145e-02
   1.0737145e-02
   1.0737145e-02
   1.0737145e-02
   1.0774783e-02
   1.0774783e-02
   1.0774783e-02
   1.0774783e-02
   1.0784194e-02
   1.0784194e-02
   1.0784194e-02
   1.0793606e-02
   1.0793606e-02
   1.0803019e-02
   1.0803019e-02
   1.0803019e-02
   1.0803019e-02
   1.0803019e-02
   1.0803019e-02
   1.0803019e-02
   1.0821847e-02
   1.0821847e-02
   1.0821847e-02
   1.0831262e-02
   1.0831262e-02
   1.0831262e-02
   1.0850094e-02
   1.0850094e-02
   1.0850094e-02
   1.0850094e-02
   1.0850094e-02
   1.0850094e-02
   1.0850094e-02
   1.0850094e-02
   1.0868930e-02
   1.0868930e-02
   1.0887769e-02
   1.0906611e-02
   1.0906611e-02
   1.0906611e-02
   1.0925456e-02
   1.0925456e-02
   1.0925456e-02
   1.0925456e-02
   1.0925456e-02
   1.0925456e-02
   1.0934879e-02
   1.0934879e-02
   1.0934879e-02
   1.0934879e-02
   1.0934879e-02
   1.0934879e-02
   1.0963155e-02
   1.0963155e-02
   1.0963155e-02
   1.0991437e-02
   1.0991437e-02
   1.0991437e-02
   1.0991437e-02
   1.0991437e-02
   1.1000866e-02
   1.1000866e-02
   1.1000866e-02
   1.1000866e-02
   1.1000866e-02
   1.1000866e-02
   1.1000866e-02
   1.1019726e-02
   1.1019726e-02
   1.1066890e-02
   1.1066890e-02
   1.1066890e-02
   1.1066890e-02
   1.1076325e-02
   1.1076325e-02
   1.1076325e-02
   1.1076325e-02
   1.1076325e-02
   1.1076325e-02
   1.1076325e-02
   1.1076325e-02
   1.1076325e-02
   1.1076325e-02
   1.1095197e-02
   1.1095197e-02
   1.1114072e-02
   1.1114072e-02
   1.1132950e-02
   1.1132950e-02
   1.1132950e-02
   1.1132950e-02
   1.1132950e-02
   1.1151832e-02
   1.1161274e-02
   1.1161274e-02
   1.1189604e-02
   1.1199048e-02
   1.1199048e-02
   1.1199048e-02
   1.1199048e-02
   1.1199048e-02
   1.1199048e-02
   1.1208494e-02
   1.1246284e-02
   1.1246284e-02
   1.1246284e-02
   1.1246284e-02
   1.1265183e-02
   1.1265183e-02
   1.1265183e-02
   1.1265183e-02
   1.1265183e-02
   1.1265183e-02
   1.1265183e-02
   1.1302991e-02
   1.1302991e-02
   1.1302991e-02
   1.1302991e-02
   1.1302991e-02
   1.1302991e-02
   1.1302991e-02
   1.1302991e-02
   1.1302991e-02
   1.1302991e-02
   1.1302991e-02
   1.1302991e-02
   1.1302991e-02
   1.1302991e-02
   1.1302991e-02
   1.1302991e-02
   1.1302991e-02
   1.1302991e-02
   1.1331354e-02
   1.1331354e-02
   1.1331354e-02
   1.1331354e-02
   1.1331354e-02
   1.1331354e-02
   1.1331354e-02
   1.1331354e-02
   1.1331354e-02
   1.1378642e-02
   1.1378642e-02
   1.1378642e-02
   1.1378642e-02
   1.1378642e-02
   1.1378642e-02
   1.1378642e-02
   1.1378642e-02
   1.1378642e-02
   1.1378642e-02
   1.1378642e-02
   1.1378642e-02
   1.1378642e-02
   1.1397562e-02
   1.1397562e-02
   1.1397562e-02
   1.1397562e-02
   1.1397562e-02
   1.1397562e-02
   1.1397562e-02
   1.1397562e-02
   1.1397562e-02
   1.1407023e-02
   1.1407023e-02
   1.1416485e-02
   1.1416485e-02
   1.1416485e-02
   1.1416485e-02
   1.1416485e-02
   1.1416485e-02
   1.1416485e-02
   1.1444875e-02
   1.1454340e-02
   1.1454340e-02
   1.1454340e-02
   1.1454340e-02
   1.1463806e-02
   1.1463806e-02
   1.1473272e-02
   1.1492207e-02
   1.1501676e-02
   1.1530086e-02
   1.1530086e-02
   1.1530086e-02
   1.1530086e-02
   1.1530086e-02
   1.1530086e-02
   1.1530086e-02
   1.1530086e-02
   1.1530086e-02
   1.1530086e-02
   1.1530086e-02
   1.1530086e-02
   1.1539557e-02
   1.1586926e-02
   1.1586926e-02
   1.1586926e-02
   1.1586926e-02
   1.1586926e-02
   1.1586926e-02
   1.1586926e-02
   1.1586926e-02
   1.1586926e-02
   1.1586926e-02
   1.1596402e-02
   1.1596402e-02
   1.1596402e-02
   1.1596402e-02
   1.1605878e-02
   1.1605878e-02
   1.1605878e-02
   1.1605878e-02
   1.1605878e-02
   1.1605878e-02
   1.1662753e-02
   1.1662753e-02
   1.1681718e-02
   1.1681718e-02
   1.1681718e-02
   1.1681718e-02
   1.1681718e-02
   1.1681718e-02
   1.1700685e-02
   1.1700685e-02
   1.1700685e-02
   1.1700685e-02
   1.1719655e-02
   1.1729141e-02
   1.1729141e-02
   1.1729141e-02
   1.1729141e-02
   1.1757603e-02
   1.1757603e-02
   1.1757603e-02
   1.1757603e-02
   1.1757603e-02
   1.1757603e-02
   1.1757603e-02
   1.1757603e-02
   1.1757603e-02
   1.1757603e-02
   1.1776582e-02
   1.1776582e-02
   1.1795563e-02
   1.1795563e-02
   1.1795563e-02
   1.1814548e-02
   1.1814548e-02
   1.1814548e-02
   1.1833535e-02
   1.1833535e-02
   1.1833535e-02
   1.1833535e-02
   1.1833535e-02
   1.1833535e-02
   1.1833535e-02
   1.1833535e-02
   1.1843030e-02
   1.1843030e-02
   1.1843030e-02
   1.1843030e-02
   1.1862021e-02
   1.1862021e-02
   1.1862021e-02
   1.1862021e-02
   1.1871518e-02
   1.1871518e-02
   1.1871518e-02
   1.1871518e-02
   1.1871518e-02
   1.1909513e-02
   1.1909513e-02
   1.1909513e-02
   1.1928514e-02
   1.1928514e-02
   1.1928514e-02
   1.1928514e-02
   1.1928514e-02
   1.1928514e-02
   1.1966526e-02
   1.1985536e-02
   1.1985536e-02
   1.1985536e-02
   1.1985536e-02
   1.1985536e-02
   1.1985536e-02
   1.1985536e-02
   1.1985536e-02
   1.1985536e-02
   1.1985536e-02
   1.1985536e-02
   1.1995042e-02
   1.2014057e-02
   1.2033074e-02
   1.2061605e-02
   1.2061605e-02
   1.2061605e-02
   1.2061605e-02
   1.2061605e-02
   1.2061605e-02
   1.2061605e-02
   1.2061605e-02
   1.2061605e-02
   1.2061605e-02
   1.2061605e-02
   1.2061605e-02
   1.2099656e-02
   1.2099656e-02
   1.2099656e-02
   1.2099656e-02
   1.2099656e-02
   1.2099656e-02
   1.2099656e-02
   1.2128202e-02
   1.2137719e-02
   1.2137719e-02
   1.2137719e-02
   1.2137719e-02
   1.2137719e-02
   1.2156755e-02
   1.2156755e-02
   1.2156755e-02
   1.2156755e-02
   1.2156755e-02
   1.2156755e-02
   1.2156755e-02
   1.2185313e-02
   1.2194834e-02
   1.2194834e-02
   1.2194834e-02
   1.2213878e-02
   1.2213878e-02
   1.2213878e-02
   1.2213878e-02
   1.2213878e-02
   1.2251974e-02
   1.2251974e-02
   1.2251974e-02
   1.2251974e-02
   1.2251974e-02
   1.2261500e-02
   1.2261500e-02
   1.2261500e-02
   1.2261500e-02
   1.2271027e-02
   1.2271027e-02
   1.2271027e-02
   1.2271027e-02
   1.2290082e-02
   1.2290082e-02
   1.2290082e-02
   1.2347264e-02
   1.2347264e-02
   1.2356797e-02
   1.2366330e-02
   1.2366330e-02
   1.2366330e-02
   1.2366330e-02
   1.2385399e-02
   1.2394935e-02
   1.2394935e-02
   1.2442623e-02
   1.2442623e-02
   1.2442623e-02
   1.2442623e-02
   1.2442623e-02
   1.2442623e-02
   1.2442623e-02
   1.2442623e-02
   1.2442623e-02
   1.2442623e-02
   1.2442623e-02
   1.2442623e-02
   1.2442623e-02
   1.2442623e-02
   1.2442623e-02
   1.2442623e-02
   1.2452163e-02
   1.2461703e-02
   1.2461703e-02
   1.2461703e-02
   1.2461703e-02
   1.2518960e-02
   1.2528505e-02
   1.2528505e-02
   1.2528505e-02
   1.2528505e-02
   1.2528505e-02
   1.2557145e-02
   1.2595340e-02
   1.2595340e-02
   1.2595340e-02
   1.2595340e-02
   1.2595340e-02
   1.2614442e-02
   1.2614442e-02
   1.2614442e-02
   1.2614442e-02
   1.2633547e-02
   1.2633547e-02
   1.2633547e-02
   1.2633547e-02
   1.2662209e-02
   1.2662209e-02
   1.2662209e-02
   1.2662209e-02
   1.2662209e-02
   1.2671765e-02
   1.2671765e-02
   1.2671765e-02
   1.2671765e-02
   1.2671765e-02
   1.2700435e-02
   1.2700435e-02
   1.2700435e-02
   1.2700435e-02
   1.2700435e-02
   1.2729111e-02
   1.2729111e-02
   1.2729111e-02
   1.2729111e-02
   1.2729111e-02
   1.2729111e-02
   1.2729111e-02
   1.2729111e-02
   1.2748232e-02
   1.2748232e-02
   1.2748232e-02
   1.2748232e-02
   1.2767356e-02
   1.2786482e-02
   1.2786482e-02
   1.2786482e-02
   1.2786482e-02
   1.2786482e-02
   1.2796047e-02
   1.2824743e-02
   1.2824743e-02
   1.2824743e-02
   1.2824743e-02
   1.2863015e-02
   1.2863015e-02
   1.2863015e-02
   1.2872585e-02
   1.2872585e-02
   1.2872585e-02
   1.2872585e-02
   1.2901297e-02
   1.2901297e-02
   1.2901297e-02
   1.2901297e-02
   1.2901297e-02
   1.2901297e-02
   1.2920443e-02
   1.2930016e-02
   1.2930016e-02
   1.2930016e-02
   1.2930016e-02
   1.2958741e-02
   1.2958741e-02
   1.2958741e-02
   1.2958741e-02
   1.2958741e-02
   1.2977894e-02
   1.2977894e-02
   1.2977894e-02
   1.2977894e-02
   1.2977894e-02
   1.2997050e-02
   1.3016209e-02
   1.3016209e-02
   1.3016209e-02
   1.3016209e-02
   1.3016209e-02
   1.3044951e-02
   1.3044951e-02
   1.3044951e-02
   1.3044951e-02
   1.3054534e-02
   1.3054534e-02
   1.3054534e-02
   1.3064117e-02
   1.3064117e-02
   1.3064117e-02
   1.3112041e-02
   1.3131215e-02
   1.3131215e-02
   1.3131215e-02
   1.3131215e-02
   1.3131215e-02
   1.3131215e-02
   1.3131215e-02
   1.3131215e-02
   1.3131215e-02
   1.3131215e-02
   1.3131215e-02
   1.3131215e-02
   1.3131215e-02
   1.3198347e-02
   1.3198347e-02
   1.3207939e-02
   1.3207939e-02
   1.3207939e-02
   1.3207939e-02
   1.3207939e-02
   1.3207939e-02
   1.3207939e-02
   1.3207939e-02
   1.3207939e-02
   1.3217533e-02
   1.3217533e-02
   1.3217533e-02
   1.3246317e-02
   1.3265510e-02
   1.3265510e-02
   1.3284706e-02
   1.3284706e-02
   1.3284706e-02
   1.3294304e-02
   1.3303904e-02
   1.3303904e-02
   1.3303904e-02
   1.3303904e-02
   1.3303904e-02
   1.3303904e-02
   1.3303904e-02
   1.3303904e-02
   1.3332706e-02
   1.3332706e-02
   1.3361513e-02
   1.3361513e-02
   1.3361513e-02
   1.3361513e-02
   1.3361513e-02
   1.3361513e-02
   1.3361513e-02
   1.3390327e-02
   1.3390327e-02
   1.3399933e-02
   1.3399933e-02
   1.3399933e-02
   1.3399933e-02
   1.3399933e-02
   1.3399933e-02
   1.3399933e-02
   1.3419147e-02
   1.3419147e-02
   1.3438363e-02
   1.3438363e-02
   1.3438363e-02
   1.3438363e-02
   1.3438363e-02
   1.3438363e-02
   1.3438363e-02
   1.3467192e-02
   1.3467192e-02
   1.3476803e-02
   1.3476803e-02
   1.3476803e-02
   1.3496027e-02
   1.3496027e-02
   1.3515254e-02
   1.3515254e-02
   1.3534483e-02
   1.3534483e-02
   1.3563332e-02
   1.3563332e-02
   1.3563332e-02
   1.3592186e-02
   1.3592186e-02
   1.3592186e-02
   1.3592186e-02
   1.3592186e-02
   1.3592186e-02
   1.3592186e-02
   1.3592186e-02
   1.3601805e-02
   1.3601805e-02
   1.3601805e-02
   1.3611425e-02
   1.3649912e-02
   1.3669159e-02
   1.3669159e-02
   1.3669159e-02
   1.3669159e-02
   1.3669159e-02
   1.3688409e-02
   1.3688409e-02
   1.3707661e-02
   1.3717288e-02
   1.3717288e-02
   1.3736544e-02
   1.3736544e-02
   1.3736544e-02
   1.3746173e-02
   1.3746173e-02
   1.3746173e-02
   1.3746173e-02
   1.3765433e-02
   1.3784695e-02
   1.3784695e-02
   1.3803960e-02
   1.3803960e-02
   1.3803960e-02
   1.3823228e-02
   1.3823228e-02
   1.3823228e-02
   1.3823228e-02
   1.3823228e-02
   1.3823228e-02
   1.3823228e-02
   1.3823228e-02
   1.3823228e-02
   1.3823228e-02
   1.3823228e-02
   1.3823228e-02
   1.3823228e-02
   1.3823228e-02
   1.3823228e-02
   1.3823228e-02
   1.3871408e-02
   1.3881045e-02
   1.3881045e-02
   1.3881045e-02
   1.3881045e-02
   1.3900323e-02
   1.3900323e-02
   1.3900323e-02
   1.3900323e-02
   1.3900323e-02
   1.3900323e-02
   1.3900323e-02
   1.3900323e-02
   1.3909963e-02
   1.3909963e-02
   1.3938886e-02
   1.3938886e-02
   1.3967814e-02
   1.3977458e-02
   1.3977458e-02
   1.3977458e-02
   1.3977458e-02
   1.3977458e-02
   1.3996749e-02
   1.3996749e-02
   1.3996749e-02
   1.3996749e-02
   1.3996749e-02
   1.3996749e-02
   1.4006395e-02
   1.4006395e-02
   1.4006395e-02
   1.4035336e-02
   1.4073934e-02
   1.4073934e-02
   1.4073934e-02
   1.4073934e-02
   1.4083585e-02
   1.4083585e-02
   1.4083585e-02
   1.4112542e-02
   1.4131850e-02
   1.4131850e-02
   1.4131850e-02
   1.4131850e-02
   1.4141504e-02
   1.4141504e-02
   1.4170472e-02
   1.4170472e-02
   1.4170472e-02
   1.4170472e-02
   1.4170472e-02
   1.4170472e-02
   1.4170472e-02
   1.4170472e-02
   1.4209105e-02
   1.4209105e-02
   1.4209105e-02
   1.4209105e-02
   1.4209105e-02
   1.4209105e-02
   1.4209105e-02
   1.4247747e-02
   1.4257410e-02
   1.4257410e-02
   1.4267072e-02
   1.4267072e-02
   1.4267072e-02
   1.4267072e-02
   1.4276736e-02
   1.4276736e-02
   1.4286400e-02
   1.4286400e-02
   1.4286400e-02
   1.4286400e-02
   1.4286400e-02
   1.4286400e-02
   1.4344397e-02
   1.4344397e-02
   1.4344397e-02
   1.4344397e-02
   1.4354065e-02
   1.4363734e-02
   1.4363734e-02
   1.4363734e-02
   1.4363734e-02
   1.4363734e-02
   1.4363734e-02
   1.4363734e-02
   1.4363734e-02
   1.4363734e-02
   1.4363734e-02
   1.4412088e-02
   1.4412088e-02
   1.4412088e-02
   1.4412088e-02
   1.4431434e-02
   1.4431434e-02
   1.4441108e-02
   1.4441108e-02
   1.4441108e-02
   1.4460457e-02
   1.4460457e-02
   1.4460457e-02
   1.4518520e-02
   1.4518520e-02
   1.4518520e-02
   1.4518520e-02
   1.4518520e-02
   1.4518520e-02
   1.4518520e-02
   1.4518520e-02
   1.4518520e-02
   1.4518520e-02
   1.4518520e-02
   1.4518520e-02
   1.4518520e-02
   1.4547560e-02
   1.4557241e-02
   1.4557241e-02
   1.4557241e-02
   1.4595972e-02
   1.4595972e-02
   1.4595972e-02
   1.4605656e-02
   1.4605656e-02
   1.4605656e-02
   1.4615341e-02
   1.4615341e-02
   1.4615341e-02
   1.4634712e-02
   1.4634712e-02
   1.4634712e-02
   1.4634712e-02
   1.4654086e-02
   1.4654086e-02
   1.4673462e-02
   1.4673462e-02
   1.4673462e-02
   1.4673462e-02
   1.4673462e-02
   1.4673462e-02
   1.4673462e-02
   1.4692841e-02
   1.4692841e-02
   1.4692841e-02
   1.4692841e-02
   1.4692841e-02
   1.4692841e-02
   1.4692841e-02
   1.4750991e-02
   1.4750991e-02
   1.4750991e-02
   1.4750991e-02
   1.4750991e-02
   1.4750991e-02
   1.4750991e-02
   1.4750991e-02
   1.4750991e-02
   1.4750991e-02
   1.4750991e-02
   1.4750991e-02
   1.4750991e-02
   1.4780074e-02
   1.4780074e-02
   1.4780074e-02
   1.4780074e-02
   1.4780074e-02
   1.4828558e-02
   1.4828558e-02
   1.4828558e-02
   1.4828558e-02
   1.4847956e-02
   1.4847956e-02
   1.4847956e-02
   1.4847956e-02
   1.4867356e-02
   1.4867356e-02
   1.4867356e-02
   1.4867356e-02
   1.4867356e-02
   1.4867356e-02
   1.4867356e-02
   1.4867356e-02
   1.4886759e-02
   1.4906164e-02
   1.4906164e-02
   1.4906164e-02
   1.4906164e-02
   1.4906164e-02
   1.4906164e-02
   1.4925571e-02
   1.4925571e-02
   1.4954686e-02
   1.4954686e-02
   1.4954686e-02
   1.4954686e-02
   1.4954686e-02
   1.4983807e-02
   1.4983807e-02
   1.4983807e-02
   1.4983807e-02
   1.5042065e-02
   1.5042065e-02
   1.5042065e-02
   1.5042065e-02
   1.5042065e-02
   1.5061489e-02
   1.5061489e-02
   1.5061489e-02
   1.5090629e-02
   1.5090629e-02
   1.5090629e-02
   1.5129491e-02
   1.5129491e-02
   1.5139208e-02
   1.5139208e-02
   1.5139208e-02
   1.5139208e-02
   1.5139208e-02
   1.5139208e-02
   1.5139208e-02
   1.5139208e-02
   1.5139208e-02
   1.5158644e-02
   1.5158644e-02
   1.5158644e-02
   1.5207243e-02
   1.5207243e-02
   1.5207243e-02
   1.5216965e-02
   1.5216965e-02
   1.5216965e-02
   1.5216965e-02
   1.5216965e-02
   1.5216965e-02
   1.5216965e-02
   1.5216965e-02
   1.5226687e-02
   1.5236410e-02
   1.5236410e-02
   1.5275307e-02
   1.5294759e-02
   1.5294759e-02
   1.5294759e-02
   1.5304486e-02
   1.5304486e-02
   1.5314214e-02
   1.5333670e-02
   1.5353129e-02
   1.5353129e-02
   1.5353129e-02
   1.5362860e-02
   1.5372591e-02
   1.5372591e-02
   1.5392054e-02
   1.5392054e-02
   1.5392054e-02
   1.5392054e-02
   1.5421254e-02
   1.5430989e-02
   1.5430989e-02
   1.5430989e-02
   1.5430989e-02
   1.5450459e-02
   1.5450459e-02
   1.5479670e-02
   1.5479670e-02
   1.5499146e-02
   1.5528365e-02
   1.5528365e-02
   1.5528365e-02
   1.5528365e-02
   1.5528365e-02
   1.5528365e-02
   1.5528365e-02
   1.5528365e-02
   1.5528365e-02
   1.5528365e-02
   1.5567332e-02
   1.5567332e-02
   1.5567332e-02
   1.5567332e-02
   1.5606308e-02
   1.5606308e-02
   1.5606308e-02
   1.5606308e-02
   1.5606308e-02
   1.5606308e-02
   1.5625799e-02
   1.5625799e-02
   1.5655040e-02
   1.5684287e-02
   1.5684287e-02
   1.5684287e-02
   1.5684287e-02
   1.5684287e-02
   1.5703787e-02
   1.5723290e-02
   1.5723290e-02
   1.5723290e-02
   1.5742795e-02
   1.5742795e-02
   1.5762303e-02
   1.5762303e-02
   1.5801324e-02
   1.5801324e-02
   1.5820838e-02
   1.5820838e-02
   1.5820838e-02
   1.5820838e-02
   1.5830596e-02
   1.5830596e-02
   1.5830596e-02
   1.5840355e-02
   1.5908680e-02
   1.5918443e-02
   1.5918443e-02
   1.5918443e-02
   1.5918443e-02
   1.5918443e-02
   1.5918443e-02
   1.5918443e-02
   1.5918443e-02
   1.5918443e-02
   1.5918443e-02
   1.5918443e-02
   1.5918443e-02
   1.5918443e-02
   1.5918443e-02
   1.5918443e-02
   1.5918443e-02
   1.5918443e-02
   1.5918443e-02
   1.5996568e-02
   1.5996568e-02
   1.5996568e-02
   1.5996568e-02
   1.5996568e-02
   1.6006336e-02
   1.6006336e-02
   1.6006336e-02
   1.6006336e-02
   1.6006336e-02
   1.6006336e-02
   1.6016105e-02
   1.6016105e-02
   1.6035644e-02
   1.6035644e-02
   1.6074728e-02
   1.6074728e-02
   1.6074728e-02
   1.6074728e-02
   1.6094274e-02
   1.6094274e-02
   1.6094274e-02
   1.6094274e-02
   1.6094274e-02
   1.6094274e-02
   1.6113822e-02
   1.6113822e-02
   1.6113822e-02
   1.6152925e-02
   1.6152925e-02
   1.6172479e-02
   1.6182257e-02
   1.6211595e-02
   1.6211595e-02
   1.6211595e-02
   1.6211595e-02
   1.6211595e-02
   1.6231157e-02
   1.6231157e-02
   1.6270286e-02
   1.6270286e-02
   1.6270286e-02
   1.6280070e-02
   1.6309424e-02
   1.6309424e-02
   1.6309424e-02
   1.6309424e-02
   1.6309424e-02
   1.6309424e-02
   1.6358359e-02
   1.6387727e-02
   1.6387727e-02
   1.6387727e-02
   1.6387727e-02
   1.6387727e-02
   1.6387727e-02
   1.6387727e-02
   1.6407308e-02
   1.6407308e-02
   1.6446477e-02
   1.6446477e-02
   1.6466065e-02
   1.6466065e-02
   1.6466065e-02
   1.6505247e-02
   1.6505247e-02
   1.6505247e-02
   1.6505247e-02
   1.6505247e-02
   1.6505247e-02
   1.6534640e-02
   1.6534640e-02
   1.6534640e-02
   1.6534640e-02
   1.6534640e-02
   1.6544438e-02
   1.6544438e-02
   1.6544438e-02
   1.6544438e-02
   1.6603241e-02
   1.6603241e-02
   1.6603241e-02
   1.6622847e-02
   1.6622847e-02
   1.6622847e-02
   1.6622847e-02
   1.6622847e-02
   1.6662064e-02
   1.6662064e-02
   1.6662064e-02
   1.6681676e-02
   1.6701290e-02
   1.6701290e-02
   1.6701290e-02
   1.6701290e-02
   1.6701290e-02
   1.6701290e-02
   1.6701290e-02
   1.6711098e-02
   1.6711098e-02
   1.6730715e-02
   1.6779768e-02
   1.6779768e-02
   1.6779768e-02
   1.6799393e-02
   1.6799393e-02
   1.6799393e-02
   1.6799393e-02
   1.6799393e-02
   1.6799393e-02
   1.6819020e-02
   1.6819020e-02
   1.6819020e-02
   1.6858280e-02
   1.6858280e-02
   1.6868097e-02
   1.6887731e-02
   1.6887731e-02
   1.6897549e-02
   1.6897549e-02
   1.6897549e-02
   1.6897549e-02
   1.6936827e-02
   1.6976114e-02
   1.6976114e-02
   1.6976114e-02
   1.6976114e-02
   1.6995760e-02
   1.6995760e-02
   1.6995760e-02
   1.7015408e-02
   1.7015408e-02
   1.7015408e-02
   1.7015408e-02
   1.7015408e-02
   1.7064539e-02
   1.7064539e-02
   1.7064539e-02
   1.7064539e-02
   1.7074367e-02
   1.7094024e-02
   1.7094024e-02
   1.7094024e-02
   1.7143176e-02
   1.7153008e-02
   1.7153008e-02
   1.7192341e-02
   1.7192341e-02
   1.7212011e-02
   1.7212011e-02
   1.7241520e-02
   1.7241520e-02
   1.7241520e-02
   1.7241520e-02
   1.7241520e-02
   1.7241520e-02
   1.7251357e-02
   1.7251357e-02
   1.7290711e-02
   1.7290711e-02
   1.7290711e-02
   1.7330074e-02
   1.7330074e-02
   1.7330074e-02
   1.7330074e-02
   1.7330074e-02
   1.7330074e-02
   1.7349759e-02
   1.7389134e-02
   1.7389134e-02
   1.7389134e-02
   1.7389134e-02
   1.7389134e-02
   1.7389134e-02
   1.7408825e-02
   1.7408825e-02
   1.7408825e-02
   1.7408825e-02
   1.7418671e-02
   1.7418671e-02
   1.7418671e-02
   1.7418671e-02
   1.7467910e-02
   1.7467910e-02
   1.7467910e-02
   1.7487610e-02
   1.7487610e-02
   1.7487610e-02
   1.7487610e-02
   1.7487610e-02
   1.7487610e-02
   1.7487610e-02
   1.7507311e-02
   1.7507311e-02
   1.7507311e-02
   1.7566428e-02
   1.7566428e-02
   1.7566428e-02
   1.7566428e-02
   1.7566428e-02
   1.7586137e-02
   1.7586137e-02
   1.7586137e-02
   1.7625563e-02
   1.7645279e-02
   1.7645279e-02
   1.7645279e-02
   1.7645279e-02
   1.7645279e-02
   1.7645279e-02
   1.7684717e-02
   1.7684717e-02
   1.7684717e-02
   1.7684717e-02
   1.7684717e-02
   1.7684717e-02
   1.7684717e-02
   1.7684717e-02
   1.7694578e-02
   1.7694578e-02
   1.7724164e-02
   1.7724164e-02
   1.7743890e-02
   1.7763618e-02
   1.7773483e-02
   1.7783349e-02
   1.7783349e-02
   1.7793215e-02
   1.7793215e-02
   1.7803081e-02
   1.7803081e-02
   1.7803081e-02
   1.7803081e-02
   1.7803081e-02
   1.7862291e-02
   1.7862291e-02
   1.7862291e-02
   1.7882032e-02
   1.7882032e-02
   1.7882032e-02
   1.7901775e-02
   1.7901775e-02
   1.7951141e-02
   1.7951141e-02
   1.7961015e-02
   1.7961015e-02
   1.7980766e-02
   1.7980766e-02
   1.7980766e-02
   1.8040032e-02
   1.8040032e-02
   1.8040032e-02
   1.8040032e-02
   1.8040032e-02
   1.8040032e-02
   1.8040032e-02
   1.8040032e-02
   1.8040032e-02
   1.8040032e-02
   1.8040032e-02
   1.8079552e-02
   1.8079552e-02
   1.8079552e-02
   1.8079552e-02
   1.8109197e-02
   1.8119080e-02
   1.8119080e-02
   1.8128964e-02
   1.8128964e-02
   1.8128964e-02
   1.8128964e-02
   1.8128964e-02
   1.8158617e-02
   1.8178388e-02
   1.8178388e-02
   1.8198162e-02
   1.8198162e-02
   1.8198162e-02
   1.8198162e-02
   1.8217937e-02
   1.8217937e-02
   1.8227825e-02
   1.8247604e-02
   1.8277275e-02
   1.8277275e-02
   1.8277275e-02
   1.8277275e-02
   1.8277275e-02
   1.8277275e-02
   1.8277275e-02
   1.8306951e-02
   1.8336632e-02
   1.8356421e-02
   1.8376213e-02
   1.8376213e-02
   1.8396006e-02
   1.8396006e-02
   1.8415802e-02
   1.8435599e-02
   1.8435599e-02
   1.8435599e-02
   1.8435599e-02
   1.8475201e-02
   1.8485102e-02
   1.8485102e-02
   1.8485102e-02
   1.8514810e-02
   1.8554427e-02
   1.8574238e-02
   1.8574238e-02
   1.8574238e-02
   1.8574238e-02
   1.8574238e-02
   1.8594052e-02
   1.8594052e-02
   1.8594052e-02
   1.8633685e-02
   1.8663415e-02
   1.8663415e-02
   1.8663415e-02
   1.8663415e-02
   1.8673326e-02
   1.8673326e-02
   1.8673326e-02
   1.8673326e-02
   1.8673326e-02
   1.8673326e-02
   1.8673326e-02
   1.8673326e-02
   1.8673326e-02
   1.8673326e-02
   1.8673326e-02
   1.8673326e-02
   1.8693149e-02
   1.8722888e-02
   1.8772463e-02
   1.8772463e-02
   1.8772463e-02
   1.8772463e-02
   1.8831969e-02
   1.8831969e-02
   1.8831969e-02
   1.8841888e-02
   1.8871649e-02
   1.8871649e-02
   1.8871649e-02
   1.8881570e-02
   1.8911337e-02
   1.8911337e-02
   1.8931184e-02
   1.8931184e-02
   1.8931184e-02
   1.8941109e-02
   1.8970885e-02
   1.8970885e-02
   1.8970885e-02
   1.8970885e-02
   1.8990737e-02
   1.8990737e-02
   1.9020521e-02
   1.9050308e-02
   1.9070169e-02
   1.9070169e-02
   1.9070169e-02
   1.9070169e-02
   1.9109896e-02
   1.9149632e-02
   1.9149632e-02
   1.9149632e-02
   1.9149632e-02
   1.9169502e-02
   1.9169502e-02
   1.9199311e-02
   1.9219187e-02
   1.9229125e-02
   1.9229125e-02
   1.9229125e-02
   1.9288766e-02
   1.9288766e-02
   1.9288766e-02
   1.9288766e-02
   1.9318593e-02
   1.9318593e-02
   1.9368314e-02
   1.9368314e-02
   1.9368314e-02
   1.9378259e-02
   1.9388205e-02
   1.9388205e-02
   1.9467792e-02
   1.9467792e-02
   1.9467792e-02
   1.9467792e-02
   1.9467792e-02
   1.9467792e-02
   1.9467792e-02
   1.9467792e-02
   1.9467792e-02
   1.9537455e-02
   1.9557363e-02
   1.9557363e-02
   1.9557363e-02
   1.9567318e-02
   1.9567318e-02
   1.9567318e-02
   1.9587229e-02
   1.9627056e-02
   1.9627056e-02
   1.9627056e-02
   1.9637014e-02
   1.9646973e-02
   1.9646973e-02
   1.9646973e-02
   1.9646973e-02
   1.9666891e-02
   1.9666891e-02
   1.9706734e-02
   1.9706734e-02
   1.9736621e-02
   1.9736621e-02
   1.9756548e-02
   1.9766513e-02
   1.9766513e-02
   1.9766513e-02
   1.9786442e-02
   1.9786442e-02
   1.9786442e-02
   1.9786442e-02
   1.9826308e-02
   1.9826308e-02
   1.9826308e-02
   1.9826308e-02
   1.9866181e-02
   1.9866181e-02
   1.9866181e-02
   1.9866181e-02
   1.9866181e-02
   1.9866181e-02
   1.9866181e-02
   1.9866181e-02
   1.9866181e-02
   1.9866181e-02
   1.9916033e-02
   1.9945950e-02
   1.9945950e-02
   1.9945950e-02
   1.9945950e-02
   1.9945950e-02
   1.9945950e-02
   1.9945950e-02
   1.9965897e-02
   1.9975871e-02
   1.9985845e-02
   2.0025749e-02
   2.0025749e-02
   2.0055681e-02
   2.0065659e-02
   2.0065659e-02
   2.0065659e-02
   2.0065659e-02
   2.0085617e-02
   2.0085617e-02
   2.0085617e-02
   2.0095597e-02
   2.0095597e-02
   2.0105577e-02
   2.0125539e-02
   2.0165469e-02
   2.0185436e-02
   2.0185436e-02
   2.0195420e-02
   2.0265324e-02
   2.0265324e-02
   2.0265324e-02
   2.0265324e-02
   2.0265324e-02
   2.0265324e-02
   2.0265324e-02
   2.0265324e-02
   2.0265324e-02
   2.0265324e-02
   2.0265324e-02
   2.0275313e-02
   2.0275313e-02
   2.0305280e-02
   2.0305280e-02
   2.0345243e-02
   2.0365227e-02
   2.0365227e-02
   2.0365227e-02
   2.0365227e-02
   2.0365227e-02
   2.0365227e-02
   2.0365227e-02
   2.0365227e-02
   2.0365227e-02
   2.0405201e-02
   2.0415195e-02
   2.0425190e-02
   2.0425190e-02
   2.0425190e-02
   2.0425190e-02
   2.0455178e-02
   2.0455178e-02
   2.0465175e-02
   2.0465175e-02
   2.0465175e-02
   2.0465175e-02
   2.0475173e-02
   2.0505167e-02
   2.0505167e-02
   2.0525166e-02
   2.0545167e-02
   2.0545167e-02
   2.0545167e-02
   2.0545167e-02
   2.0565170e-02
   2.0565170e-02
   2.0585174e-02
   2.0615184e-02
   2.0635193e-02
   2.0635193e-02
   2.0665210e-02
   2.0665210e-02
   2.0685223e-02
   2.0725256e-02
   2.0725256e-02
   2.0725256e-02
   2.0725256e-02
   2.0745275e-02
   2.0755285e-02
   2.0825369e-02
   2.0825369e-02
   2.0825369e-02
   2.0865427e-02
   2.0865427e-02
   2.0865427e-02
   2.0905492e-02
   2.0905492e-02
   2.0905492e-02
   2.0905492e-02
   2.0965604e-02
   2.0965604e-02
   2.0965604e-02
   2.0965604e-02
   2.0965604e-02
   2.0965604e-02
   2.0985645e-02
   2.0985645e-02
   2.0995666e-02
   2.1035754e-02
   2.1065826e-02
   2.1065826e-02
   2.1065826e-02
   2.1065826e-02
   2.1065826e-02
   2.1065826e-02
   2.1105927e-02
   2.1146035e-02
   2.1146035e-02
   2.1166092e-02
   2.1166092e-02
   2.1166092e-02
   2.1166092e-02
   2.1176121e-02
   2.1176121e-02
   2.1176121e-02
   2.1186151e-02
   2.1186151e-02
   2.1226274e-02
   2.1226274e-02
   2.1246338e-02
   2.1246338e-02
   2.1266404e-02
   2.1266404e-02
   2.1266404e-02
   2.1266404e-02
   2.1266404e-02
   2.1266404e-02
   2.1306541e-02
   2.1356722e-02
   2.1366760e-02
   2.1366760e-02
   2.1386836e-02
   2.1386836e-02
   2.1386836e-02
   2.1447077e-02
   2.1467160e-02
   2.1467160e-02
   2.1467160e-02
   2.1537467e-02
   2.1567605e-02
   2.1567605e-02
   2.1567605e-02
   2.1627893e-02
   2.1627893e-02
   2.1658043e-02
   2.1658043e-02
   2.1668094e-02
   2.1668094e-02
   2.1708302e-02
   2.1708302e-02
   2.1718355e-02
   2.1718355e-02
   2.1718355e-02
   2.1718355e-02
   2.1738462e-02
   2.1748517e-02
   2.1768627e-02
   2.1768627e-02
   2.1788739e-02
   2.1788739e-02
   2.1788739e-02
   2.1808852e-02
   2.1808852e-02
   2.1808852e-02
   2.1869203e-02
   2.1869203e-02
   2.1869203e-02
   2.1969823e-02
   2.1969823e-02
   2.1969823e-02
   2.1969823e-02
   2.1969823e-02
   2.1969823e-02
   2.1969823e-02
   2.1989953e-02
   2.2030216e-02
   2.2070487e-02
   2.2070487e-02
   2.2080556e-02
   2.2080556e-02
   2.2161121e-02
   2.2171194e-02
   2.2171194e-02
   2.2191340e-02
   2.2271944e-02
   2.2271944e-02
   2.2292099e-02
   2.2292099e-02
   2.2352574e-02
   2.2352574e-02
   2.2352574e-02
   2.2352574e-02
   2.2352574e-02
   2.2352574e-02
   2.2352574e-02
   2.2372736e-02
   2.2372736e-02
   2.2402983e-02
   2.2433233e-02
   2.2433233e-02
   2.2443317e-02
   2.2473572e-02
   2.2473572e-02
   2.2473572e-02
   2.2473572e-02
   2.2473572e-02
   2.2513918e-02
   2.2574450e-02
   2.2594631e-02
   2.2624905e-02
   2.2624905e-02
   2.2624905e-02
   2.2675371e-02
   2.2675371e-02
   2.2675371e-02
   2.2675371e-02
   2.2675371e-02
   2.2675371e-02
   2.2715751e-02
   2.2715751e-02
   2.2735944e-02
   2.2735944e-02
   2.2756138e-02
   2.2776334e-02
   2.2806631e-02
   2.2806631e-02
   2.2836932e-02
   2.2836932e-02
   2.2836932e-02
   2.2836932e-02
   2.2836932e-02
   2.2847034e-02
   2.2867237e-02
   2.2877340e-02
   2.2877340e-02
   2.2897546e-02
   2.2897546e-02
   2.2897546e-02
   2.2897546e-02
   2.2958174e-02
   2.2958174e-02
   2.2968280e-02
   2.2978387e-02
   2.2978387e-02
   2.2978387e-02
   2.2988494e-02
   2.3079476e-02
   2.3079476e-02
   2.3079476e-02
   2.3079476e-02
   2.3079476e-02
   2.3079476e-02
   2.3079476e-02
   2.3160378e-02
   2.3170492e-02
   2.3180607e-02
   2.3180607e-02
   2.3200838e-02
   2.3241306e-02
   2.3241306e-02
   2.3261542e-02
   2.3261542e-02
   2.3261542e-02
   2.3281780e-02
   2.3281780e-02
   2.3322260e-02
   2.3322260e-02
   2.3322260e-02
   2.3352625e-02
   2.3362747e-02
   2.3382993e-02
   2.3382993e-02
   2.3403241e-02
   2.3433616e-02
   2.3443742e-02
   2.3443742e-02
   2.3443742e-02
   2.3443742e-02
   2.3443742e-02
   2.3443742e-02
   2.3484249e-02
   2.3484249e-02
   2.3534892e-02
   2.3534892e-02
   2.3565283e-02
   2.3565283e-02
   2.3575414e-02
   2.3585545e-02
   2.3626075e-02
   2.3626075e-02
   2.3686882e-02
   2.3686882e-02
   2.3717292e-02
   2.3717292e-02
   2.3727429e-02
   2.3737566e-02
   2.3757843e-02
   2.3808541e-02
   2.3808541e-02
   2.3808541e-02
   2.3808541e-02
   2.3808541e-02
   2.3808541e-02
   2.3808541e-02
   2.3889680e-02
   2.3889680e-02
   2.3889680e-02
   2.3889680e-02
   2.3899824e-02
   2.3991139e-02
   2.4052034e-02
   2.4052034e-02
   2.4072336e-02
   2.4082487e-02
   2.4092639e-02
   2.4092639e-02
   2.4143404e-02
   2.4173868e-02
   2.4173868e-02
   2.4194179e-02
   2.4194179e-02
   2.4214492e-02
   2.4214492e-02
   2.4265281e-02
   2.4295760e-02
   2.4295760e-02
   2.4356727e-02
   2.4377053e-02
   2.4397380e-02
   2.4397380e-02
   2.4407544e-02
   2.4448205e-02
   2.4458372e-02
   2.4458372e-02
   2.4499041e-02
   2.4499041e-02
   2.4499041e-02
   2.4499041e-02
   2.4519377e-02
   2.4539716e-02
   2.4539716e-02
   2.4539716e-02
   2.4539716e-02
   2.4600741e-02
   2.4621085e-02
   2.4631258e-02
   2.4631258e-02
   2.4631258e-02
   2.4631258e-02
   2.4682129e-02
   2.4702480e-02
   2.4702480e-02
   2.4702480e-02
   2.4702480e-02
   2.4702480e-02
   2.4712656e-02
   2.4712656e-02
   2.4783901e-02
   2.4804260e-02
   2.4804260e-02
   2.4814440e-02
   2.4855164e-02
   2.4906078e-02
   2.4906078e-02
   2.4906078e-02
   2.4906078e-02
   2.4906078e-02
   2.4906078e-02
   2.4906078e-02
   2.4906078e-02
   2.4906078e-02
   2.4906078e-02
   2.4906078e-02
   2.4906078e-02
   2.4926446e-02
   2.4946816e-02
   2.4967188e-02
   2.4967188e-02
   2.4967188e-02
   2.5007936e-02
   2.5007936e-02
   2.5028312e-02
   2.5028312e-02
   2.5028312e-02
   2.5109833e-02
   2.5109833e-02
   2.5109833e-02
   2.5109833e-02
   2.5140409e-02
   2.5181184e-02
   2.5181184e-02
   2.5211769e-02
   2.5211769e-02
   2.5211769e-02
   2.5211769e-02
   2.5272949e-02
   2.5272949e-02
   2.5272949e-02
   2.5272949e-02
   2.5272949e-02
   2.5272949e-02
   2.5303544e-02
   2.5313743e-02
   2.5313743e-02
   2.5354544e-02
   2.5364745e-02
   2.5436164e-02
   2.5436164e-02
   2.5456573e-02
   2.5456573e-02
   2.5476983e-02
   2.5517809e-02
   2.5517809e-02
   2.5517809e-02
   2.5517809e-02
   2.5517809e-02
   2.5517809e-02
   2.5517809e-02
   2.5517809e-02
   2.5517809e-02
   2.5528016e-02
   2.5548432e-02
   2.5599478e-02
   2.5619899e-02
   2.5619899e-02
   2.5640322e-02
   2.5640322e-02
   2.5640322e-02
   2.5722028e-02
   2.5722028e-02
   2.5722028e-02
   2.5722028e-02
   2.5722028e-02
   2.5732243e-02
   2.5752674e-02
   2.5762890e-02
   2.5783323e-02
   2.5824195e-02
   2.5824195e-02
   2.5824195e-02
   2.5824195e-02
   2.5875293e-02
   2.5875293e-02
   2.5885513e-02
   2.5916178e-02
   2.5916178e-02
   2.5916178e-02
   2.5916178e-02
   2.5926400e-02
   2.5926400e-02
   2.5977517e-02
   2.6008191e-02
   2.6008191e-02
   2.6028643e-02
   2.6028643e-02
   2.6028643e-02
   2.6090007e-02
   2.6130924e-02
   2.6130924e-02
   2.6130924e-02
   2.6130924e-02
   2.6171847e-02
   2.6192311e-02
   2.6202543e-02
   2.6253711e-02
   2.6253711e-02
   2.6315125e-02
   2.6315125e-02
   2.6335599e-02
   2.6335599e-02
   2.6376552e-02
   2.6417511e-02
   2.6427751e-02
   2.6437992e-02
   2.6437992e-02
   2.6437992e-02
   2.6468718e-02
   2.6468718e-02
   2.6499447e-02
   2.6540424e-02
   2.6540424e-02
   2.6560914e-02
   2.6560914e-02
   2.6581406e-02
   2.6581406e-02
   2.6642892e-02
   2.6642892e-02
   2.6642892e-02
   2.6642892e-02
   2.6663390e-02
   2.6663390e-02
   2.6663390e-02
   2.6745397e-02
   2.6745397e-02
   2.6745397e-02
   2.6745397e-02
   2.6745397e-02
   2.6806919e-02
   2.6837684e-02
   2.6847940e-02
   2.6909483e-02
   2.6909483e-02
   2.6930001e-02
   2.6930001e-02
   2.6991561e-02
   2.6991561e-02
   2.7001823e-02
   2.7053136e-02
   2.7053136e-02
   2.7114723e-02
   2.7155788e-02
   2.7155788e-02
   2.7155788e-02
   2.7155788e-02
   2.7155788e-02
   2.7207129e-02
   2.7207129e-02
   2.7217398e-02
   2.7237937e-02
   2.7258478e-02
   2.7258478e-02
   2.7299564e-02
   2.7330382e-02
   2.7340656e-02
   2.7361204e-02
   2.7392029e-02
   2.7463966e-02
   2.7463966e-02
   2.7463966e-02
   2.7463966e-02
   2.7484523e-02
   2.7505081e-02
   2.7556483e-02
   2.7566765e-02
   2.7566765e-02
   2.7577046e-02
   2.7607894e-02
   2.7649029e-02
   2.7669599e-02
   2.7669599e-02
   2.7669599e-02
   2.7731317e-02
   2.7741605e-02
   2.7772470e-02
   2.7782759e-02
   2.7782759e-02
   2.7782759e-02
   2.7793048e-02
   2.7793048e-02
   2.7813628e-02
   2.7854792e-02
   2.7854792e-02
   2.7854792e-02
   2.7854792e-02
   2.7854792e-02
   2.7865084e-02
   2.7875376e-02
   2.7875376e-02
   2.7895962e-02
   2.7895962e-02
   2.7895962e-02
   2.7895962e-02
   2.7978319e-02
   2.7978319e-02
   2.7978319e-02
   2.7978319e-02
   2.8009208e-02
   2.8101897e-02
   2.8132799e-02
   2.8132799e-02
   2.8132799e-02
   2.8143101e-02
   2.8143101e-02
   2.8184310e-02
   2.8225526e-02
   2.8225526e-02
   2.8225526e-02
   2.8225526e-02
   2.8235831e-02
   2.8235831e-02
   2.8287360e-02
   2.8318281e-02
   2.8349206e-02
   2.8349206e-02
   2.8369824e-02
   2.8390444e-02
   2.8390444e-02
   2.8390444e-02
   2.8411065e-02
   2.8411065e-02
   2.8411065e-02
   2.8411065e-02
   2.8462624e-02
   2.8472937e-02
   2.8472937e-02
   2.8472937e-02
   2.8514192e-02
   2.8514192e-02
   2.8545137e-02
   2.8586402e-02
   2.8596719e-02
   2.8689588e-02
   2.8689588e-02
   2.8689588e-02
   2.8689588e-02
   2.8689588e-02
   2.8689588e-02
   2.8689588e-02
   2.8782486e-02
   2.8803134e-02
   2.8803134e-02
   2.8803134e-02
   2.8803134e-02
   2.8803134e-02
   2.8803134e-02
   2.8813458e-02
   2.8844433e-02
   2.8844433e-02
   2.8875412e-02
   2.8885739e-02
   2.8906394e-02
   2.8906394e-02
   2.8947707e-02
   2.8968366e-02
   2.8968366e-02
   2.8968366e-02
   2.9051016e-02
   2.9061348e-02
   2.9061348e-02
   2.9061348e-02
   2.9092349e-02
   2.9092349e-02
   2.9113017e-02
   2.9113017e-02
   2.9144023e-02
   2.9154359e-02
   2.9216381e-02
   2.9216381e-02
   2.9216381e-02
   2.9216381e-02
   2.9216381e-02
   2.9216381e-02
   2.9237058e-02
   2.9237058e-02
   2.9247397e-02
   2.9247397e-02
   2.9257736e-02
   2.9257736e-02
   2.9319779e-02
   2.9319779e-02
   2.9319779e-02
   2.9340463e-02
   2.9371491e-02
   2.9423212e-02
   2.9464595e-02
   2.9485288e-02
   2.9526679e-02
   2.9526679e-02
   2.9526679e-02
   2.9526679e-02
   2.9588775e-02
   2.9588775e-02
   2.9599126e-02
   2.9630180e-02
   2.9630180e-02
   2.9630180e-02
   2.9630180e-02
   2.9630180e-02
   2.9713005e-02
   2.9713005e-02
   2.9713005e-02
   2.9733715e-02
   2.9733715e-02
   2.9806210e-02
   2.9826926e-02
   2.9837284e-02
   2.9837284e-02
   2.9837284e-02
   2.9940887e-02
   2.9940887e-02
   2.9961612e-02
   2.9961612e-02
   2.9961612e-02
   3.0044524e-02
   3.0044524e-02
   3.0085988e-02
   3.0085988e-02
   3.0085988e-02
   3.0085988e-02
   3.0085988e-02
   3.0106722e-02
   3.0148194e-02
   3.0168932e-02
   3.0168932e-02
   3.0179302e-02
   3.0210413e-02
   3.0251898e-02
   3.0251898e-02
   3.0251898e-02
   3.0251898e-02
   3.0251898e-02
   3.0272643e-02
   3.0293389e-02
   3.0293389e-02
   3.0334886e-02
   3.0355636e-02
   3.0355636e-02
   3.0397140e-02
   3.0397140e-02
   3.0459407e-02
   3.0511305e-02
   3.0511305e-02
   3.0542448e-02
   3.0563211e-02
   3.0583976e-02
   3.0646278e-02
   3.0667048e-02
   3.0667048e-02
   3.0698206e-02
   3.0708593e-02
   3.0708593e-02
   3.0708593e-02
   3.0708593e-02
   3.0739754e-02
   3.0833257e-02
   3.0854039e-02
   3.0874823e-02
   3.0874823e-02
   3.0957969e-02
   3.0957969e-02
   3.0978759e-02
   3.0978759e-02
   3.0978759e-02
   3.1041137e-02
   3.1082729e-02
   3.1082729e-02
   3.1082729e-02
   3.1082729e-02
   3.1269956e-02
   3.1290766e-02
   3.1301171e-02
   3.1311577e-02
   3.1332389e-02
   3.1374017e-02
   3.1374017e-02
   3.1394833e-02
   3.1394833e-02
   3.1394833e-02
   3.1394833e-02
   3.1498933e-02
   3.1582237e-02
   3.1603066e-02
   3.1675978e-02
   3.1675978e-02
   3.1707231e-02
   3.1707231e-02
   3.1769745e-02
   3.1769745e-02
   3.1769745e-02
   3.1780165e-02
   3.1832271e-02
   3.1884385e-02
   3.1884385e-02
   3.1884385e-02
   3.1915657e-02
   3.1999063e-02
   3.2019918e-02
   3.2113781e-02
   3.2124211e-02
   3.2124211e-02
   3.2124211e-02
   3.2145074e-02
   3.2186803e-02
   3.2207669e-02
   3.2207669e-02
   3.2228536e-02
   3.2228536e-02
   3.2228536e-02
   3.2332893e-02
   3.2374645e-02
   3.2374645e-02
   3.2426842e-02
   3.2437282e-02
   3.2458164e-02
   3.2458164e-02
   3.2573035e-02
   3.2708841e-02
   3.2729739e-02
   3.2750638e-02
   3.2750638e-02
   3.2750638e-02
   3.2792440e-02
   3.2792440e-02
   3.2802891e-02
   3.2855153e-02
   3.2855153e-02
   3.2855153e-02
   3.2917877e-02
   3.2917877e-02
   3.2959699e-02
   3.3043358e-02
   3.3137499e-02
   3.3147961e-02
   3.3210737e-02
   3.3263059e-02
   3.3273525e-02
   3.3273525e-02
   3.3273525e-02
   3.3294456e-02
   3.3315389e-02
   3.3367727e-02
   3.3367727e-02
   3.3367727e-02
   3.3378195e-02
   3.3378195e-02
   3.3461954e-02
   3.3461954e-02
   3.3461954e-02
   3.3461954e-02
   3.3535259e-02
   3.3556206e-02
   3.3587629e-02
   3.3608579e-02
   3.3692392e-02
   3.3713349e-02
   3.3713349e-02
   3.3744786e-02
   3.3744786e-02
   3.3755265e-02
   3.3797186e-02
   3.3797186e-02
   3.3797186e-02
   3.3839113e-02
   3.3839113e-02
   3.3839113e-02
   3.3839113e-02
   3.3902011e-02
   3.3954435e-02
   3.3964920e-02
   3.4027841e-02
   3.4090772e-02
   3.4090772e-02
   3.4090772e-02
   3.4132732e-02
   3.4185190e-02
   3.4216668e-02
   3.4216668e-02
   3.4216668e-02
   3.4216668e-02
   3.4321614e-02
   3.4321614e-02
   3.4363601e-02
   3.4384596e-02
   3.4384596e-02
   3.4405593e-02
   3.4426590e-02
   3.4468589e-02
   3.4468589e-02
   3.4468589e-02
   3.4468589e-02
   3.4500092e-02
   3.4552602e-02
   3.4594615e-02
   3.4594615e-02
   3.4594615e-02
   3.4594615e-02
   3.4594615e-02
   3.4594615e-02
   3.4636634e-02
   3.4636634e-02
   3.4647139e-02
   3.4720685e-02
   3.4720685e-02
   3.4720685e-02
   3.4741700e-02
   3.4741700e-02
   3.4762717e-02
   3.4773226e-02
   3.4804755e-02
   3.4804755e-02
   3.4804755e-02
   3.4846797e-02
   3.4846797e-02
   3.4878332e-02
   3.4878332e-02
   3.4951924e-02
   3.4972953e-02
   3.4972953e-02
   3.4993983e-02
   3.5057080e-02
   3.5057080e-02
   3.5057080e-02
   3.5057080e-02
   3.5057080e-02
   3.5057080e-02
   3.5109669e-02
   3.5162266e-02
   3.5183307e-02
   3.5309577e-02
   3.5320101e-02
   3.5320101e-02
   3.5341151e-02
   3.5341151e-02
   3.5351676e-02
   3.5351676e-02
   3.5351676e-02
   3.5372727e-02
   3.5372727e-02
   3.5372727e-02
   3.5372727e-02
   3.5446417e-02
   3.5446417e-02
   3.5456945e-02
   3.5456945e-02
   3.5478002e-02
   3.5478002e-02
   3.5478002e-02
   3.5478002e-02
   3.5572775e-02
   3.5583306e-02
   3.5583306e-02
   3.5604371e-02
   3.5688640e-02
   3.5688640e-02
   3.5688640e-02
   3.5730782e-02
   3.5730782e-02
   3.5804541e-02
   3.5804541e-02
   3.5804541e-02
   3.5857235e-02
   3.5920477e-02
   3.5920477e-02
   3.5983730e-02
   3.5983730e-02
   3.6004816e-02
   3.6036448e-02
   3.6036448e-02
   3.6068083e-02
   3.6068083e-02
   3.6110267e-02
   3.6215746e-02
   3.6236845e-02
   3.6236845e-02
   3.6257946e-02
   3.6321254e-02
   3.6321254e-02
   3.6384573e-02
   3.6405682e-02
   3.6416237e-02
   3.6426792e-02
   3.6426792e-02
   3.6490128e-02
   3.6490128e-02
   3.6490128e-02
   3.6500685e-02
   3.6500685e-02
   3.6532358e-02
   3.6585152e-02
   3.6616831e-02
   3.6616831e-02
   3.6616831e-02
   3.6627392e-02
   3.6659075e-02
   3.6680199e-02
   3.6743576e-02
   3.6743576e-02
   3.6743576e-02
   3.6743576e-02
   3.6849228e-02
   3.6849228e-02
   3.6849228e-02
   3.6870362e-02
   3.6870362e-02
   3.6923202e-02
   3.6997189e-02
   3.7081763e-02
   3.7081763e-02
   3.7124057e-02
   3.7166355e-02
   3.7250966e-02
   3.7272121e-02
   3.7272121e-02
   3.7293278e-02
   3.7314435e-02
   3.7335594e-02
   3.7335594e-02
   3.7377915e-02
   3.7377915e-02
   3.7377915e-02
   3.7377915e-02
   3.7377915e-02
   3.7430823e-02
   3.7441405e-02
   3.7441405e-02
   3.7483738e-02
   3.7504906e-02
   3.7515490e-02
   3.7515490e-02
   3.7536659e-02
   3.7536659e-02
   3.7547245e-02
   3.7631936e-02
   3.7727236e-02
   3.7727236e-02
   3.7759007e-02
   3.7780190e-02
   3.7801373e-02
   3.7896713e-02
   3.7907308e-02
   3.7928498e-02
   3.8013270e-02
   3.8013270e-02
   3.8013270e-02
   3.8013270e-02
   3.8066262e-02
   3.8108660e-02
   3.8119261e-02
   3.8119261e-02
   3.8182868e-02
   3.8225279e-02
   3.8267694e-02
   3.8331325e-02
   3.8331325e-02
   3.8341931e-02
   3.8437398e-02
   3.8522277e-02
   3.8522277e-02
   3.8522277e-02
   3.8596560e-02
   3.8596560e-02
   3.8596560e-02
   3.8649627e-02
   3.8649627e-02
   3.8681471e-02
   3.8755783e-02
   3.8777018e-02
   3.8777018e-02
   3.8777018e-02
   3.8830109e-02
   3.8830109e-02
   3.8861967e-02
   3.8861967e-02
   3.8946933e-02
   3.8946933e-02
   3.8946933e-02
   3.8946933e-02
   3.8946933e-02
   3.8968178e-02
   3.8968178e-02
   3.8968178e-02
   3.8968178e-02
   3.8968178e-02
   3.9031917e-02
   3.9031917e-02
   3.9031917e-02
   3.9031917e-02
   3.9159426e-02
   3.9170053e-02
   3.9286973e-02
   3.9286973e-02
   3.9286973e-02
   3.9297604e-02
   3.9297604e-02
   3.9372027e-02
   3.9414560e-02
   3.9499639e-02
   3.9499639e-02
   3.9499639e-02
   3.9520912e-02
   3.9669850e-02
   3.9669850e-02
   3.9669850e-02
   3.9829484e-02
   3.9861419e-02
   3.9882709e-02
   3.9925294e-02
   3.9925294e-02
   3.9967883e-02
   3.9999828e-02
   4.0031775e-02
   4.0116979e-02
   4.0138283e-02
   4.0138283e-02
   4.0138283e-02
   4.0180893e-02
   4.0223508e-02
   4.0223508e-02
   4.0244817e-02
   4.0308750e-02
   4.0308750e-02
   4.0308750e-02
   4.0351377e-02
   4.0394009e-02
   4.0415327e-02
   4.0415327e-02
   4.0457965e-02
   4.0564578e-02
   4.0564578e-02
   4.0564578e-02
   4.0564578e-02
   4.0671218e-02
   4.0671218e-02
   4.0692550e-02
   4.0692550e-02
   4.0713882e-02
   4.0820559e-02
   4.0831228e-02
   4.0884578e-02
   4.0884578e-02
   4.0884578e-02
   4.1012643e-02
   4.1012643e-02
   4.1076691e-02
   4.1076691e-02
   4.1076691e-02
   4.1162101e-02
   4.1172779e-02
   4.1204813e-02
   4.1268888e-02
   4.1311610e-02
   4.1332973e-02
   4.1418434e-02
   4.1461170e-02
   4.1557343e-02
   4.1589405e-02
   4.1589405e-02
   4.1632158e-02
   4.1642847e-02
   4.1674915e-02
   4.1717677e-02
   4.1717677e-02
   4.1749751e-02
   4.1760443e-02
   4.1803212e-02
   4.1845986e-02
   4.1845986e-02
   4.1952939e-02
   4.1974332e-02
   4.2038519e-02
   4.2059917e-02
   4.2059917e-02
   4.2081316e-02
   4.2081316e-02
   4.2113416e-02
   4.2166921e-02
   4.2231136e-02
   4.2231136e-02
   4.2273950e-02
   4.2327475e-02
   4.2359592e-02
   4.2359592e-02
   4.2381005e-02
   4.2488086e-02
   4.2498795e-02
   4.2498795e-02
   4.2520215e-02
   4.2584480e-02
   4.2616616e-02
   4.2702323e-02
   4.2702323e-02
   4.2713038e-02
   4.2809480e-02
   4.2809480e-02
   4.2916662e-02
   4.2916662e-02
   4.2938101e-02
   4.3002426e-02
   4.3002426e-02
   4.3023869e-02
   4.3045314e-02
   4.3098929e-02
   4.3098929e-02
   4.3131101e-02
   4.3238359e-02
   4.3410023e-02
   4.3410023e-02
   4.3474413e-02
   4.3560281e-02
   4.3613957e-02
   4.3613957e-02
   4.3775021e-02
   4.3775021e-02
   4.3775021e-02
   4.3860945e-02
   4.3871686e-02
   4.3893170e-02
   4.3989860e-02
   4.4000605e-02
   4.4032840e-02
   4.4065077e-02
   4.4075823e-02
   4.4097317e-02
   4.4097317e-02
   4.4161803e-02
   4.4161803e-02
   4.4172551e-02
   4.4237047e-02
   4.4237047e-02
   4.4290801e-02
   4.4312304e-02
   4.4312304e-02
   4.4355313e-02
   4.4419834e-02
   4.4548903e-02
   4.4548903e-02
   4.4591934e-02
   4.4613451e-02
   4.4634969e-02
   4.4634969e-02
   4.4634969e-02
   4.4742573e-02
   4.4742573e-02
   4.4764097e-02
   4.4807147e-02
   4.4828674e-02
   4.4936321e-02
   4.4936321e-02
   4.5033225e-02
   4.5065531e-02
   4.5065531e-02
   4.5065531e-02
   4.5151690e-02
   4.5173232e-02
   4.5173232e-02
   4.5194775e-02
   4.5324054e-02
   4.5367155e-02
   4.5388707e-02
   4.5550376e-02
   4.5582717e-02
   4.5615059e-02
   4.5712100e-02
   4.5809160e-02
   4.5819945e-02
   4.5819945e-02
   4.5819945e-02
   4.5819945e-02
   4.5819945e-02
   4.5852304e-02
   4.5906239e-02
   4.6057290e-02
   4.6100456e-02
   4.6132833e-02
   4.6143626e-02
   4.6467520e-02
   4.6489121e-02
   4.6575532e-02
   4.6618744e-02
   4.6683568e-02
   4.6683568e-02
   4.6791627e-02
   4.6791627e-02
   4.6845666e-02
   4.6845666e-02
   4.6845666e-02
   4.6878091e-02
   4.7007816e-02
   4.7007816e-02
   4.7007816e-02
   4.7115946e-02
   4.7202466e-02
   4.7224099e-02
   4.7256549e-02
   4.7332275e-02
   4.7397192e-02
   4.7440475e-02
   4.7548698e-02
   4.7559522e-02
   4.7613643e-02
   4.7656944e-02
   4.7678596e-02
   4.7786870e-02
   4.7786870e-02
   4.7797699e-02
   4.7797699e-02
   4.7916829e-02
   4.7916829e-02
   4.7916829e-02
   4.7938492e-02
   4.7949324e-02
   4.8046822e-02
   4.8090160e-02
   4.8155174e-02
   4.8306906e-02
   4.8306906e-02
   4.8306906e-02
   4.8382789e-02
   4.8393630e-02
   4.8393630e-02
   4.8393630e-02
   4.8393630e-02
   4.8436998e-02
   4.8512900e-02
   4.8523744e-02
   4.8632197e-02
   4.8632197e-02
   4.8653890e-02
   4.8827470e-02
   4.8827470e-02
   4.8827470e-02
   4.8925134e-02
   4.8957693e-02
   4.8957693e-02
   4.8990254e-02
   4.9087948e-02
   4.9174804e-02
   4.9174804e-02
   4.9174804e-02
   4.9348557e-02
   4.9500639e-02
   4.9500639e-02
   4.9609296e-02
   4.9739713e-02
   4.9783193e-02
   4.9826676e-02
   4.9870163e-02
   4.9870163e-02
   4.9913654e-02
   4.9935400e-02
   4.9946274e-02
   5.0000645e-02
   5.0044147e-02
   5.0076775e-02
   5.0076775e-02
   5.0131160e-02
   5.0131160e-02
   5.0152915e-02
   5.0185550e-02
   5.0185550e-02
   5.0218187e-02
   5.0261706e-02
   5.0359636e-02
   5.0370519e-02
   5.0424933e-02
   5.0424933e-02
   5.0479354e-02
   5.0522894e-02
   5.0522894e-02
   5.0522894e-02
   5.0544665e-02
   5.0544665e-02
   5.0697090e-02
   5.0697090e-02
   5.0784209e-02
   5.0914915e-02
   5.0914915e-02
   5.0914915e-02
   5.1023860e-02
   5.1078341e-02
   5.1176420e-02
   5.1263616e-02
   5.1274517e-02
   5.1307220e-02
   5.1307220e-02
   5.1350827e-02
   5.1350827e-02
   5.1470764e-02
   5.1503479e-02
   5.1568914e-02
   5.1568914e-02
   5.1568914e-02
   5.1677990e-02
   5.1699808e-02
   5.1732536e-02
   5.1743446e-02
   5.1896207e-02
   5.1918034e-02
   5.1961689e-02
   5.1961689e-02
   5.1961689e-02
   5.1983519e-02
   5.2049011e-02
   5.2092677e-02
   5.2201857e-02
   5.2223695e-02
   5.2223695e-02
   5.2256455e-02
   5.2332901e-02
   5.2463976e-02
   5.2507675e-02
   5.2551377e-02
   5.2616937e-02
   5.2627864e-02
   5.2660647e-02
   5.2660647e-02
   5.2748079e-02
   5.2846455e-02
   5.2879251e-02
   5.2879251e-02
   5.2944849e-02
   5.3010455e-02
   5.3010455e-02
   5.3065132e-02
   5.3097941e-02
   5.3119814e-02
   5.3272953e-02
   5.3272953e-02
   5.3426134e-02
   5.3426134e-02
   5.3426134e-02
   5.3480851e-02
   5.3535574e-02
   5.3546519e-02
   5.3579355e-02
   5.3666929e-02
   5.3666929e-02
   5.3732619e-02
   5.3732619e-02
   5.3732619e-02
   5.3732619e-02
   5.3787365e-02
   5.3831167e-02
   5.3864020e-02
   5.3885923e-02
   5.3929732e-02
   5.4028314e-02
   5.4028314e-02
   5.4050223e-02
   5.4050223e-02
   5.4083089e-02
   5.4083089e-02
   5.4148826e-02
   5.4192655e-02
   5.4324161e-02
   5.4324161e-02
   5.4324161e-02
   5.4335122e-02
   5.4422811e-02
   5.4477624e-02
   5.4499550e-02
   5.4499550e-02
   5.4521478e-02
   5.4587265e-02
   5.4587265e-02
   5.4587265e-02
   5.4631127e-02
   5.4631127e-02
   5.4740797e-02
   5.4762733e-02
   5.4850487e-02
   5.4850487e-02
   5.4850487e-02
   5.4960199e-02
   5.4960199e-02
   5.4982143e-02
   5.5069931e-02
   5.5113829e-02
   5.5179683e-02
   5.5190660e-02
   5.5212613e-02
   5.5399250e-02
   5.5476118e-02
   5.5476118e-02
   5.5509064e-02
   5.5509064e-02
   5.5552995e-02
   5.5618899e-02
   5.5640868e-02
   5.5728754e-02
   5.5728754e-02
   5.5728754e-02
   5.5728754e-02
   5.5805664e-02
   5.5838629e-02
   5.5882585e-02
   5.5959516e-02
   5.6036456e-02
   5.6080427e-02
   5.6168378e-02
   5.6168378e-02
   5.6168378e-02
   5.6190367e-02
   5.6300328e-02
   5.6300328e-02
   5.6300328e-02
   5.6322323e-02
   5.6432308e-02
   5.6476308e-02
   5.6476308e-02
   5.6498309e-02
   5.6608326e-02
   5.6696354e-02
   5.6696354e-02
   5.6718363e-02
   5.6806408e-02
   5.6806408e-02
   5.6927490e-02
   5.6927490e-02
   5.6960517e-02
   5.7048597e-02
   5.7048597e-02
   5.7092641e-02
   5.7092641e-02
   5.7224795e-02
   5.7224795e-02
   5.7268852e-02
   5.7334944e-02
   5.7356977e-02
   5.7356977e-02
   5.7356977e-02
   5.7390027e-02
   5.7412061e-02
   5.7489188e-02
   5.7577344e-02
   5.7599385e-02
   5.7753695e-02
   5.7885992e-02
   5.7885992e-02
   5.7897018e-02
   5.7985233e-02
   5.7985233e-02
   5.8018317e-02
   5.8040374e-02
   5.8150670e-02
   5.8194794e-02
   5.8481678e-02
   5.8481678e-02
   5.8503752e-02
   5.8547901e-02
   5.8625170e-02
   5.8680368e-02
   5.8702448e-02
   5.8779736e-02
   5.8912252e-02
   5.8923296e-02
   5.8923296e-02
   5.8945386e-02
   5.8945386e-02
   5.8989566e-02
   5.9033750e-02
   5.9055843e-02
   5.9111079e-02
   5.9177368e-02
   5.9210516e-02
   5.9343123e-02
   5.9343123e-02
   5.9343123e-02
   5.9343123e-02
   5.9343123e-02
   5.9354175e-02
   5.9475758e-02
   5.9575252e-02
   5.9586308e-02
   5.9608421e-02
   5.9718994e-02
   5.9741111e-02
   5.9785348e-02
   6.0006576e-02
   6.0050831e-02
   6.0050831e-02
   6.0084024e-02
   6.0139350e-02
   6.0139350e-02
   6.0139350e-02
   6.0139350e-02
   6.0139350e-02
   6.0139350e-02
   6.0205747e-02
   6.0205747e-02
   6.0227881e-02
   6.0360701e-02
   6.0493549e-02
   6.0515692e-02
   6.0670721e-02
   6.0670721e-02
   6.0692871e-02
   6.0692871e-02
   6.0781479e-02
   6.0870099e-02
   6.0936572e-02
   6.0936572e-02
   6.0936572e-02
   6.0980891e-02
   6.0980891e-02
   6.1180364e-02
   6.1202531e-02
   6.1213615e-02
   6.1269038e-02
   6.1302294e-02
   6.1357725e-02
   6.1357725e-02
   6.1357725e-02
   6.1424247e-02
   6.1446423e-02
   6.1579494e-02
   6.1601675e-02
   6.1668222e-02
   6.1734777e-02
   6.1790244e-02
   6.1801338e-02
   6.2001062e-02
   6.2023257e-02
   6.2023257e-02
   6.2034355e-02
   6.2034355e-02
   6.2400692e-02
   6.2400692e-02
   6.2400692e-02
   6.2467320e-02
   6.2533955e-02
   6.2533955e-02
   6.2533955e-02
   6.2767231e-02
   6.2800563e-02
   6.2800563e-02
   6.2800563e-02
   6.2911681e-02
   6.2945020e-02
   6.3067277e-02
   6.3067277e-02
   6.3200674e-02
   6.3234027e-02
   6.3234027e-02
   6.3256264e-02
   6.3311858e-02
   6.3334097e-02
   6.3334097e-02
   6.3378578e-02
   6.3467547e-02
   6.3467547e-02
   6.3467547e-02
   6.3601024e-02
   6.3779033e-02
   6.3812415e-02
   6.3868056e-02
   6.3868056e-02
   6.3934830e-02
   6.4112927e-02
   6.4168592e-02
   6.4224262e-02
   6.4235396e-02
   6.4246531e-02
   6.4246531e-02
   6.4268801e-02
   6.4268801e-02
   6.4402435e-02
   6.4402435e-02
   6.4402435e-02
   6.4580654e-02
   6.4602935e-02
   6.4669781e-02
   6.4669781e-02
   6.4680923e-02
   6.4725492e-02
   6.4848070e-02
   6.4870360e-02
   6.4970671e-02
   6.5093293e-02
   6.5338603e-02
   6.5338603e-02
   6.5461290e-02
   6.5472444e-02
   6.5472444e-02
   6.5572843e-02
   6.5583999e-02
   6.5606312e-02
   6.5639783e-02
   6.5740206e-02
   6.5807162e-02
   6.5840642e-02
   6.5918770e-02
   6.6142040e-02
   6.6142040e-02
   6.6253701e-02
   6.6376549e-02
   6.6410057e-02
   6.6421227e-02
   6.6432396e-02
   6.6812274e-02
   6.6812274e-02
   6.6924042e-02
   6.6946397e-02
   6.7058186e-02
   6.7058186e-02
   6.7058186e-02
   6.7583827e-02
   6.8020290e-02
   6.8154640e-02
   6.8154640e-02
   6.8165837e-02
   6.8165837e-02
   6.8165837e-02
   6.8412213e-02
   6.8423414e-02
   6.8423414e-02
   6.8535432e-02
   6.8591448e-02
   6.8591448e-02
   6.8692287e-02
   6.8938841e-02
   6.8961260e-02
   6.8961260e-02
   6.9196692e-02
   6.9275186e-02
   6.9387335e-02
   6.9499501e-02
   6.9589246e-02
   6.9768769e-02
   6.9768769e-02
   6.9892216e-02
   6.9903440e-02
   6.9914664e-02
   7.0038135e-02
   7.0060587e-02
   7.0172855e-02
   7.0206539e-02
   7.0262682e-02
   7.0285140e-02
   7.0397442e-02
   7.0498528e-02
   7.0509761e-02
   7.0509761e-02
   7.0577160e-02
   7.0610862e-02
   7.0711977e-02
   7.0734449e-02
   7.0936726e-02
   7.0936726e-02
   7.0981683e-02
   7.1251487e-02
   7.1251487e-02
   7.1296463e-02
   7.1420162e-02
   7.1667621e-02
   7.1926415e-02
   7.2241586e-02
   7.2252844e-02
   7.2365439e-02
   7.2489311e-02
   7.2601940e-02
   7.2737116e-02
   7.2759648e-02
   7.2759648e-02
   7.2872316e-02
   7.2872316e-02
   7.3187875e-02
   7.3278058e-02
   7.3345702e-02
   7.3345702e-02
   7.3424628e-02
   7.3435904e-02
   7.3435904e-02
   7.3503562e-02
   7.3503562e-02
   7.3548670e-02
   7.4056321e-02
   7.4225611e-02
   7.4225611e-02
   7.4225611e-02
   7.4304625e-02
   7.4451387e-02
   7.4733698e-02
   7.4767582e-02
   7.4903133e-02
   7.5038707e-02
   7.5174304e-02
   7.5343833e-02
   7.5445567e-02
   7.5716922e-02
   7.5750848e-02
   7.5773466e-02
   7.5852634e-02
   7.5852634e-02
   7.6350440e-02
   7.6350440e-02
   7.6361757e-02
   7.6395710e-02
   7.6656063e-02
   7.6701350e-02
   7.6905174e-02
   7.6950476e-02
   7.7097722e-02
   7.7097722e-02
   7.7211006e-02
   7.7460286e-02
   7.7618959e-02
   7.7732315e-02
   7.7891039e-02
   7.7925056e-02
   7.7959074e-02
   7.8027113e-02
   7.8027113e-02
   7.8163210e-02
   7.8208580e-02
   7.8458162e-02
   7.8639723e-02
   7.8707818e-02
   7.8832675e-02
   7.8866729e-02
   7.8866729e-02
   7.9116508e-02
   7.9207355e-02
   7.9207355e-02
   7.9389078e-02
   7.9457235e-02
   7.9525396e-02
   7.9684462e-02
   7.9798099e-02
   7.9934483e-02
   7.9957216e-02
   8.0048153e-02
   8.0070889e-02
   8.0207317e-02
   8.0343767e-02
   8.0457492e-02
   8.0684987e-02
   8.0798758e-02
   8.0935302e-02
   8.1208455e-02
   8.1527244e-02
   8.1709462e-02
   8.1846150e-02
   8.1971467e-02
   8.2165173e-02
   8.2256344e-02
   8.2393119e-02
   8.2564117e-02
   8.2666731e-02
   8.2860592e-02
   8.3077310e-02
   8.3157167e-02
   8.3191394e-02
   8.3191394e-02
   8.3214212e-02
   8.3214212e-02
   8.3670706e-02
   8.3830535e-02
   8.3899041e-02
   8.3967553e-02
   8.3967553e-02
   8.4036070e-02
   8.4150277e-02
   8.4173120e-02
   8.4195964e-02
   8.4195964e-02
   8.4264499e-02
   8.4310192e-02
   8.4492986e-02
   8.4721531e-02
   8.4790106e-02
   8.4790106e-02
   8.4858686e-02
   8.5098757e-02
   8.5407514e-02
   8.5682053e-02
   8.5910899e-02
   8.6231380e-02
   8.6231380e-02
   8.6368763e-02
   8.6426012e-02
   8.6677951e-02
   8.6712311e-02
   8.7193494e-02
   8.7365406e-02
   8.7537349e-02
   8.7915737e-02
   8.8110724e-02
   8.8340173e-02
   8.9407844e-02
   9.0005346e-02
   9.0603222e-02
   9.1155438e-02
   9.1201471e-02
   9.1374111e-02
   9.1374111e-02
   9.1650400e-02
   9.1846151e-02
   9.2041943e-02
   9.2157132e-02
   9.2249294e-02
   9.2399075e-02
   9.2433643e-02
   9.2641077e-02
   9.2825499e-02
   9.3182916e-02
   9.3263641e-02
   9.3632753e-02
   9.3794282e-02
   9.3794282e-02
   9.4509942e-02
   9.4787109e-02
   9.5307003e-02
   9.6405433e-02
   9.7099787e-02
   9.7192403e-02
   9.7354501e-02
   9.7562950e-02
   9.7840948e-02
   9.8003147e-02
   9.8327622e-02
   9.8489897e-02
   9.8814523e-02
   9.9928288e-02
   1.0020691e-01
   1.0092703e-01
   1.0104322e-01
   1.0142675e-01
   1.0190344e-01
   1.0191507e-01
   1.0263634e-01
   1.0490792e-01
   1.0495457e-01
   1.0505953e-01
   1.0558447e-01
   1.0598126e-01
   1.0630813e-01
   1.0657671e-01
   1.0663510e-01
   1.0815439e-01
   1.0864567e-01
   1.0873928e-01
   1.0902012e-01
   1.0930104e-01
   1.0946494e-01
   1.1007391e-01
   1.1014420e-01
   1.1112865e-01
   1.1183234e-01
   1.1212566e-01
   1.1213740e-01
   1.1267731e-01
   1.1286516e-01
   1.1465123e-01
   1.1535698e-01
   1.1545111e-01
   1.1563939e-01
   1.1615732e-01
   1.1681681e-01
   1.1698174e-01
   1.1780671e-01
   1.1790103e-01
   1.1878560e-01
   1.1955273e-01
   1.2091109e-01
   1.2186872e-01
   1.2215260e-01
   1.2286256e-01
   1.2321769e-01
   1.2508961e-01
   1.2584862e-01
   1.2641815e-01
   1.3003078e-01
   1.3018548e-01
   1.3105451e-01
   1.3176918e-01
   1.3288957e-01
   1.3481060e-01
   1.3498971e-01
   1.3558690e-01
   1.4212421e-01
   1.4404534e-01
   1.4975078e-01
   1.6260756e-01
   1.7436171e-01
