# Supplementary material for: Assessment of a Takagi–Sugeno-Kang fuzzy model assembly for examination of polyphasic loglinear allometry
Source: PeerJ. 2020 Jan 6;8:e8173. doi: 10.7717/peerj.8173 (PMC6951296; doi:10.7717/peerj.8173)
Supplement: Supplemental Information 2 [file peerj-08-8173-s002.zip › METHODS/PLA/Echavarria/HETEROSCEDASTIC/xytamaduan.txt]

   2.0000000e+00   4.5477776e-05
   2.3600798e+00   5.3870316e-05
   2.7849883e+00   6.3811630e-05
   3.2863972e+00   7.5587529e-05
   3.8780798e+00   8.9536571e-05
   4.5762889e+00   1.0605979e-04
   5.4002034e+00   1.2563223e-04
   6.3724554e+00   1.4881660e-04
   7.5197516e+00   1.7627946e-04
   8.8736068e+00   2.0881035e-04
   1.0471210e+01   2.4734454e-04
   1.2356445e+01   2.9298989e-04
   1.4581098e+01   3.4705871e-04
   1.7206278e+01   4.1110547e-04
   2.0304094e+01   4.8697152e-04
   2.3959641e+01   5.7683802e-04
   2.8273332e+01   6.8328862e-04
   3.3363659e+01   8.0938378e-04
   3.9370449e+01   9.5874875e-04
   4.6458700e+01   1.1356778e-03
   5.4823119e+01   1.3452575e-03
   6.4693467e+01   1.5935135e-03
   7.6340871e+01   1.8875830e-03
   9.0085273e+01   2.2359205e-03
   1.0630422e+02   2.6485409e-03
   1.2544321e+02   3.1373068e-03
   1.4802800e+02   3.7162703e-03
   1.7467894e+02   4.4020767e-03
   2.0612812e+02   5.2144429e-03
   2.4323940e+02   6.1767245e-03
   2.8703219e+02   7.3165870e-03
   3.3870944e+02   8.6668015e-03
   3.9969064e+02   1.0266187e-02
   4.7165090e+02   1.2160725e-02
   5.5656688e+02   1.4404885e-02
   6.5677112e+02   1.7063185e-02
   7.7501611e+02   2.0212052e-02
   9.1454993e+02   2.3942016e-02
   1.0792054e+03   2.8360314e-02
   1.2735054e+03   3.3593971e-02
   1.5027872e+03   3.9793455e-02
   1.7733488e+03   4.7137002e-02
   2.0926223e+03   5.5835739e-02
   2.4693778e+03   6.6139755e-02
   2.9139643e+03   7.8345290e-02
   3.4385941e+03   9.2803254e-02
   4.0576782e+03   1.0992931e-01
   4.7882221e+03   1.3021584e-01
   5.6502931e+03   1.5424608e-01
   6.6675712e+03   1.8271090e-01
   7.8680000e+03   2.1642865e-01
