# Supplementary material for: Assessment of a Takagi–Sugeno-Kang fuzzy model assembly for examination of polyphasic loglinear allometry
Source: PeerJ. 2020 Jan 6;8:e8173. doi: 10.7717/peerj.8173 (PMC6951296; doi:10.7717/peerj.8173)
Supplement: Supplemental Information 2 [file peerj-08-8173-s002.zip › METHODS/PLA/Echavarria/HOMOSCEDASTIC/printdata.m]

  
function printdata(Title, AIC, CCC, R2, SEE, MPE, MPSE, ra, q)

fprintf('\n=========================================================================================');
fprintf('\n%s.',Title, 'Reproducibility indices');
fprintf('\n=========================================================================================');
fprintf('\nAIC\t\t\tCCC\t\t\tR^2\t\t\tSEE\t\t\tMPE\t\t\tMPSE\t\tr_a\t\tq');
fprintf('\n');
fprintf('\n%.2f\t', AIC);
fprintf('%.4f\t\t', CCC);
fprintf('%.4f\t\t', R2);
fprintf('%.4f\t\t', SEE);
fprintf('%.4f\t\t', MPE);
fprintf('%.4f\t\t', MPSE);
fprintf('%.2f\t', ra);
fprintf('%d', q);
fprintf('\n=========================================================================================');
fprintf('\n');
