# Supplementary material for: Assessment of a Takagi–Sugeno-Kang fuzzy model assembly for examination of polyphasic loglinear allometry
Source: PeerJ. 2020 Jan 6;8:e8173. doi: 10.7717/peerj.8173 (PMC6951296; doi:10.7717/peerj.8173)
Supplement: Supplemental Information 2 [file peerj-08-8173-s002.zip › METHODS/PLA/Huxley/HOMOSCEDASTIC/main_fun_tsk_pla_model_fit.m]

% AUTHORS 
% CECILIA LEAL RAMIREZ
% HECTOR A ECHAVARRIA HERAS
% JUAN RAMON CASTRO RODRIGUEZ
% ENRIQUE VILLA DIHARCE

% This program creates a Fuzzy Inference System (FIS) of 
% Takagi-Sugeno-Kang (TSK) type for the data in Huxley 1932.

% Cleaning variables resident in the memory and screen

  clc
  clearvars;

% Reading the data set

  load Huxley_1932_raw_data.txt
    
  A = [Huxley_1932_raw_data(:,1), Huxley_1932_raw_data(:,2)];
    
% Data

  X = A(:,1);
  Y = A(:,2);
  
% Logarithmic transformation of the zostera data set

  lnX = log(X);
  lnY = log(Y);
    
% ********************************************  
% Building the TSK - PLA fuzzy inference model
% ********************************************
        
  radii = 0.2;
  
  fismat = gentskfis(lnX, lnY, radii);
 
  if (isempty(fismat) == 1)
      return;
  end
  
  printprms('Mean Response Curve', fismat);
  
% ********************************************  
% Evaluate TSK MODEL FIS
% ********************************************
 
  [lnYh,g,phi,alpha] = evaltskfis(lnX,fismat,'gaussmf');
   
% ********************************************
% Mean response curve
% ********************************************
      
  lnYh = evalfis(lnX,fismat);
      
  figure;
  plot(lnX,lnY,'or', lnX, lnYh,'-b');
  ylabel('log(Body - Weight)');
  xlabel('u'); 
  legend('Observed','v_{TSK}(u,\pi)');
  
%     figure; % Figure 9a.
%   plot(lnX,lnY,'or', lnX, lnYh,'-b');
%   line([2.9*2.3, 2.9*2.3], [2*2.3, 3*2.3], 'Color', [0.2 0.2 0.2]);
%   ylabel('log(Body - weight');
%   xlabel('u'); 
%   legend('Observed','v_{TSK}(u,\pi)');
%   title('Figure 9a');
  
  
  
% ********************************************  
% Reproducibility index
% ********************************************
  
  [AIC, CCC, R2, SEE, MPE, MPSE] = findices(lnY, lnYh, 8);
  
  printdata('Mean response curve',...
             AIC, CCC, R2, SEE, MPE, MPSE, radii, length(fismat.input.mf));

% ********************************************
% Residuals
% ********************************************
   
  ei = lnY - lnYh;
  
  figure;
  hold on
  plot(lnYh,ei,'ob');
  line([0 max(lnYh)],[0,0],'Color',[0.2 0.2 0.2]);
  xlabel('Fitted values');
  ylabel('Residuals');
  hold off
  
% ********************************************
% Residuals qq-plot
% ********************************************

  figure;
  h = qqplot(lnYh,ei);
  xlabel('Theoretical Quantiles');
  ylabel('Sample Quantiles'); 
  
% ******************************************** 
% Back - Transformation - Mean response curve  
% ********************************************

  fc =  correction_factor_eq_56(lnY, lnYh, ei);
  
  figure;
  plot(X,Y,'oblack', X, exp(lnYh)*fc,'-m');
  legend('Observed','E_{gTSK}(y|x)')
  ylabel('y');
  xlabel('x'); 
   
% ******************************************** 
% Back - Transformation - Mean response curve    
% Reproducibility indices
% ********************************************

  [AIC, CCC, R2, SEE, MPE, MPSE] = findices(exp(lnY), exp(lnYh)*fc, 8);
  
  printdata('Back - Transformation - Mean response curve',...
             AIC, CCC, R2, SEE, MPE, MPSE, radii, length(fismat.input.mf));
           
% ********************************************  
% Evaluate TSK MODEL FIS in continuous data
% ********************************************
 
  clnX  = min(lnX):((max(lnX)-min(lnX))/10000):max(lnX);
  clnX  = clnX';  
  
  [lnYh,g,phi,alpha] = evaltskfis(clnX,fismat,'gaussmf');
  
% ********************************************
% Membership functions
% ********************************************
     
  figure;
  plotmf(fismat,'input',1,10000); 
  ylabel('Grade of Membership');
  xlabel('u');
  
