# Supplementary material for: Assessment of a Takagi–Sugeno-Kang fuzzy model assembly for examination of polyphasic loglinear allometry
Source: PeerJ. 2020 Jan 6;8:e8173. doi: 10.7717/peerj.8173 (PMC6951296; doi:10.7717/peerj.8173)
Supplement: Supplemental Information 2 [file peerj-08-8173-s002.zip › METHODS/PLA/Mascaro/HOMOSCEDASTIC/bYhpla.txt]

   3.3000000e-01   1.0363161e-01
   4.2000000e-01   1.3728856e-01
   8.1000000e-01   2.9530315e-01
   1.1700000e+00   4.5354121e-01
   1.3400000e+00   5.3163076e-01
   1.4400000e+00   5.7861302e-01
   1.8400000e+00   7.7659675e-01
   1.8900000e+00   8.0284526e-01
   2.4500000e+00   1.1374668e+00
   2.7900000e+00   1.3996210e+00
   2.7900000e+00   1.3996210e+00
   3.1000000e+00   1.7011344e+00
   3.3100000e+00   1.9496273e+00
   3.3900000e+00   2.0552606e+00
   4.5500000e+00   4.4749231e+00
   4.6800000e+00   4.8674219e+00
   4.9600000e+00   5.8047994e+00
   5.4100000e+00   7.5795184e+00
   7.5700000e+00   2.0607809e+01
   7.8400000e+00   2.2734758e+01
   1.0270000e+01   4.6523727e+01
   1.1690000e+01   6.4196359e+01
   1.1890000e+01   6.6906111e+01
   1.3990000e+01   9.8631981e+01
   1.8950000e+01   1.9705912e+02
   1.9360000e+01   2.0664881e+02
   2.3150000e+01   3.0545206e+02
   2.4500000e+01   3.4494213e+02
   2.4700000e+01   3.5097788e+02
   3.3060000e+01   6.4231105e+02
