# Supplementary material for: Assessment of a Takagi–Sugeno-Kang fuzzy model assembly for examination of polyphasic loglinear allometry
Source: PeerJ. 2020 Jan 6;8:e8173. doi: 10.7717/peerj.8173 (PMC6951296; doi:10.7717/peerj.8173)
Supplement: Supplemental Information 2 [file peerj-08-8173-s002.zip › METHODS/PLA/Robertis/HOMOSCEDASTIC/brobpla.txt]

   5.2999999e+01   1.0295472e+03
   5.1999999e+01   9.7364306e+02
   5.0999998e+01   9.1977677e+02
   5.3999997e+01   1.0875256e+03
   5.3999997e+01   1.0875256e+03
   4.5000000e+01   6.3732667e+02
   5.3999997e+01   1.0875256e+03
   5.0000000e+01   8.6791195e+02
   4.2999999e+01   5.5781851e+02
   5.1999999e+01   9.7364306e+02
   4.3999999e+01   5.9670035e+02
   5.1999999e+01   9.7364306e+02
   5.0000000e+01   8.6791195e+02
   5.0000000e+01   8.6791195e+02
   5.5000001e+01   1.1476150e+03
   4.5000000e+01   6.3732667e+02
   5.0999998e+01   9.1977677e+02
   5.0000000e+01   8.6791195e+02
   4.9000000e+01   8.1801189e+02
   4.5000000e+01   6.3732667e+02
   5.1999999e+01   9.7364306e+02
   4.7999999e+01   7.7003997e+02
   4.6000000e+01   6.7973413e+02
   4.7999999e+01   7.7003997e+02
   5.0000000e+01   8.6791195e+02
   4.5000000e+01   6.3732667e+02
   4.9000000e+01   8.1801189e+02
   5.6000001e+01   1.2098513e+03
   4.7000000e+01   7.2395964e+02
   4.7999999e+01   7.7003997e+02
   5.0000000e+01   8.6791195e+02
   4.9000000e+01   8.1801189e+02
   5.0000000e+01   8.6791195e+02
   5.0000000e+01   8.6791195e+02
   5.0999998e+01   9.1977677e+02
   4.9000000e+01   8.1801189e+02
   5.0999998e+01   9.1977677e+02
   5.0999998e+01   9.1977677e+02
   5.2999999e+01   1.0295472e+03
   5.3999997e+01   1.0875256e+03
   5.0999998e+01   9.1977677e+02
   5.0000000e+01   8.6791195e+02
   5.0999998e+01   9.1977677e+02
   5.0999998e+01   9.1977677e+02
   4.3999999e+01   5.9670035e+02
   4.7999999e+01   7.7003997e+02
   5.3999997e+01   1.0875256e+03
   5.1999999e+01   9.7364306e+02
   5.1999999e+01   9.7364306e+02
   5.2999999e+01   1.0295472e+03
   4.9000000e+01   8.1801189e+02
   4.9000000e+01   8.1801189e+02
   5.1999999e+01   9.7364306e+02
   4.7000000e+01   7.2395964e+02
   4.7000000e+01   7.2395964e+02
   5.0999998e+01   9.1977677e+02
   4.5000000e+01   6.3732667e+02
   5.0000000e+01   8.6791195e+02
   4.3999999e+01   5.9670035e+02
   4.5000000e+01   6.3732667e+02
   4.1999999e+01   5.2064404e+02
   4.9000000e+01   8.1801189e+02
   5.0000000e+01   8.6791195e+02
   5.0000000e+01   8.6791195e+02
   5.0000000e+01   8.6791195e+02
   4.7000000e+01   7.2395964e+02
   4.1999999e+01   5.2064404e+02
   4.2999999e+01   5.5781851e+02
   4.1000001e+01   4.8514007e+02
   5.1999999e+01   9.7364306e+02
   5.2999999e+01   1.0295472e+03
   5.0000000e+01   8.6791195e+02
   5.5000001e+01   1.1476150e+03
   5.0999998e+01   9.1977677e+02
   4.7000000e+01   7.2395964e+02
   5.0000000e+01   8.6791195e+02
   4.7000000e+01   7.2395964e+02
   4.7000000e+01   7.2395964e+02
   5.1999999e+01   9.7364306e+02
   4.9000000e+01   8.1801189e+02
   4.7000000e+01   7.2395964e+02
   5.1999999e+01   9.7364306e+02
   5.2999999e+01   1.0295472e+03
   5.0999998e+01   9.1977677e+02
   5.0999998e+01   9.1977677e+02
   5.0999998e+01   9.1977677e+02
   5.0000000e+01   8.6791195e+02
   4.7999999e+01   7.7003997e+02
   4.1999999e+01   5.2064404e+02
   3.5000001e+01   3.0511497e+02
   4.3999999e+01   5.9670035e+02
   4.6000000e+01   6.7973413e+02
   4.0000002e+01   4.5126941e+02
   4.2999999e+01   5.5781851e+02
   3.8000002e+01   3.8827958e+02
   3.5000001e+01   3.0511497e+02
   4.1000001e+01   4.8514007e+02
   4.0000002e+01   4.5126941e+02
   4.1999999e+01   5.2064404e+02
   4.1000001e+01   4.8514007e+02
   4.9000000e+01   8.1801189e+02
   4.7000000e+01   7.2395964e+02
   4.3999999e+01   5.9670035e+02
   4.6000000e+01   6.7973413e+02
   4.1000001e+01   4.8514007e+02
   4.2999999e+01   5.5781851e+02
   3.8000002e+01   3.8827958e+02
   4.9000000e+01   8.1801189e+02
   4.2999999e+01   5.5781851e+02
   4.3999999e+01   5.9670035e+02
   4.0000002e+01   4.5126941e+02
   5.0000000e+01   8.6791195e+02
   4.5000000e+01   6.3732667e+02
   4.1000001e+01   4.8514007e+02
   4.2999999e+01   5.5781851e+02
   4.7999999e+01   7.7003997e+02
   4.3999999e+01   5.9670035e+02
   4.5000000e+01   6.3732667e+02
   4.3999999e+01   5.9670035e+02
   4.0000002e+01   4.5126941e+02
   4.6000000e+01   6.7973413e+02
   3.7000000e+01   3.5908596e+02
   4.3999999e+01   5.9670035e+02
   4.6000000e+01   6.7973413e+02
   4.2999999e+01   5.5781851e+02
   4.1000001e+01   4.8514007e+02
   4.9000000e+01   8.1801189e+02
   4.1999999e+01   5.2064404e+02
   4.3999999e+01   5.9670035e+02
   4.9000000e+01   8.1801189e+02
   4.0000002e+01   4.5126941e+02
   5.1999999e+01   9.7364306e+02
   3.5000001e+01   3.0511497e+02
   4.2999999e+01   5.5781851e+02
   4.3999999e+01   5.9670035e+02
   4.1999999e+01   5.2064404e+02
   4.3999999e+01   5.9670035e+02
   4.1000001e+01   4.8514007e+02
   1.5000000e+01   2.5464576e+01
   1.5000000e+01   2.5464576e+01
   1.6000000e+01   3.0767175e+01
   1.6000000e+01   3.0767175e+01
   1.6000000e+01   3.0767175e+01
   1.6000000e+01   3.0767175e+01
   1.5000000e+01   2.5464576e+01
   4.5000000e+01   6.3732667e+02
   4.0000002e+01   4.5126941e+02
   4.7999999e+01   7.7003997e+02
   4.2999999e+01   5.5781851e+02
   6.6999999e+01   2.0465170e+03
   4.3999999e+01   5.9670035e+02
   4.2999999e+01   5.5781851e+02
   4.1000001e+01   4.8514007e+02
   4.1000001e+01   4.8514007e+02
   3.5000001e+01   3.0511497e+02
   3.8000002e+01   3.8827958e+02
   4.3999999e+01   5.9670035e+02
   4.2999999e+01   5.5781851e+02
   4.0000002e+01   4.5126941e+02
   3.7000000e+01   3.5908596e+02
   4.0000002e+01   4.5126941e+02
   4.9000000e+01   8.1801189e+02
   4.9000000e+01   8.1801189e+02
   4.6000000e+01   6.7973413e+02
   4.0000002e+01   4.5126941e+02
   4.0000002e+01   4.5126941e+02
   4.1000001e+01   4.8514007e+02
   4.9000000e+01   8.1801189e+02
   4.7999999e+01   7.7003997e+02
   5.2999999e+01   1.0295472e+03
   5.1999999e+01   9.7364306e+02
   5.0000000e+01   8.6791195e+02
   5.2999999e+01   1.0295472e+03
   4.9000000e+01   8.1801189e+02
   5.1999999e+01   9.7364306e+02
   5.1999999e+01   9.7364306e+02
   5.0999998e+01   9.1977677e+02
   5.2999999e+01   1.0295472e+03
   4.7000000e+01   7.2395964e+02
   5.0000000e+01   8.6791195e+02
   4.7999999e+01   7.7003997e+02
   5.0000000e+01   8.6791195e+02
   1.9000000e+01   5.0913879e+01
   2.7000001e+01   1.4260384e+02
   5.3999997e+01   1.0875256e+03
   4.5000000e+01   6.3732667e+02
   2.0999999e+01   6.8270414e+01
   4.3999999e+01   5.9670035e+02
   2.4999999e+01   1.1380656e+02
   3.3000001e+01   2.5678245e+02
   2.4999999e+01   1.1380656e+02
   2.8999999e+01   1.7582936e+02
   5.5000001e+01   1.1476150e+03
   5.0999998e+01   9.1977677e+02
   3.8000002e+01   3.8827958e+02
   5.3999997e+01   1.0875256e+03
   3.5999999e+01   3.3137687e+02
   2.0000001e+01   5.9173537e+01
   2.0999999e+01   6.8270414e+01
   4.3999999e+01   5.9670035e+02
   4.5000000e+01   6.3732667e+02
   4.9000000e+01   8.1801189e+02
   5.0000000e+01   8.6791195e+02
   5.1999999e+01   9.7364306e+02
   5.1999999e+01   9.7364306e+02
   4.6000000e+01   6.7973413e+02
   4.5000000e+01   6.3732667e+02
   4.7999999e+01   7.7003997e+02
   5.0000000e+01   8.6791195e+02
   4.5000000e+01   6.3732667e+02
   5.0999998e+01   9.1977677e+02
   4.9000000e+01   8.1801189e+02
   3.3000001e+01   2.5678245e+02
   4.6000000e+01   6.7973413e+02
   4.1000001e+01   4.8514007e+02
   3.3000001e+01   2.5678245e+02
   5.0000000e+01   8.6791195e+02
   4.7999999e+01   7.7003997e+02
   5.7999999e+01   1.3409104e+03
   3.7000000e+01   3.5908596e+02
   3.5999999e+01   3.3137687e+02
   3.8000002e+01   3.8827958e+02
   3.3000001e+01   2.5678245e+02
   3.3999999e+01   2.8026260e+02
   1.5000000e+01   2.5464576e+01
   3.5999999e+01   3.3137687e+02
   2.8000000e+01   1.5864399e+02
   4.5000000e+01   6.3732667e+02
   3.1000000e+01   2.1378784e+02
   2.3999999e+01   1.0097292e+02
   4.0000002e+01   4.5126941e+02
   3.3999999e+01   2.8026260e+02
   3.0000001e+01   1.9419802e+02
   3.1000000e+01   2.1378784e+02
   3.0000001e+01   1.9419802e+02
   4.6000000e+01   6.7973413e+02
   3.8000002e+01   3.8827958e+02
   2.5999999e+01   1.2767075e+02
   2.8000000e+01   1.5864399e+02
   5.5000001e+01   1.1476150e+03
   4.0000002e+01   4.5126941e+02
   4.7999999e+01   7.7003997e+02
   1.8000001e+01   4.3452418e+01
   1.5000000e+01   2.5464576e+01
   1.8000001e+01   4.3452418e+01
   1.5000000e+01   2.5464576e+01
   3.7000000e+01   3.5908596e+02
   3.8000002e+01   3.8827958e+02
   3.5000001e+01   3.0511497e+02
   3.7000000e+01   3.5908596e+02
   4.0000002e+01   4.5126941e+02
   4.7000000e+01   7.2395964e+02
   3.7000000e+01   3.5908596e+02
   6.0000002e+01   1.4809936e+03
   4.3999999e+01   5.9670035e+02
   4.7999999e+01   7.7003997e+02
   4.2999999e+01   5.5781851e+02
   4.1999999e+01   5.2064404e+02
   4.7000000e+01   7.2395964e+02
   4.6000000e+01   6.7973413e+02
   4.0000002e+01   4.5126941e+02
   3.7000000e+01   3.5908596e+02
   3.8000002e+01   3.8827958e+02
   3.5000001e+01   3.0511497e+02
   3.2000000e+01   2.3463672e+02
   3.8999998e+01   4.1899485e+02
   5.0000000e+01   8.6791195e+02
   5.0999998e+01   9.1977677e+02
   5.1999999e+01   9.7364306e+02
   5.1999999e+01   9.7364306e+02
   5.5000001e+01   1.1476150e+03
   5.1999999e+01   9.7364306e+02
   4.7999999e+01   7.7003997e+02
   5.3999997e+01   1.0875256e+03
   5.0999998e+01   9.1977677e+02
   4.7000000e+01   7.2395964e+02
   5.0999998e+01   9.1977677e+02
   5.5000001e+01   1.1476150e+03
   5.0999998e+01   9.1977677e+02
   5.3999997e+01   1.0875256e+03
   5.0999998e+01   9.1977677e+02
   5.0999998e+01   9.1977677e+02
   5.2999999e+01   1.0295472e+03
   5.1999999e+01   9.7364306e+02
   5.0999998e+01   9.1977677e+02
   5.0000000e+01   8.6791195e+02
   5.1999999e+01   9.7364306e+02
   4.7000000e+01   7.2395964e+02
   5.2999999e+01   1.0295472e+03
   3.8999998e+01   4.1899485e+02
   4.5000000e+01   6.3732667e+02
   4.1999999e+01   5.2064404e+02
   1.6999999e+01   3.6749953e+01
   3.8000002e+01   3.8827958e+02
   4.3999999e+01   5.9670035e+02
   5.0999998e+01   9.1977677e+02
   5.6000001e+01   1.2098513e+03
   5.3999997e+01   1.0875256e+03
   5.7999999e+01   1.3409104e+03
   5.2999999e+01   1.0295472e+03
   5.1999999e+01   9.7364306e+02
   5.1999999e+01   9.7364306e+02
   5.1999999e+01   9.7364306e+02
   4.7999999e+01   7.7003997e+02
   5.8999997e+01   1.4098057e+03
   5.1999999e+01   9.7364306e+02
   5.0999998e+01   9.1977677e+02
   5.5000001e+01   1.1476150e+03
   5.1999999e+01   9.7364306e+02
   4.9000000e+01   8.1801189e+02
   5.1999999e+01   9.7364306e+02
   5.2999999e+01   1.0295472e+03
   6.4000001e+01   1.7893873e+03
   5.2999999e+01   1.0295472e+03
   5.7999999e+01   1.3409104e+03
   6.2000001e+01   1.6303895e+03
   4.7000000e+01   7.2395964e+02
   5.5000001e+01   1.1476150e+03
   5.0999998e+01   9.1977677e+02
   5.3999997e+01   1.0875256e+03
   5.0999998e+01   9.1977677e+02
   5.1999999e+01   9.7364306e+02
   4.9000000e+01   8.1801189e+02
   4.7000000e+01   7.2395964e+02
   4.7000000e+01   7.2395964e+02
   5.2999999e+01   1.0295472e+03
   5.7000002e+01   1.2742711e+03
   5.0999998e+01   9.1977677e+02
   5.3999997e+01   1.0875256e+03
   5.1999999e+01   9.7364306e+02
   4.1000001e+01   4.8514007e+02
   5.0999998e+01   9.1977677e+02
   5.1999999e+01   9.7364306e+02
   4.6000000e+01   6.7973413e+02
   4.7999999e+01   7.7003997e+02
   5.5000001e+01   1.1476150e+03
   4.7999999e+01   7.7003997e+02
   5.2999999e+01   1.0295472e+03
   5.1999999e+01   9.7364306e+02
   4.7000000e+01   7.2395964e+02
   5.1999999e+01   9.7364306e+02
   5.0999998e+01   9.1977677e+02
   5.1999999e+01   9.7364306e+02
   5.2999999e+01   1.0295472e+03
   5.5000001e+01   1.1476150e+03
   4.7999999e+01   7.7003997e+02
   4.9000000e+01   8.1801189e+02
   5.5000001e+01   1.1476150e+03
   5.5000001e+01   1.1476150e+03
   5.2999999e+01   1.0295472e+03
   5.6000001e+01   1.2098513e+03
   4.9000000e+01   8.1801189e+02
   5.1999999e+01   9.7364306e+02
   5.0999998e+01   9.1977677e+02
   4.9000000e+01   8.1801189e+02
   4.1999999e+01   5.2064404e+02
   5.0999998e+01   9.1977677e+02
   4.9000000e+01   8.1801189e+02
   6.0000002e+01   1.4809936e+03
   4.5000000e+01   6.3732667e+02
   5.1999999e+01   9.7364306e+02
   4.7999999e+01   7.7003997e+02
   4.6000000e+01   6.7973413e+02
   5.5000001e+01   1.1476150e+03
   4.3999999e+01   5.9670035e+02
   5.0999998e+01   9.1977677e+02
   5.1999999e+01   9.7364306e+02
   4.2999999e+01   5.5781851e+02
   4.6000000e+01   6.7973413e+02
   4.9000000e+01   8.1801189e+02
   5.0999998e+01   9.1977677e+02
   5.3999997e+01   1.0875256e+03
   3.3000001e+01   2.5678245e+02
   5.1999999e+01   9.7364306e+02
   4.9000000e+01   8.1801189e+02
   5.1999999e+01   9.7364306e+02
   4.6000000e+01   6.7973413e+02
   5.6000001e+01   1.2098513e+03
   1.6000000e+01   3.0767175e+01
   1.5000000e+01   2.5464576e+01
   2.4999999e+01   1.1380656e+02
   5.1999999e+01   9.7364306e+02
   5.2999999e+01   1.0295472e+03
   5.1999999e+01   9.7364306e+02
   5.0000000e+01   8.6791195e+02
   5.0000000e+01   8.6791195e+02
   5.2999999e+01   1.0295472e+03
   4.7000000e+01   7.2395964e+02
   5.0999998e+01   9.1977677e+02
   4.9000000e+01   8.1801189e+02
   5.0000000e+01   8.6791195e+02
   5.2999999e+01   1.0295472e+03
   4.9000000e+01   8.1801189e+02
   5.1999999e+01   9.7364306e+02
   4.7999999e+01   7.7003997e+02
   5.0000000e+01   8.6791195e+02
   5.0999998e+01   9.1977677e+02
   4.7999999e+01   7.7003997e+02
   4.7999999e+01   7.7003997e+02
   5.1999999e+01   9.7364306e+02
   5.0000000e+01   8.6791195e+02
   5.0000000e+01   8.6791195e+02
   4.5000000e+01   6.3732667e+02
   5.0000000e+01   8.6791195e+02
   5.5000001e+01   1.1476150e+03
   5.0000000e+01   8.6791195e+02
   5.7000002e+01   1.2742711e+03
   4.9000000e+01   8.1801189e+02
   4.6000000e+01   6.7973413e+02
   5.0000000e+01   8.6791195e+02
   5.0000000e+01   8.6791195e+02
   5.3999997e+01   1.0875256e+03
   5.0000000e+01   8.6791195e+02
   5.1999999e+01   9.7364306e+02
   4.5000000e+01   6.3732667e+02
   4.9000000e+01   8.1801189e+02
   5.1999999e+01   9.7364306e+02
   5.0000000e+01   8.6791195e+02
   6.9999997e+01   2.3268681e+03
   5.7999999e+01   1.3409104e+03
   5.1999999e+01   9.7364306e+02
   4.7000000e+01   7.2395964e+02
   4.6000000e+01   6.7973413e+02
   4.6000000e+01   6.7973413e+02
   5.0000000e+01   8.6791195e+02
   5.0000000e+01   8.6791195e+02
   5.3999997e+01   1.0875256e+03
   5.1999999e+01   9.7364306e+02
   5.0999998e+01   9.1977677e+02
   5.2999999e+01   1.0295472e+03
   5.5000001e+01   1.1476150e+03
   5.5000001e+01   1.1476150e+03
   4.7000000e+01   7.2395964e+02
   5.0999998e+01   9.1977677e+02
   5.0000000e+01   8.6791195e+02
   5.0000000e+01   8.6791195e+02
   4.3999999e+01   5.9670035e+02
   4.7999999e+01   7.7003997e+02
   5.6000001e+01   1.2098513e+03
   5.7000002e+01   1.2742711e+03
   5.0000000e+01   8.6791195e+02
   5.5000001e+01   1.1476150e+03
   5.2999999e+01   1.0295472e+03
   5.1999999e+01   9.7364306e+02
   5.1999999e+01   9.7364306e+02
   5.0000000e+01   8.6791195e+02
   5.0000000e+01   8.6791195e+02
   5.0000000e+01   8.6791195e+02
   4.7999999e+01   7.7003997e+02
   5.5000001e+01   1.1476150e+03
   4.9000000e+01   8.1801189e+02
   5.0000000e+01   8.6791195e+02
   5.0000000e+01   8.6791195e+02
   3.3999999e+01   2.8026260e+02
   1.6000000e+01   3.0767175e+01
   1.8000001e+01   4.3452418e+01
   5.0000000e+01   8.6791195e+02
   4.7000000e+01   7.2395964e+02
   5.0000000e+01   8.6791195e+02
   4.3999999e+01   5.9670035e+02
   5.1999999e+01   9.7364306e+02
   4.3999999e+01   5.9670035e+02
   4.9000000e+01   8.1801189e+02
   5.1999999e+01   9.7364306e+02
   5.0999998e+01   9.1977677e+02
   5.1999999e+01   9.7364306e+02
   4.7000000e+01   7.2395964e+02
   5.2999999e+01   1.0295472e+03
   3.3999999e+01   2.8026260e+02
   5.0999998e+01   9.1977677e+02
   4.7000000e+01   7.2395964e+02
   5.0999998e+01   9.1977677e+02
   5.0999998e+01   9.1977677e+02
   4.7000000e+01   7.2395964e+02
   5.1999999e+01   9.7364306e+02
   4.2999999e+01   5.5781851e+02
   5.1999999e+01   9.7364306e+02
   4.9000000e+01   8.1801189e+02
   4.5000000e+01   6.3732667e+02
   4.9000000e+01   8.1801189e+02
   4.3999999e+01   5.9670035e+02
   5.0999998e+01   9.1977677e+02
   4.7000000e+01   7.2395964e+02
   4.7000000e+01   7.2395964e+02
   4.5000000e+01   6.3732667e+02
   5.0000000e+01   8.6791195e+02
   4.9000000e+01   8.1801189e+02
   5.0999998e+01   9.1977677e+02
   5.0999998e+01   9.1977677e+02
   5.1999999e+01   9.7364306e+02
   4.7999999e+01   7.7003997e+02
   5.0000000e+01   8.6791195e+02
   5.0000000e+01   8.6791195e+02
   4.1999999e+01   5.2064404e+02
   5.0000000e+01   8.6791195e+02
   4.2999999e+01   5.5781851e+02
   4.7999999e+01   7.7003997e+02
   4.1999999e+01   5.2064404e+02
   4.7999999e+01   7.7003997e+02
   4.9000000e+01   8.1801189e+02
   4.5000000e+01   6.3732667e+02
   4.7999999e+01   7.7003997e+02
   5.7000002e+01   1.2742711e+03
   5.0999998e+01   9.1977677e+02
   2.4999999e+01   1.1380656e+02
   2.3000000e+01   8.9131396e+01
   2.8000000e+01   1.5864399e+02
   2.5999999e+01   1.2767075e+02
   2.8000000e+01   1.5864399e+02
   2.7000001e+01   1.4260384e+02
   2.8000000e+01   1.5864399e+02
   2.8000000e+01   1.5864399e+02
   2.3000000e+01   8.9131396e+01
   5.0000000e+01   8.6791195e+02
   5.3999997e+01   1.0875256e+03
   4.0000002e+01   4.5126941e+02
   4.2999999e+01   5.5781851e+02
   3.3000001e+01   2.5678245e+02
   5.5000001e+01   1.1476150e+03
   5.2999999e+01   1.0295472e+03
   4.1999999e+01   5.2064404e+02
   4.7000000e+01   7.2395964e+02
   4.7999999e+01   7.7003997e+02
   5.0000000e+01   8.6791195e+02
   4.7000000e+01   7.2395964e+02
   5.2999999e+01   1.0295472e+03
   5.1999999e+01   9.7364306e+02
   4.5000000e+01   6.3732667e+02
   4.7000000e+01   7.2395964e+02
   4.7000000e+01   7.2395964e+02
   4.6000000e+01   6.7973413e+02
   4.7999999e+01   7.7003997e+02
   4.2999999e+01   5.5781851e+02
   4.1000001e+01   4.8514007e+02
   4.6000000e+01   6.7973413e+02
   4.7999999e+01   7.7003997e+02
   5.0999998e+01   9.1977677e+02
   4.1999999e+01   5.2064404e+02
   5.0999998e+01   9.1977677e+02
   4.7000000e+01   7.2395964e+02
   4.7999999e+01   7.7003997e+02
   4.2999999e+01   5.5781851e+02
   4.3999999e+01   5.9670035e+02
   4.6000000e+01   6.7973413e+02
   3.5999999e+01   3.3137687e+02
   3.8999998e+01   4.1899485e+02
   3.3999999e+01   2.8026260e+02
   3.5000001e+01   3.0511497e+02
   3.2000000e+01   2.3463672e+02
   3.2000000e+01   2.3463672e+02
   3.8000002e+01   3.8827958e+02
   3.5999999e+01   3.3137687e+02
   2.2000001e+01   7.8243462e+01
   3.8999998e+01   4.1899485e+02
   2.3999999e+01   1.0097292e+02
   3.8999998e+01   4.1899485e+02
   3.3999999e+01   2.8026260e+02
   4.3999999e+01   5.9670035e+02
   2.3999999e+01   1.0097292e+02
   2.2000001e+01   7.8243462e+01
   2.8999999e+01   1.7582936e+02
   3.3000001e+01   2.5678245e+02
   3.8000002e+01   3.8827958e+02
   3.3999999e+01   2.8026260e+02
   3.0000001e+01   1.9419802e+02
   2.8000000e+01   1.5864399e+02
   3.5999999e+01   3.3137687e+02
   3.3999999e+01   2.8026260e+02
   2.3999999e+01   1.0097292e+02
   2.3000000e+01   8.9131396e+01
   3.1000000e+01   2.1378784e+02
   2.8000000e+01   1.5864399e+02
   3.5999999e+01   3.3137687e+02
   2.3000000e+01   8.9131396e+01
   3.3000001e+01   2.5678245e+02
   2.8999999e+01   1.7582936e+02
   2.2000001e+01   7.8243462e+01
   4.5000000e+01   6.3732667e+02
   3.8000002e+01   3.8827958e+02
   3.8000002e+01   3.8827958e+02
   4.1000001e+01   4.8514007e+02
   3.7000000e+01   3.5908596e+02
   3.5000001e+01   3.0511497e+02
   4.0000002e+01   4.5126941e+02
   4.1000001e+01   4.8514007e+02
   3.5000001e+01   3.0511497e+02
   4.0000002e+01   4.5126941e+02
   3.3999999e+01   2.8026260e+02
   3.7000000e+01   3.5908596e+02
   3.3000001e+01   2.5678245e+02
   2.3000000e+01   8.9131396e+01
   2.3999999e+01   1.0097292e+02
   2.3000000e+01   8.9131396e+01
   3.2000000e+01   2.3463672e+02
   2.4999999e+01   1.1380656e+02
   2.8000000e+01   1.5864399e+02
   1.6999999e+01   3.6749953e+01
   1.8000001e+01   4.3452418e+01
   1.9000000e+01   5.0913879e+01
   1.8000001e+01   4.3452418e+01
   1.9000000e+01   5.0913879e+01
   1.9000000e+01   5.0913879e+01
   1.6000000e+01   3.0767175e+01
   2.0000001e+01   5.9173537e+01
   3.3999999e+01   2.8026260e+02
   3.7000000e+01   3.5908596e+02
   3.3000001e+01   2.5678245e+02
   3.5000001e+01   3.0511497e+02
   3.5999999e+01   3.3137687e+02
   3.8000002e+01   3.8827958e+02
   3.2000000e+01   2.3463672e+02
   3.2000000e+01   2.3463672e+02
   3.3999999e+01   2.8026260e+02
   2.3999999e+01   1.0097292e+02
   2.7000001e+01   1.4260384e+02
   3.1000000e+01   2.1378784e+02
   2.5999999e+01   1.2767075e+02
   2.8999999e+01   1.7582936e+02
   2.8000000e+01   1.5864399e+02
   3.5999999e+01   3.3137687e+02
   3.2000000e+01   2.3463672e+02
   3.2000000e+01   2.3463672e+02
   3.5000001e+01   3.0511497e+02
   3.7000000e+01   3.5908596e+02
   3.8000002e+01   3.8827958e+02
   3.2000000e+01   2.3463672e+02
   3.3000001e+01   2.5678245e+02
   3.5999999e+01   3.3137687e+02
   3.5999999e+01   3.3137687e+02
   3.5000001e+01   3.0511497e+02
   2.8999999e+01   1.7582936e+02
   2.8000000e+01   1.5864399e+02
   2.8000000e+01   1.5864399e+02
   2.0999999e+01   6.8270414e+01
   3.3000001e+01   2.5678245e+02
   2.3999999e+01   1.0097292e+02
   2.5999999e+01   1.2767075e+02
   3.0000001e+01   1.9419802e+02
   3.2000000e+01   2.3463672e+02
   3.3999999e+01   2.8026260e+02
   3.1000000e+01   2.1378784e+02
   2.8999999e+01   1.7582936e+02
   3.2000000e+01   2.3463672e+02
   2.4999999e+01   1.1380656e+02
   2.2000001e+01   7.8243462e+01
   3.5000001e+01   3.0511497e+02
   2.2000001e+01   7.8243462e+01
   2.0999999e+01   6.8270414e+01
   3.5999999e+01   3.3137687e+02
   4.1000001e+01   4.8514007e+02
   3.5000001e+01   3.0511497e+02
   3.7000000e+01   3.5908596e+02
   4.0000002e+01   4.5126941e+02
   3.3999999e+01   2.8026260e+02
   3.5999999e+01   3.3137687e+02
   3.5999999e+01   3.3137687e+02
   3.5999999e+01   3.3137687e+02
   3.3999999e+01   2.8026260e+02
   3.2000000e+01   2.3463672e+02
   3.5000001e+01   3.0511497e+02
   3.2000000e+01   2.3463672e+02
   3.7000000e+01   3.5908596e+02
   3.3000001e+01   2.5678245e+02
   3.8000002e+01   3.8827958e+02
   3.5000001e+01   3.0511497e+02
   3.2000000e+01   2.3463672e+02
   3.5000001e+01   3.0511497e+02
   3.5999999e+01   3.3137687e+02
   3.5000001e+01   3.0511497e+02
   3.3999999e+01   2.8026260e+02
   3.7000000e+01   3.5908596e+02
   3.1000000e+01   2.1378784e+02
   3.5000001e+01   3.0511497e+02
   3.5000001e+01   3.0511497e+02
   3.1000000e+01   2.1378784e+02
   2.7000001e+01   1.4260384e+02
   2.8000000e+01   1.5864399e+02
   4.0000002e+01   4.5126941e+02
   3.5000001e+01   3.0511497e+02
   4.1000001e+01   4.8514007e+02
   3.8000002e+01   3.8827958e+02
   3.5000001e+01   3.0511497e+02
   4.0000002e+01   4.5126941e+02
   3.7000000e+01   3.5908596e+02
   3.1000000e+01   2.1378784e+02
   3.1000000e+01   2.1378784e+02
   4.1000001e+01   4.8514007e+02
   3.3999999e+01   2.8026260e+02
   2.8999999e+01   1.7582936e+02
   2.8999999e+01   1.7582936e+02
   3.3999999e+01   2.8026260e+02
   3.3000001e+01   2.5678245e+02
   3.1000000e+01   2.1378784e+02
   3.1000000e+01   2.1378784e+02
   3.3999999e+01   2.8026260e+02
   3.5000001e+01   3.0511497e+02
   3.5999999e+01   3.3137687e+02
   3.5000001e+01   3.0511497e+02
   3.1000000e+01   2.1378784e+02
   3.5000001e+01   3.0511497e+02
   3.2000000e+01   2.3463672e+02
   3.8000002e+01   3.8827958e+02
   3.5999999e+01   3.3137687e+02
   3.3999999e+01   2.8026260e+02
   3.5000001e+01   3.0511497e+02
   3.8000002e+01   3.8827958e+02
   4.3999999e+01   5.9670035e+02
   4.0000002e+01   4.5126941e+02
   4.5000000e+01   6.3732667e+02
   4.2999999e+01   5.5781851e+02
   3.8999998e+01   4.1899485e+02
   4.1000001e+01   4.8514007e+02
   3.8000002e+01   3.8827958e+02
   4.2999999e+01   5.5781851e+02
   3.8999998e+01   4.1899485e+02
   4.7000000e+01   7.2395964e+02
   1.5000000e+01   2.5464576e+01
   4.1000001e+01   4.8514007e+02
   4.1999999e+01   5.2064404e+02
   4.3999999e+01   5.9670035e+02
   4.1000001e+01   4.8514007e+02
   4.1000001e+01   4.8514007e+02
   1.6999999e+01   3.6749953e+01
   1.6000000e+01   3.0767175e+01
   3.5999999e+01   3.3137687e+02
   4.1999999e+01   5.2064404e+02
   3.8000002e+01   3.8827958e+02
   4.0000002e+01   4.5126941e+02
   3.8000002e+01   3.8827958e+02
   3.8000002e+01   3.8827958e+02
   3.3999999e+01   2.8026260e+02
   3.7000000e+01   3.5908596e+02
   4.1000001e+01   4.8514007e+02
   3.3000001e+01   2.5678245e+02
   4.2999999e+01   5.5781851e+02
   4.2999999e+01   5.5781851e+02
   4.3999999e+01   5.9670035e+02
   4.0000002e+01   4.5126941e+02
   4.7000000e+01   7.2395964e+02
   4.7999999e+01   7.7003997e+02
   4.1999999e+01   5.2064404e+02
   4.1999999e+01   5.2064404e+02
   4.7000000e+01   7.2395964e+02
   4.9000000e+01   8.1801189e+02
   4.9000000e+01   8.1801189e+02
   4.5000000e+01   6.3732667e+02
   4.5000000e+01   6.3732667e+02
   5.5000001e+01   1.1476150e+03
   4.9000000e+01   8.1801189e+02
   5.3999997e+01   1.0875256e+03
   4.2999999e+01   5.5781851e+02
   5.0000000e+01   8.6791195e+02
   1.5000000e+01   2.5464576e+01
   5.0000000e+01   8.6791195e+02
   4.6000000e+01   6.7973413e+02
   4.5000000e+01   6.3732667e+02
   4.7000000e+01   7.2395964e+02
   4.9000000e+01   8.1801189e+02
   4.5000000e+01   6.3732667e+02
   5.0999998e+01   9.1977677e+02
   2.8000000e+01   1.5864399e+02
   2.3000000e+01   8.9131396e+01
   2.8999999e+01   1.7582936e+02
   2.2000001e+01   7.8243462e+01
   4.0000002e+01   4.5126941e+02
   3.7000000e+01   3.5908596e+02
   4.1000001e+01   4.8514007e+02
   3.8999998e+01   4.1899485e+02
   3.5000001e+01   3.0511497e+02
   3.5999999e+01   3.3137687e+02
   4.1000001e+01   4.8514007e+02
   3.3999999e+01   2.8026260e+02
   3.5000001e+01   3.0511497e+02
   3.5999999e+01   3.3137687e+02
   3.5000001e+01   3.0511497e+02
   4.1000001e+01   4.8514007e+02
   3.5999999e+01   3.3137687e+02
   3.3000001e+01   2.5678245e+02
   3.5999999e+01   3.3137687e+02
   3.3999999e+01   2.8026260e+02
   3.8999998e+01   4.1899485e+02
   3.3000001e+01   2.5678245e+02
   4.0000002e+01   4.5126941e+02
   3.3000001e+01   2.5678245e+02
   3.7000000e+01   3.5908596e+02
   3.5999999e+01   3.3137687e+02
   3.8999998e+01   4.1899485e+02
   5.0999998e+01   9.1977677e+02
   3.3999999e+01   2.8026260e+02
   3.5999999e+01   3.3137687e+02
   2.3999999e+01   1.0097292e+02
   2.8999999e+01   1.7582936e+02
   3.8999998e+01   4.1899485e+02
   3.3999999e+01   2.8026260e+02
   3.7000000e+01   3.5908596e+02
   3.8999998e+01   4.1899485e+02
   2.8999999e+01   1.7582936e+02
   2.7000001e+01   1.4260384e+02
   2.2000001e+01   7.8243462e+01
   2.3999999e+01   1.0097292e+02
   2.3000000e+01   8.9131396e+01
   2.3999999e+01   1.0097292e+02
   2.0999999e+01   6.8270414e+01
   2.3000000e+01   8.9131396e+01
   2.3000000e+01   8.9131396e+01
   2.2000001e+01   7.8243462e+01
   1.9000000e+01   5.0913879e+01
   2.0000001e+01   5.9173537e+01
   2.0000001e+01   5.9173537e+01
   2.5999999e+01   1.2767075e+02
   2.3000000e+01   8.9131396e+01
   2.3000000e+01   8.9131396e+01
   2.4999999e+01   1.1380656e+02
   2.0000001e+01   5.9173537e+01
   5.1999999e+01   9.7364306e+02
   4.6000000e+01   6.7973413e+02
   4.6000000e+01   6.7973413e+02
   4.2999999e+01   5.5781851e+02
   5.3999997e+01   1.0875256e+03
   4.1000001e+01   4.8514007e+02
   4.6000000e+01   6.7973413e+02
   5.0000000e+01   8.6791195e+02
   4.5000000e+01   6.3732667e+02
   5.0000000e+01   8.6791195e+02
   4.2999999e+01   5.5781851e+02
   4.3999999e+01   5.9670035e+02
   4.1999999e+01   5.2064404e+02
   5.0999998e+01   9.1977677e+02
   4.2999999e+01   5.5781851e+02
   4.9000000e+01   8.1801189e+02
   5.5000001e+01   1.1476150e+03
   4.1999999e+01   5.2064404e+02
   4.5000000e+01   6.3732667e+02
   5.0000000e+01   8.6791195e+02
   4.3999999e+01   5.9670035e+02
   1.9000000e+01   5.0913879e+01
   1.6000000e+01   3.0767175e+01
   1.6999999e+01   3.6749953e+01
   1.4000000e+01   2.0802487e+01
   1.8000001e+01   4.3452418e+01
   1.4000000e+01   2.0802487e+01
   1.6999999e+01   3.6749953e+01
   1.6999999e+01   3.6749953e+01
   1.8000001e+01   4.3452418e+01
   1.8000001e+01   4.3452418e+01
   1.6000000e+01   3.0767175e+01
   1.5000000e+01   2.5464576e+01
   1.5000000e+01   2.5464576e+01
   1.4000000e+01   2.0802487e+01
   1.6000000e+01   3.0767175e+01
   1.6000000e+01   3.0767175e+01
   1.8000001e+01   4.3452418e+01
   1.6999999e+01   3.6749953e+01
   1.8000001e+01   4.3452418e+01
   1.9000000e+01   5.0913879e+01
   1.6000000e+01   3.0767175e+01
   1.6999999e+01   3.6749953e+01
   1.6999999e+01   3.6749953e+01
   1.6999999e+01   3.6749953e+01
   1.6000000e+01   3.0767175e+01
   1.5000000e+01   2.5464576e+01
   1.6000000e+01   3.0767175e+01
   1.5000000e+01   2.5464576e+01
   1.5000000e+01   2.5464576e+01
   1.6000000e+01   3.0767175e+01
   1.6999999e+01   3.6749953e+01
   1.6000000e+01   3.0767175e+01
   1.5000000e+01   2.5464576e+01
   1.5000000e+01   2.5464576e+01
   1.8000001e+01   4.3452418e+01
   1.6000000e+01   3.0767175e+01
   2.3999999e+01   1.0097292e+02
   2.4999999e+01   1.1380656e+02
   2.3000000e+01   8.9131396e+01
   2.3999999e+01   1.0097292e+02
   2.4999999e+01   1.1380656e+02
   2.7000001e+01   1.4260384e+02
   2.3000000e+01   8.9131396e+01
   2.3000000e+01   8.9131396e+01
   2.3999999e+01   1.0097292e+02
   2.2000001e+01   7.8243462e+01
   2.4999999e+01   1.1380656e+02
   2.3000000e+01   8.9131396e+01
   2.7000001e+01   1.4260384e+02
   2.3999999e+01   1.0097292e+02
   2.3999999e+01   1.0097292e+02
   2.8000000e+01   1.5864399e+02
   2.8999999e+01   1.7582936e+02
   2.2000001e+01   7.8243462e+01
   2.3000000e+01   8.9131396e+01
   2.3000000e+01   8.9131396e+01
   3.0000001e+01   1.9419802e+02
   2.5999999e+01   1.2767075e+02
   2.2000001e+01   7.8243462e+01
   5.6000001e+01   1.2098513e+03
   6.5999997e+01   1.9582745e+03
   7.5999997e+01   2.9610981e+03
   5.1999999e+01   9.7364306e+02
   5.0000000e+01   8.6791195e+02
   2.8000000e+01   1.5864399e+02
   2.8999999e+01   1.7582936e+02
   2.8000000e+01   1.5864399e+02
   2.8999999e+01   1.7582936e+02
   2.8000000e+01   1.5864399e+02
   3.0000001e+01   1.9419802e+02
   2.8000000e+01   1.5864399e+02
   2.8999999e+01   1.7582936e+02
   2.8999999e+01   1.7582936e+02
   2.8000000e+01   1.5864399e+02
   2.7000001e+01   1.4260384e+02
   2.8000000e+01   1.5864399e+02
   2.8000000e+01   1.5864399e+02
   2.8999999e+01   1.7582936e+02
   2.8999999e+01   1.7582936e+02
   2.8999999e+01   1.7582936e+02
   2.8000000e+01   1.5864399e+02
   2.8999999e+01   1.7582936e+02
   2.4999999e+01   1.1380656e+02
   2.8999999e+01   1.7582936e+02
   2.5999999e+01   1.2767075e+02
   2.7000001e+01   1.4260384e+02
   3.0000001e+01   1.9419802e+02
   2.5999999e+01   1.2767075e+02
   2.8999999e+01   1.7582936e+02
   2.3000000e+01   8.9131396e+01
   1.6000000e+01   3.0767175e+01
   1.5000000e+01   2.5464576e+01
   1.6999999e+01   3.6749953e+01
   3.5000001e+01   3.0511497e+02
   4.0000002e+01   4.5126941e+02
   4.3999999e+01   5.9670035e+02
   3.8999998e+01   4.1899485e+02
   4.2999999e+01   5.5781851e+02
   3.5999999e+01   3.3137687e+02
   3.5999999e+01   3.3137687e+02
   3.8999998e+01   4.1899485e+02
   5.1999999e+01   9.7364306e+02
   3.8000002e+01   3.8827958e+02
   4.1000001e+01   4.8514007e+02
   3.5999999e+01   3.3137687e+02
   3.7000000e+01   3.5908596e+02
   3.8999998e+01   4.1899485e+02
   3.8000002e+01   3.8827958e+02
   3.8999998e+01   4.1899485e+02
   4.5000000e+01   6.3732667e+02
   3.8999998e+01   4.1899485e+02
   1.6999999e+01   3.6749953e+01
   1.6999999e+01   3.6749953e+01
   3.8000002e+01   3.8827958e+02
   3.8000002e+01   3.8827958e+02
   4.1000001e+01   4.8514007e+02
   3.5999999e+01   3.3137687e+02
   4.1000001e+01   4.8514007e+02
   3.8999998e+01   4.1899485e+02
   2.8000000e+01   1.5864399e+02
   3.7000000e+01   3.5908596e+02
   3.8000002e+01   3.8827958e+02
   3.7000000e+01   3.5908596e+02
   3.8000002e+01   3.8827958e+02
   3.7000000e+01   3.5908596e+02
   4.0000002e+01   4.5126941e+02
   3.5000001e+01   3.0511497e+02
   3.3000001e+01   2.5678245e+02
   3.0000001e+01   1.9419802e+02
   4.1000001e+01   4.8514007e+02
   4.0000002e+01   4.5126941e+02
   3.3999999e+01   2.8026260e+02
   3.8000002e+01   3.8827958e+02
   3.5999999e+01   3.3137687e+02
   3.3999999e+01   2.8026260e+02
   3.2000000e+01   2.3463672e+02
   3.5999999e+01   3.3137687e+02
   1.6999999e+01   3.6749953e+01
   2.0000001e+01   5.9173537e+01
   1.5000000e+01   2.5464576e+01
   1.4000000e+01   2.0802487e+01
   1.8000001e+01   4.3452418e+01
   4.9000000e+01   8.1801189e+02
   4.9000000e+01   8.1801189e+02
   4.9000000e+01   8.1801189e+02
   2.7000001e+01   1.4260384e+02
   2.8999999e+01   1.7582936e+02
   2.8000000e+01   1.5864399e+02
   2.8000000e+01   1.5864399e+02
   2.4999999e+01   1.1380656e+02
   2.8000000e+01   1.5864399e+02
   2.7000001e+01   1.4260384e+02
   6.6999999e+01   2.0465170e+03
   5.0999998e+01   9.1977677e+02
   5.0999998e+01   9.1977677e+02
   2.4999999e+01   1.1380656e+02
   5.5000001e+01   1.1476150e+03
   5.5000001e+01   1.1476150e+03
   4.9000000e+01   8.1801189e+02
   5.1999999e+01   9.7364306e+02
   5.7000002e+01   1.2742711e+03
   4.9000000e+01   8.1801189e+02
   2.5999999e+01   1.2767075e+02
   2.8999999e+01   1.7582936e+02
   2.8000000e+01   1.5864399e+02
   2.3999999e+01   1.0097292e+02
   2.8999999e+01   1.7582936e+02
   3.0000001e+01   1.9419802e+02
   2.0999999e+01   6.8270414e+01
   2.7000001e+01   1.4260384e+02
   2.0000001e+01   5.9173537e+01
   2.2000001e+01   7.8243462e+01
   2.8000000e+01   1.5864399e+02
   2.8999999e+01   1.7582936e+02
   2.8000000e+01   1.5864399e+02
   2.7000001e+01   1.4260384e+02
   2.4999999e+01   1.1380656e+02
   2.8999999e+01   1.7582936e+02
   2.3999999e+01   1.0097292e+02
   2.4999999e+01   1.1380656e+02
   2.8000000e+01   1.5864399e+02
   2.2000001e+01   7.8243462e+01
   2.8000000e+01   1.5864399e+02
   3.1000000e+01   2.1378784e+02
   2.8999999e+01   1.7582936e+02
   5.0999998e+01   9.1977677e+02
   5.8999997e+01   1.4098057e+03
   5.0000000e+01   8.6791195e+02
   5.1999999e+01   9.7364306e+02
   5.2999999e+01   1.0295472e+03
   4.6000000e+01   6.7973413e+02
   5.0000000e+01   8.6791195e+02
   5.6000001e+01   1.2098513e+03
   5.3999997e+01   1.0875256e+03
   5.2999999e+01   1.0295472e+03
   5.0999998e+01   9.1977677e+02
   5.2999999e+01   1.0295472e+03
   5.3999997e+01   1.0875256e+03
   6.0000002e+01   1.4809936e+03
   4.6000000e+01   6.7973413e+02
   4.9000000e+01   8.1801189e+02
   5.0000000e+01   8.6791195e+02
   4.6000000e+01   6.7973413e+02
   4.6000000e+01   6.7973413e+02
   5.3999997e+01   1.0875256e+03
   5.2999999e+01   1.0295472e+03
   4.5000000e+01   6.3732667e+02
   4.7999999e+01   7.7003997e+02
   4.6000000e+01   6.7973413e+02
   5.2999999e+01   1.0295472e+03
   5.6000001e+01   1.2098513e+03
   5.0999998e+01   9.1977677e+02
   5.2999999e+01   1.0295472e+03
   4.7999999e+01   7.7003997e+02
   5.2999999e+01   1.0295472e+03
   5.2999999e+01   1.0295472e+03
   4.5000000e+01   6.3732667e+02
   4.7999999e+01   7.7003997e+02
   4.7000000e+01   7.2395964e+02
   3.5999999e+01   3.3137687e+02
   4.1000001e+01   4.8514007e+02
   3.8000002e+01   3.8827958e+02
   4.0000002e+01   4.5126941e+02
   3.7000000e+01   3.5908596e+02
   3.5999999e+01   3.3137687e+02
   4.1000001e+01   4.8514007e+02
   4.3999999e+01   5.9670035e+02
   4.3999999e+01   5.9670035e+02
   4.1000001e+01   4.8514007e+02
   4.0000002e+01   4.5126941e+02
   3.8999998e+01   4.1899485e+02
   4.1000001e+01   4.8514007e+02
   4.2999999e+01   5.5781851e+02
   4.1999999e+01   5.2064404e+02
   4.5000000e+01   6.3732667e+02
   3.8000002e+01   3.8827958e+02
   3.8999998e+01   4.1899485e+02
   3.8999998e+01   4.1899485e+02
   4.6000000e+01   6.7973413e+02
   3.8000002e+01   3.8827958e+02
   4.0000002e+01   4.5126941e+02
   3.8000002e+01   3.8827958e+02
   4.3999999e+01   5.9670035e+02
   4.0000002e+01   4.5126941e+02
   3.8000002e+01   3.8827958e+02
   3.8999998e+01   4.1899485e+02
   4.5000000e+01   6.3732667e+02
   3.8000002e+01   3.8827958e+02
   4.6000000e+01   6.7973413e+02
   5.0999998e+01   9.1977677e+02
   5.2999999e+01   1.0295472e+03
   4.7000000e+01   7.2395964e+02
   4.7000000e+01   7.2395964e+02
   6.2000001e+01   1.6303895e+03
   4.9000000e+01   8.1801189e+02
   4.9000000e+01   8.1801189e+02
   5.7000002e+01   1.2742711e+03
   5.1999999e+01   9.7364306e+02
   5.2999999e+01   1.0295472e+03
   4.7000000e+01   7.2395964e+02
   5.2999999e+01   1.0295472e+03
   5.6000001e+01   1.2098513e+03
   4.7000000e+01   7.2395964e+02
   5.5000001e+01   1.1476150e+03
   5.2999999e+01   1.0295472e+03
   6.1000002e+01   1.5545094e+03
   5.5000001e+01   1.1476150e+03
   4.7999999e+01   7.7003997e+02
   4.9000000e+01   8.1801189e+02
   4.1999999e+01   5.2064404e+02
   4.1999999e+01   5.2064404e+02
   4.1000001e+01   4.8514007e+02
   4.0000002e+01   4.5126941e+02
   3.5999999e+01   3.3137687e+02
   4.2999999e+01   5.5781851e+02
   3.8999998e+01   4.1899485e+02
   3.5000001e+01   3.0511497e+02
   3.8000002e+01   3.8827958e+02
   3.8000002e+01   3.8827958e+02
   4.0000002e+01   4.5126941e+02
   3.5999999e+01   3.3137687e+02
   3.8999998e+01   4.1899485e+02
   3.8000002e+01   3.8827958e+02
   4.1000001e+01   4.8514007e+02
   3.5000001e+01   3.0511497e+02
   4.1000001e+01   4.8514007e+02
   4.7000000e+01   7.2395964e+02
   3.8000002e+01   3.8827958e+02
   3.5000001e+01   3.0511497e+02
   4.0000002e+01   4.5126941e+02
   3.5999999e+01   3.3137687e+02
   3.5999999e+01   3.3137687e+02
   4.2999999e+01   5.5781851e+02
   5.3999997e+01   1.0875256e+03
   5.1999999e+01   9.7364306e+02
   4.9000000e+01   8.1801189e+02
   5.3999997e+01   1.0875256e+03
   5.2999999e+01   1.0295472e+03
   5.7999999e+01   1.3409104e+03
   4.1000001e+01   4.8514007e+02
   4.2999999e+01   5.5781851e+02
   3.8000002e+01   3.8827958e+02
   3.7000000e+01   3.5908596e+02
   3.3000001e+01   2.5678245e+02
   3.8999998e+01   4.1899485e+02
   3.7000000e+01   3.5908596e+02
   3.7000000e+01   3.5908596e+02
   5.0999998e+01   9.1977677e+02
   5.2999999e+01   1.0295472e+03
   5.5000001e+01   1.1476150e+03
   4.1999999e+01   5.2064404e+02
   3.8999998e+01   4.1899485e+02
   3.7000000e+01   3.5908596e+02
   3.8999998e+01   4.1899485e+02
   4.0000002e+01   4.5126941e+02
   3.8000002e+01   3.8827958e+02
   3.7000000e+01   3.5908596e+02
   3.8000002e+01   3.8827958e+02
   3.8000002e+01   3.8827958e+02
   3.5999999e+01   3.3137687e+02
   3.5000001e+01   3.0511497e+02
   4.5000000e+01   6.3732667e+02
   4.1000001e+01   4.8514007e+02
   4.2999999e+01   5.5781851e+02
   1.8000001e+01   4.3452418e+01
   3.7000000e+01   3.5908596e+02
   4.5000000e+01   6.3732667e+02
   3.8000002e+01   3.8827958e+02
   4.2999999e+01   5.5781851e+02
   4.0000002e+01   4.5126941e+02
   4.5000000e+01   6.3732667e+02
   4.0000002e+01   4.5126941e+02
   4.1000001e+01   4.8514007e+02
   4.6000000e+01   6.7973413e+02
   4.7000000e+01   7.2395964e+02
   4.5000000e+01   6.3732667e+02
   4.0000002e+01   4.5126941e+02
   3.8000002e+01   3.8827958e+02
   4.0000002e+01   4.5126941e+02
   3.7000000e+01   3.5908596e+02
   3.5000001e+01   3.0511497e+02
   4.1000001e+01   4.8514007e+02
   4.1999999e+01   5.2064404e+02
   4.1999999e+01   5.2064404e+02
   4.1999999e+01   5.2064404e+02
   4.2999999e+01   5.5781851e+02
   3.8999998e+01   4.1899485e+02
   3.8999998e+01   4.1899485e+02
   4.6000000e+01   6.7973413e+02
   4.7000000e+01   7.2395964e+02
   3.8000002e+01   3.8827958e+02
   4.1000001e+01   4.8514007e+02
   4.3999999e+01   5.9670035e+02
   3.8999998e+01   4.1899485e+02
   3.8999998e+01   4.1899485e+02
   4.0000002e+01   4.5126941e+02
   3.7000000e+01   3.5908596e+02
   3.8999998e+01   4.1899485e+02
   4.0000002e+01   4.5126941e+02
   4.7000000e+01   7.2395964e+02
   3.8000002e+01   3.8827958e+02
   3.5000001e+01   3.0511497e+02
   3.1000000e+01   2.1378784e+02
   6.4000001e+01   1.7893873e+03
   6.5000002e+01   1.8725770e+03
   2.7000001e+01   1.4260384e+02
   2.3000000e+01   8.9131396e+01
   2.2000001e+01   7.8243462e+01
   2.0000001e+01   5.9173537e+01
   2.0000001e+01   5.9173537e+01
   2.7000001e+01   1.4260384e+02
   3.0000001e+01   1.9419802e+02
   2.3999999e+01   1.0097292e+02
   6.2000001e+01   1.6303895e+03
   2.3000000e+01   8.9131396e+01
   2.2000001e+01   7.8243462e+01
   2.8000000e+01   1.5864399e+02
   1.9000000e+01   5.0913879e+01
   2.8000000e+01   1.5864399e+02
   2.3999999e+01   1.0097292e+02
   2.4999999e+01   1.1380656e+02
   2.7000001e+01   1.4260384e+02
   5.1999999e+01   9.7364306e+02
   4.7999999e+01   7.7003997e+02
   4.5000000e+01   6.3732667e+02
   5.6000001e+01   1.2098513e+03
   4.7999999e+01   7.7003997e+02
   5.2999999e+01   1.0295472e+03
   5.0999998e+01   9.1977677e+02
   5.0999998e+01   9.1977677e+02
   4.9000000e+01   8.1801189e+02
   5.0999998e+01   9.1977677e+02
   5.0000000e+01   8.6791195e+02
   4.7999999e+01   7.7003997e+02
   4.6000000e+01   6.7973413e+02
   4.7000000e+01   7.2395964e+02
   5.0999998e+01   9.1977677e+02
   3.0000001e+01   1.9419802e+02
   5.0000000e+01   8.6791195e+02
   5.0999998e+01   9.1977677e+02
   5.3999997e+01   1.0875256e+03
   4.3999999e+01   5.9670035e+02
   5.0999998e+01   9.1977677e+02
   4.7000000e+01   7.2395964e+02
   3.8999998e+01   4.1899485e+02
   3.7000000e+01   3.5908596e+02
   3.7000000e+01   3.5908596e+02
   3.8000002e+01   3.8827958e+02
   3.3999999e+01   2.8026260e+02
   4.0000002e+01   4.5126941e+02
   4.0000002e+01   4.5126941e+02
   3.8000002e+01   3.8827958e+02
   5.2999999e+01   1.0295472e+03
   2.4999999e+01   1.1380656e+02
   5.2999999e+01   1.0295472e+03
   4.1000001e+01   4.8514007e+02
   3.8000002e+01   3.8827958e+02
   4.6000000e+01   6.7973413e+02
   3.7000000e+01   3.5908596e+02
   3.7000000e+01   3.5908596e+02
   4.5000000e+01   6.3732667e+02
   3.7000000e+01   3.5908596e+02
   4.5000000e+01   6.3732667e+02
   4.2999999e+01   5.5781851e+02
   4.7999999e+01   7.7003997e+02
   3.7000000e+01   3.5908596e+02
   3.8999998e+01   4.1899485e+02
   3.5999999e+01   3.3137687e+02
   3.7000000e+01   3.5908596e+02
   4.2999999e+01   5.5781851e+02
   3.8000002e+01   3.8827958e+02
   3.5999999e+01   3.3137687e+02
   4.1000001e+01   4.8514007e+02
   3.8000002e+01   3.8827958e+02
   3.8999998e+01   4.1899485e+02
   3.8999998e+01   4.1899485e+02
   3.8000002e+01   3.8827958e+02
   3.8999998e+01   4.1899485e+02
   4.7000000e+01   7.2395964e+02
   3.3000001e+01   2.5678245e+02
   5.0999998e+01   9.1977677e+02
   4.1999999e+01   5.2064404e+02
   5.0000000e+01   8.6791195e+02
   3.7000000e+01   3.5908596e+02
   4.1999999e+01   5.2064404e+02
   4.1999999e+01   5.2064404e+02
   4.3999999e+01   5.9670035e+02
   4.5000000e+01   6.3732667e+02
   4.1999999e+01   5.2064404e+02
   4.5000000e+01   6.3732667e+02
   4.3999999e+01   5.9670035e+02
   4.7000000e+01   7.2395964e+02
   4.6000000e+01   6.7973413e+02
   3.8999998e+01   4.1899485e+02
   3.8000002e+01   3.8827958e+02
   3.8000002e+01   3.8827958e+02
   3.5999999e+01   3.3137687e+02
   3.7000000e+01   3.5908596e+02
   4.0000002e+01   4.5126941e+02
   3.5000001e+01   3.0511497e+02
   4.3999999e+01   5.9670035e+02
   3.5000001e+01   3.0511497e+02
   3.5999999e+01   3.3137687e+02
   3.8000002e+01   3.8827958e+02
   3.2000000e+01   2.3463672e+02
   3.8999998e+01   4.1899485e+02
   4.2999999e+01   5.5781851e+02
   4.1000001e+01   4.8514007e+02
   3.5000001e+01   3.0511497e+02
   4.9000000e+01   8.1801189e+02
   5.2999999e+01   1.0295472e+03
   4.7999999e+01   7.7003997e+02
   4.5000000e+01   6.3732667e+02
   4.7999999e+01   7.7003997e+02
   5.7999999e+01   1.3409104e+03
   4.7000000e+01   7.2395964e+02
   5.0999998e+01   9.1977677e+02
   5.0000000e+01   8.6791195e+02
   5.8999997e+01   1.4098057e+03
   4.9000000e+01   8.1801189e+02
   4.9000000e+01   8.1801189e+02
   5.0000000e+01   8.6791195e+02
   4.9000000e+01   8.1801189e+02
   4.7000000e+01   7.2395964e+02
   4.6000000e+01   6.7973413e+02
   4.6000000e+01   6.7973413e+02
   5.5000001e+01   1.1476150e+03
   5.1999999e+01   9.7364306e+02
   5.7000002e+01   1.2742711e+03
   5.0000000e+01   8.6791195e+02
   5.1999999e+01   9.7364306e+02
   5.1999999e+01   9.7364306e+02
   5.6000001e+01   1.2098513e+03
   5.5000001e+01   1.1476150e+03
   5.7999999e+01   1.3409104e+03
   4.7999999e+01   7.7003997e+02
   4.9000000e+01   8.1801189e+02
   4.9000000e+01   8.1801189e+02
   5.3999997e+01   1.0875256e+03
   4.7999999e+01   7.7003997e+02
   4.6000000e+01   6.7973413e+02
   4.9000000e+01   8.1801189e+02
   5.1999999e+01   9.7364306e+02
   5.1999999e+01   9.7364306e+02
   4.9000000e+01   8.1801189e+02
   5.0999998e+01   9.1977677e+02
   5.6000001e+01   1.2098513e+03
   4.1999999e+01   5.2064404e+02
   5.0000000e+01   8.6791195e+02
   5.0999998e+01   9.1977677e+02
   4.9000000e+01   8.1801189e+02
   4.7999999e+01   7.7003997e+02
   4.7999999e+01   7.7003997e+02
   4.9000000e+01   8.1801189e+02
   4.7999999e+01   7.7003997e+02
   5.6000001e+01   1.2098513e+03
   5.2999999e+01   1.0295472e+03
   5.0000000e+01   8.6791195e+02
   5.0999998e+01   9.1977677e+02
   5.1999999e+01   9.7364306e+02
   4.7999999e+01   7.7003997e+02
   5.0999998e+01   9.1977677e+02
   4.5000000e+01   6.3732667e+02
   3.5000001e+01   3.0511497e+02
   4.3999999e+01   5.9670035e+02
   4.1999999e+01   5.2064404e+02
   4.7000000e+01   7.2395964e+02
   4.7000000e+01   7.2395964e+02
   4.6000000e+01   6.7973413e+02
   4.0000002e+01   4.5126941e+02
   3.8999998e+01   4.1899485e+02
   3.5000001e+01   3.0511497e+02
   3.8000002e+01   3.8827958e+02
   3.8000002e+01   3.8827958e+02
   4.1999999e+01   5.2064404e+02
   4.1000001e+01   4.8514007e+02
   3.5000001e+01   3.0511497e+02
   3.7000000e+01   3.5908596e+02
   3.8000002e+01   3.8827958e+02
   3.5999999e+01   3.3137687e+02
   3.7000000e+01   3.5908596e+02
   3.5000001e+01   3.0511497e+02
   3.3999999e+01   2.8026260e+02
   3.5999999e+01   3.3137687e+02
   3.8999998e+01   4.1899485e+02
   3.5999999e+01   3.3137687e+02
   4.0000002e+01   4.5126941e+02
   4.1000001e+01   4.8514007e+02
   4.0000002e+01   4.5126941e+02
   3.8999998e+01   4.1899485e+02
   3.8999998e+01   4.1899485e+02
   3.7000000e+01   3.5908596e+02
   4.1000001e+01   4.8514007e+02
   3.5000001e+01   3.0511497e+02
   3.7000000e+01   3.5908596e+02
   3.5999999e+01   3.3137687e+02
   3.7000000e+01   3.5908596e+02
   4.1000001e+01   4.8514007e+02
   4.1000001e+01   4.8514007e+02
   4.0000002e+01   4.5126941e+02
   4.3999999e+01   5.9670035e+02
   3.8000002e+01   3.8827958e+02
   3.7000000e+01   3.5908596e+02
   3.8999998e+01   4.1899485e+02
   3.8000002e+01   3.8827958e+02
   4.0000002e+01   4.5126941e+02
   3.3999999e+01   2.8026260e+02
   3.3999999e+01   2.8026260e+02
   3.5000001e+01   3.0511497e+02
   3.5999999e+01   3.3137687e+02
   3.5999999e+01   3.3137687e+02
   3.3999999e+01   2.8026260e+02
   3.5000001e+01   3.0511497e+02
   3.3999999e+01   2.8026260e+02
   4.0000002e+01   4.5126941e+02
   3.7000000e+01   3.5908596e+02
   5.3999997e+01   1.0875256e+03
   4.2999999e+01   5.5781851e+02
   4.3999999e+01   5.9670035e+02
   5.0000000e+01   8.6791195e+02
   4.2999999e+01   5.5781851e+02
   4.3999999e+01   5.9670035e+02
   5.3999997e+01   1.0875256e+03
   4.6000000e+01   6.7973413e+02
   4.5000000e+01   6.3732667e+02
   4.5000000e+01   6.3732667e+02
   4.1999999e+01   5.2064404e+02
   4.3999999e+01   5.9670035e+02
   4.3999999e+01   5.9670035e+02
   5.0000000e+01   8.6791195e+02
   4.3999999e+01   5.9670035e+02
   4.7999999e+01   7.7003997e+02
   4.6000000e+01   6.7973413e+02
   4.3999999e+01   5.9670035e+02
   4.6000000e+01   6.7973413e+02
   4.9000000e+01   8.1801189e+02
   5.0000000e+01   8.6791195e+02
   4.5000000e+01   6.3732667e+02
   5.1999999e+01   9.7364306e+02
   4.6000000e+01   6.7973413e+02
   5.1999999e+01   9.7364306e+02
   5.2999999e+01   1.0295472e+03
   4.6000000e+01   6.7973413e+02
   4.3999999e+01   5.9670035e+02
   5.0999998e+01   9.1977677e+02
   5.0999998e+01   9.1977677e+02
   5.1999999e+01   9.7364306e+02
   4.1000001e+01   4.8514007e+02
   4.6000000e+01   6.7973413e+02
   4.3999999e+01   5.9670035e+02
   4.6000000e+01   6.7973413e+02
   4.6000000e+01   6.7973413e+02
   4.7000000e+01   7.2395964e+02
   5.2999999e+01   1.0295472e+03
   4.6000000e+01   6.7973413e+02
   4.5000000e+01   6.3732667e+02
   4.5000000e+01   6.3732667e+02
   4.9000000e+01   8.1801189e+02
   4.2999999e+01   5.5781851e+02
   4.3999999e+01   5.9670035e+02
   4.6000000e+01   6.7973413e+02
   5.0999998e+01   9.1977677e+02
   4.1999999e+01   5.2064404e+02
   4.3999999e+01   5.9670035e+02
   4.6000000e+01   6.7973413e+02
   5.0000000e+01   8.6791195e+02
   4.7999999e+01   7.7003997e+02
   4.7000000e+01   7.2395964e+02
   4.9000000e+01   8.1801189e+02
   3.7000000e+01   3.5908596e+02
   4.1000001e+01   4.8514007e+02
   3.8999998e+01   4.1899485e+02
   3.7000000e+01   3.5908596e+02
   3.8999998e+01   4.1899485e+02
   3.3999999e+01   2.8026260e+02
   3.5999999e+01   3.3137687e+02
   3.5000001e+01   3.0511497e+02
   4.5000000e+01   6.3732667e+02
   3.5999999e+01   3.3137687e+02
   3.8999998e+01   4.1899485e+02
   3.3999999e+01   2.8026260e+02
   3.8000002e+01   3.8827958e+02
   3.1000000e+01   2.1378784e+02
   3.3999999e+01   2.8026260e+02
   3.5000001e+01   3.0511497e+02
   3.7000000e+01   3.5908596e+02
   3.1000000e+01   2.1378784e+02
   3.8999998e+01   4.1899485e+02
   3.3999999e+01   2.8026260e+02
   3.5000001e+01   3.0511497e+02
   3.3999999e+01   2.8026260e+02
   3.2000000e+01   2.3463672e+02
   3.0000001e+01   1.9419802e+02
   3.8000002e+01   3.8827958e+02
   3.5999999e+01   3.3137687e+02
   3.5999999e+01   3.3137687e+02
   4.2999999e+01   5.5781851e+02
   3.3999999e+01   2.8026260e+02
   3.8000002e+01   3.8827958e+02
   3.2000000e+01   2.3463672e+02
   4.1999999e+01   5.2064404e+02
   4.0000002e+01   4.5126941e+02
   4.1999999e+01   5.2064404e+02
   4.3999999e+01   5.9670035e+02
   3.3000001e+01   2.5678245e+02
   3.3999999e+01   2.8026260e+02
   3.8999998e+01   4.1899485e+02
   3.7000000e+01   3.5908596e+02
   4.0000002e+01   4.5126941e+02
   3.1000000e+01   2.1378784e+02
   3.7000000e+01   3.5908596e+02
   3.8000002e+01   3.8827958e+02
   3.3000001e+01   2.5678245e+02
   3.3000001e+01   2.5678245e+02
   3.5000001e+01   3.0511497e+02
   3.8000002e+01   3.8827958e+02
   3.3999999e+01   2.8026260e+02
   3.8000002e+01   3.8827958e+02
   3.7000000e+01   3.5908596e+02
   3.8000002e+01   3.8827958e+02
   3.5000001e+01   3.0511497e+02
   3.5000001e+01   3.0511497e+02
   3.5999999e+01   3.3137687e+02
   5.3999997e+01   1.0875256e+03
   4.2999999e+01   5.5781851e+02
   5.0000000e+01   8.6791195e+02
   4.7999999e+01   7.7003997e+02
   4.7999999e+01   7.7003997e+02
   5.0999998e+01   9.1977677e+02
   5.5000001e+01   1.1476150e+03
   5.0000000e+01   8.6791195e+02
   4.5000000e+01   6.3732667e+02
   5.3999997e+01   1.0875256e+03
   4.7000000e+01   7.2395964e+02
   4.7999999e+01   7.7003997e+02
   5.5000001e+01   1.1476150e+03
   4.2999999e+01   5.5781851e+02
   4.9000000e+01   8.1801189e+02
   4.9000000e+01   8.1801189e+02
   5.0999998e+01   9.1977677e+02
   4.1999999e+01   5.2064404e+02
   4.6000000e+01   6.7973413e+02
   4.3999999e+01   5.9670035e+02
   5.0999998e+01   9.1977677e+02
   4.7999999e+01   7.7003997e+02
   4.5000000e+01   6.3732667e+02
   4.3999999e+01   5.9670035e+02
   4.2999999e+01   5.5781851e+02
   4.7999999e+01   7.7003997e+02
   4.3999999e+01   5.9670035e+02
   4.7000000e+01   7.2395964e+02
   4.7999999e+01   7.7003997e+02
   4.7000000e+01   7.2395964e+02
   4.1000001e+01   4.8514007e+02
   5.0000000e+01   8.6791195e+02
   4.7000000e+01   7.2395964e+02
   4.5000000e+01   6.3732667e+02
   4.5000000e+01   6.3732667e+02
   4.5000000e+01   6.3732667e+02
   4.1999999e+01   5.2064404e+02
   4.7000000e+01   7.2395964e+02
   4.3999999e+01   5.9670035e+02
   4.7000000e+01   7.2395964e+02
   5.0999998e+01   9.1977677e+02
   4.9000000e+01   8.1801189e+02
   4.9000000e+01   8.1801189e+02
   5.2999999e+01   1.0295472e+03
   4.3999999e+01   5.9670035e+02
   4.9000000e+01   8.1801189e+02
   4.7999999e+01   7.7003997e+02
   4.1000001e+01   4.8514007e+02
   4.5000000e+01   6.3732667e+02
   4.6000000e+01   6.7973413e+02
   4.2999999e+01   5.5781851e+02
   4.7000000e+01   7.2395964e+02
   4.6000000e+01   6.7973413e+02
   3.7000000e+01   3.5908596e+02
   3.5999999e+01   3.3137687e+02
   3.7000000e+01   3.5908596e+02
   3.1000000e+01   2.1378784e+02
   3.1000000e+01   2.1378784e+02
   3.7000000e+01   3.5908596e+02
   3.3000001e+01   2.5678245e+02
   3.5000001e+01   3.0511497e+02
   3.5999999e+01   3.3137687e+02
   3.3999999e+01   2.8026260e+02
   3.3000001e+01   2.5678245e+02
   3.5999999e+01   3.3137687e+02
   3.3999999e+01   2.8026260e+02
   3.5000001e+01   3.0511497e+02
   3.3999999e+01   2.8026260e+02
   3.5000001e+01   3.0511497e+02
   3.3999999e+01   2.8026260e+02
   3.3999999e+01   2.8026260e+02
   3.3999999e+01   2.8026260e+02
   3.3000001e+01   2.5678245e+02
   3.3999999e+01   2.8026260e+02
   3.7000000e+01   3.5908596e+02
   3.8000002e+01   3.8827958e+02
   3.5999999e+01   3.3137687e+02
   3.5999999e+01   3.3137687e+02
   3.5000001e+01   3.0511497e+02
   3.5999999e+01   3.3137687e+02
   3.5000001e+01   3.0511497e+02
   3.5999999e+01   3.3137687e+02
   3.3999999e+01   2.8026260e+02
   3.8999998e+01   4.1899485e+02
   3.3999999e+01   2.8026260e+02
   3.3000001e+01   2.5678245e+02
   3.5000001e+01   3.0511497e+02
   3.8000002e+01   3.8827958e+02
   3.5999999e+01   3.3137687e+02
   4.1000001e+01   4.8514007e+02
   4.3999999e+01   5.9670035e+02
   3.1000000e+01   2.1378784e+02
   3.0000001e+01   1.9419802e+02
   3.8999998e+01   4.1899485e+02
   3.5999999e+01   3.3137687e+02
   3.7000000e+01   3.5908596e+02
   2.5999999e+01   1.2767075e+02
   3.8999998e+01   4.1899485e+02
   4.0000002e+01   4.5126941e+02
   3.7000000e+01   3.5908596e+02
   3.3000001e+01   2.5678245e+02
   2.8000000e+01   1.5864399e+02
   3.8000002e+01   3.8827958e+02
   3.8999998e+01   4.1899485e+02
   3.3999999e+01   2.8026260e+02
   3.8000002e+01   3.8827958e+02
   4.1999999e+01   5.2064404e+02
   4.5000000e+01   6.3732667e+02
   4.9000000e+01   8.1801189e+02
   4.5000000e+01   6.3732667e+02
   4.7999999e+01   7.7003997e+02
   4.1999999e+01   5.2064404e+02
   4.2999999e+01   5.5781851e+02
   4.5000000e+01   6.3732667e+02
   4.3999999e+01   5.9670035e+02
   5.0999998e+01   9.1977677e+02
   4.2999999e+01   5.5781851e+02
   4.7999999e+01   7.7003997e+02
   4.5000000e+01   6.3732667e+02
   4.9000000e+01   8.1801189e+02
   4.3999999e+01   5.9670035e+02
   4.9000000e+01   8.1801189e+02
   4.9000000e+01   8.1801189e+02
   5.0000000e+01   8.6791195e+02
   4.7000000e+01   7.2395964e+02
   4.3999999e+01   5.9670035e+02
   4.7999999e+01   7.7003997e+02
   4.6000000e+01   6.7973413e+02
   4.5000000e+01   6.3732667e+02
   4.7999999e+01   7.7003997e+02
   4.7000000e+01   7.2395964e+02
   4.3999999e+01   5.9670035e+02
   4.6000000e+01   6.7973413e+02
   4.7999999e+01   7.7003997e+02
   4.3999999e+01   5.9670035e+02
   4.7000000e+01   7.2395964e+02
   4.7000000e+01   7.2395964e+02
   4.7999999e+01   7.7003997e+02
   4.1999999e+01   5.2064404e+02
   4.7999999e+01   7.7003997e+02
   4.1999999e+01   5.2064404e+02
   4.7999999e+01   7.7003997e+02
   4.6000000e+01   6.7973413e+02
   4.7999999e+01   7.7003997e+02
   4.6000000e+01   6.7973413e+02
   4.7999999e+01   7.7003997e+02
   4.7000000e+01   7.2395964e+02
   5.0999998e+01   9.1977677e+02
   3.8000002e+01   3.8827958e+02
   4.1000001e+01   4.8514007e+02
   4.9000000e+01   8.1801189e+02
   4.7999999e+01   7.7003997e+02
   4.7000000e+01   7.2395964e+02
   4.2999999e+01   5.5781851e+02
   5.2999999e+01   1.0295472e+03
   5.0999998e+01   9.1977677e+02
   4.7000000e+01   7.2395964e+02
   5.0999998e+01   9.1977677e+02
   4.1999999e+01   5.2064404e+02
   4.5000000e+01   6.3732667e+02
   4.6000000e+01   6.7973413e+02
   3.3000001e+01   2.5678245e+02
   3.7000000e+01   3.5908596e+02
   3.3999999e+01   2.8026260e+02
   3.1000000e+01   2.1378784e+02
   1.8000001e+01   4.3452418e+01
   1.6999999e+01   3.6749953e+01
   3.3000001e+01   2.5678245e+02
   4.1000001e+01   4.8514007e+02
   3.3999999e+01   2.8026260e+02
   3.3999999e+01   2.8026260e+02
   3.3999999e+01   2.8026260e+02
   3.8000002e+01   3.8827958e+02
   3.3999999e+01   2.8026260e+02
   1.9000000e+01   5.0913879e+01
   4.1000001e+01   4.8514007e+02
   3.3000001e+01   2.5678245e+02
   2.8999999e+01   1.7582936e+02
   2.5999999e+01   1.2767075e+02
   2.3000000e+01   8.9131396e+01
   1.8000001e+01   4.3452418e+01
   2.7000001e+01   1.4260384e+02
   3.3000001e+01   2.5678245e+02
   1.6000000e+01   3.0767175e+01
   2.8999999e+01   1.7582936e+02
   2.8000000e+01   1.5864399e+02
   3.5999999e+01   3.3137687e+02
   3.5000001e+01   3.0511497e+02
   3.2000000e+01   2.3463672e+02
   3.0000001e+01   1.9419802e+02
   5.0000000e+01   8.6791195e+02
   4.5000000e+01   6.3732667e+02
   4.7000000e+01   7.2395964e+02
   5.1999999e+01   9.7364306e+02
   5.3999997e+01   1.0875256e+03
   4.1999999e+01   5.2064404e+02
   4.5000000e+01   6.3732667e+02
   4.5000000e+01   6.3732667e+02
   4.3999999e+01   5.9670035e+02
   5.2999999e+01   1.0295472e+03
   4.3999999e+01   5.9670035e+02
   4.5000000e+01   6.3732667e+02
   4.7999999e+01   7.7003997e+02
   4.7999999e+01   7.7003997e+02
   4.2999999e+01   5.5781851e+02
   4.9000000e+01   8.1801189e+02
   4.3999999e+01   5.9670035e+02
   5.0999998e+01   9.1977677e+02
   5.5000001e+01   1.1476150e+03
   4.9000000e+01   8.1801189e+02
   5.0999998e+01   9.1977677e+02
   5.0999998e+01   9.1977677e+02
   5.3999997e+01   1.0875256e+03
   5.0999998e+01   9.1977677e+02
   4.9000000e+01   8.1801189e+02
   4.7999999e+01   7.7003997e+02
   4.5000000e+01   6.3732667e+02
   5.1999999e+01   9.7364306e+02
   5.0999998e+01   9.1977677e+02
   4.7999999e+01   7.7003997e+02
   4.7999999e+01   7.7003997e+02
   4.7000000e+01   7.2395964e+02
   4.0000002e+01   4.5126941e+02
   5.0999998e+01   9.1977677e+02
   4.7999999e+01   7.7003997e+02
   4.9000000e+01   8.1801189e+02
   4.5000000e+01   6.3732667e+02
   4.5000000e+01   6.3732667e+02
   4.6000000e+01   6.7973413e+02
   5.0999998e+01   9.1977677e+02
   4.5000000e+01   6.3732667e+02
   4.3999999e+01   5.9670035e+02
   3.8999998e+01   4.1899485e+02
   4.5000000e+01   6.3732667e+02
   3.8999998e+01   4.1899485e+02
   4.6000000e+01   6.7973413e+02
   4.7000000e+01   7.2395964e+02
   4.1000001e+01   4.8514007e+02
   4.1999999e+01   5.2064404e+02
   5.0000000e+01   8.6791195e+02
   4.2999999e+01   5.5781851e+02
   4.7999999e+01   7.7003997e+02
   4.5000000e+01   6.3732667e+02
   4.6000000e+01   6.7973413e+02
   4.7000000e+01   7.2395964e+02
   4.6000000e+01   6.7973413e+02
   4.3999999e+01   5.9670035e+02
   4.5000000e+01   6.3732667e+02
   5.7000002e+01   1.2742711e+03
   4.6000000e+01   6.7973413e+02
   5.0000000e+01   8.6791195e+02
   4.7999999e+01   7.7003997e+02
   5.0000000e+01   8.6791195e+02
   4.2999999e+01   5.5781851e+02
   4.5000000e+01   6.3732667e+02
   4.1999999e+01   5.2064404e+02
   4.7000000e+01   7.2395964e+02
   5.5000001e+01   1.1476150e+03
   4.0000002e+01   4.5126941e+02
   1.4000000e+01   2.0802487e+01
   4.7999999e+01   7.7003997e+02
   1.3000001e+01   1.6741068e+01
   3.8000002e+01   3.8827958e+02
   3.3999999e+01   2.8026260e+02
   2.4999999e+01   1.1380656e+02
   5.5000001e+01   1.1476150e+03
   1.8000001e+01   4.3452418e+01
   2.2000001e+01   7.8243462e+01
   2.0999999e+01   6.8270414e+01
   5.0000000e+01   8.6791195e+02
   5.5000001e+01   1.1476150e+03
   2.8000000e+01   1.5864399e+02
   3.3999999e+01   2.8026260e+02
   3.1000000e+01   2.1378784e+02
   3.1000000e+01   2.1378784e+02
   3.1000000e+01   2.1378784e+02
   3.3000001e+01   2.5678245e+02
   2.8999999e+01   1.7582936e+02
   3.3000001e+01   2.5678245e+02
   2.5999999e+01   1.2767075e+02
   2.8999999e+01   1.7582936e+02
   3.2000000e+01   2.3463672e+02
   3.8000002e+01   3.8827958e+02
   3.3000001e+01   2.5678245e+02
   3.5999999e+01   3.3137687e+02
   3.3999999e+01   2.8026260e+02
   3.8000002e+01   3.8827958e+02
   3.3999999e+01   2.8026260e+02
   3.5999999e+01   3.3137687e+02
   2.7000001e+01   1.4260384e+02
   2.8999999e+01   1.7582936e+02
   3.5000001e+01   3.0511497e+02
   3.5000001e+01   3.0511497e+02
   3.3999999e+01   2.8026260e+02
   2.8000000e+01   1.5864399e+02
   2.8999999e+01   1.7582936e+02
   3.2000000e+01   2.3463672e+02
   3.5000001e+01   3.0511497e+02
   3.1000000e+01   2.1378784e+02
   3.5999999e+01   3.3137687e+02
   4.7000000e+01   7.2395964e+02
   4.5000000e+01   6.3732667e+02
   4.9000000e+01   8.1801189e+02
   3.5000001e+01   3.0511497e+02
   3.8000002e+01   3.8827958e+02
   3.3999999e+01   2.8026260e+02
   3.5999999e+01   3.3137687e+02
   3.5000001e+01   3.0511497e+02
   4.3999999e+01   5.9670035e+02
   2.3999999e+01   1.0097292e+02
   3.0000001e+01   1.9419802e+02
   3.5000001e+01   3.0511497e+02
   3.5000001e+01   3.0511497e+02
   3.7000000e+01   3.5908596e+02
   3.3999999e+01   2.8026260e+02
   2.0999999e+01   6.8270414e+01
   3.5999999e+01   3.3137687e+02
   3.7000000e+01   3.5908596e+02
   2.7000001e+01   1.4260384e+02
   3.3999999e+01   2.8026260e+02
   3.7000000e+01   3.5908596e+02
   3.5000001e+01   3.0511497e+02
   3.3000001e+01   2.5678245e+02
   5.5000001e+01   1.1476150e+03
   5.0999998e+01   9.1977677e+02
   5.2999999e+01   1.0295472e+03
   5.0999998e+01   9.1977677e+02
   5.1999999e+01   9.7364306e+02
   4.7999999e+01   7.7003997e+02
   5.0999998e+01   9.1977677e+02
   5.1999999e+01   9.7364306e+02
   5.0000000e+01   8.6791195e+02
   1.6999999e+01   3.6749953e+01
   5.0000000e+01   8.6791195e+02
   5.6000001e+01   1.2098513e+03
   2.4999999e+01   1.1380656e+02
   5.2999999e+01   1.0295472e+03
   4.7000000e+01   7.2395964e+02
   4.9000000e+01   8.1801189e+02
   5.3999997e+01   1.0875256e+03
   5.0000000e+01   8.6791195e+02
   5.3999997e+01   1.0875256e+03
   5.5000001e+01   1.1476150e+03
   5.2999999e+01   1.0295472e+03
   5.5000001e+01   1.1476150e+03
   5.7000002e+01   1.2742711e+03
   5.0999998e+01   9.1977677e+02
   4.7999999e+01   7.7003997e+02
   4.0000002e+01   4.5126941e+02
   4.7999999e+01   7.7003997e+02
   4.7000000e+01   7.2395964e+02
   4.5000000e+01   6.3732667e+02
   1.6999999e+01   3.6749953e+01
   4.5000000e+01   6.3732667e+02
   4.2999999e+01   5.5781851e+02
   4.7000000e+01   7.2395964e+02
   1.6999999e+01   3.6749953e+01
   1.5000000e+01   2.5464576e+01
   4.5000000e+01   6.3732667e+02
   4.7000000e+01   7.2395964e+02
   4.7999999e+01   7.7003997e+02
   1.6000000e+01   3.0767175e+01
   1.6000000e+01   3.0767175e+01
   1.6000000e+01   3.0767175e+01
   1.8000001e+01   4.3452418e+01
   4.0000002e+01   4.5126941e+02
   3.8000002e+01   3.8827958e+02
   4.5000000e+01   6.3732667e+02
   3.8000002e+01   3.8827958e+02
   1.5000000e+01   2.5464576e+01
   4.5000000e+01   6.3732667e+02
   4.6000000e+01   6.7973413e+02
   4.0000002e+01   4.5126941e+02
   3.5999999e+01   3.3137687e+02
   3.8999998e+01   4.1899485e+02
   3.7000000e+01   3.5908596e+02
   4.2999999e+01   5.5781851e+02
   3.7000000e+01   3.5908596e+02
   3.1000000e+01   2.1378784e+02
   2.3000000e+01   8.9131396e+01
   3.3999999e+01   2.8026260e+02
   3.3000001e+01   2.5678245e+02
   1.5000000e+01   2.5464576e+01
   3.2000000e+01   2.3463672e+02
   2.8000000e+01   1.5864399e+02
   3.5000001e+01   3.0511497e+02
   3.3000001e+01   2.5678245e+02
   2.2000001e+01   7.8243462e+01
   3.7000000e+01   3.5908596e+02
   3.2000000e+01   2.3463672e+02
   3.3999999e+01   2.8026260e+02
   2.3999999e+01   1.0097292e+02
   2.2000001e+01   7.8243462e+01
   3.5000001e+01   3.0511497e+02
   3.3999999e+01   2.8026260e+02
   4.6000000e+01   6.7973413e+02
   3.8000002e+01   3.8827958e+02
   3.5999999e+01   3.3137687e+02
   3.7000000e+01   3.5908596e+02
   3.5999999e+01   3.3137687e+02
   3.8000002e+01   3.8827958e+02
   3.7000000e+01   3.5908596e+02
   4.2999999e+01   5.5781851e+02
   4.9000000e+01   8.1801189e+02
   3.7000000e+01   3.5908596e+02
   3.5000001e+01   3.0511497e+02
   3.8999998e+01   4.1899485e+02
   4.2999999e+01   5.5781851e+02
   4.6000000e+01   6.7973413e+02
   2.7000001e+01   1.4260384e+02
   3.3000001e+01   2.5678245e+02
   3.2000000e+01   2.3463672e+02
   3.3000001e+01   2.5678245e+02
   2.8000000e+01   1.5864399e+02
   3.3000001e+01   2.5678245e+02
   3.8999998e+01   4.1899485e+02
   3.3000001e+01   2.5678245e+02
   3.5999999e+01   3.3137687e+02
   3.7000000e+01   3.5908596e+02
   4.1999999e+01   5.2064404e+02
   4.7000000e+01   7.2395964e+02
   4.0000002e+01   4.5126941e+02
   3.8000002e+01   3.8827958e+02
   4.1999999e+01   5.2064404e+02
   4.1000001e+01   4.8514007e+02
   3.5999999e+01   3.3137687e+02
   3.3999999e+01   2.8026260e+02
   3.5000001e+01   3.0511497e+02
   4.1000001e+01   4.8514007e+02
   4.5000000e+01   6.3732667e+02
   3.5999999e+01   3.3137687e+02
   3.5999999e+01   3.3137687e+02
   4.1000001e+01   4.8514007e+02
   3.8999998e+01   4.1899485e+02
   4.1000001e+01   4.8514007e+02
   3.5999999e+01   3.3137687e+02
   4.2999999e+01   5.5781851e+02
   4.1000001e+01   4.8514007e+02
   4.5000000e+01   6.3732667e+02
   4.6000000e+01   6.7973413e+02
   3.8000002e+01   3.8827958e+02
   3.8999998e+01   4.1899485e+02
   3.8000002e+01   3.8827958e+02
   3.8000002e+01   3.8827958e+02
   3.8000002e+01   3.8827958e+02
   3.7000000e+01   3.5908596e+02
   3.3999999e+01   2.8026260e+02
   3.3000001e+01   2.5678245e+02
   3.7000000e+01   3.5908596e+02
   3.3000001e+01   2.5678245e+02
   3.8000002e+01   3.8827958e+02
   3.8000002e+01   3.8827958e+02
   3.5999999e+01   3.3137687e+02
   2.8999999e+01   1.7582936e+02
   3.2000000e+01   2.3463672e+02
   3.5000001e+01   3.0511497e+02
   3.8000002e+01   3.8827958e+02
   5.0000000e+01   8.6791195e+02
   3.3000001e+01   2.5678245e+02
   1.6999999e+01   3.6749953e+01
   2.8999999e+01   1.7582936e+02
   3.5999999e+01   3.3137687e+02
   2.8000000e+01   1.5864399e+02
   2.2000001e+01   7.8243462e+01
   3.3999999e+01   2.8026260e+02
   4.1000001e+01   4.8514007e+02
   2.7000001e+01   1.4260384e+02
   4.6000000e+01   6.7973413e+02
   3.1000000e+01   2.1378784e+02
   3.7000000e+01   3.5908596e+02
   3.3999999e+01   2.8026260e+02
   3.5000001e+01   3.0511497e+02
   3.8999998e+01   4.1899485e+02
   1.8000001e+01   4.3452418e+01
   3.3999999e+01   2.8026260e+02
   4.1000001e+01   4.8514007e+02
   2.8000000e+01   1.5864399e+02
   3.5000001e+01   3.0511497e+02
   3.7000000e+01   3.5908596e+02
   3.3000001e+01   2.5678245e+02
   4.2999999e+01   5.5781851e+02
   2.3000000e+01   8.9131396e+01
   3.7000000e+01   3.5908596e+02
   3.5000001e+01   3.0511497e+02
   2.2000001e+01   7.8243462e+01
   3.8000002e+01   3.8827958e+02
   5.0000000e+01   8.6791195e+02
   5.0999998e+01   9.1977677e+02
   4.3999999e+01   5.9670035e+02
   5.1999999e+01   9.7364306e+02
   4.3999999e+01   5.9670035e+02
   4.2999999e+01   5.5781851e+02
   5.1999999e+01   9.7364306e+02
   4.1999999e+01   5.2064404e+02
   4.0000002e+01   4.5126941e+02
   4.2999999e+01   5.5781851e+02
   5.0999998e+01   9.1977677e+02
   4.7000000e+01   7.2395964e+02
   4.9000000e+01   8.1801189e+02
   5.0000000e+01   8.6791195e+02
   4.2999999e+01   5.5781851e+02
   4.6000000e+01   6.7973413e+02
   4.7000000e+01   7.2395964e+02
   4.0000002e+01   4.5126941e+02
   4.1999999e+01   5.2064404e+02
   4.2999999e+01   5.5781851e+02
   4.2999999e+01   5.5781851e+02
   4.2999999e+01   5.5781851e+02
   4.3999999e+01   5.9670035e+02
   4.6000000e+01   6.7973413e+02
   4.1999999e+01   5.2064404e+02
   4.3999999e+01   5.9670035e+02
   4.1999999e+01   5.2064404e+02
   4.2999999e+01   5.5781851e+02
   4.3999999e+01   5.9670035e+02
   4.3999999e+01   5.9670035e+02
   4.2999999e+01   5.5781851e+02
   4.5000000e+01   6.3732667e+02
   4.3999999e+01   5.9670035e+02
   4.1000001e+01   4.8514007e+02
   5.2999999e+01   1.0295472e+03
   5.0999998e+01   9.1977677e+02
   4.1999999e+01   5.2064404e+02
   5.2999999e+01   1.0295472e+03
   5.0000000e+01   8.6791195e+02
   4.1999999e+01   5.2064404e+02
   4.6000000e+01   6.7973413e+02
   4.3999999e+01   5.9670035e+02
   4.1999999e+01   5.2064404e+02
   4.1999999e+01   5.2064404e+02
   4.6000000e+01   6.7973413e+02
   4.6000000e+01   6.7973413e+02
   4.7999999e+01   7.7003997e+02
   4.0000002e+01   4.5126941e+02
   5.5000001e+01   1.1476150e+03
   3.8999998e+01   4.1899485e+02
   3.8999998e+01   4.1899485e+02
   4.2999999e+01   5.5781851e+02
   1.5000000e+01   2.5464576e+01
   1.6000000e+01   3.0767175e+01
   1.6000000e+01   3.0767175e+01
   1.5000000e+01   2.5464576e+01
   1.6000000e+01   3.0767175e+01
   1.4000000e+01   2.0802487e+01
   1.6000000e+01   3.0767175e+01
   1.6000000e+01   3.0767175e+01
   1.4000000e+01   2.0802487e+01
   1.5000000e+01   2.5464576e+01
   1.6999999e+01   3.6749953e+01
   1.9000000e+01   5.0913879e+01
   2.0000001e+01   5.9173537e+01
   1.5000000e+01   2.5464576e+01
   2.0999999e+01   6.8270414e+01
   1.6999999e+01   3.6749953e+01
   1.6000000e+01   3.0767175e+01
   4.2999999e+01   5.5781851e+02
   4.3999999e+01   5.9670035e+02
   4.1999999e+01   5.2064404e+02
   4.1999999e+01   5.2064404e+02
   4.3999999e+01   5.9670035e+02
   5.3999997e+01   1.0875256e+03
   4.2999999e+01   5.5781851e+02
   4.3999999e+01   5.9670035e+02
   4.6000000e+01   6.7973413e+02
   4.1000001e+01   4.8514007e+02
   4.1999999e+01   5.2064404e+02
   4.7000000e+01   7.2395964e+02
   4.3999999e+01   5.9670035e+02
   4.6000000e+01   6.7973413e+02
   4.7999999e+01   7.7003997e+02
   5.0000000e+01   8.6791195e+02
   4.6000000e+01   6.7973413e+02
   4.0000002e+01   4.5126941e+02
   4.6000000e+01   6.7973413e+02
   4.2999999e+01   5.5781851e+02
   4.3999999e+01   5.9670035e+02
   4.5000000e+01   6.3732667e+02
   4.5000000e+01   6.3732667e+02
   4.9000000e+01   8.1801189e+02
   5.2999999e+01   1.0295472e+03
   5.3999997e+01   1.0875256e+03
   5.0000000e+01   8.6791195e+02
   4.9000000e+01   8.1801189e+02
   4.6000000e+01   6.7973413e+02
   5.2999999e+01   1.0295472e+03
   4.3999999e+01   5.9670035e+02
   4.5000000e+01   6.3732667e+02
   4.3999999e+01   5.9670035e+02
   4.3999999e+01   5.9670035e+02
   4.1000001e+01   4.8514007e+02
   5.5000001e+01   1.1476150e+03
   3.5999999e+01   3.3137687e+02
   4.3999999e+01   5.9670035e+02
   4.0000002e+01   4.5126941e+02
   4.1999999e+01   5.2064404e+02
   4.1999999e+01   5.2064404e+02
   4.2999999e+01   5.5781851e+02
   3.8999998e+01   4.1899485e+02
   3.8000002e+01   3.8827958e+02
   4.2999999e+01   5.5781851e+02
   4.0000002e+01   4.5126941e+02
   4.1000001e+01   4.8514007e+02
   3.8000002e+01   3.8827958e+02
   4.3999999e+01   5.9670035e+02
   4.3999999e+01   5.9670035e+02
   4.3999999e+01   5.9670035e+02
   4.2999999e+01   5.5781851e+02
   4.1000001e+01   4.8514007e+02
   4.5000000e+01   6.3732667e+02
   4.1999999e+01   5.2064404e+02
   4.5000000e+01   6.3732667e+02
   4.7000000e+01   7.2395964e+02
   3.8000002e+01   3.8827958e+02
   3.8999998e+01   4.1899485e+02
   2.8999999e+01   1.7582936e+02
   4.2999999e+01   5.5781851e+02
   4.2999999e+01   5.5781851e+02
   4.1000001e+01   4.8514007e+02
   4.7000000e+01   7.2395964e+02
   3.0000001e+01   1.9419802e+02
   5.3999997e+01   1.0875256e+03
   4.6000000e+01   6.7973413e+02
   3.8999998e+01   4.1899485e+02
   5.1999999e+01   9.7364306e+02
   4.0000002e+01   4.5126941e+02
   2.8999999e+01   1.7582936e+02
   5.0999998e+01   9.1977677e+02
   2.8000000e+01   1.5864399e+02
   4.2999999e+01   5.5781851e+02
   4.1000001e+01   4.8514007e+02
   4.1999999e+01   5.2064404e+02
   4.5000000e+01   6.3732667e+02
   4.5000000e+01   6.3732667e+02
   4.1000001e+01   4.8514007e+02
   4.1999999e+01   5.2064404e+02
   4.3999999e+01   5.9670035e+02
   5.2999999e+01   1.0295472e+03
   3.8000002e+01   3.8827958e+02
   5.0999998e+01   9.1977677e+02
   5.2999999e+01   1.0295472e+03
   4.0000002e+01   4.5126941e+02
   4.5000000e+01   6.3732667e+02
   3.8999998e+01   4.1899485e+02
   4.1000001e+01   4.8514007e+02
   4.1000001e+01   4.8514007e+02
   3.8999998e+01   4.1899485e+02
   4.1000001e+01   4.8514007e+02
   5.0999998e+01   9.1977677e+02
   4.1000001e+01   4.8514007e+02
   4.0000002e+01   4.5126941e+02
   4.3999999e+01   5.9670035e+02
   4.2999999e+01   5.5781851e+02
   4.1999999e+01   5.2064404e+02
   3.8000002e+01   3.8827958e+02
   4.1000001e+01   4.8514007e+02
   3.8000002e+01   3.8827958e+02
   4.1999999e+01   5.2064404e+02
   3.8999998e+01   4.1899485e+02
   4.2999999e+01   5.5781851e+02
   4.0000002e+01   4.5126941e+02
   3.8999998e+01   4.1899485e+02
   3.7000000e+01   3.5908596e+02
   4.1999999e+01   5.2064404e+02
   4.6000000e+01   6.7973413e+02
   3.7000000e+01   3.5908596e+02
   4.2999999e+01   5.5781851e+02
   3.5000001e+01   3.0511497e+02
   4.0000002e+01   4.5126941e+02
   4.2999999e+01   5.5781851e+02
   4.7000000e+01   7.2395964e+02
   4.1999999e+01   5.2064404e+02
   5.6000001e+01   1.2098513e+03
   5.6000001e+01   1.2098513e+03
   5.2999999e+01   1.0295472e+03
   5.2999999e+01   1.0295472e+03
   5.2999999e+01   1.0295472e+03
   6.1000002e+01   1.5545094e+03
   5.2999999e+01   1.0295472e+03
   5.6000001e+01   1.2098513e+03
   5.6000001e+01   1.2098513e+03
   5.8999997e+01   1.4098057e+03
   5.2999999e+01   1.0295472e+03
   5.1999999e+01   9.7364306e+02
   5.5000001e+01   1.1476150e+03
   5.3999997e+01   1.0875256e+03
   5.6000001e+01   1.2098513e+03
   5.6000001e+01   1.2098513e+03
   5.7999999e+01   1.3409104e+03
   5.7999999e+01   1.3409104e+03
   5.7000002e+01   1.2742711e+03
   1.6999999e+01   3.6749953e+01
   1.6000000e+01   3.0767175e+01
   1.5000000e+01   2.5464576e+01
   4.6000000e+01   6.7973413e+02
   4.1999999e+01   5.2064404e+02
   4.2999999e+01   5.5781851e+02
   4.1999999e+01   5.2064404e+02
   3.8000002e+01   3.8827958e+02
   4.1000001e+01   4.8514007e+02
   4.1999999e+01   5.2064404e+02
   4.7999999e+01   7.7003997e+02
   4.7000000e+01   7.2395964e+02
   4.1000001e+01   4.8514007e+02
   4.2999999e+01   5.5781851e+02
   4.9000000e+01   8.1801189e+02
   4.2999999e+01   5.5781851e+02
   5.0000000e+01   8.6791195e+02
   3.8999998e+01   4.1899485e+02
   4.0000002e+01   4.5126941e+02
   4.6000000e+01   6.7973413e+02
   4.1999999e+01   5.2064404e+02
   4.5000000e+01   6.3732667e+02
   4.1000001e+01   4.8514007e+02
   4.1000001e+01   4.8514007e+02
   4.1999999e+01   5.2064404e+02
   3.8999998e+01   4.1899485e+02
   3.8999998e+01   4.1899485e+02
   1.9000000e+01   5.0913879e+01
   1.9000000e+01   5.0913879e+01
   1.6999999e+01   3.6749953e+01
   1.9000000e+01   5.0913879e+01
   1.8000001e+01   4.3452418e+01
   1.6999999e+01   3.6749953e+01
   1.6999999e+01   3.6749953e+01
   1.8000001e+01   4.3452418e+01
   4.1999999e+01   5.2064404e+02
   3.3999999e+01   2.8026260e+02
   5.1999999e+01   9.7364306e+02
   3.8999998e+01   4.1899485e+02
   4.0000002e+01   4.5126941e+02
   4.1000001e+01   4.8514007e+02
   4.6000000e+01   6.7973413e+02
   3.8000002e+01   3.8827958e+02
   4.1999999e+01   5.2064404e+02
   4.7000000e+01   7.2395964e+02
   4.2999999e+01   5.5781851e+02
   4.1000001e+01   4.8514007e+02
   4.0000002e+01   4.5126941e+02
   3.7000000e+01   3.5908596e+02
   5.2999999e+01   1.0295472e+03
   3.8999998e+01   4.1899485e+02
   4.2999999e+01   5.5781851e+02
   4.6000000e+01   6.7973413e+02
   4.1000001e+01   4.8514007e+02
   4.3999999e+01   5.9670035e+02
   5.2999999e+01   1.0295472e+03
   5.0000000e+01   8.6791195e+02
   5.0999998e+01   9.1977677e+02
   3.8999998e+01   4.1899485e+02
   4.1000001e+01   4.8514007e+02
   4.7999999e+01   7.7003997e+02
   3.8000002e+01   3.8827958e+02
   4.3999999e+01   5.9670035e+02
   4.0000002e+01   4.5126941e+02
   4.1000001e+01   4.8514007e+02
   4.1999999e+01   5.2064404e+02
   1.6000000e+01   3.0767175e+01
   1.6000000e+01   3.0767175e+01
   1.6999999e+01   3.6749953e+01
   1.6000000e+01   3.0767175e+01
   1.6000000e+01   3.0767175e+01
   1.6000000e+01   3.0767175e+01
   1.4000000e+01   2.0802487e+01
   1.9000000e+01   5.0913879e+01
   1.5000000e+01   2.5464576e+01
   1.8000001e+01   4.3452418e+01
   1.6999999e+01   3.6749953e+01
   1.5000000e+01   2.5464576e+01
   1.5000000e+01   2.5464576e+01
   1.5000000e+01   2.5464576e+01
   1.6999999e+01   3.6749953e+01
   1.8000001e+01   4.3452418e+01
   1.6000000e+01   3.0767175e+01
   1.5000000e+01   2.5464576e+01
   1.6999999e+01   3.6749953e+01
   1.6999999e+01   3.6749953e+01
   1.6999999e+01   3.6749953e+01
   1.5000000e+01   2.5464576e+01
   4.1000001e+01   4.8514007e+02
   4.0000002e+01   4.5126941e+02
   3.8999998e+01   4.1899485e+02
   3.3999999e+01   2.8026260e+02
   3.8999998e+01   4.1899485e+02
   4.0000002e+01   4.5126941e+02
   5.7999999e+01   1.3409104e+03
   6.0000002e+01   1.4809936e+03
   1.6999999e+01   3.6749953e+01
   1.6000000e+01   3.0767175e+01
   1.6000000e+01   3.0767175e+01
   1.6999999e+01   3.6749953e+01
   1.5000000e+01   2.5464576e+01
   1.5000000e+01   2.5464576e+01
   1.6000000e+01   3.0767175e+01
   1.5000000e+01   2.5464576e+01
   1.6000000e+01   3.0767175e+01
   1.6000000e+01   3.0767175e+01
   1.6999999e+01   3.6749953e+01
   1.6000000e+01   3.0767175e+01
   1.5000000e+01   2.5464576e+01
   1.8000001e+01   4.3452418e+01
   1.4000000e+01   2.0802487e+01
   1.9000000e+01   5.0913879e+01
   1.6999999e+01   3.6749953e+01
   1.8000001e+01   4.3452418e+01
   1.6999999e+01   3.6749953e+01
   1.6000000e+01   3.0767175e+01
   1.6000000e+01   3.0767175e+01
   1.6000000e+01   3.0767175e+01
   1.9000000e+01   5.0913879e+01
   1.6000000e+01   3.0767175e+01
   1.6999999e+01   3.6749953e+01
   1.6000000e+01   3.0767175e+01
   1.8000001e+01   4.3452418e+01
   1.5000000e+01   2.5464576e+01
   1.6000000e+01   3.0767175e+01
   1.6000000e+01   3.0767175e+01
   1.4000000e+01   2.0802487e+01
   1.6000000e+01   3.0767175e+01
   1.5000000e+01   2.5464576e+01
   1.4000000e+01   2.0802487e+01
   1.5000000e+01   2.5464576e+01
   1.6999999e+01   3.6749953e+01
   1.6000000e+01   3.0767175e+01
   1.4000000e+01   2.0802487e+01
   1.6999999e+01   3.6749953e+01
   1.5000000e+01   2.5464576e+01
   1.6000000e+01   3.0767175e+01
   1.5000000e+01   2.5464576e+01
   1.6000000e+01   3.0767175e+01
   1.6000000e+01   3.0767175e+01
   1.6999999e+01   3.6749953e+01
   1.6999999e+01   3.6749953e+01
   1.5000000e+01   2.5464576e+01
   1.6000000e+01   3.0767175e+01
   1.6000000e+01   3.0767175e+01
   1.9000000e+01   5.0913879e+01
   1.8000001e+01   4.3452418e+01
   1.6999999e+01   3.6749953e+01
   1.5000000e+01   2.5464576e+01
   1.4000000e+01   2.0802487e+01
   1.6000000e+01   3.0767175e+01
   1.4000000e+01   2.0802487e+01
   1.8000001e+01   4.3452418e+01
   1.6999999e+01   3.6749953e+01
   1.6999999e+01   3.6749953e+01
   1.5000000e+01   2.5464576e+01
   1.5000000e+01   2.5464576e+01
   1.6000000e+01   3.0767175e+01
   1.9000000e+01   5.0913879e+01
   1.4000000e+01   2.0802487e+01
   1.6999999e+01   3.6749953e+01
   1.6999999e+01   3.6749953e+01
   1.4000000e+01   2.0802487e+01
   1.6000000e+01   3.0767175e+01
   1.6000000e+01   3.0767175e+01
   1.6999999e+01   3.6749953e+01
   1.6999999e+01   3.6749953e+01
   1.6000000e+01   3.0767175e+01
   1.6999999e+01   3.6749953e+01
   1.3000001e+01   1.6741068e+01
   1.6000000e+01   3.0767175e+01
   1.6000000e+01   3.0767175e+01
   1.6000000e+01   3.0767175e+01
   1.4000000e+01   2.0802487e+01
   1.6000000e+01   3.0767175e+01
   1.6000000e+01   3.0767175e+01
   1.5000000e+01   2.5464576e+01
   1.5000000e+01   2.5464576e+01
   1.5000000e+01   2.5464576e+01
   1.6000000e+01   3.0767175e+01
   1.5000000e+01   2.5464576e+01
   1.6999999e+01   3.6749953e+01
   1.4000000e+01   2.0802487e+01
   1.5000000e+01   2.5464576e+01
   1.6000000e+01   3.0767175e+01
   1.6000000e+01   3.0767175e+01
   1.5000000e+01   2.5464576e+01
   1.5000000e+01   2.5464576e+01
   1.6000000e+01   3.0767175e+01
   1.4000000e+01   2.0802487e+01
   1.8000001e+01   4.3452418e+01
   1.5000000e+01   2.5464576e+01
   1.6000000e+01   3.0767175e+01
   1.6999999e+01   3.6749953e+01
   1.4000000e+01   2.0802487e+01
   1.6000000e+01   3.0767175e+01
   1.5000000e+01   2.5464576e+01
   1.9000000e+01   5.0913879e+01
   1.5000000e+01   2.5464576e+01
   1.6999999e+01   3.6749953e+01
   1.6999999e+01   3.6749953e+01
   1.6000000e+01   3.0767175e+01
   1.6999999e+01   3.6749953e+01
   1.4000000e+01   2.0802487e+01
   1.6000000e+01   3.0767175e+01
   1.5000000e+01   2.5464576e+01
   1.6000000e+01   3.0767175e+01
   1.5000000e+01   2.5464576e+01
   1.6999999e+01   3.6749953e+01
   1.6000000e+01   3.0767175e+01
   1.8000001e+01   4.3452418e+01
   1.5000000e+01   2.5464576e+01
   1.6000000e+01   3.0767175e+01
   1.6000000e+01   3.0767175e+01
   1.6999999e+01   3.6749953e+01
   4.1000001e+01   4.8514007e+02
   3.8000002e+01   3.8827958e+02
   4.3999999e+01   5.9670035e+02
   4.3999999e+01   5.9670035e+02
   4.7000000e+01   7.2395964e+02
   4.0000002e+01   4.5126941e+02
   4.7000000e+01   7.2395964e+02
   4.2999999e+01   5.5781851e+02
   4.7999999e+01   7.7003997e+02
   4.3999999e+01   5.9670035e+02
   1.6000000e+01   3.0767175e+01
   1.4000000e+01   2.0802487e+01
   1.6000000e+01   3.0767175e+01
   1.5000000e+01   2.5464576e+01
   1.5000000e+01   2.5464576e+01
   1.6999999e+01   3.6749953e+01
   4.1999999e+01   5.2064404e+02
   1.6999999e+01   3.6749953e+01
   1.5000000e+01   2.5464576e+01
   1.6999999e+01   3.6749953e+01
   1.6999999e+01   3.6749953e+01
   1.3000001e+01   1.6741068e+01
   1.5000000e+01   2.5464576e+01
   1.6000000e+01   3.0767175e+01
   1.4000000e+01   2.0802487e+01
   1.6000000e+01   3.0767175e+01
   1.5000000e+01   2.5464576e+01
   1.6999999e+01   3.6749953e+01
   1.5000000e+01   2.5464576e+01
   1.5000000e+01   2.5464576e+01
   1.6000000e+01   3.0767175e+01
   4.6000000e+01   6.7973413e+02
   4.7999999e+01   7.7003997e+02
   4.5000000e+01   6.3732667e+02
   4.1000001e+01   4.8514007e+02
   5.0999998e+01   9.1977677e+02
   4.7999999e+01   7.7003997e+02
   5.2999999e+01   1.0295472e+03
   4.2999999e+01   5.5781851e+02
   4.1999999e+01   5.2064404e+02
   5.6000001e+01   1.2098513e+03
   1.6999999e+01   3.6749953e+01
   1.8000001e+01   4.3452418e+01
   1.6000000e+01   3.0767175e+01
   1.5000000e+01   2.5464576e+01
   1.5000000e+01   2.5464576e+01
   1.6000000e+01   3.0767175e+01
   1.5000000e+01   2.5464576e+01
   1.5000000e+01   2.5464576e+01
   1.6999999e+01   3.6749953e+01
   1.6999999e+01   3.6749953e+01
   1.5000000e+01   2.5464576e+01
   1.6000000e+01   3.0767175e+01
   1.5000000e+01   2.5464576e+01
   1.5000000e+01   2.5464576e+01
   1.5000000e+01   2.5464576e+01
   1.5000000e+01   2.5464576e+01
   5.7000002e+01   1.2742711e+03
   4.3999999e+01   5.9670035e+02
   4.1000001e+01   4.8514007e+02
   5.2999999e+01   1.0295472e+03
   4.5000000e+01   6.3732667e+02
   4.2999999e+01   5.5781851e+02
   4.1000001e+01   4.8514007e+02
   4.1000001e+01   4.8514007e+02
   4.2999999e+01   5.5781851e+02
   1.8000001e+01   4.3452418e+01
   1.6999999e+01   3.6749953e+01
   1.5000000e+01   2.5464576e+01
   1.5000000e+01   2.5464576e+01
   1.6000000e+01   3.0767175e+01
   1.5000000e+01   2.5464576e+01
   1.6999999e+01   3.6749953e+01
   1.4000000e+01   2.0802487e+01
   4.1000001e+01   4.8514007e+02
   4.3999999e+01   5.9670035e+02
   4.5000000e+01   6.3732667e+02
   4.1000001e+01   4.8514007e+02
   5.5000001e+01   1.1476150e+03
   3.2000000e+01   2.3463672e+02
   4.2999999e+01   5.5781851e+02
   4.3999999e+01   5.9670035e+02
   3.8000002e+01   3.8827958e+02
   1.5000000e+01   2.5464576e+01
   4.1000001e+01   4.8514007e+02
   5.5000001e+01   1.1476150e+03
   1.4000000e+01   2.0802487e+01
   1.5000000e+01   2.5464576e+01
   1.6000000e+01   3.0767175e+01
   1.6000000e+01   3.0767175e+01
   1.6999999e+01   3.6749953e+01
   1.5000000e+01   2.5464576e+01
   1.6000000e+01   3.0767175e+01
   1.5000000e+01   2.5464576e+01
   1.5000000e+01   2.5464576e+01
   1.6000000e+01   3.0767175e+01
   1.6000000e+01   3.0767175e+01
   1.6000000e+01   3.0767175e+01
   1.5000000e+01   2.5464576e+01
   3.8000002e+01   3.8827958e+02
   5.6000001e+01   1.2098513e+03
   4.6000000e+01   6.7973413e+02
   5.2999999e+01   1.0295472e+03
   3.8999998e+01   4.1899485e+02
   4.0000002e+01   4.5126941e+02
   3.7000000e+01   3.5908596e+02
   4.0000002e+01   4.5126941e+02
   3.2000000e+01   2.3463672e+02
   2.8000000e+01   1.5864399e+02
   5.5000001e+01   1.1476150e+03
   2.4999999e+01   1.1380656e+02
   5.0000000e+01   8.6791195e+02
   5.1999999e+01   9.7364306e+02
   4.9000000e+01   8.1801189e+02
   5.7999999e+01   1.3409104e+03
   5.2999999e+01   1.0295472e+03
   5.2999999e+01   1.0295472e+03
   5.0999998e+01   9.1977677e+02
   5.0000000e+01   8.6791195e+02
   4.7000000e+01   7.2395964e+02
   6.0000002e+01   1.4809936e+03
   5.1999999e+01   9.7364306e+02
   4.9000000e+01   8.1801189e+02
   4.1999999e+01   5.2064404e+02
   4.1999999e+01   5.2064404e+02
   4.7999999e+01   7.7003997e+02
   5.3999997e+01   1.0875256e+03
   5.5000001e+01   1.1476150e+03
   5.1999999e+01   9.7364306e+02
   1.4000000e+01   2.0802487e+01
   1.6000000e+01   3.0767175e+01
   3.0000001e+01   1.9419802e+02
   4.2999999e+01   5.5781851e+02
   4.7000000e+01   7.2395964e+02
   5.2999999e+01   1.0295472e+03
   4.1999999e+01   5.2064404e+02
   4.1999999e+01   5.2064404e+02
   4.5000000e+01   6.3732667e+02
   4.3999999e+01   5.9670035e+02
   5.2999999e+01   1.0295472e+03
   4.0000002e+01   4.5126941e+02
   4.1999999e+01   5.2064404e+02
   4.5000000e+01   6.3732667e+02
   5.0999998e+01   9.1977677e+02
   1.8000001e+01   4.3452418e+01
   2.2000001e+01   7.8243462e+01
   1.6999999e+01   3.6749953e+01
   1.5000000e+01   2.5464576e+01
   1.6999999e+01   3.6749953e+01
   1.4000000e+01   2.0802487e+01
   1.6999999e+01   3.6749953e+01
   1.5000000e+01   2.5464576e+01
   1.6000000e+01   3.0767175e+01
   1.5000000e+01   2.5464576e+01
   1.5000000e+01   2.5464576e+01
   1.6000000e+01   3.0767175e+01
   1.6999999e+01   3.6749953e+01
   1.4000000e+01   2.0802487e+01
   1.5000000e+01   2.5464576e+01
   1.4000000e+01   2.0802487e+01
   1.6000000e+01   3.0767175e+01
   4.1999999e+01   5.2064404e+02
   4.5000000e+01   6.3732667e+02
   4.1999999e+01   5.2064404e+02
   4.1000001e+01   4.8514007e+02
   4.1999999e+01   5.2064404e+02
   4.7999999e+01   7.7003997e+02
   4.5000000e+01   6.3732667e+02
   4.7000000e+01   7.2395964e+02
   4.5000000e+01   6.3732667e+02
   5.1999999e+01   9.7364306e+02
   5.6000001e+01   1.2098513e+03
   5.3999997e+01   1.0875256e+03
   5.7000002e+01   1.2742711e+03
   4.2999999e+01   5.5781851e+02
   4.3999999e+01   5.9670035e+02
   4.7999999e+01   7.7003997e+02
   4.2999999e+01   5.5781851e+02
   5.0999998e+01   9.1977677e+02
   4.9000000e+01   8.1801189e+02
   4.6000000e+01   6.7973413e+02
   5.6000001e+01   1.2098513e+03
   1.4000000e+01   2.0802487e+01
   1.5000000e+01   2.5464576e+01
   5.3999997e+01   1.0875256e+03
   5.1999999e+01   9.7364306e+02
   5.2999999e+01   1.0295472e+03
   5.0000000e+01   8.6791195e+02
   5.3999997e+01   1.0875256e+03
   5.3999997e+01   1.0875256e+03
   3.8999998e+01   4.1899485e+02
   5.6000001e+01   1.2098513e+03
   5.0000000e+01   8.6791195e+02
   5.0999998e+01   9.1977677e+02
   5.3999997e+01   1.0875256e+03
   5.0000000e+01   8.6791195e+02
   5.2999999e+01   1.0295472e+03
   5.2999999e+01   1.0295472e+03
   5.3999997e+01   1.0875256e+03
   4.1999999e+01   5.2064404e+02
   5.0000000e+01   8.6791195e+02
   6.1000002e+01   1.5545094e+03
   5.3999997e+01   1.0875256e+03
   5.7000002e+01   1.2742711e+03
   4.1999999e+01   5.2064404e+02
   5.3999997e+01   1.0875256e+03
   5.5000001e+01   1.1476150e+03
   5.3999997e+01   1.0875256e+03
   5.7000002e+01   1.2742711e+03
   5.6000001e+01   1.2098513e+03
   4.9000000e+01   8.1801189e+02
   3.2000000e+01   2.3463672e+02
   5.5000001e+01   1.1476150e+03
   5.3999997e+01   1.0875256e+03
   5.5000001e+01   1.1476150e+03
   5.0999998e+01   9.1977677e+02
   5.3999997e+01   1.0875256e+03
   5.0999998e+01   9.1977677e+02
   5.3999997e+01   1.0875256e+03
   5.6000001e+01   1.2098513e+03
   5.3999997e+01   1.0875256e+03
   5.3999997e+01   1.0875256e+03
   5.3999997e+01   1.0875256e+03
   5.6000001e+01   1.2098513e+03
   5.3999997e+01   1.0875256e+03
   5.3999997e+01   1.0875256e+03
   5.1999999e+01   9.7364306e+02
   5.3999997e+01   1.0875256e+03
   5.7999999e+01   1.3409104e+03
   5.1999999e+01   9.7364306e+02
   5.5000001e+01   1.1476150e+03
   5.3999997e+01   1.0875256e+03
   5.6000001e+01   1.2098513e+03
   5.2999999e+01   1.0295472e+03
   5.7000002e+01   1.2742711e+03
   5.7999999e+01   1.3409104e+03
   5.2999999e+01   1.0295472e+03
   5.8999997e+01   1.4098057e+03
   1.8000001e+01   4.3452418e+01
   1.6000000e+01   3.0767175e+01
   1.5000000e+01   2.5464576e+01
   1.5000000e+01   2.5464576e+01
   1.5000000e+01   2.5464576e+01
   1.5000000e+01   2.5464576e+01
   1.8000001e+01   4.3452418e+01
   1.6000000e+01   3.0767175e+01
   1.6999999e+01   3.6749953e+01
   1.6000000e+01   3.0767175e+01
   1.4000000e+01   2.0802487e+01
   1.5000000e+01   2.5464576e+01
   1.4000000e+01   2.0802487e+01
   1.5000000e+01   2.5464576e+01
   1.6999999e+01   3.6749953e+01
   1.6000000e+01   3.0767175e+01
   1.6000000e+01   3.0767175e+01
   1.6000000e+01   3.0767175e+01
   1.5000000e+01   2.5464576e+01
   1.5000000e+01   2.5464576e+01
   4.5000000e+01   6.3732667e+02
   4.7000000e+01   7.2395964e+02
   2.8000000e+01   1.5864399e+02
   4.7000000e+01   7.2395964e+02
   4.9000000e+01   8.1801189e+02
   4.7000000e+01   7.2395964e+02
   4.6000000e+01   6.7973413e+02
   4.7999999e+01   7.7003997e+02
   4.5000000e+01   6.3732667e+02
   4.1000001e+01   4.8514007e+02
   4.6000000e+01   6.7973413e+02
   4.3999999e+01   5.9670035e+02
   5.0000000e+01   8.6791195e+02
   5.6000001e+01   1.2098513e+03
   5.2999999e+01   1.0295472e+03
   5.0000000e+01   8.6791195e+02
   5.2999999e+01   1.0295472e+03
   4.3999999e+01   5.9670035e+02
   5.0000000e+01   8.6791195e+02
   5.3999997e+01   1.0875256e+03
   4.2999999e+01   5.5781851e+02
   4.1999999e+01   5.2064404e+02
   4.5000000e+01   6.3732667e+02
   5.3999997e+01   1.0875256e+03
   1.6000000e+01   3.0767175e+01
   1.4000000e+01   2.0802487e+01
   1.6999999e+01   3.6749953e+01
   5.6000001e+01   1.2098513e+03
   4.5000000e+01   6.3732667e+02
   5.0000000e+01   8.6791195e+02
   4.9000000e+01   8.1801189e+02
   4.2999999e+01   5.5781851e+02
   4.6000000e+01   6.7973413e+02
   3.5999999e+01   3.3137687e+02
   4.2999999e+01   5.5781851e+02
   5.0999998e+01   9.1977677e+02
   4.1000001e+01   4.8514007e+02
   3.5000001e+01   3.0511497e+02
   4.1999999e+01   5.2064404e+02
   4.1999999e+01   5.2064404e+02
   4.0000002e+01   4.5126941e+02
   5.2999999e+01   1.0295472e+03
   3.8999998e+01   4.1899485e+02
   4.3999999e+01   5.9670035e+02
   3.5000001e+01   3.0511497e+02
   4.6000000e+01   6.7973413e+02
   4.1000001e+01   4.8514007e+02
   4.1000001e+01   4.8514007e+02
   4.1000001e+01   4.8514007e+02
   4.9000000e+01   8.1801189e+02
   5.7000002e+01   1.2742711e+03
   3.8999998e+01   4.1899485e+02
   4.0000002e+01   4.5126941e+02
   4.5000000e+01   6.3732667e+02
   4.1999999e+01   5.2064404e+02
   3.7000000e+01   3.5908596e+02
   4.0000002e+01   4.5126941e+02
   4.9000000e+01   8.1801189e+02
   3.8999998e+01   4.1899485e+02
   4.0000002e+01   4.5126941e+02
   4.0000002e+01   4.5126941e+02
   4.0000002e+01   4.5126941e+02
   4.1000001e+01   4.8514007e+02
   3.8999998e+01   4.1899485e+02
   5.1999999e+01   9.7364306e+02
   5.1999999e+01   9.7364306e+02
   3.8999998e+01   4.1899485e+02
   3.7000000e+01   3.5908596e+02
   4.1999999e+01   5.2064404e+02
   4.3999999e+01   5.9670035e+02
   4.1000001e+01   4.8514007e+02
   3.1000000e+01   2.1378784e+02
   3.5999999e+01   3.3137687e+02
   5.0999998e+01   9.1977677e+02
   4.3999999e+01   5.9670035e+02
   3.0000001e+01   1.9419802e+02
   3.8999998e+01   4.1899485e+02
   2.8999999e+01   1.7582936e+02
   3.8999998e+01   4.1899485e+02
   4.1000001e+01   4.8514007e+02
   4.1999999e+01   5.2064404e+02
   4.7000000e+01   7.2395964e+02
   4.0000002e+01   4.5126941e+02
   4.1000001e+01   4.8514007e+02
   4.1999999e+01   5.2064404e+02
   4.1999999e+01   5.2064404e+02
   4.0000002e+01   4.5126941e+02
   4.7000000e+01   7.2395964e+02
   4.1999999e+01   5.2064404e+02
   4.3999999e+01   5.9670035e+02
   5.1999999e+01   9.7364306e+02
   4.5000000e+01   6.3732667e+02
   4.0000002e+01   4.5126941e+02
   4.7000000e+01   7.2395964e+02
   4.3999999e+01   5.9670035e+02
   4.7000000e+01   7.2395964e+02
   4.5000000e+01   6.3732667e+02
   4.9000000e+01   8.1801189e+02
   4.7000000e+01   7.2395964e+02
   3.8999998e+01   4.1899485e+02
   5.0000000e+01   8.6791195e+02
   5.5000001e+01   1.1476150e+03
   4.3999999e+01   5.9670035e+02
   4.1000001e+01   4.8514007e+02
   4.1000001e+01   4.8514007e+02
   4.7999999e+01   7.7003997e+02
   4.1999999e+01   5.2064404e+02
   4.3999999e+01   5.9670035e+02
   4.7999999e+01   7.7003997e+02
   5.0000000e+01   8.6791195e+02
   4.7000000e+01   7.2395964e+02
   3.1000000e+01   2.1378784e+02
   4.9000000e+01   8.1801189e+02
   4.2999999e+01   5.5781851e+02
   4.3999999e+01   5.9670035e+02
   3.2000000e+01   2.3463672e+02
   5.0000000e+01   8.6791195e+02
   4.3999999e+01   5.9670035e+02
   4.7000000e+01   7.2395964e+02
   4.1000001e+01   4.8514007e+02
   4.2999999e+01   5.5781851e+02
   4.1000001e+01   4.8514007e+02
   4.3999999e+01   5.9670035e+02
   4.0000002e+01   4.5126941e+02
   4.1999999e+01   5.2064404e+02
   3.7000000e+01   3.5908596e+02
   4.7999999e+01   7.7003997e+02
   4.7999999e+01   7.7003997e+02
   4.7000000e+01   7.2395964e+02
   4.0000002e+01   4.5126941e+02
   4.0000002e+01   4.5126941e+02
   4.1999999e+01   5.2064404e+02
   4.0000002e+01   4.5126941e+02
   4.1999999e+01   5.2064404e+02
   4.3999999e+01   5.9670035e+02
   4.2999999e+01   5.5781851e+02
   5.0000000e+01   8.6791195e+02
   4.5000000e+01   6.3732667e+02
   3.5000001e+01   3.0511497e+02
   4.5000000e+01   6.3732667e+02
   4.2999999e+01   5.5781851e+02
   4.2999999e+01   5.5781851e+02
   3.8999998e+01   4.1899485e+02
   4.0000002e+01   4.5126941e+02
   4.0000002e+01   4.5126941e+02
   4.1000001e+01   4.8514007e+02
   3.0000001e+01   1.9419802e+02
   2.8999999e+01   1.7582936e+02
   2.8000000e+01   1.5864399e+02
   3.0000001e+01   1.9419802e+02
   1.6000000e+01   3.0767175e+01
   2.5999999e+01   1.2767075e+02
   2.8999999e+01   1.7582936e+02
   2.7000001e+01   1.4260384e+02
   3.0000001e+01   1.9419802e+02
   3.0000001e+01   1.9419802e+02
   3.3999999e+01   2.8026260e+02
   3.1000000e+01   2.1378784e+02
   2.8999999e+01   1.7582936e+02
   3.1000000e+01   2.1378784e+02
   4.7999999e+01   7.7003997e+02
   4.0000002e+01   4.5126941e+02
   4.2999999e+01   5.5781851e+02
   3.0000001e+01   1.9419802e+02
   4.3999999e+01   5.9670035e+02
   4.7000000e+01   7.2395964e+02
   4.5000000e+01   6.3732667e+02
   1.3000001e+01   1.6741068e+01
   4.2999999e+01   5.5781851e+02
   4.1000001e+01   4.8514007e+02
   4.1000001e+01   4.8514007e+02
   4.1999999e+01   5.2064404e+02
   4.2999999e+01   5.5781851e+02
   4.1000001e+01   4.8514007e+02
   3.1000000e+01   2.1378784e+02
   3.1000000e+01   2.1378784e+02
   2.4999999e+01   1.1380656e+02
   2.8000000e+01   1.5864399e+02
   3.0000001e+01   1.9419802e+02
   2.7000001e+01   1.4260384e+02
   2.8000000e+01   1.5864399e+02
   2.8000000e+01   1.5864399e+02
   3.0000001e+01   1.9419802e+02
   2.8999999e+01   1.7582936e+02
   2.8999999e+01   1.7582936e+02
   2.7000001e+01   1.4260384e+02
   3.1000000e+01   2.1378784e+02
   2.8000000e+01   1.5864399e+02
   2.7000001e+01   1.4260384e+02
   4.5000000e+01   6.3732667e+02
   3.0000001e+01   1.9419802e+02
   2.8999999e+01   1.7582936e+02
   2.8000000e+01   1.5864399e+02
   3.1000000e+01   2.1378784e+02
   2.7000001e+01   1.4260384e+02
   3.2000000e+01   2.3463672e+02
   4.5000000e+01   6.3732667e+02
   2.7000001e+01   1.4260384e+02
   3.0000001e+01   1.9419802e+02
   4.5000000e+01   6.3732667e+02
   4.3999999e+01   5.9670035e+02
   4.6000000e+01   6.7973413e+02
   4.3999999e+01   5.9670035e+02
   4.1999999e+01   5.2064404e+02
   3.8000002e+01   3.8827958e+02
   3.7000000e+01   3.5908596e+02
   4.0000002e+01   4.5126941e+02
   4.3999999e+01   5.9670035e+02
   4.7999999e+01   7.7003997e+02
   4.5000000e+01   6.3732667e+02
   4.7999999e+01   7.7003997e+02
   4.2999999e+01   5.5781851e+02
   5.0999998e+01   9.1977677e+02
   5.0000000e+01   8.6791195e+02
   4.5000000e+01   6.3732667e+02
   4.5000000e+01   6.3732667e+02
   3.0000001e+01   1.9419802e+02
   4.7000000e+01   7.2395964e+02
   4.7000000e+01   7.2395964e+02
   4.3999999e+01   5.9670035e+02
   4.5000000e+01   6.3732667e+02
   4.2999999e+01   5.5781851e+02
   4.5000000e+01   6.3732667e+02
   5.6000001e+01   1.2098513e+03
   4.2999999e+01   5.5781851e+02
   5.1999999e+01   9.7364306e+02
   5.2999999e+01   1.0295472e+03
   4.6000000e+01   6.7973413e+02
   5.3999997e+01   1.0875256e+03
   2.8000000e+01   1.5864399e+02
   2.5999999e+01   1.2767075e+02
   4.1999999e+01   5.2064404e+02
   4.7999999e+01   7.7003997e+02
   4.2999999e+01   5.5781851e+02
   4.7000000e+01   7.2395964e+02
   5.0000000e+01   8.6791195e+02
   5.2999999e+01   1.0295472e+03
   4.1999999e+01   5.2064404e+02
   2.8000000e+01   1.5864399e+02
   4.9000000e+01   8.1801189e+02
   4.3999999e+01   5.9670035e+02
   4.6000000e+01   6.7973413e+02
   4.1999999e+01   5.2064404e+02
   4.2999999e+01   5.5781851e+02
   4.1000001e+01   4.8514007e+02
   4.7999999e+01   7.7003997e+02
   4.6000000e+01   6.7973413e+02
   4.6000000e+01   6.7973413e+02
   4.1999999e+01   5.2064404e+02
   4.3999999e+01   5.9670035e+02
   3.2000000e+01   2.3463672e+02
   2.4999999e+01   1.1380656e+02
   3.3000001e+01   2.5678245e+02
   2.8000000e+01   1.5864399e+02
   3.0000001e+01   1.9419802e+02
   2.7000001e+01   1.4260384e+02
   2.8999999e+01   1.7582936e+02
   3.0000001e+01   1.9419802e+02
   3.0000001e+01   1.9419802e+02
   2.8999999e+01   1.7582936e+02
   2.8999999e+01   1.7582936e+02
   3.0000001e+01   1.9419802e+02
   3.0000001e+01   1.9419802e+02
   1.5000000e+01   2.5464576e+01
   5.1999999e+01   9.7364306e+02
   5.2999999e+01   1.0295472e+03
   5.3999997e+01   1.0875256e+03
   4.2999999e+01   5.5781851e+02
   5.2999999e+01   1.0295472e+03
   5.1999999e+01   9.7364306e+02
   4.3999999e+01   5.9670035e+02
   2.8999999e+01   1.7582936e+02
   3.1000000e+01   2.1378784e+02
   2.8000000e+01   1.5864399e+02
   2.8999999e+01   1.7582936e+02
   2.8999999e+01   1.7582936e+02
   2.8000000e+01   1.5864399e+02
   2.8000000e+01   1.5864399e+02
   2.8000000e+01   1.5864399e+02
   3.3999999e+01   2.8026260e+02
   3.0000001e+01   1.9419802e+02
   3.3000001e+01   2.5678245e+02
   3.3000001e+01   2.5678245e+02
   2.4999999e+01   1.1380656e+02
   3.0000001e+01   1.9419802e+02
   2.8000000e+01   1.5864399e+02
   5.0000000e+01   8.6791195e+02
   4.3999999e+01   5.9670035e+02
   5.6000001e+01   1.2098513e+03
   5.1999999e+01   9.7364306e+02
   4.1000001e+01   4.8514007e+02
   5.1999999e+01   9.7364306e+02
   5.0999998e+01   9.1977677e+02
   5.1999999e+01   9.7364306e+02
   5.0999998e+01   9.1977677e+02
   4.9000000e+01   8.1801189e+02
   5.5000001e+01   1.1476150e+03
   4.9000000e+01   8.1801189e+02
   4.9000000e+01   8.1801189e+02
   5.6000001e+01   1.2098513e+03
   4.9000000e+01   8.1801189e+02
   4.7999999e+01   7.7003997e+02
   5.1999999e+01   9.7364306e+02
   5.0999998e+01   9.1977677e+02
   4.1999999e+01   5.2064404e+02
   4.6000000e+01   6.7973413e+02
   4.3999999e+01   5.9670035e+02
   4.7999999e+01   7.7003997e+02
   5.0999998e+01   9.1977677e+02
   4.5000000e+01   6.3732667e+02
   4.6000000e+01   6.7973413e+02
   4.7999999e+01   7.7003997e+02
   4.6000000e+01   6.7973413e+02
   5.0000000e+01   8.6791195e+02
   5.3999997e+01   1.0875256e+03
   5.3999997e+01   1.0875256e+03
   4.7999999e+01   7.7003997e+02
   4.1999999e+01   5.2064404e+02
   3.0000001e+01   1.9419802e+02
   4.2999999e+01   5.5781851e+02
   4.3999999e+01   5.9670035e+02
   5.1999999e+01   9.7364306e+02
   3.1000000e+01   2.1378784e+02
   4.7000000e+01   7.2395964e+02
   4.0000002e+01   4.5126941e+02
   4.5000000e+01   6.3732667e+02
   4.3999999e+01   5.9670035e+02
   4.2999999e+01   5.5781851e+02
   6.0000002e+01   1.4809936e+03
   4.5000000e+01   6.3732667e+02
   5.3999997e+01   1.0875256e+03
   4.6000000e+01   6.7973413e+02
   5.7000002e+01   1.2742711e+03
   5.1999999e+01   9.7364306e+02
   5.7000002e+01   1.2742711e+03
   4.5000000e+01   6.3732667e+02
   4.3999999e+01   5.9670035e+02
   4.7000000e+01   7.2395964e+02
   6.0000002e+01   1.4809936e+03
   6.2000001e+01   1.6303895e+03
   4.9000000e+01   8.1801189e+02
   4.3999999e+01   5.9670035e+02
   4.5000000e+01   6.3732667e+02
   4.1999999e+01   5.2064404e+02
   5.6000001e+01   1.2098513e+03
   5.7000002e+01   1.2742711e+03
   4.2999999e+01   5.5781851e+02
   5.6000001e+01   1.2098513e+03
   4.5000000e+01   6.3732667e+02
   5.7999999e+01   1.3409104e+03
   5.0999998e+01   9.1977677e+02
   5.1999999e+01   9.7364306e+02
   4.6000000e+01   6.7973413e+02
   5.0000000e+01   8.6791195e+02
   5.7999999e+01   1.3409104e+03
   5.7000002e+01   1.2742711e+03
   5.0000000e+01   8.6791195e+02
   4.3999999e+01   5.9670035e+02
   5.6000001e+01   1.2098513e+03
   5.1999999e+01   9.7364306e+02
   4.7999999e+01   7.7003997e+02
   5.2999999e+01   1.0295472e+03
   5.2999999e+01   1.0295472e+03
   4.5000000e+01   6.3732667e+02
   4.7000000e+01   7.2395964e+02
   2.8999999e+01   1.7582936e+02
   3.0000001e+01   1.9419802e+02
   5.0000000e+01   8.6791195e+02
   5.3999997e+01   1.0875256e+03
   4.6000000e+01   6.7973413e+02
   5.0000000e+01   8.6791195e+02
   5.3999997e+01   1.0875256e+03
   4.7999999e+01   7.7003997e+02
   5.0999998e+01   9.1977677e+02
   5.1999999e+01   9.7364306e+02
   5.0000000e+01   8.6791195e+02
   5.5000001e+01   1.1476150e+03
   4.6000000e+01   6.7973413e+02
   5.2999999e+01   1.0295472e+03
   5.6000001e+01   1.2098513e+03
   4.2999999e+01   5.5781851e+02
   4.7000000e+01   7.2395964e+02
   5.5000001e+01   1.1476150e+03
   5.1999999e+01   9.7364306e+02
   4.7000000e+01   7.2395964e+02
   4.9000000e+01   8.1801189e+02
   4.2999999e+01   5.5781851e+02
   4.5000000e+01   6.3732667e+02
   5.0999998e+01   9.1977677e+02
   5.2999999e+01   1.0295472e+03
   5.3999997e+01   1.0875256e+03
   5.0999998e+01   9.1977677e+02
   5.1999999e+01   9.7364306e+02
   4.5000000e+01   6.3732667e+02
   5.0000000e+01   8.6791195e+02
   5.1999999e+01   9.7364306e+02
   4.9000000e+01   8.1801189e+02
   5.0000000e+01   8.6791195e+02
   4.5000000e+01   6.3732667e+02
   5.2999999e+01   1.0295472e+03
   5.2999999e+01   1.0295472e+03
   5.1999999e+01   9.7364306e+02
   5.5000001e+01   1.1476150e+03
   5.1999999e+01   9.7364306e+02
   5.3999997e+01   1.0875256e+03
   5.2999999e+01   1.0295472e+03
   5.0999998e+01   9.1977677e+02
   5.5000001e+01   1.1476150e+03
   4.9000000e+01   8.1801189e+02
   4.7000000e+01   7.2395964e+02
   5.3999997e+01   1.0875256e+03
   5.1999999e+01   9.7364306e+02
   4.1000001e+01   4.8514007e+02
   5.7999999e+01   1.3409104e+03
   4.0000002e+01   4.5126941e+02
   4.3999999e+01   5.9670035e+02
   4.2999999e+01   5.5781851e+02
   4.3999999e+01   5.9670035e+02
   4.1000001e+01   4.8514007e+02
   5.0000000e+01   8.6791195e+02
   4.1999999e+01   5.2064404e+02
   4.3999999e+01   5.9670035e+02
   4.6000000e+01   6.7973413e+02
   4.1999999e+01   5.2064404e+02
   4.2999999e+01   5.5781851e+02
   4.6000000e+01   6.7973413e+02
   4.5000000e+01   6.3732667e+02
   4.9000000e+01   8.1801189e+02
   4.5000000e+01   6.3732667e+02
   4.3999999e+01   5.9670035e+02
   4.0000002e+01   4.5126941e+02
   4.2999999e+01   5.5781851e+02
   4.5000000e+01   6.3732667e+02
   4.2999999e+01   5.5781851e+02
   4.5000000e+01   6.3732667e+02
   3.8999998e+01   4.1899485e+02
   4.3999999e+01   5.9670035e+02
   4.2999999e+01   5.5781851e+02
   5.3999997e+01   1.0875256e+03
   5.3999997e+01   1.0875256e+03
   4.2999999e+01   5.5781851e+02
   4.3999999e+01   5.9670035e+02
   5.3999997e+01   1.0875256e+03
   4.7999999e+01   7.7003997e+02
   4.2999999e+01   5.5781851e+02
   4.9000000e+01   8.1801189e+02
   4.3999999e+01   5.9670035e+02
   4.2999999e+01   5.5781851e+02
   4.3999999e+01   5.9670035e+02
   4.1000001e+01   4.8514007e+02
   4.1999999e+01   5.2064404e+02
   4.2999999e+01   5.5781851e+02
   4.5000000e+01   6.3732667e+02
   3.8000002e+01   3.8827958e+02
   4.7000000e+01   7.2395964e+02
   4.5000000e+01   6.3732667e+02
   4.1000001e+01   4.8514007e+02
   4.7000000e+01   7.2395964e+02
   4.2999999e+01   5.5781851e+02
   4.1999999e+01   5.2064404e+02
   4.6000000e+01   6.7973413e+02
   4.6000000e+01   6.7973413e+02
   4.1000001e+01   4.8514007e+02
   4.3999999e+01   5.9670035e+02
   4.1000001e+01   4.8514007e+02
   5.0000000e+01   8.6791195e+02
   5.2999999e+01   1.0295472e+03
   5.0000000e+01   8.6791195e+02
   5.0000000e+01   8.6791195e+02
   4.5000000e+01   6.3732667e+02
   5.0000000e+01   8.6791195e+02
   5.2999999e+01   1.0295472e+03
   5.1999999e+01   9.7364306e+02
   5.7000002e+01   1.2742711e+03
   5.0999998e+01   9.1977677e+02
   5.2999999e+01   1.0295472e+03
   5.2999999e+01   1.0295472e+03
   5.2999999e+01   1.0295472e+03
   5.8999997e+01   1.4098057e+03
   5.1999999e+01   9.7364306e+02
   5.2999999e+01   1.0295472e+03
   5.1999999e+01   9.7364306e+02
   5.1999999e+01   9.7364306e+02
   5.2999999e+01   1.0295472e+03
   5.5000001e+01   1.1476150e+03
   5.5000001e+01   1.1476150e+03
   5.3999997e+01   1.0875256e+03
   5.2999999e+01   1.0295472e+03
   5.2999999e+01   1.0295472e+03
   4.5000000e+01   6.3732667e+02
   5.0000000e+01   8.6791195e+02
   5.3999997e+01   1.0875256e+03
   4.9000000e+01   8.1801189e+02
   5.0999998e+01   9.1977677e+02
   4.9000000e+01   8.1801189e+02
   5.1999999e+01   9.7364306e+02
   5.1999999e+01   9.7364306e+02
   4.1999999e+01   5.2064404e+02
   5.0999998e+01   9.1977677e+02
   5.1999999e+01   9.7364306e+02
   4.7000000e+01   7.2395964e+02
   5.0999998e+01   9.1977677e+02
   5.8999997e+01   1.4098057e+03
   5.5000001e+01   1.1476150e+03
   5.3999997e+01   1.0875256e+03
   5.1999999e+01   9.7364306e+02
   5.7000002e+01   1.2742711e+03
   5.2999999e+01   1.0295472e+03
   4.9000000e+01   8.1801189e+02
   5.7000002e+01   1.2742711e+03
   4.7000000e+01   7.2395964e+02
   5.0000000e+01   8.6791195e+02
   5.0999998e+01   9.1977677e+02
   4.9000000e+01   8.1801189e+02
   5.6000001e+01   1.2098513e+03
   5.5000001e+01   1.1476150e+03
   5.8999997e+01   1.4098057e+03
   5.0999998e+01   9.1977677e+02
   5.0999998e+01   9.1977677e+02
   4.7999999e+01   7.7003997e+02
   5.0999998e+01   9.1977677e+02
   4.6000000e+01   6.7973413e+02
   4.7999999e+01   7.7003997e+02
   4.3999999e+01   5.9670035e+02
   4.6000000e+01   6.7973413e+02
   4.6000000e+01   6.7973413e+02
   4.7999999e+01   7.7003997e+02
   4.5000000e+01   6.3732667e+02
   4.1999999e+01   5.2064404e+02
   4.1999999e+01   5.2064404e+02
   5.0000000e+01   8.6791195e+02
   3.5999999e+01   3.3137687e+02
   4.7999999e+01   7.7003997e+02
   4.1999999e+01   5.2064404e+02
   3.8000002e+01   3.8827958e+02
   4.1000001e+01   4.8514007e+02
   3.7000000e+01   3.5908596e+02
   4.2999999e+01   5.5781851e+02
   4.2999999e+01   5.5781851e+02
   3.8999998e+01   4.1899485e+02
   3.8999998e+01   4.1899485e+02
   4.0000002e+01   4.5126941e+02
   4.0000002e+01   4.5126941e+02
   3.8999998e+01   4.1899485e+02
   3.8999998e+01   4.1899485e+02
   4.3999999e+01   5.9670035e+02
   4.3999999e+01   5.9670035e+02
   4.7000000e+01   7.2395964e+02
   4.1999999e+01   5.2064404e+02
   4.6000000e+01   6.7973413e+02
   4.2999999e+01   5.5781851e+02
   4.1999999e+01   5.2064404e+02
   4.7999999e+01   7.7003997e+02
   4.6000000e+01   6.7973413e+02
   4.7000000e+01   7.2395964e+02
   4.6000000e+01   6.7973413e+02
   4.3999999e+01   5.9670035e+02
   4.5000000e+01   6.3732667e+02
   4.1000001e+01   4.8514007e+02
   4.1000001e+01   4.8514007e+02
   4.1000001e+01   4.8514007e+02
   4.1000001e+01   4.8514007e+02
   4.0000002e+01   4.5126941e+02
   3.8000002e+01   3.8827958e+02
   4.2999999e+01   5.5781851e+02
   4.1000001e+01   4.8514007e+02
   4.3999999e+01   5.9670035e+02
   4.1000001e+01   4.8514007e+02
   4.1000001e+01   4.8514007e+02
   4.0000002e+01   4.5126941e+02
   4.0000002e+01   4.5126941e+02
   4.9000000e+01   8.1801189e+02
   4.1999999e+01   5.2064404e+02
   4.1000001e+01   4.8514007e+02
   4.5000000e+01   6.3732667e+02
   4.7000000e+01   7.2395964e+02
   5.0000000e+01   8.6791195e+02
   4.9000000e+01   8.1801189e+02
   4.9000000e+01   8.1801189e+02
   4.5000000e+01   6.3732667e+02
   4.1999999e+01   5.2064404e+02
   4.9000000e+01   8.1801189e+02
   5.5000001e+01   1.1476150e+03
   5.1999999e+01   9.7364306e+02
   5.0999998e+01   9.1977677e+02
   5.1999999e+01   9.7364306e+02
   5.5000001e+01   1.1476150e+03
   5.2999999e+01   1.0295472e+03
   5.3999997e+01   1.0875256e+03
   5.0999998e+01   9.1977677e+02
   6.5000002e+01   1.8725770e+03
   5.0999998e+01   9.1977677e+02
   4.7000000e+01   7.2395964e+02
   4.9000000e+01   8.1801189e+02
   5.0000000e+01   8.6791195e+02
   5.1999999e+01   9.7364306e+02
   4.5000000e+01   6.3732667e+02
   5.2999999e+01   1.0295472e+03
   5.8999997e+01   1.4098057e+03
   5.6000001e+01   1.2098513e+03
   5.0000000e+01   8.6791195e+02
   4.6000000e+01   6.7973413e+02
   5.0000000e+01   8.6791195e+02
   4.6000000e+01   6.7973413e+02
   5.2999999e+01   1.0295472e+03
   5.1999999e+01   9.7364306e+02
   4.9000000e+01   8.1801189e+02
   5.2999999e+01   1.0295472e+03
   5.0000000e+01   8.6791195e+02
   4.1999999e+01   5.2064404e+02
   5.0999998e+01   9.1977677e+02
   5.1999999e+01   9.7364306e+02
   5.0999998e+01   9.1977677e+02
   5.1999999e+01   9.7364306e+02
   4.9000000e+01   8.1801189e+02
   5.3999997e+01   1.0875256e+03
   5.2999999e+01   1.0295472e+03
   6.2000001e+01   1.6303895e+03
   5.2999999e+01   1.0295472e+03
   5.0999998e+01   9.1977677e+02
   4.5000000e+01   6.3732667e+02
   4.5000000e+01   6.3732667e+02
   5.2999999e+01   1.0295472e+03
   5.1999999e+01   9.7364306e+02
   3.8999998e+01   4.1899485e+02
   4.9000000e+01   8.1801189e+02
   4.1999999e+01   5.2064404e+02
   3.8999998e+01   4.1899485e+02
   4.1000001e+01   4.8514007e+02
   5.0999998e+01   9.1977677e+02
   4.7000000e+01   7.2395964e+02
   4.1000001e+01   4.8514007e+02
   4.7999999e+01   7.7003997e+02
   4.2999999e+01   5.5781851e+02
   4.7000000e+01   7.2395964e+02
   4.2999999e+01   5.5781851e+02
   4.1999999e+01   5.2064404e+02
   4.1999999e+01   5.2064404e+02
   4.2999999e+01   5.5781851e+02
   4.3999999e+01   5.9670035e+02
   4.2999999e+01   5.5781851e+02
   4.1000001e+01   4.8514007e+02
   4.2999999e+01   5.5781851e+02
   4.5000000e+01   6.3732667e+02
   3.8999998e+01   4.1899485e+02
   4.1999999e+01   5.2064404e+02
   4.1000001e+01   4.8514007e+02
   4.1999999e+01   5.2064404e+02
   4.1999999e+01   5.2064404e+02
   4.0000002e+01   4.5126941e+02
   4.1000001e+01   4.8514007e+02
   3.8999998e+01   4.1899485e+02
   4.0000002e+01   4.5126941e+02
   4.3999999e+01   5.9670035e+02
   3.8999998e+01   4.1899485e+02
   4.1999999e+01   5.2064404e+02
   4.2999999e+01   5.5781851e+02
   4.2999999e+01   5.5781851e+02
   4.0000002e+01   4.5126941e+02
   4.0000002e+01   4.5126941e+02
   4.3999999e+01   5.9670035e+02
   4.3999999e+01   5.9670035e+02
   4.1999999e+01   5.2064404e+02
   4.1000001e+01   4.8514007e+02
   4.1999999e+01   5.2064404e+02
   4.1000001e+01   4.8514007e+02
   3.8999998e+01   4.1899485e+02
   4.0000002e+01   4.5126941e+02
   4.0000002e+01   4.5126941e+02
   3.8999998e+01   4.1899485e+02
   4.0000002e+01   4.5126941e+02
   3.8999998e+01   4.1899485e+02
   4.1999999e+01   5.2064404e+02
   4.2999999e+01   5.5781851e+02
   4.1000001e+01   4.8514007e+02
   4.0000002e+01   4.5126941e+02
   4.1999999e+01   5.2064404e+02
   4.6000000e+01   6.7973413e+02
   4.0000002e+01   4.5126941e+02
   3.7000000e+01   3.5908596e+02
   2.8000000e+01   1.5864399e+02
   2.7000001e+01   1.4260384e+02
   3.1000000e+01   2.1378784e+02
   4.0000002e+01   4.5126941e+02
   3.8999998e+01   4.1899485e+02
   5.0000000e+01   8.6791195e+02
   4.6000000e+01   6.7973413e+02
   4.1999999e+01   5.2064404e+02
   4.5000000e+01   6.3732667e+02
   4.2999999e+01   5.5781851e+02
   4.7999999e+01   7.7003997e+02
   4.2999999e+01   5.5781851e+02
   4.9000000e+01   8.1801189e+02
   5.1999999e+01   9.7364306e+02
   4.7999999e+01   7.7003997e+02
   5.5000001e+01   1.1476150e+03
   5.0999998e+01   9.1977677e+02
   5.0000000e+01   8.6791195e+02
   4.1000001e+01   4.8514007e+02
   5.0999998e+01   9.1977677e+02
   4.9000000e+01   8.1801189e+02
   6.1000002e+01   1.5545094e+03
   5.0999998e+01   9.1977677e+02
   5.0000000e+01   8.6791195e+02
   5.0999998e+01   9.1977677e+02
   5.0000000e+01   8.6791195e+02
   4.7000000e+01   7.2395964e+02
   4.7999999e+01   7.7003997e+02
   4.7000000e+01   7.2395964e+02
   4.1999999e+01   5.2064404e+02
   4.5000000e+01   6.3732667e+02
   5.7999999e+01   1.3409104e+03
   5.0999998e+01   9.1977677e+02
   5.1999999e+01   9.7364306e+02
   4.1000001e+01   4.8514007e+02
   4.7000000e+01   7.2395964e+02
   4.5000000e+01   6.3732667e+02
   4.0000002e+01   4.5126941e+02
   5.0999998e+01   9.1977677e+02
   3.8999998e+01   4.1899485e+02
   4.7999999e+01   7.7003997e+02
   4.7999999e+01   7.7003997e+02
   3.8000002e+01   3.8827958e+02
   4.5000000e+01   6.3732667e+02
   4.9000000e+01   8.1801189e+02
   4.7000000e+01   7.2395964e+02
   5.0999998e+01   9.1977677e+02
   5.5000001e+01   1.1476150e+03
   5.8999997e+01   1.4098057e+03
   5.1999999e+01   9.7364306e+02
   5.0999998e+01   9.1977677e+02
   5.0000000e+01   8.6791195e+02
   1.4000000e+01   2.0802487e+01
   1.4000000e+01   2.0802487e+01
   5.7999999e+01   1.3409104e+03
   4.1000001e+01   4.8514007e+02
   5.0000000e+01   8.6791195e+02
   4.9000000e+01   8.1801189e+02
   4.6000000e+01   6.7973413e+02
   4.6000000e+01   6.7973413e+02
   3.8999998e+01   4.1899485e+02
   5.0999998e+01   9.1977677e+02
   4.1999999e+01   5.2064404e+02
   3.8000002e+01   3.8827958e+02
   4.0000002e+01   4.5126941e+02
   4.2999999e+01   5.5781851e+02
   4.2999999e+01   5.5781851e+02
   4.1000001e+01   4.8514007e+02
   4.1000001e+01   4.8514007e+02
   4.9000000e+01   8.1801189e+02
   4.0000002e+01   4.5126941e+02
   4.1000001e+01   4.8514007e+02
   1.8000001e+01   4.3452418e+01
   1.5000000e+01   2.5464576e+01
   1.6000000e+01   3.0767175e+01
   1.6000000e+01   3.0767175e+01
   1.5000000e+01   2.5464576e+01
   1.6000000e+01   3.0767175e+01
   1.5000000e+01   2.5464576e+01
   1.6000000e+01   3.0767175e+01
   1.5000000e+01   2.5464576e+01
   1.8000001e+01   4.3452418e+01
   2.5999999e+01   1.2767075e+02
   2.3000000e+01   8.9131396e+01
   2.7000001e+01   1.4260384e+02
   2.3000000e+01   8.9131396e+01
   2.4999999e+01   1.1380656e+02
   2.7000001e+01   1.4260384e+02
   2.5999999e+01   1.2767075e+02
   2.3000000e+01   8.9131396e+01
   2.5999999e+01   1.2767075e+02
   1.5000000e+01   2.5464576e+01
   1.6999999e+01   3.6749953e+01
   2.7000001e+01   1.4260384e+02
   2.4999999e+01   1.1380656e+02
   2.5999999e+01   1.2767075e+02
   2.4999999e+01   1.1380656e+02
   2.7000001e+01   1.4260384e+02
   2.5999999e+01   1.2767075e+02
   2.7000001e+01   1.4260384e+02
   2.4999999e+01   1.1380656e+02
   2.3999999e+01   1.0097292e+02
   1.6000000e+01   3.0767175e+01
   1.6999999e+01   3.6749953e+01
   1.6000000e+01   3.0767175e+01
   1.8000001e+01   4.3452418e+01
   1.6000000e+01   3.0767175e+01
   1.6999999e+01   3.6749953e+01
   1.6999999e+01   3.6749953e+01
   1.9000000e+01   5.0913879e+01
   1.6999999e+01   3.6749953e+01
   1.1999999e+01   1.3240261e+01
   3.8999998e+01   4.1899485e+02
   3.2000000e+01   2.3463672e+02
   3.2000000e+01   2.3463672e+02
   3.5000001e+01   3.0511497e+02
   4.6000000e+01   6.7973413e+02
   4.7000000e+01   7.2395964e+02
   5.2999999e+01   1.0295472e+03
   4.5000000e+01   6.3732667e+02
   4.2999999e+01   5.5781851e+02
   4.9000000e+01   8.1801189e+02
   4.5000000e+01   6.3732667e+02
   4.9000000e+01   8.1801189e+02
   4.5000000e+01   6.3732667e+02
   4.7999999e+01   7.7003997e+02
   3.5000001e+01   3.0511497e+02
   3.3999999e+01   2.8026260e+02
   3.5000001e+01   3.0511497e+02
   4.2999999e+01   5.5781851e+02
   3.5999999e+01   3.3137687e+02
   6.6999999e+01   2.0465170e+03
   3.5999999e+01   3.3137687e+02
   3.8000002e+01   3.8827958e+02
   4.2999999e+01   5.5781851e+02
   3.5999999e+01   3.3137687e+02
   3.2000000e+01   2.3463672e+02
   3.5000001e+01   3.0511497e+02
   3.8000002e+01   3.8827958e+02
   2.5999999e+01   1.2767075e+02
   3.3999999e+01   2.8026260e+02
   4.7999999e+01   7.7003997e+02
   3.5000001e+01   3.0511497e+02
   3.3999999e+01   2.8026260e+02
   3.1000000e+01   2.1378784e+02
   3.0000001e+01   1.9419802e+02
   3.7000000e+01   3.5908596e+02
   3.5000001e+01   3.0511497e+02
   3.5999999e+01   3.3137687e+02
   5.7000002e+01   1.2742711e+03
   5.0000000e+01   8.6791195e+02
   5.0999998e+01   9.1977677e+02
   4.9000000e+01   8.1801189e+02
   6.2000001e+01   1.6303895e+03
   3.7000000e+01   3.5908596e+02
   6.0000002e+01   1.4809936e+03
   3.5999999e+01   3.3137687e+02
   3.3000001e+01   2.5678245e+02
   3.7000000e+01   3.5908596e+02
   3.8999998e+01   4.1899485e+02
   3.3000001e+01   2.5678245e+02
   3.5999999e+01   3.3137687e+02
   3.5999999e+01   3.3137687e+02
   3.5999999e+01   3.3137687e+02
   3.8000002e+01   3.8827958e+02
   3.3999999e+01   2.8026260e+02
   3.8999998e+01   4.1899485e+02
   3.8000002e+01   3.8827958e+02
   3.5999999e+01   3.3137687e+02
   4.0000002e+01   4.5126941e+02
   4.1000001e+01   4.8514007e+02
   3.8000002e+01   3.8827958e+02
   3.5000001e+01   3.0511497e+02
   4.1000001e+01   4.8514007e+02
   4.5000000e+01   6.3732667e+02
   3.5999999e+01   3.3137687e+02
   3.7000000e+01   3.5908596e+02
   3.8999998e+01   4.1899485e+02
   3.5000001e+01   3.0511497e+02
   4.1000001e+01   4.8514007e+02
   3.5999999e+01   3.3137687e+02
   3.7000000e+01   3.5908596e+02
   4.1000001e+01   4.8514007e+02
   4.0000002e+01   4.5126941e+02
   4.0000002e+01   4.5126941e+02
   3.8000002e+01   3.8827958e+02
   3.5999999e+01   3.3137687e+02
   4.0000002e+01   4.5126941e+02
   3.8999998e+01   4.1899485e+02
   4.1000001e+01   4.8514007e+02
   3.5000001e+01   3.0511497e+02
   3.2000000e+01   2.3463672e+02
   3.1000000e+01   2.1378784e+02
   4.0000002e+01   4.5126941e+02
   3.8999998e+01   4.1899485e+02
   3.7000000e+01   3.5908596e+02
   2.8999999e+01   1.7582936e+02
   3.8999998e+01   4.1899485e+02
   2.7000001e+01   1.4260384e+02
   3.3000001e+01   2.5678245e+02
   3.8999998e+01   4.1899485e+02
   3.8999998e+01   4.1899485e+02
   4.2999999e+01   5.5781851e+02
   4.0000002e+01   4.5126941e+02
   3.8000002e+01   3.8827958e+02
   3.8000002e+01   3.8827958e+02
   2.8000000e+01   1.5864399e+02
   2.4999999e+01   1.1380656e+02
   2.4999999e+01   1.1380656e+02
   2.7000001e+01   1.4260384e+02
   2.4999999e+01   1.1380656e+02
   2.7000001e+01   1.4260384e+02
   4.0000002e+01   4.5126941e+02
   3.7000000e+01   3.5908596e+02
   3.8000002e+01   3.8827958e+02
   3.8999998e+01   4.1899485e+02
   2.7000001e+01   1.4260384e+02
   2.7000001e+01   1.4260384e+02
   2.7000001e+01   1.4260384e+02
   2.7000001e+01   1.4260384e+02
   2.8000000e+01   1.5864399e+02
   3.5999999e+01   3.3137687e+02
   3.5999999e+01   3.3137687e+02
   4.1999999e+01   5.2064404e+02
   3.2000000e+01   2.3463672e+02
   3.3999999e+01   2.8026260e+02
   3.5999999e+01   3.3137687e+02
   3.3000001e+01   2.5678245e+02
   3.3000001e+01   2.5678245e+02
   3.5999999e+01   3.3137687e+02
   3.1000000e+01   2.1378784e+02
   4.5000000e+01   6.3732667e+02
   4.7000000e+01   7.2395964e+02
   4.9000000e+01   8.1801189e+02
   4.1000001e+01   4.8514007e+02
   5.0999998e+01   9.1977677e+02
   3.3999999e+01   2.8026260e+02
   5.0999998e+01   9.1977677e+02
   3.3999999e+01   2.8026260e+02
   3.5999999e+01   3.3137687e+02
   3.8000002e+01   3.8827958e+02
   3.3000001e+01   2.5678245e+02
   5.0000000e+01   8.6791195e+02
   3.3000001e+01   2.5678245e+02
   3.5999999e+01   3.3137687e+02
   4.3999999e+01   5.9670035e+02
   3.5999999e+01   3.3137687e+02
   3.5000001e+01   3.0511497e+02
   2.8999999e+01   1.7582936e+02
   4.3999999e+01   5.9670035e+02
   3.5999999e+01   3.3137687e+02
   3.5000001e+01   3.0511497e+02
   4.3999999e+01   5.9670035e+02
   4.2999999e+01   5.5781851e+02
   3.1000000e+01   2.1378784e+02
   3.3000001e+01   2.5678245e+02
   3.8999998e+01   4.1899485e+02
   4.1000001e+01   4.8514007e+02
   4.1000001e+01   4.8514007e+02
   3.8000002e+01   3.8827958e+02
   4.0000002e+01   4.5126941e+02
   3.5000001e+01   3.0511497e+02
   3.8000002e+01   3.8827958e+02
   3.5999999e+01   3.3137687e+02
   3.1000000e+01   2.1378784e+02
   3.2000000e+01   2.3463672e+02
   3.8999998e+01   4.1899485e+02
   3.2000000e+01   2.3463672e+02
   3.7000000e+01   3.5908596e+02
   3.1000000e+01   2.1378784e+02
   3.7000000e+01   3.5908596e+02
   3.3999999e+01   2.8026260e+02
   3.0000001e+01   1.9419802e+02
   3.0000001e+01   1.9419802e+02
   3.1000000e+01   2.1378784e+02
   3.2000000e+01   2.3463672e+02
   3.3000001e+01   2.5678245e+02
   2.3999999e+01   1.0097292e+02
   2.7000001e+01   1.4260384e+02
   3.8000002e+01   3.8827958e+02
   3.5999999e+01   3.3137687e+02
   4.1000001e+01   4.8514007e+02
   3.8999998e+01   4.1899485e+02
   4.0000002e+01   4.5126941e+02
   4.0000002e+01   4.5126941e+02
   3.7000000e+01   3.5908596e+02
   3.8000002e+01   3.8827958e+02
   4.0000002e+01   4.5126941e+02
   3.5000001e+01   3.0511497e+02
   3.8999998e+01   4.1899485e+02
   2.5999999e+01   1.2767075e+02
   3.3999999e+01   2.8026260e+02
   2.7000001e+01   1.4260384e+02
   2.7000001e+01   1.4260384e+02
   3.0000001e+01   1.9419802e+02
   2.4999999e+01   1.1380656e+02
   2.3999999e+01   1.0097292e+02
   2.8000000e+01   1.5864399e+02
   2.0999999e+01   6.8270414e+01
   2.7000001e+01   1.4260384e+02
   2.7000001e+01   1.4260384e+02
   3.1000000e+01   2.1378784e+02
   2.3999999e+01   1.0097292e+02
   2.3999999e+01   1.0097292e+02
   2.7000001e+01   1.4260384e+02
   2.5999999e+01   1.2767075e+02
   2.4999999e+01   1.1380656e+02
   2.8000000e+01   1.5864399e+02
   2.8000000e+01   1.5864399e+02
   2.4999999e+01   1.1380656e+02
   2.7000001e+01   1.4260384e+02
   2.4999999e+01   1.1380656e+02
   2.5999999e+01   1.2767075e+02
   2.5999999e+01   1.2767075e+02
   2.5999999e+01   1.2767075e+02
   2.4999999e+01   1.1380656e+02
   2.4999999e+01   1.1380656e+02
   2.4999999e+01   1.1380656e+02
   2.7000001e+01   1.4260384e+02
   5.0000000e+01   8.6791195e+02
   4.7000000e+01   7.2395964e+02
   4.2999999e+01   5.5781851e+02
   3.7000000e+01   3.5908596e+02
   3.1000000e+01   2.1378784e+02
   3.8999998e+01   4.1899485e+02
   3.8000002e+01   3.8827958e+02
   4.1000001e+01   4.8514007e+02
   4.2999999e+01   5.5781851e+02
   4.3999999e+01   5.9670035e+02
   4.1999999e+01   5.2064404e+02
   2.8999999e+01   1.7582936e+02
   3.3000001e+01   2.5678245e+02
   3.8999998e+01   4.1899485e+02
   3.5999999e+01   3.3137687e+02
   3.5999999e+01   3.3137687e+02
   3.8000002e+01   3.8827958e+02
   3.5000001e+01   3.0511497e+02
   3.8999998e+01   4.1899485e+02
   3.7000000e+01   3.5908596e+02
   2.7000001e+01   1.4260384e+02
   2.4999999e+01   1.1380656e+02
   2.7000001e+01   1.4260384e+02
   1.6999999e+01   3.6749953e+01
   2.7000001e+01   1.4260384e+02
   3.5000001e+01   3.0511497e+02
   2.8999999e+01   1.7582936e+02
   3.8999998e+01   4.1899485e+02
   3.5000001e+01   3.0511497e+02
   2.8000000e+01   1.5864399e+02
   4.2999999e+01   5.5781851e+02
   4.1000001e+01   4.8514007e+02
   3.8000002e+01   3.8827958e+02
   3.8999998e+01   4.1899485e+02
   1.6000000e+01   3.0767175e+01
   1.9000000e+01   5.0913879e+01
   2.8000000e+01   1.5864399e+02
   2.3999999e+01   1.0097292e+02
   2.8000000e+01   1.5864399e+02
   2.4999999e+01   1.1380656e+02
   2.7000001e+01   1.4260384e+02
   3.8000002e+01   3.8827958e+02
   3.5000001e+01   3.0511497e+02
   4.7999999e+01   7.7003997e+02
   3.5999999e+01   3.3137687e+02
   3.7000000e+01   3.5908596e+02
   3.5000001e+01   3.0511497e+02
   3.8000002e+01   3.8827958e+02
   3.7000000e+01   3.5908596e+02
   3.8000002e+01   3.8827958e+02
   4.7000000e+01   7.2395964e+02
   3.0000001e+01   1.9419802e+02
   3.8999998e+01   4.1899485e+02
   3.8999998e+01   4.1899485e+02
   6.5999997e+01   1.9582745e+03
   6.6999999e+01   2.0465170e+03
   5.2999999e+01   1.0295472e+03
   6.2000001e+01   1.6303895e+03
   3.5000001e+01   3.0511497e+02
   3.3999999e+01   2.8026260e+02
   3.1000000e+01   2.1378784e+02
   3.1000000e+01   2.1378784e+02
   3.5000001e+01   3.0511497e+02
   3.5000001e+01   3.0511497e+02
   3.3000001e+01   2.5678245e+02
   3.5000001e+01   3.0511497e+02
   2.5999999e+01   1.2767075e+02
   2.7000001e+01   1.4260384e+02
   2.7000001e+01   1.4260384e+02
   2.8000000e+01   1.5864399e+02
   2.8999999e+01   1.7582936e+02
   3.2000000e+01   2.3463672e+02
   2.4999999e+01   1.1380656e+02
   2.2000001e+01   7.8243462e+01
   2.8999999e+01   1.7582936e+02
   2.4999999e+01   1.1380656e+02
   2.5999999e+01   1.2767075e+02
   2.5999999e+01   1.2767075e+02
   2.3999999e+01   1.0097292e+02
   2.8999999e+01   1.7582936e+02
   2.7000001e+01   1.4260384e+02
   2.4999999e+01   1.1380656e+02
   2.5999999e+01   1.2767075e+02
   4.0000002e+01   4.5126941e+02
   3.8000002e+01   3.8827958e+02
   4.2999999e+01   5.5781851e+02
   4.2999999e+01   5.5781851e+02
   4.1999999e+01   5.2064404e+02
   4.2999999e+01   5.5781851e+02
   4.1000001e+01   4.8514007e+02
   3.0000001e+01   1.9419802e+02
   3.7000000e+01   3.5908596e+02
   5.0000000e+01   8.6791195e+02
   4.1000001e+01   4.8514007e+02
   2.4999999e+01   1.1380656e+02
   2.5999999e+01   1.2767075e+02
   1.8000001e+01   4.3452418e+01
   2.8000000e+01   1.5864399e+02
   2.5999999e+01   1.2767075e+02
   2.4999999e+01   1.1380656e+02
   2.8999999e+01   1.7582936e+02
   2.8000000e+01   1.5864399e+02
   2.8999999e+01   1.7582936e+02
   2.8999999e+01   1.7582936e+02
   2.8000000e+01   1.5864399e+02
   2.4999999e+01   1.1380656e+02
   2.7000001e+01   1.4260384e+02
   2.7000001e+01   1.4260384e+02
   2.5999999e+01   1.2767075e+02
   4.9000000e+01   8.1801189e+02
   5.8999997e+01   1.4098057e+03
   3.8999998e+01   4.1899485e+02
   3.2000000e+01   2.3463672e+02
   3.2000000e+01   2.3463672e+02
   3.0000001e+01   1.9419802e+02
   2.8999999e+01   1.7582936e+02
   1.6999999e+01   3.6749953e+01
   2.3999999e+01   1.0097292e+02
   3.7000000e+01   3.5908596e+02
   4.1999999e+01   5.2064404e+02
   1.6999999e+01   3.6749953e+01
   2.5999999e+01   1.2767075e+02
   2.3000000e+01   8.9131396e+01
   2.7000001e+01   1.4260384e+02
   3.8999998e+01   4.1899485e+02
   3.7000000e+01   3.5908596e+02
   3.7000000e+01   3.5908596e+02
   3.8000002e+01   3.8827958e+02
   2.7000001e+01   1.4260384e+02
   3.2000000e+01   2.3463672e+02
   4.1000001e+01   4.8514007e+02
   3.3999999e+01   2.8026260e+02
   3.5999999e+01   3.3137687e+02
   3.0000001e+01   1.9419802e+02
   3.8999998e+01   4.1899485e+02
   2.8999999e+01   1.7582936e+02
   3.5999999e+01   3.3137687e+02
   3.8000002e+01   3.8827958e+02
   4.2999999e+01   5.5781851e+02
   3.8000002e+01   3.8827958e+02
   4.1000001e+01   4.8514007e+02
   2.7000001e+01   1.4260384e+02
   3.1000000e+01   2.1378784e+02
   3.3000001e+01   2.5678245e+02
   3.5999999e+01   3.3137687e+02
   2.8000000e+01   1.5864399e+02
   3.0000001e+01   1.9419802e+02
   4.1000001e+01   4.8514007e+02
   4.1999999e+01   5.2064404e+02
   3.8999998e+01   4.1899485e+02
   4.0000002e+01   4.5126941e+02
   3.7000000e+01   3.5908596e+02
   4.0000002e+01   4.5126941e+02
   3.8000002e+01   3.8827958e+02
   1.8000001e+01   4.3452418e+01
   3.2000000e+01   2.3463672e+02
   2.8999999e+01   1.7582936e+02
   4.1999999e+01   5.2064404e+02
   2.3999999e+01   1.0097292e+02
   2.8999999e+01   1.7582936e+02
   4.2999999e+01   5.5781851e+02
   2.8999999e+01   1.7582936e+02
   3.0000001e+01   1.9419802e+02
   2.8999999e+01   1.7582936e+02
   2.5999999e+01   1.2767075e+02
   2.8999999e+01   1.7582936e+02
   2.8000000e+01   1.5864399e+02
   4.9000000e+01   8.1801189e+02
   4.2999999e+01   5.5781851e+02
   5.3999997e+01   1.0875256e+03
   4.9000000e+01   8.1801189e+02
   5.1999999e+01   9.7364306e+02
   5.3999997e+01   1.0875256e+03
   1.8000001e+01   4.3452418e+01
   1.9000000e+01   5.0913879e+01
   1.6000000e+01   3.0767175e+01
   1.9000000e+01   5.0913879e+01
   2.0000001e+01   5.9173537e+01
   1.6999999e+01   3.6749953e+01
   1.6999999e+01   3.6749953e+01
   1.6999999e+01   3.6749953e+01
   1.9000000e+01   5.0913879e+01
   4.3999999e+01   5.9670035e+02
   5.3999997e+01   1.0875256e+03
   5.2999999e+01   1.0295472e+03
   4.0000002e+01   4.5126941e+02
   4.3999999e+01   5.9670035e+02
   4.0000002e+01   4.5126941e+02
   5.0999998e+01   9.1977677e+02
   3.5000001e+01   3.0511497e+02
   4.5000000e+01   6.3732667e+02
   3.3999999e+01   2.8026260e+02
   3.8999998e+01   4.1899485e+02
   4.1000001e+01   4.8514007e+02
   4.7999999e+01   7.7003997e+02
   5.7000002e+01   1.2742711e+03
   5.0999998e+01   9.1977677e+02
   4.1999999e+01   5.2064404e+02
   3.0000001e+01   1.9419802e+02
   3.8000002e+01   3.8827958e+02
   3.0000001e+01   1.9419802e+02
   4.7999999e+01   7.7003997e+02
   4.5000000e+01   6.3732667e+02
   3.0000001e+01   1.9419802e+02
   5.1999999e+01   9.7364306e+02
   5.0000000e+01   8.6791195e+02
   4.9000000e+01   8.1801189e+02
   4.6000000e+01   6.7973413e+02
   5.2999999e+01   1.0295472e+03
   4.9000000e+01   8.1801189e+02
   5.6000001e+01   1.2098513e+03
   4.1999999e+01   5.2064404e+02
   2.8999999e+01   1.7582936e+02
   3.2000000e+01   2.3463672e+02
   4.1000001e+01   4.8514007e+02
   3.0000001e+01   1.9419802e+02
   2.7000001e+01   1.4260384e+02
   4.3999999e+01   5.9670035e+02
   4.5000000e+01   6.3732667e+02
   4.2999999e+01   5.5781851e+02
   4.2999999e+01   5.5781851e+02
   2.8000000e+01   1.5864399e+02
   4.2999999e+01   5.5781851e+02
   4.5000000e+01   6.3732667e+02
   3.3000001e+01   2.5678245e+02
   3.1000000e+01   2.1378784e+02
   3.3000001e+01   2.5678245e+02
   3.8999998e+01   4.1899485e+02
   3.0000001e+01   1.9419802e+02
   3.0000001e+01   1.9419802e+02
   4.1000001e+01   4.8514007e+02
   2.8999999e+01   1.7582936e+02
   3.0000001e+01   1.9419802e+02
   3.8999998e+01   4.1899485e+02
   3.1000000e+01   2.1378784e+02
   4.1999999e+01   5.2064404e+02
   4.1999999e+01   5.2064404e+02
   4.3999999e+01   5.9670035e+02
   4.2999999e+01   5.5781851e+02
   2.8999999e+01   1.7582936e+02
   2.8000000e+01   1.5864399e+02
   2.4999999e+01   1.1380656e+02
   2.4999999e+01   1.1380656e+02
   4.1000001e+01   4.8514007e+02
   3.7000000e+01   3.5908596e+02
   4.0000002e+01   4.5126941e+02
   3.8999998e+01   4.1899485e+02
   2.7000001e+01   1.4260384e+02
   3.0000001e+01   1.9419802e+02
   2.5999999e+01   1.2767075e+02
   2.8999999e+01   1.7582936e+02
   2.5999999e+01   1.2767075e+02
   2.7000001e+01   1.4260384e+02
   2.5999999e+01   1.2767075e+02
   2.8000000e+01   1.5864399e+02
   3.3999999e+01   2.8026260e+02
   2.8999999e+01   1.7582936e+02
   3.0000001e+01   1.9419802e+02
   3.2000000e+01   2.3463672e+02
   4.5000000e+01   6.3732667e+02
   2.7000001e+01   1.4260384e+02
   2.8000000e+01   1.5864399e+02
   2.7000001e+01   1.4260384e+02
   3.8999998e+01   4.1899485e+02
   2.5999999e+01   1.2767075e+02
   2.8999999e+01   1.7582936e+02
   2.8999999e+01   1.7582936e+02
   3.2000000e+01   2.3463672e+02
   2.8999999e+01   1.7582936e+02
   3.0000001e+01   1.9419802e+02
   2.8999999e+01   1.7582936e+02
   2.7000001e+01   1.4260384e+02
   2.5999999e+01   1.2767075e+02
   2.8000000e+01   1.5864399e+02
   3.0000001e+01   1.9419802e+02
   3.3000001e+01   2.5678245e+02
   3.3999999e+01   2.8026260e+02
   3.7000000e+01   3.5908596e+02
   3.3999999e+01   2.8026260e+02
   3.2000000e+01   2.3463672e+02
   3.0000001e+01   1.9419802e+02
   3.0000001e+01   1.9419802e+02
   3.0000001e+01   1.9419802e+02
   3.5999999e+01   3.3137687e+02
   3.2000000e+01   2.3463672e+02
   1.6999999e+01   3.6749953e+01
   3.3999999e+01   2.8026260e+02
   3.0000001e+01   1.9419802e+02
   3.5999999e+01   3.3137687e+02
   3.3999999e+01   2.8026260e+02
   3.0000001e+01   1.9419802e+02
   3.3000001e+01   2.5678245e+02
   3.0000001e+01   1.9419802e+02
   1.8000001e+01   4.3452418e+01
   1.6999999e+01   3.6749953e+01
   1.6000000e+01   3.0767175e+01
   1.6000000e+01   3.0767175e+01
   1.8000001e+01   4.3452418e+01
   1.8000001e+01   4.3452418e+01
   1.6999999e+01   3.6749953e+01
   1.6000000e+01   3.0767175e+01
   1.6000000e+01   3.0767175e+01
   1.6000000e+01   3.0767175e+01
   1.6000000e+01   3.0767175e+01
   2.5999999e+01   1.2767075e+02
   2.7000001e+01   1.4260384e+02
   2.3999999e+01   1.0097292e+02
   2.3999999e+01   1.0097292e+02
   2.3000000e+01   8.9131396e+01
   2.7000001e+01   1.4260384e+02
   2.8000000e+01   1.5864399e+02
   2.4999999e+01   1.1380656e+02
   2.8999999e+01   1.7582936e+02
   2.5999999e+01   1.2767075e+02
   2.7000001e+01   1.4260384e+02
   2.7000001e+01   1.4260384e+02
   2.4999999e+01   1.1380656e+02
   2.3000000e+01   8.9131396e+01
   1.6999999e+01   3.6749953e+01
   2.5999999e+01   1.2767075e+02
   4.1000001e+01   4.8514007e+02
   4.1000001e+01   4.8514007e+02
   2.5999999e+01   1.2767075e+02
   2.4999999e+01   1.1380656e+02
   2.8999999e+01   1.7582936e+02
   2.8000000e+01   1.5864399e+02
   2.7000001e+01   1.4260384e+02
   4.1000001e+01   4.8514007e+02
   2.5999999e+01   1.2767075e+02
   4.7999999e+01   7.7003997e+02
   4.9000000e+01   8.1801189e+02
   4.2999999e+01   5.5781851e+02
   4.2999999e+01   5.5781851e+02
   4.2999999e+01   5.5781851e+02
   4.7000000e+01   7.2395964e+02
   5.2999999e+01   1.0295472e+03
   4.7999999e+01   7.7003997e+02
   4.1999999e+01   5.2064404e+02
   4.1000001e+01   4.8514007e+02
   1.5000000e+01   2.5464576e+01
   1.6000000e+01   3.0767175e+01
   1.6000000e+01   3.0767175e+01
   1.9000000e+01   5.0913879e+01
   1.5000000e+01   2.5464576e+01
   1.6999999e+01   3.6749953e+01
   1.9000000e+01   5.0913879e+01
   1.6999999e+01   3.6749953e+01
   1.8000001e+01   4.3452418e+01
   1.9000000e+01   5.0913879e+01
   1.6000000e+01   3.0767175e+01
   1.8000001e+01   4.3452418e+01
   1.8000001e+01   4.3452418e+01
   1.6999999e+01   3.6749953e+01
   1.8000001e+01   4.3452418e+01
   1.6999999e+01   3.6749953e+01
   1.8000001e+01   4.3452418e+01
   1.8000001e+01   4.3452418e+01
   1.8000001e+01   4.3452418e+01
   1.6999999e+01   3.6749953e+01
   2.5999999e+01   1.2767075e+02
   2.7000001e+01   1.4260384e+02
   2.8000000e+01   1.5864399e+02
   2.4999999e+01   1.1380656e+02
   2.8999999e+01   1.7582936e+02
   2.8000000e+01   1.5864399e+02
   2.8000000e+01   1.5864399e+02
   2.8999999e+01   1.7582936e+02
   2.7000001e+01   1.4260384e+02
   2.3000000e+01   8.9131396e+01
   2.7000001e+01   1.4260384e+02
   2.8000000e+01   1.5864399e+02
   2.4999999e+01   1.1380656e+02
   2.4999999e+01   1.1380656e+02
   3.8999998e+01   4.1899485e+02
   4.0000002e+01   4.5126941e+02
   3.8000002e+01   3.8827958e+02
   4.0000002e+01   4.5126941e+02
   3.8000002e+01   3.8827958e+02
   4.3999999e+01   5.9670035e+02
   4.1000001e+01   4.8514007e+02
   3.8999998e+01   4.1899485e+02
   4.5000000e+01   6.3732667e+02
   3.8999998e+01   4.1899485e+02
   3.8999998e+01   4.1899485e+02
   4.1000001e+01   4.8514007e+02
   4.1000001e+01   4.8514007e+02
   3.8999998e+01   4.1899485e+02
   3.1000000e+01   2.1378784e+02
   4.0000002e+01   4.5126941e+02
   3.8000002e+01   3.8827958e+02
   3.8999998e+01   4.1899485e+02
   3.8000002e+01   3.8827958e+02
   4.1000001e+01   4.8514007e+02
   3.8000002e+01   3.8827958e+02
   3.8000002e+01   3.8827958e+02
   4.1000001e+01   4.8514007e+02
   4.1000001e+01   4.8514007e+02
   4.2999999e+01   5.5781851e+02
   3.8999998e+01   4.1899485e+02
   4.0000002e+01   4.5126941e+02
   3.8999998e+01   4.1899485e+02
   4.2999999e+01   5.5781851e+02
   4.1000001e+01   4.8514007e+02
   4.1000001e+01   4.8514007e+02
   3.8999998e+01   4.1899485e+02
   4.6000000e+01   6.7973413e+02
   3.8999998e+01   4.1899485e+02
   4.1999999e+01   5.2064404e+02
   4.1999999e+01   5.2064404e+02
   3.5000001e+01   3.0511497e+02
   4.1000001e+01   4.8514007e+02
   1.4000000e+01   2.0802487e+01
   1.6999999e+01   3.6749953e+01
   1.4000000e+01   2.0802487e+01
   1.6999999e+01   3.6749953e+01
   1.5000000e+01   2.5464576e+01
   1.6000000e+01   3.0767175e+01
   1.6000000e+01   3.0767175e+01
   1.4000000e+01   2.0802487e+01
   1.9000000e+01   5.0913879e+01
   1.8000001e+01   4.3452418e+01
   1.8000001e+01   4.3452418e+01
   1.4000000e+01   2.0802487e+01
   1.6999999e+01   3.6749953e+01
   1.6000000e+01   3.0767175e+01
   1.6999999e+01   3.6749953e+01
   1.4000000e+01   2.0802487e+01
   1.5000000e+01   2.5464576e+01
   2.8000000e+01   1.5864399e+02
   2.8999999e+01   1.7582936e+02
   2.8999999e+01   1.7582936e+02
   2.8000000e+01   1.5864399e+02
   4.1999999e+01   5.2064404e+02
   4.1999999e+01   5.2064404e+02
   4.6000000e+01   6.7973413e+02
   1.4000000e+01   2.0802487e+01
   1.5000000e+01   2.5464576e+01
   4.7000000e+01   7.2395964e+02
   5.2999999e+01   1.0295472e+03
   4.1999999e+01   5.2064404e+02
   4.3999999e+01   5.9670035e+02
   4.2999999e+01   5.5781851e+02
   4.2999999e+01   5.5781851e+02
   4.1999999e+01   5.2064404e+02
   3.1000000e+01   2.1378784e+02
   5.0999998e+01   9.1977677e+02
   4.3999999e+01   5.9670035e+02
   2.8999999e+01   1.7582936e+02
   2.4999999e+01   1.1380656e+02
   5.0000000e+01   8.6791195e+02
   5.3999997e+01   1.0875256e+03
   5.0999998e+01   9.1977677e+02
   4.1000001e+01   4.8514007e+02
   4.7999999e+01   7.7003997e+02
   4.2999999e+01   5.5781851e+02
   4.3999999e+01   5.9670035e+02
   4.5000000e+01   6.3732667e+02
   4.2999999e+01   5.5781851e+02
   4.1000001e+01   4.8514007e+02
   4.1000001e+01   4.8514007e+02
   4.1000001e+01   4.8514007e+02
   2.8999999e+01   1.7582936e+02
   2.8000000e+01   1.5864399e+02
   2.5999999e+01   1.2767075e+02
   1.6000000e+01   3.0767175e+01
   1.6000000e+01   3.0767175e+01
   1.9000000e+01   5.0913879e+01
   1.6999999e+01   3.6749953e+01
   1.6000000e+01   3.0767175e+01
   2.5999999e+01   1.2767075e+02
   4.2999999e+01   5.5781851e+02
   5.0000000e+01   8.6791195e+02
   4.5000000e+01   6.3732667e+02
   4.5000000e+01   6.3732667e+02
   4.2999999e+01   5.5781851e+02
   4.2999999e+01   5.5781851e+02
   4.7000000e+01   7.2395964e+02
   2.0000001e+01   5.9173537e+01
   4.6000000e+01   6.7973413e+02
   4.5000000e+01   6.3732667e+02
   5.0000000e+01   8.6791195e+02
   4.1000001e+01   4.8514007e+02
   4.0000002e+01   4.5126941e+02
   4.3999999e+01   5.9670035e+02
   4.0000002e+01   4.5126941e+02
   4.7000000e+01   7.2395964e+02
   5.0000000e+01   8.6791195e+02
   4.1999999e+01   5.2064404e+02
   3.8999998e+01   4.1899485e+02
   4.6000000e+01   6.7973413e+02
   4.5000000e+01   6.3732667e+02
   4.0000002e+01   4.5126941e+02
   4.7000000e+01   7.2395964e+02
   4.1999999e+01   5.2064404e+02
   4.7000000e+01   7.2395964e+02
   4.6000000e+01   6.7973413e+02
   4.5000000e+01   6.3732667e+02
   4.7000000e+01   7.2395964e+02
   4.5000000e+01   6.3732667e+02
   4.2999999e+01   5.5781851e+02
   4.3999999e+01   5.9670035e+02
   4.7000000e+01   7.2395964e+02
   4.2999999e+01   5.5781851e+02
   4.1000001e+01   4.8514007e+02
   4.1999999e+01   5.2064404e+02
   4.7000000e+01   7.2395964e+02
   4.2999999e+01   5.5781851e+02
   4.3999999e+01   5.9670035e+02
   3.8999998e+01   4.1899485e+02
   5.0999998e+01   9.1977677e+02
   4.2999999e+01   5.5781851e+02
   4.7000000e+01   7.2395964e+02
   4.5000000e+01   6.3732667e+02
   4.2999999e+01   5.5781851e+02
   4.6000000e+01   6.7973413e+02
   4.0000002e+01   4.5126941e+02
   4.1999999e+01   5.2064404e+02
   4.2999999e+01   5.5781851e+02
   4.6000000e+01   6.7973413e+02
   4.7999999e+01   7.7003997e+02
   4.3999999e+01   5.9670035e+02
   4.6000000e+01   6.7973413e+02
   1.5000000e+01   2.5464576e+01
   1.4000000e+01   2.0802487e+01
   3.8999998e+01   4.1899485e+02
   3.8999998e+01   4.1899485e+02
   3.2000000e+01   2.3463672e+02
   3.5000001e+01   3.0511497e+02
   3.8999998e+01   4.1899485e+02
   3.3000001e+01   2.5678245e+02
   3.3000001e+01   2.5678245e+02
   4.0000002e+01   4.5126941e+02
   4.1000001e+01   4.8514007e+02
   3.7000000e+01   3.5908596e+02
   3.7000000e+01   3.5908596e+02
   3.8000002e+01   3.8827958e+02
   3.8000002e+01   3.8827958e+02
   3.8999998e+01   4.1899485e+02
   3.8999998e+01   4.1899485e+02
   3.8999998e+01   4.1899485e+02
   3.8000002e+01   3.8827958e+02
   4.3999999e+01   5.9670035e+02
   2.8000000e+01   1.5864399e+02
   3.8999998e+01   4.1899485e+02
   4.1999999e+01   5.2064404e+02
   3.8999998e+01   4.1899485e+02
   3.8999998e+01   4.1899485e+02
   4.0000002e+01   4.5126941e+02
   2.8000000e+01   1.5864399e+02
   3.7000000e+01   3.5908596e+02
   2.4999999e+01   1.1380656e+02
   3.8999998e+01   4.1899485e+02
   3.5999999e+01   3.3137687e+02
   4.0000002e+01   4.5126941e+02
   2.5999999e+01   1.2767075e+02
   3.5999999e+01   3.3137687e+02
   3.8999998e+01   4.1899485e+02
   4.1999999e+01   5.2064404e+02
   3.8000002e+01   3.8827958e+02
   4.0000002e+01   4.5126941e+02
   4.1000001e+01   4.8514007e+02
   3.5999999e+01   3.3137687e+02
   4.0000002e+01   4.5126941e+02
   4.0000002e+01   4.5126941e+02
   3.8999998e+01   4.1899485e+02
   4.1000001e+01   4.8514007e+02
   3.3999999e+01   2.8026260e+02
   4.2999999e+01   5.5781851e+02
   3.5999999e+01   3.3137687e+02
   2.4999999e+01   1.1380656e+02
   3.8999998e+01   4.1899485e+02
   2.5999999e+01   1.2767075e+02
   2.7000001e+01   1.4260384e+02
   2.8999999e+01   1.7582936e+02
   4.3999999e+01   5.9670035e+02
   1.4000000e+01   2.0802487e+01
   1.6999999e+01   3.6749953e+01
   3.8999998e+01   4.1899485e+02
   4.0000002e+01   4.5126941e+02
   4.2999999e+01   5.5781851e+02
   4.0000002e+01   4.5126941e+02
   5.0999998e+01   9.1977677e+02
   4.1999999e+01   5.2064404e+02
   3.7000000e+01   3.5908596e+02
   2.8000000e+01   1.5864399e+02
   1.4000000e+01   2.0802487e+01
   1.6999999e+01   3.6749953e+01
   4.3999999e+01   5.9670035e+02
   4.7000000e+01   7.2395964e+02
   4.5000000e+01   6.3732667e+02
   4.1000001e+01   4.8514007e+02
   4.7000000e+01   7.2395964e+02
   4.9000000e+01   8.1801189e+02
   4.7999999e+01   7.7003997e+02
   5.1999999e+01   9.7364306e+02
   4.1000001e+01   4.8514007e+02
   4.2999999e+01   5.5781851e+02
   4.2999999e+01   5.5781851e+02
   3.7000000e+01   3.5908596e+02
   3.8999998e+01   4.1899485e+02
   4.1000001e+01   4.8514007e+02
   4.1999999e+01   5.2064404e+02
   4.2999999e+01   5.5781851e+02
   4.3999999e+01   5.9670035e+02
   3.3000001e+01   2.5678245e+02
   4.0000002e+01   4.5126941e+02
   5.0999998e+01   9.1977677e+02
   4.9000000e+01   8.1801189e+02
   4.9000000e+01   8.1801189e+02
   4.5000000e+01   6.3732667e+02
   4.1000001e+01   4.8514007e+02
   3.8000002e+01   3.8827958e+02
   4.2999999e+01   5.5781851e+02
   3.8999998e+01   4.1899485e+02
   4.1000001e+01   4.8514007e+02
   3.8999998e+01   4.1899485e+02
   2.8000000e+01   1.5864399e+02
   2.5999999e+01   1.2767075e+02
   4.7000000e+01   7.2395964e+02
   4.0000002e+01   4.5126941e+02
   4.1000001e+01   4.8514007e+02
   3.8000002e+01   3.8827958e+02
   3.5000001e+01   3.0511497e+02
   4.0000002e+01   4.5126941e+02
   3.7000000e+01   3.5908596e+02
   2.7000001e+01   1.4260384e+02
   3.8999998e+01   4.1899485e+02
   3.7000000e+01   3.5908596e+02
   4.2999999e+01   5.5781851e+02
   4.2999999e+01   5.5781851e+02
   4.1999999e+01   5.2064404e+02
   4.5000000e+01   6.3732667e+02
   4.1000001e+01   4.8514007e+02
   4.2999999e+01   5.5781851e+02
   5.0000000e+01   8.6791195e+02
   4.7000000e+01   7.2395964e+02
   4.1000001e+01   4.8514007e+02
   4.7999999e+01   7.7003997e+02
   4.1999999e+01   5.2064404e+02
   4.6000000e+01   6.7973413e+02
   4.1999999e+01   5.2064404e+02
   4.2999999e+01   5.5781851e+02
   3.8000002e+01   3.8827958e+02
   4.1999999e+01   5.2064404e+02
   4.1000001e+01   4.8514007e+02
   4.1000001e+01   4.8514007e+02
   4.7000000e+01   7.2395964e+02
   4.0000002e+01   4.5126941e+02
   4.3999999e+01   5.9670035e+02
   4.3999999e+01   5.9670035e+02
   4.3999999e+01   5.9670035e+02
   5.7000002e+01   1.2742711e+03
   5.0000000e+01   8.6791195e+02
   4.7000000e+01   7.2395964e+02
   3.7000000e+01   3.5908596e+02
   4.2999999e+01   5.5781851e+02
   4.2999999e+01   5.5781851e+02
   4.0000002e+01   4.5126941e+02
   4.0000002e+01   4.5126941e+02
   4.6000000e+01   6.7973413e+02
   4.7000000e+01   7.2395964e+02
   4.1999999e+01   5.2064404e+02
   3.8999998e+01   4.1899485e+02
   4.9000000e+01   8.1801189e+02
   5.2999999e+01   1.0295472e+03
   4.7999999e+01   7.7003997e+02
   4.7000000e+01   7.2395964e+02
   5.1999999e+01   9.7364306e+02
   5.1999999e+01   9.7364306e+02
   4.7999999e+01   7.7003997e+02
   4.5000000e+01   6.3732667e+02
   4.1999999e+01   5.2064404e+02
   4.7000000e+01   7.2395964e+02
   4.7000000e+01   7.2395964e+02
   4.5000000e+01   6.3732667e+02
   4.6000000e+01   6.7973413e+02
   4.6000000e+01   6.7973413e+02
   4.7999999e+01   7.7003997e+02
   4.7000000e+01   7.2395964e+02
   4.7999999e+01   7.7003997e+02
   4.7999999e+01   7.7003997e+02
   4.3999999e+01   5.9670035e+02
   1.5000000e+01   2.5464576e+01
   1.5000000e+01   2.5464576e+01
   1.6999999e+01   3.6749953e+01
   1.4000000e+01   2.0802487e+01
   1.6999999e+01   3.6749953e+01
   1.8000001e+01   4.3452418e+01
   1.5000000e+01   2.5464576e+01
   1.6999999e+01   3.6749953e+01
   1.6000000e+01   3.0767175e+01
   1.5000000e+01   2.5464576e+01
   1.6000000e+01   3.0767175e+01
   1.6000000e+01   3.0767175e+01
   1.4000000e+01   2.0802487e+01
   1.6999999e+01   3.6749953e+01
   1.6000000e+01   3.0767175e+01
   3.3999999e+01   2.8026260e+02
   4.1999999e+01   5.2064404e+02
   3.8999998e+01   4.1899485e+02
   4.0000002e+01   4.5126941e+02
   3.8000002e+01   3.8827958e+02
   2.7000001e+01   1.4260384e+02
   3.8000002e+01   3.8827958e+02
   4.1999999e+01   5.2064404e+02
   3.7000000e+01   3.5908596e+02
   3.8000002e+01   3.8827958e+02
   2.8999999e+01   1.7582936e+02
   3.8000002e+01   3.8827958e+02
   3.5999999e+01   3.3137687e+02
   4.1000001e+01   4.8514007e+02
   4.0000002e+01   4.5126941e+02
   4.7000000e+01   7.2395964e+02
   4.3999999e+01   5.9670035e+02
   4.0000002e+01   4.5126941e+02
   2.7000001e+01   1.4260384e+02
   5.0999998e+01   9.1977677e+02
   3.8999998e+01   4.1899485e+02
   4.2999999e+01   5.5781851e+02
   4.2999999e+01   5.5781851e+02
   4.0000002e+01   4.5126941e+02
   1.8000001e+01   4.3452418e+01
   4.1000001e+01   4.8514007e+02
   4.1000001e+01   4.8514007e+02
   4.1000001e+01   4.8514007e+02
   3.8999998e+01   4.1899485e+02
   4.7999999e+01   7.7003997e+02
   3.8000002e+01   3.8827958e+02
   4.1000001e+01   4.8514007e+02
   4.7999999e+01   7.7003997e+02
   4.5000000e+01   6.3732667e+02
   3.8999998e+01   4.1899485e+02
   4.1999999e+01   5.2064404e+02
   4.1999999e+01   5.2064404e+02
   4.7000000e+01   7.2395964e+02
   4.0000002e+01   4.5126941e+02
   3.8999998e+01   4.1899485e+02
   1.5000000e+01   2.5464576e+01
   4.7999999e+01   7.7003997e+02
   4.3999999e+01   5.9670035e+02
   4.1000001e+01   4.8514007e+02
   4.6000000e+01   6.7973413e+02
   4.1999999e+01   5.2064404e+02
   3.8000002e+01   3.8827958e+02
   4.2999999e+01   5.5781851e+02
   3.8999998e+01   4.1899485e+02
   3.8000002e+01   3.8827958e+02
   1.8000001e+01   4.3452418e+01
   1.6000000e+01   3.0767175e+01
   2.8000000e+01   1.5864399e+02
   4.0000002e+01   4.5126941e+02
   6.2999998e+01   1.7086700e+03
   4.1000001e+01   4.8514007e+02
   3.8999998e+01   4.1899485e+02
   3.7000000e+01   3.5908596e+02
   2.8000000e+01   1.5864399e+02
   2.7000001e+01   1.4260384e+02
   3.8000002e+01   3.8827958e+02
   3.5000001e+01   3.0511497e+02
   2.8999999e+01   1.7582936e+02
   3.3000001e+01   2.5678245e+02
   3.2000000e+01   2.3463672e+02
   3.5999999e+01   3.3137687e+02
   3.3999999e+01   2.8026260e+02
   3.7000000e+01   3.5908596e+02
   2.5999999e+01   1.2767075e+02
   4.3999999e+01   5.9670035e+02
   3.5999999e+01   3.3137687e+02
   3.0000001e+01   1.9419802e+02
   1.6999999e+01   3.6749953e+01
   2.8999999e+01   1.7582936e+02
   5.6000001e+01   1.2098513e+03
   5.3999997e+01   1.0875256e+03
   5.0999998e+01   9.1977677e+02
   4.3999999e+01   5.9670035e+02
   3.8999998e+01   4.1899485e+02
   4.2999999e+01   5.5781851e+02
   3.0000001e+01   1.9419802e+02
   4.0000002e+01   4.5126941e+02
   4.0000002e+01   4.5126941e+02
   3.3999999e+01   2.8026260e+02
   5.5000001e+01   1.1476150e+03
   4.5000000e+01   6.3732667e+02
   6.0000002e+01   1.4809936e+03
   5.5000001e+01   1.1476150e+03
   5.0000000e+01   8.6791195e+02
   5.2999999e+01   1.0295472e+03
   5.0000000e+01   8.6791195e+02
   1.5000000e+01   2.5464576e+01
   4.3999999e+01   5.9670035e+02
   4.9000000e+01   8.1801189e+02
   4.7000000e+01   7.2395964e+02
   4.9000000e+01   8.1801189e+02
   4.7000000e+01   7.2395964e+02
   5.1999999e+01   9.7364306e+02
   4.6000000e+01   6.7973413e+02
   5.2999999e+01   1.0295472e+03
   5.3999997e+01   1.0875256e+03
   5.1999999e+01   9.7364306e+02
   4.5000000e+01   6.3732667e+02
   4.9000000e+01   8.1801189e+02
   4.5000000e+01   6.3732667e+02
   5.1999999e+01   9.7364306e+02
   4.1000001e+01   4.8514007e+02
   4.2999999e+01   5.5781851e+02
   4.3999999e+01   5.9670035e+02
   4.1999999e+01   5.2064404e+02
   4.5000000e+01   6.3732667e+02
   4.0000002e+01   4.5126941e+02
   4.0000002e+01   4.5126941e+02
   4.2999999e+01   5.5781851e+02
   4.1000001e+01   4.8514007e+02
   4.2999999e+01   5.5781851e+02
   4.1000001e+01   4.8514007e+02
   4.3999999e+01   5.9670035e+02
   4.5000000e+01   6.3732667e+02
   4.2999999e+01   5.5781851e+02
   4.3999999e+01   5.9670035e+02
   3.8000002e+01   3.8827958e+02
   4.2999999e+01   5.5781851e+02
   4.1999999e+01   5.2064404e+02
   4.1999999e+01   5.2064404e+02
   3.8999998e+01   4.1899485e+02
   4.6000000e+01   6.7973413e+02
   5.0000000e+01   8.6791195e+02
   5.0999998e+01   9.1977677e+02
   4.1999999e+01   5.2064404e+02
   4.5000000e+01   6.3732667e+02
   4.5000000e+01   6.3732667e+02
   5.0999998e+01   9.1977677e+02
   4.6000000e+01   6.7973413e+02
   3.8000002e+01   3.8827958e+02
   4.1000001e+01   4.8514007e+02
   4.2999999e+01   5.5781851e+02
   3.8999998e+01   4.1899485e+02
   4.1999999e+01   5.2064404e+02
   4.1000001e+01   4.8514007e+02
   3.8999998e+01   4.1899485e+02
   4.1999999e+01   5.2064404e+02
   4.0000002e+01   4.5126941e+02
   4.2999999e+01   5.5781851e+02
   4.7000000e+01   7.2395964e+02
   4.1000001e+01   4.8514007e+02
   4.1000001e+01   4.8514007e+02
   4.1999999e+01   5.2064404e+02
   4.5000000e+01   6.3732667e+02
   1.6999999e+01   3.6749953e+01
   1.9000000e+01   5.0913879e+01
   1.8000001e+01   4.3452418e+01
   3.5999999e+01   3.3137687e+02
   3.8999998e+01   4.1899485e+02
   3.0000001e+01   1.9419802e+02
   4.2999999e+01   5.5781851e+02
   2.8999999e+01   1.7582936e+02
   3.7000000e+01   3.5908596e+02
   2.8999999e+01   1.7582936e+02
   2.8999999e+01   1.7582936e+02
   3.8000002e+01   3.8827958e+02
   2.7000001e+01   1.4260384e+02
   2.5999999e+01   1.2767075e+02
   3.1000000e+01   2.1378784e+02
   2.8999999e+01   1.7582936e+02
   2.4999999e+01   1.1380656e+02
   4.1000001e+01   4.8514007e+02
   2.5999999e+01   1.2767075e+02
   4.1000001e+01   4.8514007e+02
   4.1999999e+01   5.2064404e+02
   4.6000000e+01   6.7973413e+02
   4.6000000e+01   6.7973413e+02
   4.3999999e+01   5.9670035e+02
   4.1999999e+01   5.2064404e+02
   4.0000002e+01   4.5126941e+02
   4.0000002e+01   4.5126941e+02
   4.1999999e+01   5.2064404e+02
   4.0000002e+01   4.5126941e+02
   4.1000001e+01   4.8514007e+02
   3.8999998e+01   4.1899485e+02
   4.3999999e+01   5.9670035e+02
   2.5999999e+01   1.2767075e+02
   4.5000000e+01   6.3732667e+02
   4.1000001e+01   4.8514007e+02
   4.2999999e+01   5.5781851e+02
   4.1000001e+01   4.8514007e+02
   4.0000002e+01   4.5126941e+02
   3.8000002e+01   3.8827958e+02
   4.3999999e+01   5.9670035e+02
   3.8000002e+01   3.8827958e+02
   4.1999999e+01   5.2064404e+02
   4.6000000e+01   6.7973413e+02
   4.1999999e+01   5.2064404e+02
   4.0000002e+01   4.5126941e+02
   4.5000000e+01   6.3732667e+02
   3.0000001e+01   1.9419802e+02
   2.5999999e+01   1.2767075e+02
   2.3999999e+01   1.0097292e+02
   2.8999999e+01   1.7582936e+02
   4.0000002e+01   4.5126941e+02
   3.8000002e+01   3.8827958e+02
   5.6000001e+01   1.2098513e+03
   4.3999999e+01   5.9670035e+02
   4.1000001e+01   4.8514007e+02
   4.3999999e+01   5.9670035e+02
   5.1999999e+01   9.7364306e+02
   3.3000001e+01   2.5678245e+02
   5.5000001e+01   1.1476150e+03
   3.8999998e+01   4.1899485e+02
   1.6999999e+01   3.6749953e+01
   1.6000000e+01   3.0767175e+01
   1.6999999e+01   3.6749953e+01
   1.6000000e+01   3.0767175e+01
   1.5000000e+01   2.5464576e+01
   1.6999999e+01   3.6749953e+01
   1.5000000e+01   2.5464576e+01
   1.6000000e+01   3.0767175e+01
   1.6000000e+01   3.0767175e+01
   1.6000000e+01   3.0767175e+01
   4.2999999e+01   5.5781851e+02
   4.2999999e+01   5.5781851e+02
   4.6000000e+01   6.7973413e+02
   1.6000000e+01   3.0767175e+01
   1.5000000e+01   2.5464576e+01
   5.1999999e+01   9.7364306e+02
   5.0000000e+01   8.6791195e+02
   4.2999999e+01   5.5781851e+02
   4.7000000e+01   7.2395964e+02
   4.6000000e+01   6.7973413e+02
   4.5000000e+01   6.3732667e+02
   5.1999999e+01   9.7364306e+02
   5.5000001e+01   1.1476150e+03
   4.2999999e+01   5.5781851e+02
   5.0000000e+01   8.6791195e+02
   4.1999999e+01   5.2064404e+02
   4.6000000e+01   6.7973413e+02
   4.1999999e+01   5.2064404e+02
   4.1999999e+01   5.2064404e+02
   4.1999999e+01   5.2064404e+02
   2.8000000e+01   1.5864399e+02
   1.6999999e+01   3.6749953e+01
   1.9000000e+01   5.0913879e+01
   4.3999999e+01   5.9670035e+02
   4.7000000e+01   7.2395964e+02
   4.2999999e+01   5.5781851e+02
   4.5000000e+01   6.3732667e+02
   1.9000000e+01   5.0913879e+01
   4.0000002e+01   4.5126941e+02
   4.6000000e+01   6.7973413e+02
   4.2999999e+01   5.5781851e+02
   1.8000001e+01   4.3452418e+01
   2.8999999e+01   1.7582936e+02
   1.6999999e+01   3.6749953e+01
   1.5000000e+01   2.5464576e+01
   4.1999999e+01   5.2064404e+02
   4.3999999e+01   5.9670035e+02
   4.6000000e+01   6.7973413e+02
   4.1000001e+01   4.8514007e+02
   3.8000002e+01   3.8827958e+02
   3.8000002e+01   3.8827958e+02
   4.3999999e+01   5.9670035e+02
   3.7000000e+01   3.5908596e+02
   5.2999999e+01   1.0295472e+03
   4.6000000e+01   6.7973413e+02
   5.0000000e+01   8.6791195e+02
   4.7999999e+01   7.7003997e+02
   4.5000000e+01   6.3732667e+02
   5.0999998e+01   9.1977677e+02
   4.5000000e+01   6.3732667e+02
   4.9000000e+01   8.1801189e+02
   4.7999999e+01   7.7003997e+02
   3.8000002e+01   3.8827958e+02
   3.8000002e+01   3.8827958e+02
   4.1999999e+01   5.2064404e+02
   4.1999999e+01   5.2064404e+02
   4.2999999e+01   5.5781851e+02
   3.8000002e+01   3.8827958e+02
   4.6000000e+01   6.7973413e+02
   4.1999999e+01   5.2064404e+02
   4.2999999e+01   5.5781851e+02
   4.5000000e+01   6.3732667e+02
   4.1000001e+01   4.8514007e+02
   4.7000000e+01   7.2395964e+02
   4.7000000e+01   7.2395964e+02
   4.1999999e+01   5.2064404e+02
   3.8999998e+01   4.1899485e+02
   3.8999998e+01   4.1899485e+02
   4.0000002e+01   4.5126941e+02
   4.1999999e+01   5.2064404e+02
   4.1999999e+01   5.2064404e+02
   4.0000002e+01   4.5126941e+02
   3.8000002e+01   3.8827958e+02
   4.1999999e+01   5.2064404e+02
   4.2999999e+01   5.5781851e+02
   4.1000001e+01   4.8514007e+02
   4.1000001e+01   4.8514007e+02
   3.8999998e+01   4.1899485e+02
   3.5999999e+01   3.3137687e+02
   3.8000002e+01   3.8827958e+02
   4.1000001e+01   4.8514007e+02
   2.8000000e+01   1.5864399e+02
   4.0000002e+01   4.5126941e+02
   4.7000000e+01   7.2395964e+02
   4.1999999e+01   5.2064404e+02
   4.0000002e+01   4.5126941e+02
   3.8000002e+01   3.8827958e+02
   4.1999999e+01   5.2064404e+02
   4.2999999e+01   5.5781851e+02
   4.1000001e+01   4.8514007e+02
   4.5000000e+01   6.3732667e+02
   4.5000000e+01   6.3732667e+02
   3.8999998e+01   4.1899485e+02
   4.1999999e+01   5.2064404e+02
   2.0000001e+01   5.9173537e+01
   4.0000002e+01   4.5126941e+02
   4.3999999e+01   5.9670035e+02
   2.8999999e+01   1.7582936e+02
   4.1000001e+01   4.8514007e+02
   4.0000002e+01   4.5126941e+02
   4.7000000e+01   7.2395964e+02
   3.5999999e+01   3.3137687e+02
   4.1000001e+01   4.8514007e+02
   4.1000001e+01   4.8514007e+02
   3.8000002e+01   3.8827958e+02
   4.0000002e+01   4.5126941e+02
   4.2999999e+01   5.5781851e+02
   4.2999999e+01   5.5781851e+02
   3.8000002e+01   3.8827958e+02
   4.1999999e+01   5.2064404e+02
   3.8999998e+01   4.1899485e+02
   4.1999999e+01   5.2064404e+02
   3.8999998e+01   4.1899485e+02
   4.1000001e+01   4.8514007e+02
   4.1999999e+01   5.2064404e+02
   4.1999999e+01   5.2064404e+02
   3.7000000e+01   3.5908596e+02
   4.1999999e+01   5.2064404e+02
   2.7000001e+01   1.4260384e+02
   3.8999998e+01   4.1899485e+02
   2.8000000e+01   1.5864399e+02
   2.8000000e+01   1.5864399e+02
   4.1000001e+01   4.8514007e+02
   2.8000000e+01   1.5864399e+02
   2.4999999e+01   1.1380656e+02
   4.1999999e+01   5.2064404e+02
   3.0000001e+01   1.9419802e+02
   2.3999999e+01   1.0097292e+02
   3.7000000e+01   3.5908596e+02
   4.0000002e+01   4.5126941e+02
   4.0000002e+01   4.5126941e+02
   3.8000002e+01   3.8827958e+02
   3.3000001e+01   2.5678245e+02
   3.3999999e+01   2.8026260e+02
   4.3999999e+01   5.9670035e+02
   3.8000002e+01   3.8827958e+02
   3.8000002e+01   3.8827958e+02
   4.5000000e+01   6.3732667e+02
   3.5000001e+01   3.0511497e+02
   3.8000002e+01   3.8827958e+02
   4.0000002e+01   4.5126941e+02
   4.1000001e+01   4.8514007e+02
   3.8999998e+01   4.1899485e+02
   3.5999999e+01   3.3137687e+02
   4.0000002e+01   4.5126941e+02
   4.0000002e+01   4.5126941e+02
   3.8000002e+01   3.8827958e+02
   4.1999999e+01   5.2064404e+02
   4.1000001e+01   4.8514007e+02
   4.3999999e+01   5.9670035e+02
   4.7000000e+01   7.2395964e+02
   4.7999999e+01   7.7003997e+02
   4.5000000e+01   6.3732667e+02
   4.6000000e+01   6.7973413e+02
   3.8999998e+01   4.1899485e+02
   3.7000000e+01   3.5908596e+02
   3.8999998e+01   4.1899485e+02
   4.1000001e+01   4.8514007e+02
   4.2999999e+01   5.5781851e+02
   4.5000000e+01   6.3732667e+02
   4.1000001e+01   4.8514007e+02
   4.1999999e+01   5.2064404e+02
   2.8999999e+01   1.7582936e+02
   2.5999999e+01   1.2767075e+02
   4.5000000e+01   6.3732667e+02
   4.0000002e+01   4.5126941e+02
   4.3999999e+01   5.9670035e+02
   4.1999999e+01   5.2064404e+02
   5.0000000e+01   8.6791195e+02
   4.1000001e+01   4.8514007e+02
   4.1000001e+01   4.8514007e+02
   3.8999998e+01   4.1899485e+02
   4.1999999e+01   5.2064404e+02
   4.1000001e+01   4.8514007e+02
   4.0000002e+01   4.5126941e+02
   3.5999999e+01   3.3137687e+02
   4.0000002e+01   4.5126941e+02
   3.5999999e+01   3.3137687e+02
   4.1000001e+01   4.8514007e+02
   4.0000002e+01   4.5126941e+02
   3.3999999e+01   2.8026260e+02
   3.8999998e+01   4.1899485e+02
   2.8000000e+01   1.5864399e+02
   4.3999999e+01   5.9670035e+02
   2.3999999e+01   1.0097292e+02
   4.0000002e+01   4.5126941e+02
   3.5999999e+01   3.3137687e+02
   2.7000001e+01   1.4260384e+02
   2.8000000e+01   1.5864399e+02
   4.0000002e+01   4.5126941e+02
   4.0000002e+01   4.5126941e+02
   4.0000002e+01   4.5126941e+02
   4.1000001e+01   4.8514007e+02
   3.7000000e+01   3.5908596e+02
   3.8999998e+01   4.1899485e+02
   4.1999999e+01   5.2064404e+02
   4.0000002e+01   4.5126941e+02
   3.8000002e+01   3.8827958e+02
   3.8000002e+01   3.8827958e+02
   4.1000001e+01   4.8514007e+02
   4.0000002e+01   4.5126941e+02
   2.4999999e+01   1.1380656e+02
   4.1000001e+01   4.8514007e+02
   4.1000001e+01   4.8514007e+02
   4.1999999e+01   5.2064404e+02
   4.3999999e+01   5.9670035e+02
   4.5000000e+01   6.3732667e+02
   3.8999998e+01   4.1899485e+02
   4.1999999e+01   5.2064404e+02
   4.7000000e+01   7.2395964e+02
   3.8999998e+01   4.1899485e+02
   3.8000002e+01   3.8827958e+02
   4.1000001e+01   4.8514007e+02
   4.1000001e+01   4.8514007e+02
   4.0000002e+01   4.5126941e+02
   4.0000002e+01   4.5126941e+02
   4.0000002e+01   4.5126941e+02
   4.1000001e+01   4.8514007e+02
   4.1999999e+01   5.2064404e+02
   4.0000002e+01   4.5126941e+02
   3.2000000e+01   2.3463672e+02
   3.7000000e+01   3.5908596e+02
   3.7000000e+01   3.5908596e+02
   2.8000000e+01   1.5864399e+02
   4.2999999e+01   5.5781851e+02
   2.4999999e+01   1.1380656e+02
   4.1000001e+01   4.8514007e+02
   3.0000001e+01   1.9419802e+02
   3.8999998e+01   4.1899485e+02
   4.1000001e+01   4.8514007e+02
   4.5000000e+01   6.3732667e+02
   4.1000001e+01   4.8514007e+02
   3.2000000e+01   2.3463672e+02
   4.0000002e+01   4.5126941e+02
   4.0000002e+01   4.5126941e+02
   4.0000002e+01   4.5126941e+02
   3.7000000e+01   3.5908596e+02
   4.1999999e+01   5.2064404e+02
   3.8999998e+01   4.1899485e+02
   3.8999998e+01   4.1899485e+02
   4.2999999e+01   5.5781851e+02
   4.1999999e+01   5.2064404e+02
   4.1000001e+01   4.8514007e+02
   3.8999998e+01   4.1899485e+02
   4.6000000e+01   6.7973413e+02
   4.2999999e+01   5.5781851e+02
   4.5000000e+01   6.3732667e+02
   4.0000002e+01   4.5126941e+02
   3.8999998e+01   4.1899485e+02
   3.0000001e+01   1.9419802e+02
   4.6000000e+01   6.7973413e+02
   2.3000000e+01   8.9131396e+01
   4.3999999e+01   5.9670035e+02
   4.0000002e+01   4.5126941e+02
   4.0000002e+01   4.5126941e+02
   4.1999999e+01   5.2064404e+02
   3.0000001e+01   1.9419802e+02
   3.8999998e+01   4.1899485e+02
   4.3999999e+01   5.9670035e+02
   3.7000000e+01   3.5908596e+02
   4.0000002e+01   4.5126941e+02
   3.8999998e+01   4.1899485e+02
   3.5000001e+01   3.0511497e+02
   3.5999999e+01   3.3137687e+02
   3.8999998e+01   4.1899485e+02
   4.1000001e+01   4.8514007e+02
   1.6999999e+01   3.6749953e+01
   1.6000000e+01   3.0767175e+01
   1.5000000e+01   2.5464576e+01
   1.9000000e+01   5.0913879e+01
   1.6999999e+01   3.6749953e+01
   1.6999999e+01   3.6749953e+01
   3.7000000e+01   3.5908596e+02
   3.3000001e+01   2.5678245e+02
   2.8000000e+01   1.5864399e+02
   3.1000000e+01   2.1378784e+02
   3.0000001e+01   1.9419802e+02
   2.8999999e+01   1.7582936e+02
   3.8999998e+01   4.1899485e+02
   3.8999998e+01   4.1899485e+02
   3.8000002e+01   3.8827958e+02
   3.8000002e+01   3.8827958e+02
   3.8999998e+01   4.1899485e+02
   4.1000001e+01   4.8514007e+02
   3.8999998e+01   4.1899485e+02
   3.8000002e+01   3.8827958e+02
   3.8000002e+01   3.8827958e+02
   4.2999999e+01   5.5781851e+02
   4.0000002e+01   4.5126941e+02
   3.8000002e+01   3.8827958e+02
   3.7000000e+01   3.5908596e+02
   3.8999998e+01   4.1899485e+02
   3.3999999e+01   2.8026260e+02
   3.3000001e+01   2.5678245e+02
   4.0000002e+01   4.5126941e+02
   4.2999999e+01   5.5781851e+02
   4.0000002e+01   4.5126941e+02
   2.8000000e+01   1.5864399e+02
   4.0000002e+01   4.5126941e+02
   2.8000000e+01   1.5864399e+02
   3.1000000e+01   2.1378784e+02
   2.8000000e+01   1.5864399e+02
   2.5999999e+01   1.2767075e+02
   2.7000001e+01   1.4260384e+02
   3.0000001e+01   1.9419802e+02
   2.8999999e+01   1.7582936e+02
   2.8000000e+01   1.5864399e+02
   2.8999999e+01   1.7582936e+02
   3.1000000e+01   2.1378784e+02
   2.4999999e+01   1.1380656e+02
   2.4999999e+01   1.1380656e+02
   2.3000000e+01   8.9131396e+01
   4.0000002e+01   4.5126941e+02
   3.3999999e+01   2.8026260e+02
   3.3999999e+01   2.8026260e+02
   4.0000002e+01   4.5126941e+02
   2.3999999e+01   1.0097292e+02
   1.8000001e+01   4.3452418e+01
   1.6999999e+01   3.6749953e+01
   2.7000001e+01   1.4260384e+02
   2.5999999e+01   1.2767075e+02
   2.8000000e+01   1.5864399e+02
   3.7000000e+01   3.5908596e+02
   5.7999999e+01   1.3409104e+03
   4.2999999e+01   5.5781851e+02
   3.7000000e+01   3.5908596e+02
   3.2000000e+01   2.3463672e+02
   2.8000000e+01   1.5864399e+02
   3.5999999e+01   3.3137687e+02
   1.6000000e+01   3.0767175e+01
   4.3999999e+01   5.9670035e+02
   3.8999998e+01   4.1899485e+02
   3.8999998e+01   4.1899485e+02
   2.8000000e+01   1.5864399e+02
   3.8000002e+01   3.8827958e+02
   4.5000000e+01   6.3732667e+02
   3.7000000e+01   3.5908596e+02
   3.7000000e+01   3.5908596e+02
   2.8999999e+01   1.7582936e+02
   4.2999999e+01   5.5781851e+02
   3.8000002e+01   3.8827958e+02
   3.8000002e+01   3.8827958e+02
   3.2000000e+01   2.3463672e+02
   3.2000000e+01   2.3463672e+02
   4.6000000e+01   6.7973413e+02
   3.1000000e+01   2.1378784e+02
   3.8000002e+01   3.8827958e+02
   2.7000001e+01   1.4260384e+02
   3.0000001e+01   1.9419802e+02
   3.2000000e+01   2.3463672e+02
   1.6999999e+01   3.6749953e+01
   4.1000001e+01   4.8514007e+02
   4.1999999e+01   5.2064404e+02
   2.8000000e+01   1.5864399e+02
   2.8999999e+01   1.7582936e+02
   3.2000000e+01   2.3463672e+02
   4.5000000e+01   6.3732667e+02
   1.5000000e+01   2.5464576e+01
   1.4000000e+01   2.0802487e+01
   3.5999999e+01   3.3137687e+02
   4.7000000e+01   7.2395964e+02
   5.2999999e+01   1.0295472e+03
   5.3999997e+01   1.0875256e+03
   5.1999999e+01   9.7364306e+02
   4.1000001e+01   4.8514007e+02
   5.0000000e+01   8.6791195e+02
   3.8999998e+01   4.1899485e+02
   4.1999999e+01   5.2064404e+02
   3.8999998e+01   4.1899485e+02
   4.1000001e+01   4.8514007e+02
   4.2999999e+01   5.5781851e+02
   4.5000000e+01   6.3732667e+02
   2.4999999e+01   1.1380656e+02
   4.3999999e+01   5.9670035e+02
   3.8000002e+01   3.8827958e+02
   4.1000001e+01   4.8514007e+02
   4.0000002e+01   4.5126941e+02
   3.8999998e+01   4.1899485e+02
   4.1000001e+01   4.8514007e+02
   4.3999999e+01   5.9670035e+02
   3.8999998e+01   4.1899485e+02
   4.0000002e+01   4.5126941e+02
   4.5000000e+01   6.3732667e+02
   4.3999999e+01   5.9670035e+02
   4.1999999e+01   5.2064404e+02
   4.1999999e+01   5.2064404e+02
   4.6000000e+01   6.7973413e+02
   3.8999998e+01   4.1899485e+02
   4.2999999e+01   5.5781851e+02
   4.9000000e+01   8.1801189e+02
   4.3999999e+01   5.9670035e+02
   4.1000001e+01   4.8514007e+02
   4.1000001e+01   4.8514007e+02
   4.6000000e+01   6.7973413e+02
   4.2999999e+01   5.5781851e+02
   1.9000000e+01   5.0913879e+01
   2.7000001e+01   1.4260384e+02
   4.1999999e+01   5.2064404e+02
   4.1000001e+01   4.8514007e+02
   4.1000001e+01   4.8514007e+02
   4.1000001e+01   4.8514007e+02
   2.7000001e+01   1.4260384e+02
   4.1000001e+01   4.8514007e+02
   4.3999999e+01   5.9670035e+02
   4.0000002e+01   4.5126941e+02
   4.1000001e+01   4.8514007e+02
   4.5000000e+01   6.3732667e+02
   4.0000002e+01   4.5126941e+02
   4.3999999e+01   5.9670035e+02
   3.8999998e+01   4.1899485e+02
   4.0000002e+01   4.5126941e+02
   3.8999998e+01   4.1899485e+02
   4.1999999e+01   5.2064404e+02
   1.6000000e+01   3.0767175e+01
   2.7000001e+01   1.4260384e+02
   4.2999999e+01   5.5781851e+02
   4.2999999e+01   5.5781851e+02
   4.0000002e+01   4.5126941e+02
   4.1000001e+01   4.8514007e+02
   4.3999999e+01   5.9670035e+02
   4.1000001e+01   4.8514007e+02
   4.5000000e+01   6.3732667e+02
   2.3000000e+01   8.9131396e+01
   2.7000001e+01   1.4260384e+02
   3.0000001e+01   1.9419802e+02
   1.5000000e+01   2.5464576e+01
   1.6999999e+01   3.6749953e+01
   1.6999999e+01   3.6749953e+01
   1.6999999e+01   3.6749953e+01
   1.8000001e+01   4.3452418e+01
   1.8000001e+01   4.3452418e+01
   1.6999999e+01   3.6749953e+01
   1.6000000e+01   3.0767175e+01
   1.5000000e+01   2.5464576e+01
   3.5000001e+01   3.0511497e+02
   2.8000000e+01   1.5864399e+02
   2.4999999e+01   1.1380656e+02
   3.7000000e+01   3.5908596e+02
   2.7000001e+01   1.4260384e+02
   2.8000000e+01   1.5864399e+02
   2.7000001e+01   1.4260384e+02
   2.5999999e+01   1.2767075e+02
   2.5999999e+01   1.2767075e+02
   1.9000000e+01   5.0913879e+01
   2.5999999e+01   1.2767075e+02
   1.6999999e+01   3.6749953e+01
   1.6999999e+01   3.6749953e+01
   1.5000000e+01   2.5464576e+01
   1.9000000e+01   5.0913879e+01
   1.8000001e+01   4.3452418e+01
   1.6999999e+01   3.6749953e+01
   1.9000000e+01   5.0913879e+01
   1.8000001e+01   4.3452418e+01
   2.8000000e+01   1.5864399e+02
   3.8999998e+01   4.1899485e+02
   4.0000002e+01   4.5126941e+02
   2.8999999e+01   1.7582936e+02
   4.1000001e+01   4.8514007e+02
   2.7000001e+01   1.4260384e+02
   2.8999999e+01   1.7582936e+02
   3.8000002e+01   3.8827958e+02
   2.7000001e+01   1.4260384e+02
   2.5999999e+01   1.2767075e+02
   4.0000002e+01   4.5126941e+02
   3.8000002e+01   3.8827958e+02
   3.8999998e+01   4.1899485e+02
   4.0000002e+01   4.5126941e+02
   4.0000002e+01   4.5126941e+02
   2.7000001e+01   1.4260384e+02
   3.3999999e+01   2.8026260e+02
   4.1000001e+01   4.8514007e+02
   3.5999999e+01   3.3137687e+02
   2.7000001e+01   1.4260384e+02
   2.7000001e+01   1.4260384e+02
   2.3999999e+01   1.0097292e+02
   2.8000000e+01   1.5864399e+02
   2.7000001e+01   1.4260384e+02
   4.1999999e+01   5.2064404e+02
   4.0000002e+01   4.5126941e+02
   3.3000001e+01   2.5678245e+02
   3.7000000e+01   3.5908596e+02
   3.7000000e+01   3.5908596e+02
   2.8000000e+01   1.5864399e+02
   1.6000000e+01   3.0767175e+01
   4.6000000e+01   6.7973413e+02
   2.5999999e+01   1.2767075e+02
   4.2999999e+01   5.5781851e+02
   6.5000002e+01   1.8725770e+03
   3.0000001e+01   1.9419802e+02
   6.1000002e+01   1.5545094e+03
   4.6000000e+01   6.7973413e+02
   5.7000002e+01   1.2742711e+03
   5.1999999e+01   9.7364306e+02
   5.1999999e+01   9.7364306e+02
   5.0000000e+01   8.6791195e+02
   5.2999999e+01   1.0295472e+03
   5.2999999e+01   1.0295472e+03
   5.1999999e+01   9.7364306e+02
   5.2999999e+01   1.0295472e+03
   5.0000000e+01   8.6791195e+02
   4.9000000e+01   8.1801189e+02
   6.2999998e+01   1.7086700e+03
   4.3999999e+01   5.9670035e+02
   3.8999998e+01   4.1899485e+02
   3.8000002e+01   3.8827958e+02
   4.0000002e+01   4.5126941e+02
   5.6000001e+01   1.2098513e+03
   4.3999999e+01   5.9670035e+02
   4.6000000e+01   6.7973413e+02
   4.5000000e+01   6.3732667e+02
   4.5000000e+01   6.3732667e+02
   4.1999999e+01   5.2064404e+02
   5.3999997e+01   1.0875256e+03
   4.2999999e+01   5.5781851e+02
   3.8999998e+01   4.1899485e+02
   4.5000000e+01   6.3732667e+02
   3.8999998e+01   4.1899485e+02
   5.8999997e+01   1.4098057e+03
   1.6000000e+01   3.0767175e+01
   1.4000000e+01   2.0802487e+01
   1.6000000e+01   3.0767175e+01
   3.8999998e+01   4.1899485e+02
   1.4000000e+01   2.0802487e+01
   1.6999999e+01   3.6749953e+01
   1.6000000e+01   3.0767175e+01
   1.6000000e+01   3.0767175e+01
   1.8000001e+01   4.3452418e+01
   1.6999999e+01   3.6749953e+01
   1.6000000e+01   3.0767175e+01
   1.4000000e+01   2.0802487e+01
   1.5000000e+01   2.5464576e+01
   1.6000000e+01   3.0767175e+01
   4.1000001e+01   4.8514007e+02
   4.1000001e+01   4.8514007e+02
   4.2999999e+01   5.5781851e+02
   4.1000001e+01   4.8514007e+02
   4.1999999e+01   5.2064404e+02
   2.7000001e+01   1.4260384e+02
   2.8999999e+01   1.7582936e+02
   3.0000001e+01   1.9419802e+02
   2.8999999e+01   1.7582936e+02
   4.1999999e+01   5.2064404e+02
   4.0000002e+01   4.5126941e+02
   2.3000000e+01   8.9131396e+01
   4.0000002e+01   4.5126941e+02
   2.2000001e+01   7.8243462e+01
   3.1000000e+01   2.1378784e+02
   1.4000000e+01   2.0802487e+01
   4.1000001e+01   4.8514007e+02
   4.7000000e+01   7.2395964e+02
   4.1000001e+01   4.8514007e+02
   3.8999998e+01   4.1899485e+02
   4.1999999e+01   5.2064404e+02
   3.8000002e+01   3.8827958e+02
   4.1999999e+01   5.2064404e+02
   4.0000002e+01   4.5126941e+02
   3.8999998e+01   4.1899485e+02
   3.8999998e+01   4.1899485e+02
   4.3999999e+01   5.9670035e+02
   4.1999999e+01   5.2064404e+02
   4.1999999e+01   5.2064404e+02
   4.1000001e+01   4.8514007e+02
   4.1999999e+01   5.2064404e+02
   4.2999999e+01   5.5781851e+02
   4.2999999e+01   5.5781851e+02
   4.1000001e+01   4.8514007e+02
   4.2999999e+01   5.5781851e+02
   4.1999999e+01   5.2064404e+02
   4.1999999e+01   5.2064404e+02
   3.8000002e+01   3.8827958e+02
   4.0000002e+01   4.5126941e+02
   4.1000001e+01   4.8514007e+02
   4.2999999e+01   5.5781851e+02
   3.8999998e+01   4.1899485e+02
   3.8999998e+01   4.1899485e+02
   4.1999999e+01   5.2064404e+02
   4.5000000e+01   6.3732667e+02
   4.3999999e+01   5.9670035e+02
   4.3999999e+01   5.9670035e+02
   4.1000001e+01   4.8514007e+02
   5.1999999e+01   9.7364306e+02
   4.1999999e+01   5.2064404e+02
   4.1000001e+01   4.8514007e+02
   4.2999999e+01   5.5781851e+02
   4.7000000e+01   7.2395964e+02
   4.2999999e+01   5.5781851e+02
   2.8999999e+01   1.7582936e+02
   2.8000000e+01   1.5864399e+02
   2.7000001e+01   1.4260384e+02
   2.8000000e+01   1.5864399e+02
   1.8000001e+01   4.3452418e+01
   2.5999999e+01   1.2767075e+02
   3.8000002e+01   3.8827958e+02
   3.5999999e+01   3.3137687e+02
   2.5999999e+01   1.2767075e+02
   3.7000000e+01   3.5908596e+02
   2.7000001e+01   1.4260384e+02
   2.8000000e+01   1.5864399e+02
   2.7000001e+01   1.4260384e+02
   2.5999999e+01   1.2767075e+02
   2.7000001e+01   1.4260384e+02
   3.7000000e+01   3.5908596e+02
   3.7000000e+01   3.5908596e+02
   4.3999999e+01   5.9670035e+02
   3.8999998e+01   4.1899485e+02
   2.7000001e+01   1.4260384e+02
   2.5999999e+01   1.2767075e+02
   2.7000001e+01   1.4260384e+02
   2.5999999e+01   1.2767075e+02
   2.7000001e+01   1.4260384e+02
   2.5999999e+01   1.2767075e+02
   3.8000002e+01   3.8827958e+02
   3.8999998e+01   4.1899485e+02
   4.2999999e+01   5.5781851e+02
   4.0000002e+01   4.5126941e+02
   3.8999998e+01   4.1899485e+02
   4.1000001e+01   4.8514007e+02
   3.8999998e+01   4.1899485e+02
   4.0000002e+01   4.5126941e+02
   3.8999998e+01   4.1899485e+02
   3.8999998e+01   4.1899485e+02
   4.0000002e+01   4.5126941e+02
   3.7000000e+01   3.5908596e+02
   3.7000000e+01   3.5908596e+02
   4.0000002e+01   4.5126941e+02
   4.7000000e+01   7.2395964e+02
   3.7000000e+01   3.5908596e+02
   3.5999999e+01   3.3137687e+02
   4.1000001e+01   4.8514007e+02
   3.8000002e+01   3.8827958e+02
   3.7000000e+01   3.5908596e+02
   3.5000001e+01   3.0511497e+02
   3.5000001e+01   3.0511497e+02
   3.8000002e+01   3.8827958e+02
   3.8999998e+01   4.1899485e+02
   3.8999998e+01   4.1899485e+02
   4.3999999e+01   5.9670035e+02
   4.1999999e+01   5.2064404e+02
   4.0000002e+01   4.5126941e+02
   3.8000002e+01   3.8827958e+02
   3.8000002e+01   3.8827958e+02
   1.4000000e+01   2.0802487e+01
   1.6000000e+01   3.0767175e+01
   4.1000001e+01   4.8514007e+02
   1.3000001e+01   1.6741068e+01
   4.0000002e+01   4.5126941e+02
   1.5000000e+01   2.5464576e+01
   4.3999999e+01   5.9670035e+02
   3.8999998e+01   4.1899485e+02
   1.6000000e+01   3.0767175e+01
   4.1000001e+01   4.8514007e+02
   1.6000000e+01   3.0767175e+01
   2.5999999e+01   1.2767075e+02
   1.3000001e+01   1.6741068e+01
   1.5000000e+01   2.5464576e+01
   4.7000000e+01   7.2395964e+02
   4.3999999e+01   5.9670035e+02
   4.9000000e+01   8.1801189e+02
   4.6000000e+01   6.7973413e+02
   3.8999998e+01   4.1899485e+02
   4.5000000e+01   6.3732667e+02
   4.5000000e+01   6.3732667e+02
   5.0999998e+01   9.1977677e+02
   4.5000000e+01   6.3732667e+02
   3.8000002e+01   3.8827958e+02
   4.3999999e+01   5.9670035e+02
   4.1999999e+01   5.2064404e+02
   4.7000000e+01   7.2395964e+02
   4.7000000e+01   7.2395964e+02
   2.7000001e+01   1.4260384e+02
   5.8999997e+01   1.4098057e+03
   5.1999999e+01   9.7364306e+02
   4.3999999e+01   5.9670035e+02
   4.5000000e+01   6.3732667e+02
   4.1999999e+01   5.2064404e+02
   4.6000000e+01   6.7973413e+02
   3.8999998e+01   4.1899485e+02
   4.7999999e+01   7.7003997e+02
   4.7000000e+01   7.2395964e+02
   4.1999999e+01   5.2064404e+02
   3.8999998e+01   4.1899485e+02
   4.0000002e+01   4.5126941e+02
   2.7000001e+01   1.4260384e+02
   4.1999999e+01   5.2064404e+02
   1.8000001e+01   4.3452418e+01
   2.2000001e+01   7.8243462e+01
   2.7000001e+01   1.4260384e+02
   1.6000000e+01   3.0767175e+01
   1.6000000e+01   3.0767175e+01
   1.4000000e+01   2.0802487e+01
   4.2999999e+01   5.5781851e+02
   4.1999999e+01   5.2064404e+02
   4.6000000e+01   6.7973413e+02
   4.1999999e+01   5.2064404e+02
   4.6000000e+01   6.7973413e+02
   4.6000000e+01   6.7973413e+02
   4.1000001e+01   4.8514007e+02
   4.3999999e+01   5.9670035e+02
   4.1000001e+01   4.8514007e+02
   4.6000000e+01   6.7973413e+02
   4.7000000e+01   7.2395964e+02
   4.5000000e+01   6.3732667e+02
   4.5000000e+01   6.3732667e+02
   4.9000000e+01   8.1801189e+02
   4.7999999e+01   7.7003997e+02
   4.3999999e+01   5.9670035e+02
   4.1999999e+01   5.2064404e+02
   4.0000002e+01   4.5126941e+02
   4.1000001e+01   4.8514007e+02
   4.5000000e+01   6.3732667e+02
   4.0000002e+01   4.5126941e+02
   4.0000002e+01   4.5126941e+02
   4.6000000e+01   6.7973413e+02
   4.3999999e+01   5.9670035e+02
   3.8999998e+01   4.1899485e+02
   4.1000001e+01   4.8514007e+02
   4.0000002e+01   4.5126941e+02
   4.0000002e+01   4.5126941e+02
   4.1000001e+01   4.8514007e+02
   4.5000000e+01   6.3732667e+02
   4.3999999e+01   5.9670035e+02
   4.6000000e+01   6.7973413e+02
   4.7999999e+01   7.7003997e+02
   5.0000000e+01   8.6791195e+02
   3.8999998e+01   4.1899485e+02
   4.3999999e+01   5.9670035e+02
   4.1000001e+01   4.8514007e+02
   4.2999999e+01   5.5781851e+02
   4.7000000e+01   7.2395964e+02
   4.7999999e+01   7.7003997e+02
   4.3999999e+01   5.9670035e+02
   4.7000000e+01   7.2395964e+02
   5.0999998e+01   9.1977677e+02
   5.2999999e+01   1.0295472e+03
   5.0999998e+01   9.1977677e+02
   4.1999999e+01   5.2064404e+02
   4.1999999e+01   5.2064404e+02
   4.3999999e+01   5.9670035e+02
   4.1000001e+01   4.8514007e+02
   4.5000000e+01   6.3732667e+02
   4.3999999e+01   5.9670035e+02
   4.3999999e+01   5.9670035e+02
   4.6000000e+01   6.7973413e+02
   4.5000000e+01   6.3732667e+02
   4.7999999e+01   7.7003997e+02
   3.5999999e+01   3.3137687e+02
   6.2000001e+01   1.6303895e+03
   6.4000001e+01   1.7893873e+03
   6.2000001e+01   1.6303895e+03
   7.2999997e+01   2.6314073e+03
   3.3999999e+01   2.8026260e+02
   3.8999998e+01   4.1899485e+02
   3.7000000e+01   3.5908596e+02
   4.1999999e+01   5.2064404e+02
   4.1000001e+01   4.8514007e+02
   3.5000001e+01   3.0511497e+02
   5.2999999e+01   1.0295472e+03
   4.1000001e+01   4.8514007e+02
   3.7000000e+01   3.5908596e+02
   3.7000000e+01   3.5908596e+02
   4.0000002e+01   4.5126941e+02
   3.8999998e+01   4.1899485e+02
   4.0000002e+01   4.5126941e+02
   3.8000002e+01   3.8827958e+02
   2.4999999e+01   1.1380656e+02
   3.5999999e+01   3.3137687e+02
   3.5000001e+01   3.0511497e+02
   4.1000001e+01   4.8514007e+02
   4.0000002e+01   4.5126941e+02
   4.1000001e+01   4.8514007e+02
   2.3999999e+01   1.0097292e+02
   2.2000001e+01   7.8243462e+01
   2.2000001e+01   7.8243462e+01
   2.5999999e+01   1.2767075e+02
   2.8000000e+01   1.5864399e+02
   3.1000000e+01   2.1378784e+02
   3.3000001e+01   2.5678245e+02
   3.7000000e+01   3.5908596e+02
   3.3999999e+01   2.8026260e+02
   3.5999999e+01   3.3137687e+02
   3.5000001e+01   3.0511497e+02
   3.8000002e+01   3.8827958e+02
   3.8999998e+01   4.1899485e+02
   3.5999999e+01   3.3137687e+02
   3.8999998e+01   4.1899485e+02
   3.0000001e+01   1.9419802e+02
   3.8000002e+01   3.8827958e+02
   4.0000002e+01   4.5126941e+02
   3.7000000e+01   3.5908596e+02
   3.8000002e+01   3.8827958e+02
   3.3000001e+01   2.5678245e+02
   2.8999999e+01   1.7582936e+02
   2.4999999e+01   1.1380656e+02
   2.8999999e+01   1.7582936e+02
   3.5000001e+01   3.0511497e+02
   4.3999999e+01   5.9670035e+02
   3.7000000e+01   3.5908596e+02
   3.0000001e+01   1.9419802e+02
   3.8000002e+01   3.8827958e+02
   4.3999999e+01   5.9670035e+02
   4.9000000e+01   8.1801189e+02
   4.0000002e+01   4.5126941e+02
   1.8000001e+01   4.3452418e+01
   4.0000002e+01   4.5126941e+02
   1.6000000e+01   3.0767175e+01
   4.2999999e+01   5.5781851e+02
   5.0000000e+01   8.6791195e+02
   5.2999999e+01   1.0295472e+03
   2.3000000e+01   8.9131396e+01
   2.7000001e+01   1.4260384e+02
   1.6000000e+01   3.0767175e+01
   1.5000000e+01   2.5464576e+01
   4.2999999e+01   5.5781851e+02
   4.7999999e+01   7.7003997e+02
   4.3999999e+01   5.9670035e+02
   4.1000001e+01   4.8514007e+02
   4.1999999e+01   5.2064404e+02
   4.3999999e+01   5.9670035e+02
   4.5000000e+01   6.3732667e+02
   4.9000000e+01   8.1801189e+02
   4.2999999e+01   5.5781851e+02
   4.0000002e+01   4.5126941e+02
   3.8999998e+01   4.1899485e+02
   4.1000001e+01   4.8514007e+02
   4.1000001e+01   4.8514007e+02
   5.0000000e+01   8.6791195e+02
   4.2999999e+01   5.5781851e+02
   3.7000000e+01   3.5908596e+02
   5.0000000e+01   8.6791195e+02
   4.0000002e+01   4.5126941e+02
   4.0000002e+01   4.5126941e+02
   4.1000001e+01   4.8514007e+02
   4.1000001e+01   4.8514007e+02
   4.0000002e+01   4.5126941e+02
   4.1000001e+01   4.8514007e+02
   2.0999999e+01   6.8270414e+01
   4.1000001e+01   4.8514007e+02
   4.1999999e+01   5.2064404e+02
   4.1000001e+01   4.8514007e+02
   4.6000000e+01   6.7973413e+02
   5.0000000e+01   8.6791195e+02
   4.0000002e+01   4.5126941e+02
   4.7999999e+01   7.7003997e+02
   3.8999998e+01   4.1899485e+02
   3.7000000e+01   3.5908596e+02
   3.8000002e+01   3.8827958e+02
   4.0000002e+01   4.5126941e+02
   4.0000002e+01   4.5126941e+02
   4.0000002e+01   4.5126941e+02
   3.8000002e+01   3.8827958e+02
   4.1000001e+01   4.8514007e+02
   4.0000002e+01   4.5126941e+02
   3.8999998e+01   4.1899485e+02
   3.5999999e+01   3.3137687e+02
   5.0999998e+01   9.1977677e+02
   4.3999999e+01   5.9670035e+02
   3.8000002e+01   3.8827958e+02
   4.7000000e+01   7.2395964e+02
   4.1999999e+01   5.2064404e+02
   3.8000002e+01   3.8827958e+02
   4.1999999e+01   5.2064404e+02
   3.5999999e+01   3.3137687e+02
   5.1999999e+01   9.7364306e+02
   4.6000000e+01   6.7973413e+02
   4.3999999e+01   5.9670035e+02
   4.0000002e+01   4.5126941e+02
   5.0999998e+01   9.1977677e+02
   4.7000000e+01   7.2395964e+02
   4.1999999e+01   5.2064404e+02
   4.1000001e+01   4.8514007e+02
   4.9000000e+01   8.1801189e+02
   3.8999998e+01   4.1899485e+02
   4.1999999e+01   5.2064404e+02
   5.1999999e+01   9.7364306e+02
   4.6000000e+01   6.7973413e+02
   4.2999999e+01   5.5781851e+02
   3.8000002e+01   3.8827958e+02
   4.1999999e+01   5.2064404e+02
   4.0000002e+01   4.5126941e+02
   4.0000002e+01   4.5126941e+02
   4.0000002e+01   4.5126941e+02
   4.1000001e+01   4.8514007e+02
   3.8999998e+01   4.1899485e+02
   3.7000000e+01   3.5908596e+02
   3.3999999e+01   2.8026260e+02
   4.0000002e+01   4.5126941e+02
   3.8000002e+01   3.8827958e+02
   3.8999998e+01   4.1899485e+02
   3.8999998e+01   4.1899485e+02
   3.8000002e+01   3.8827958e+02
   3.8000002e+01   3.8827958e+02
   3.7000000e+01   3.5908596e+02
   3.5999999e+01   3.3137687e+02
   3.8999998e+01   4.1899485e+02
   4.2999999e+01   5.5781851e+02
   4.1000001e+01   4.8514007e+02
   3.5999999e+01   3.3137687e+02
   3.8000002e+01   3.8827958e+02
   3.7000000e+01   3.5908596e+02
   3.8999998e+01   4.1899485e+02
   2.8000000e+01   1.5864399e+02
   4.0000002e+01   4.5126941e+02
   4.0000002e+01   4.5126941e+02
   3.8000002e+01   3.8827958e+02
   2.7000001e+01   1.4260384e+02
   4.0000002e+01   4.5126941e+02
   2.8999999e+01   1.7582936e+02
   3.1000000e+01   2.1378784e+02
   4.2999999e+01   5.5781851e+02
   3.8000002e+01   3.8827958e+02
   3.7000000e+01   3.5908596e+02
   4.0000002e+01   4.5126941e+02
   3.7000000e+01   3.5908596e+02
   3.7000000e+01   3.5908596e+02
   3.5000001e+01   3.0511497e+02
   3.8000002e+01   3.8827958e+02
   3.5000001e+01   3.0511497e+02
   3.7000000e+01   3.5908596e+02
   3.8000002e+01   3.8827958e+02
   4.5000000e+01   6.3732667e+02
   3.3999999e+01   2.8026260e+02
   2.5999999e+01   1.2767075e+02
   2.8000000e+01   1.5864399e+02
   3.7000000e+01   3.5908596e+02
   3.7000000e+01   3.5908596e+02
   3.7000000e+01   3.5908596e+02
   3.0000001e+01   1.9419802e+02
   4.3999999e+01   5.9670035e+02
   2.7000001e+01   1.4260384e+02
   2.5999999e+01   1.2767075e+02
   3.2000000e+01   2.3463672e+02
   2.8999999e+01   1.7582936e+02
   3.8999998e+01   4.1899485e+02
   2.4999999e+01   1.1380656e+02
   2.5999999e+01   1.2767075e+02
   2.5999999e+01   1.2767075e+02
   3.0000001e+01   1.9419802e+02
   2.5999999e+01   1.2767075e+02
   4.0000002e+01   4.5126941e+02
   2.7000001e+01   1.4260384e+02
   3.5000001e+01   3.0511497e+02
   2.4999999e+01   1.1380656e+02
   2.3000000e+01   8.9131396e+01
   2.8000000e+01   1.5864399e+02
   3.8000002e+01   3.8827958e+02
   3.5999999e+01   3.3137687e+02
   2.5999999e+01   1.2767075e+02
   3.8000002e+01   3.8827958e+02
   3.5000001e+01   3.0511497e+02
   3.7000000e+01   3.5908596e+02
   3.1000000e+01   2.1378784e+02
   4.0000002e+01   4.5126941e+02
   3.7000000e+01   3.5908596e+02
   3.8000002e+01   3.8827958e+02
   4.0000002e+01   4.5126941e+02
   4.1000001e+01   4.8514007e+02
   3.8000002e+01   3.8827958e+02
   3.8999998e+01   4.1899485e+02
   2.4999999e+01   1.1380656e+02
   2.8000000e+01   1.5864399e+02
   4.1999999e+01   5.2064404e+02
   2.8999999e+01   1.7582936e+02
   3.0000001e+01   1.9419802e+02
   2.7000001e+01   1.4260384e+02
   4.1000001e+01   4.8514007e+02
   3.7000000e+01   3.5908596e+02
   2.5999999e+01   1.2767075e+02
   2.3999999e+01   1.0097292e+02
   4.1000001e+01   4.8514007e+02
   4.5000000e+01   6.3732667e+02
   3.8000002e+01   3.8827958e+02
   3.7000000e+01   3.5908596e+02
   4.1000001e+01   4.8514007e+02
   3.8999998e+01   4.1899485e+02
   1.8000001e+01   4.3452418e+01
   4.3999999e+01   5.9670035e+02
   4.2999999e+01   5.5781851e+02
   3.8000002e+01   3.8827958e+02
   3.8000002e+01   3.8827958e+02
   4.1000001e+01   4.8514007e+02
   4.5000000e+01   6.3732667e+02
   4.3999999e+01   5.9670035e+02
   4.6000000e+01   6.7973413e+02
   2.8000000e+01   1.5864399e+02
   4.1000001e+01   4.8514007e+02
   4.2999999e+01   5.5781851e+02
   3.5999999e+01   3.3137687e+02
   3.8000002e+01   3.8827958e+02
   4.1000001e+01   4.8514007e+02
   1.6999999e+01   3.6749953e+01
   1.8000001e+01   4.3452418e+01
   2.4999999e+01   1.1380656e+02
   3.0000001e+01   1.9419802e+02
   2.3999999e+01   1.0097292e+02
   2.5999999e+01   1.2767075e+02
   3.3000001e+01   2.5678245e+02
   3.8000002e+01   3.8827958e+02
   4.0000002e+01   4.5126941e+02
   2.3999999e+01   1.0097292e+02
   3.3000001e+01   2.5678245e+02
   3.1000000e+01   2.1378784e+02
   3.8000002e+01   3.8827958e+02
   2.4999999e+01   1.1380656e+02
   2.7000001e+01   1.4260384e+02
   3.3000001e+01   2.5678245e+02
   3.8000002e+01   3.8827958e+02
   3.8000002e+01   3.8827958e+02
   3.7000000e+01   3.5908596e+02
   3.8000002e+01   3.8827958e+02
   3.8999998e+01   4.1899485e+02
   3.7000000e+01   3.5908596e+02
   4.2999999e+01   5.5781851e+02
   3.8000002e+01   3.8827958e+02
   3.7000000e+01   3.5908596e+02
   3.8999998e+01   4.1899485e+02
   4.0000002e+01   4.5126941e+02
   4.0000002e+01   4.5126941e+02
   3.8000002e+01   3.8827958e+02
   3.7000000e+01   3.5908596e+02
   4.0000002e+01   4.5126941e+02
   3.8999998e+01   4.1899485e+02
   4.1999999e+01   5.2064404e+02
   4.1000001e+01   4.8514007e+02
   3.8999998e+01   4.1899485e+02
   4.0000002e+01   4.5126941e+02
   2.8999999e+01   1.7582936e+02
   2.7000001e+01   1.4260384e+02
   2.8999999e+01   1.7582936e+02
   4.0000002e+01   4.5126941e+02
   3.8999998e+01   4.1899485e+02
   3.8000002e+01   3.8827958e+02
   4.1999999e+01   5.2064404e+02
   4.1000001e+01   4.8514007e+02
   4.0000002e+01   4.5126941e+02
   4.0000002e+01   4.5126941e+02
   4.1000001e+01   4.8514007e+02
   3.8999998e+01   4.1899485e+02
   4.0000002e+01   4.5126941e+02
   4.1000001e+01   4.8514007e+02
   4.0000002e+01   4.5126941e+02
   2.7000001e+01   1.4260384e+02
   2.8999999e+01   1.7582936e+02
   2.8999999e+01   1.7582936e+02
   4.0000002e+01   4.5126941e+02
   3.7000000e+01   3.5908596e+02
   3.8999998e+01   4.1899485e+02
   4.1000001e+01   4.8514007e+02
   3.7000000e+01   3.5908596e+02
   3.8999998e+01   4.1899485e+02
   3.8999998e+01   4.1899485e+02
   4.1000001e+01   4.8514007e+02
   3.7000000e+01   3.5908596e+02
   4.1999999e+01   5.2064404e+02
   4.0000002e+01   4.5126941e+02
   4.0000002e+01   4.5126941e+02
   3.8000002e+01   3.8827958e+02
   4.1000001e+01   4.8514007e+02
   3.5999999e+01   3.3137687e+02
   3.8999998e+01   4.1899485e+02
   3.8000002e+01   3.8827958e+02
   4.1999999e+01   5.2064404e+02
   4.0000002e+01   4.5126941e+02
   3.7000000e+01   3.5908596e+02
   3.8999998e+01   4.1899485e+02
   3.8000002e+01   3.8827958e+02
   3.8999998e+01   4.1899485e+02
   3.3000001e+01   2.5678245e+02
   4.2999999e+01   5.5781851e+02
   3.8999998e+01   4.1899485e+02
   3.8000002e+01   3.8827958e+02
   4.1999999e+01   5.2064404e+02
   4.1000001e+01   4.8514007e+02
   3.8999998e+01   4.1899485e+02
   4.1000001e+01   4.8514007e+02
   3.5000001e+01   3.0511497e+02
   3.8000002e+01   3.8827958e+02
   4.0000002e+01   4.5126941e+02
   4.1000001e+01   4.8514007e+02
   3.3999999e+01   2.8026260e+02
   3.8999998e+01   4.1899485e+02
   2.8000000e+01   1.5864399e+02
   3.5999999e+01   3.3137687e+02
   3.3999999e+01   2.8026260e+02
   3.2000000e+01   2.3463672e+02
   3.8999998e+01   4.1899485e+02
   4.0000002e+01   4.5126941e+02
   4.1999999e+01   5.2064404e+02
   4.5000000e+01   6.3732667e+02
   4.0000002e+01   4.5126941e+02
   2.8000000e+01   1.5864399e+02
   3.0000001e+01   1.9419802e+02
   3.1000000e+01   2.1378784e+02
   2.8000000e+01   1.5864399e+02
   3.1000000e+01   2.1378784e+02
   2.7000001e+01   1.4260384e+02
   2.8000000e+01   1.5864399e+02
   2.7000001e+01   1.4260384e+02
   2.8000000e+01   1.5864399e+02
   2.7000001e+01   1.4260384e+02
   2.4999999e+01   1.1380656e+02
   2.4999999e+01   1.1380656e+02
   2.2000001e+01   7.8243462e+01
   2.5999999e+01   1.2767075e+02
   2.0999999e+01   6.8270414e+01
   2.3999999e+01   1.0097292e+02
   1.9000000e+01   5.0913879e+01
   4.1000001e+01   4.8514007e+02
   3.8999998e+01   4.1899485e+02
   4.1000001e+01   4.8514007e+02
   4.0000002e+01   4.5126941e+02
   4.0000002e+01   4.5126941e+02
   3.8999998e+01   4.1899485e+02
   3.8999998e+01   4.1899485e+02
   4.0000002e+01   4.5126941e+02
   4.1999999e+01   5.2064404e+02
   4.5000000e+01   6.3732667e+02
   2.4999999e+01   1.1380656e+02
   2.0000001e+01   5.9173537e+01
   3.8999998e+01   4.1899485e+02
   4.1000001e+01   4.8514007e+02
   4.5000000e+01   6.3732667e+02
   4.3999999e+01   5.9670035e+02
   4.9000000e+01   8.1801189e+02
   5.0000000e+01   8.6791195e+02
   3.5000001e+01   3.0511497e+02
   3.5999999e+01   3.3137687e+02
   3.0000001e+01   1.9419802e+02
   3.3000001e+01   2.5678245e+02
   3.7000000e+01   3.5908596e+02
   3.2000000e+01   2.3463672e+02
   3.0000001e+01   1.9419802e+02
   2.4999999e+01   1.1380656e+02
   5.8999997e+01   1.4098057e+03
   3.3000001e+01   2.5678245e+02
   4.3999999e+01   5.9670035e+02
   2.3999999e+01   1.0097292e+02
   3.8999998e+01   4.1899485e+02
   3.0000001e+01   1.9419802e+02
   2.8999999e+01   1.7582936e+02
   3.3999999e+01   2.8026260e+02
   1.6000000e+01   3.0767175e+01
   1.6000000e+01   3.0767175e+01
   3.0000001e+01   1.9419802e+02
   5.1999999e+01   9.7364306e+02
   4.0000002e+01   4.5126941e+02
   2.4999999e+01   1.1380656e+02
   3.8000002e+01   3.8827958e+02
   4.0000002e+01   4.5126941e+02
   4.1999999e+01   5.2064404e+02
   4.0000002e+01   4.5126941e+02
   4.0000002e+01   4.5126941e+02
   4.1000001e+01   4.8514007e+02
   4.1999999e+01   5.2064404e+02
   3.5000001e+01   3.0511497e+02
   3.7000000e+01   3.5908596e+02
   3.3999999e+01   2.8026260e+02
   4.0000002e+01   4.5126941e+02
   4.6000000e+01   6.7973413e+02
   4.1000001e+01   4.8514007e+02
   3.7000000e+01   3.5908596e+02
   3.8000002e+01   3.8827958e+02
   4.1999999e+01   5.2064404e+02
   4.0000002e+01   4.5126941e+02
   4.0000002e+01   4.5126941e+02
   3.7000000e+01   3.5908596e+02
   3.5000001e+01   3.0511497e+02
   4.1999999e+01   5.2064404e+02
   4.1999999e+01   5.2064404e+02
   3.8999998e+01   4.1899485e+02
   3.7000000e+01   3.5908596e+02
   4.0000002e+01   4.5126941e+02
   4.1000001e+01   4.8514007e+02
   4.1999999e+01   5.2064404e+02
   3.5999999e+01   3.3137687e+02
   3.8999998e+01   4.1899485e+02
   4.1000001e+01   4.8514007e+02
   4.2999999e+01   5.5781851e+02
   4.1999999e+01   5.2064404e+02
   4.1000001e+01   4.8514007e+02
   3.1000000e+01   2.1378784e+02
   3.7000000e+01   3.5908596e+02
   4.0000002e+01   4.5126941e+02
   4.1000001e+01   4.8514007e+02
   4.0000002e+01   4.5126941e+02
   3.8000002e+01   3.8827958e+02
   3.7000000e+01   3.5908596e+02
   4.1000001e+01   4.8514007e+02
   3.8999998e+01   4.1899485e+02
   3.8999998e+01   4.1899485e+02
   4.0000002e+01   4.5126941e+02
   3.8000002e+01   3.8827958e+02
   4.0000002e+01   4.5126941e+02
   3.8999998e+01   4.1899485e+02
   3.8000002e+01   3.8827958e+02
   3.8999998e+01   4.1899485e+02
   3.8999998e+01   4.1899485e+02
   4.2999999e+01   5.5781851e+02
   3.8999998e+01   4.1899485e+02
   3.8000002e+01   3.8827958e+02
   4.1000001e+01   4.8514007e+02
   4.0000002e+01   4.5126941e+02
   4.6000000e+01   6.7973413e+02
   4.3999999e+01   5.9670035e+02
   4.5000000e+01   6.3732667e+02
   3.5999999e+01   3.3137687e+02
   3.8999998e+01   4.1899485e+02
   3.5999999e+01   3.3137687e+02
   4.0000002e+01   4.5126941e+02
   4.0000002e+01   4.5126941e+02
   2.7000001e+01   1.4260384e+02
   2.8000000e+01   1.5864399e+02
   2.0000001e+01   5.9173537e+01
   1.9000000e+01   5.0913879e+01
   1.8000001e+01   4.3452418e+01
   1.6999999e+01   3.6749953e+01
   1.8000001e+01   4.3452418e+01
   1.9000000e+01   5.0913879e+01
   4.1999999e+01   5.2064404e+02
   4.2999999e+01   5.5781851e+02
   4.0000002e+01   4.5126941e+02
   3.3999999e+01   2.8026260e+02
   3.8000002e+01   3.8827958e+02
   3.3000001e+01   2.5678245e+02
   3.3999999e+01   2.8026260e+02
   3.1000000e+01   2.1378784e+02
   4.1999999e+01   5.2064404e+02
   3.8000002e+01   3.8827958e+02
   3.1000000e+01   2.1378784e+02
   4.0000002e+01   4.5126941e+02
   3.8999998e+01   4.1899485e+02
   2.3999999e+01   1.0097292e+02
   3.0000001e+01   1.9419802e+02
   2.8999999e+01   1.7582936e+02
   2.5999999e+01   1.2767075e+02
   2.5999999e+01   1.2767075e+02
   4.5000000e+01   6.3732667e+02
   3.8999998e+01   4.1899485e+02
   3.8000002e+01   3.8827958e+02
   4.1000001e+01   4.8514007e+02
   3.8000002e+01   3.8827958e+02
   4.3999999e+01   5.9670035e+02
   3.8999998e+01   4.1899485e+02
   3.8999998e+01   4.1899485e+02
   4.1000001e+01   4.8514007e+02
   3.8999998e+01   4.1899485e+02
   5.0999998e+01   9.1977677e+02
   3.8000002e+01   3.8827958e+02
   4.1999999e+01   5.2064404e+02
   3.8999998e+01   4.1899485e+02
   2.8999999e+01   1.7582936e+02
   2.3999999e+01   1.0097292e+02
   2.8000000e+01   1.5864399e+02
   2.5999999e+01   1.2767075e+02
   3.8999998e+01   4.1899485e+02
   4.1000001e+01   4.8514007e+02
   4.7000000e+01   7.2395964e+02
   3.8000002e+01   3.8827958e+02
   4.6000000e+01   6.7973413e+02
   4.1999999e+01   5.2064404e+02
   5.2999999e+01   1.0295472e+03
   2.3999999e+01   1.0097292e+02
   4.2999999e+01   5.5781851e+02
   2.2000001e+01   7.8243462e+01
   5.7999999e+01   1.3409104e+03
   4.5000000e+01   6.3732667e+02
   4.0000002e+01   4.5126941e+02
   5.0000000e+01   8.6791195e+02
   4.1999999e+01   5.2064404e+02
   4.5000000e+01   6.3732667e+02
   4.1999999e+01   5.2064404e+02
   3.8999998e+01   4.1899485e+02
   4.1000001e+01   4.8514007e+02
   4.1999999e+01   5.2064404e+02
   4.5000000e+01   6.3732667e+02
   4.1000001e+01   4.8514007e+02
   4.1999999e+01   5.2064404e+02
   4.9000000e+01   8.1801189e+02
   3.8000002e+01   3.8827958e+02
   4.2999999e+01   5.5781851e+02
   3.2000000e+01   2.3463672e+02
   3.3000001e+01   2.5678245e+02
   4.7000000e+01   7.2395964e+02
   2.8999999e+01   1.7582936e+02
   3.1000000e+01   2.1378784e+02
   3.1000000e+01   2.1378784e+02
   3.5000001e+01   3.0511497e+02
   5.0999998e+01   9.1977677e+02
   3.8000002e+01   3.8827958e+02
   3.1000000e+01   2.1378784e+02
   3.8999998e+01   4.1899485e+02
   5.0000000e+01   8.6791195e+02
   4.9000000e+01   8.1801189e+02
   5.1999999e+01   9.7364306e+02
   4.5000000e+01   6.3732667e+02
   4.1000001e+01   4.8514007e+02
   4.1000001e+01   4.8514007e+02
   5.7999999e+01   1.3409104e+03
   5.0999998e+01   9.1977677e+02
   4.9000000e+01   8.1801189e+02
   5.6000001e+01   1.2098513e+03
   5.8999997e+01   1.4098057e+03
   4.7000000e+01   7.2395964e+02
   2.8000000e+01   1.5864399e+02
   3.0000001e+01   1.9419802e+02
   6.0000002e+01   1.4809936e+03
   6.5999997e+01   1.9582745e+03
   5.0000000e+01   8.6791195e+02
   4.7999999e+01   7.7003997e+02
   4.7999999e+01   7.7003997e+02
   2.3000000e+01   8.9131396e+01
   3.3999999e+01   2.8026260e+02
   3.0000001e+01   1.9419802e+02
   2.5999999e+01   1.2767075e+02
   3.2000000e+01   2.3463672e+02
   1.5000000e+01   2.5464576e+01
   3.2000000e+01   2.3463672e+02
   2.7000001e+01   1.4260384e+02
   2.8000000e+01   1.5864399e+02
   4.3999999e+01   5.9670035e+02
   1.9000000e+01   5.0913879e+01
   3.2000000e+01   2.3463672e+02
   2.8999999e+01   1.7582936e+02
   3.8999998e+01   4.1899485e+02
   3.7000000e+01   3.5908596e+02
   3.5000001e+01   3.0511497e+02
   3.2000000e+01   2.3463672e+02
   2.2000001e+01   7.8243462e+01
   2.0999999e+01   6.8270414e+01
   2.7000001e+01   1.4260384e+02
   4.6000000e+01   6.7973413e+02
   4.7999999e+01   7.7003997e+02
   4.2999999e+01   5.5781851e+02
   5.0000000e+01   8.6791195e+02
   4.6000000e+01   6.7973413e+02
   4.1999999e+01   5.2064404e+02
   4.3999999e+01   5.9670035e+02
   4.7000000e+01   7.2395964e+02
   4.5000000e+01   6.3732667e+02
   5.1999999e+01   9.7364306e+02
   4.5000000e+01   6.3732667e+02
   2.8999999e+01   1.7582936e+02
   3.0000001e+01   1.9419802e+02
   2.8000000e+01   1.5864399e+02
   3.8999998e+01   4.1899485e+02
   3.7000000e+01   3.5908596e+02
   3.8999998e+01   4.1899485e+02
   3.8999998e+01   4.1899485e+02
   2.8999999e+01   1.7582936e+02
   2.8000000e+01   1.5864399e+02
   3.7000000e+01   3.5908596e+02
   2.2000001e+01   7.8243462e+01
   2.0999999e+01   6.8270414e+01
   3.7000000e+01   3.5908596e+02
   3.3000001e+01   2.5678245e+02
   2.3999999e+01   1.0097292e+02
   4.2999999e+01   5.5781851e+02
   3.1000000e+01   2.1378784e+02
   3.3000001e+01   2.5678245e+02
   3.5000001e+01   3.0511497e+02
   3.8000002e+01   3.8827958e+02
   3.1000000e+01   2.1378784e+02
   4.1999999e+01   5.2064404e+02
   3.7000000e+01   3.5908596e+02
   4.0000002e+01   4.5126941e+02
   4.1000001e+01   4.8514007e+02
   4.7000000e+01   7.2395964e+02
   4.7000000e+01   7.2395964e+02
   5.0000000e+01   8.6791195e+02
   4.3999999e+01   5.9670035e+02
   5.0999998e+01   9.1977677e+02
   4.3999999e+01   5.9670035e+02
   4.9000000e+01   8.1801189e+02
   5.0999998e+01   9.1977677e+02
   4.7999999e+01   7.7003997e+02
   4.6000000e+01   6.7973413e+02
   5.7999999e+01   1.3409104e+03
   4.7000000e+01   7.2395964e+02
   5.6000001e+01   1.2098513e+03
   4.7999999e+01   7.7003997e+02
   4.7000000e+01   7.2395964e+02
   4.7000000e+01   7.2395964e+02
   4.3999999e+01   5.9670035e+02
   4.2999999e+01   5.5781851e+02
   4.7999999e+01   7.7003997e+02
   4.7999999e+01   7.7003997e+02
   4.6000000e+01   6.7973413e+02
   4.9000000e+01   8.1801189e+02
   4.7999999e+01   7.7003997e+02
   4.6000000e+01   6.7973413e+02
   4.5000000e+01   6.3732667e+02
   4.6000000e+01   6.7973413e+02
   4.7999999e+01   7.7003997e+02
   4.7999999e+01   7.7003997e+02
   4.7000000e+01   7.2395964e+02
   4.7999999e+01   7.7003997e+02
   4.1999999e+01   5.2064404e+02
   4.7000000e+01   7.2395964e+02
   4.7999999e+01   7.7003997e+02
   4.7999999e+01   7.7003997e+02
   4.7000000e+01   7.2395964e+02
   4.3999999e+01   5.9670035e+02
   4.2999999e+01   5.5781851e+02
   4.2999999e+01   5.5781851e+02
   4.9000000e+01   8.1801189e+02
   4.1999999e+01   5.2064404e+02
   4.1999999e+01   5.2064404e+02
   4.2999999e+01   5.5781851e+02
   4.2999999e+01   5.5781851e+02
   4.3999999e+01   5.9670035e+02
   4.7000000e+01   7.2395964e+02
   4.7999999e+01   7.7003997e+02
   4.3999999e+01   5.9670035e+02
   5.2999999e+01   1.0295472e+03
   4.7999999e+01   7.7003997e+02
   4.6000000e+01   6.7973413e+02
   4.5000000e+01   6.3732667e+02
   4.3999999e+01   5.9670035e+02
   4.3999999e+01   5.9670035e+02
   4.3999999e+01   5.9670035e+02
   4.7000000e+01   7.2395964e+02
   4.5000000e+01   6.3732667e+02
   4.7000000e+01   7.2395964e+02
   4.5000000e+01   6.3732667e+02
   3.8000002e+01   3.8827958e+02
   4.1999999e+01   5.2064404e+02
   4.7000000e+01   7.2395964e+02
   4.2999999e+01   5.5781851e+02
   3.5999999e+01   3.3137687e+02
   3.5000001e+01   3.0511497e+02
   4.5000000e+01   6.3732667e+02
   4.3999999e+01   5.9670035e+02
   2.8999999e+01   1.7582936e+02
   2.8999999e+01   1.7582936e+02
   2.8999999e+01   1.7582936e+02
   3.1000000e+01   2.1378784e+02
   2.4999999e+01   1.1380656e+02
   3.2000000e+01   2.3463672e+02
   2.0999999e+01   6.8270414e+01
   3.0000001e+01   1.9419802e+02
   3.3000001e+01   2.5678245e+02
   2.8999999e+01   1.7582936e+02
   3.1000000e+01   2.1378784e+02
   2.0999999e+01   6.8270414e+01
   2.3000000e+01   8.9131396e+01
   2.2000001e+01   7.8243462e+01
   3.1000000e+01   2.1378784e+02
   4.0000002e+01   4.5126941e+02
   4.6000000e+01   6.7973413e+02
   3.5000001e+01   3.0511497e+02
   4.7999999e+01   7.7003997e+02
   5.0999998e+01   9.1977677e+02
   4.7000000e+01   7.2395964e+02
   2.7000001e+01   1.4260384e+02
   3.5999999e+01   3.3137687e+02
   2.3000000e+01   8.9131396e+01
   3.3000001e+01   2.5678245e+02
   2.0999999e+01   6.8270414e+01
   3.1000000e+01   2.1378784e+02
   2.5999999e+01   1.2767075e+02
   2.4999999e+01   1.1380656e+02
   4.0000002e+01   4.5126941e+02
   3.1000000e+01   2.1378784e+02
   3.2000000e+01   2.3463672e+02
   2.3000000e+01   8.9131396e+01
   2.0000001e+01   5.9173537e+01
   2.4999999e+01   1.1380656e+02
   2.7000001e+01   1.4260384e+02
   3.5000001e+01   3.0511497e+02
   3.5999999e+01   3.3137687e+02
   2.5999999e+01   1.2767075e+02
   2.0000001e+01   5.9173537e+01
   3.0000001e+01   1.9419802e+02
   2.3999999e+01   1.0097292e+02
   2.2000001e+01   7.8243462e+01
   3.8000002e+01   3.8827958e+02
   3.8999998e+01   4.1899485e+02
   3.3999999e+01   2.8026260e+02
   2.4999999e+01   1.1380656e+02
   3.8999998e+01   4.1899485e+02
   5.0999998e+01   9.1977677e+02
   5.7000002e+01   1.2742711e+03
   5.0000000e+01   8.6791195e+02
   3.8000002e+01   3.8827958e+02
   4.2999999e+01   5.5781851e+02
   2.7000001e+01   1.4260384e+02
   2.5999999e+01   1.2767075e+02
   3.1000000e+01   2.1378784e+02
   3.0000001e+01   1.9419802e+02
   3.1000000e+01   2.1378784e+02
   2.3999999e+01   1.0097292e+02
   2.8999999e+01   1.7582936e+02
   3.1000000e+01   2.1378784e+02
   2.8999999e+01   1.7582936e+02
   2.8999999e+01   1.7582936e+02
   3.3999999e+01   2.8026260e+02
   2.4999999e+01   1.1380656e+02
   3.3000001e+01   2.5678245e+02
   3.3000001e+01   2.5678245e+02
   3.2000000e+01   2.3463672e+02
   2.8999999e+01   1.7582936e+02
   3.3000001e+01   2.5678245e+02
   3.1000000e+01   2.1378784e+02
   2.8000000e+01   1.5864399e+02
   3.2000000e+01   2.3463672e+02
   2.7000001e+01   1.4260384e+02
   3.2000000e+01   2.3463672e+02
   2.7000001e+01   1.4260384e+02
   5.0000000e+01   8.6791195e+02
   4.9000000e+01   8.1801189e+02
   4.5000000e+01   6.3732667e+02
   4.9000000e+01   8.1801189e+02
   4.1000001e+01   4.8514007e+02
   4.1000001e+01   4.8514007e+02
   4.9000000e+01   8.1801189e+02
   5.0999998e+01   9.1977677e+02
   3.0000001e+01   1.9419802e+02
   1.8000001e+01   4.3452418e+01
   3.5000001e+01   3.0511497e+02
   2.8999999e+01   1.7582936e+02
   3.3000001e+01   2.5678245e+02
   3.2000000e+01   2.3463672e+02
   3.1000000e+01   2.1378784e+02
   3.3999999e+01   2.8026260e+02
   3.0000001e+01   1.9419802e+02
   3.2000000e+01   2.3463672e+02
   3.2000000e+01   2.3463672e+02
   3.1000000e+01   2.1378784e+02
   2.8000000e+01   1.5864399e+02
   3.0000001e+01   1.9419802e+02
   2.8000000e+01   1.5864399e+02
   2.8999999e+01   1.7582936e+02
   3.3000001e+01   2.5678245e+02
   3.5999999e+01   3.3137687e+02
   4.2999999e+01   5.5781851e+02
   4.1999999e+01   5.2064404e+02
   4.7000000e+01   7.2395964e+02
   4.6000000e+01   6.7973413e+02
   4.7000000e+01   7.2395964e+02
   4.6000000e+01   6.7973413e+02
   4.7000000e+01   7.2395964e+02
   5.1999999e+01   9.7364306e+02
   4.6000000e+01   6.7973413e+02
   4.6000000e+01   6.7973413e+02
   4.7000000e+01   7.2395964e+02
   4.6000000e+01   6.7973413e+02
   4.6000000e+01   6.7973413e+02
   4.6000000e+01   6.7973413e+02
   4.7000000e+01   7.2395964e+02
   3.7000000e+01   3.5908596e+02
   4.5000000e+01   6.3732667e+02
   4.0000002e+01   4.5126941e+02
   4.5000000e+01   6.3732667e+02
   4.1999999e+01   5.2064404e+02
   4.5000000e+01   6.3732667e+02
   4.7999999e+01   7.7003997e+02
   4.7999999e+01   7.7003997e+02
   4.5000000e+01   6.3732667e+02
   4.9000000e+01   8.1801189e+02
   4.1999999e+01   5.2064404e+02
   2.8000000e+01   1.5864399e+02
   3.5000001e+01   3.0511497e+02
   2.8000000e+01   1.5864399e+02
   3.0000001e+01   1.9419802e+02
   3.5000001e+01   3.0511497e+02
   4.7000000e+01   7.2395964e+02
   4.2999999e+01   5.5781851e+02
   4.6000000e+01   6.7973413e+02
   5.3999997e+01   1.0875256e+03
   5.7000002e+01   1.2742711e+03
   4.6000000e+01   6.7973413e+02
   4.2999999e+01   5.5781851e+02
   6.0000002e+01   1.4809936e+03
   4.6000000e+01   6.7973413e+02
   4.9000000e+01   8.1801189e+02
   4.5000000e+01   6.3732667e+02
   4.7000000e+01   7.2395964e+02
   4.2999999e+01   5.5781851e+02
   5.0000000e+01   8.6791195e+02
   4.7999999e+01   7.7003997e+02
   4.3999999e+01   5.9670035e+02
   4.5000000e+01   6.3732667e+02
   4.7999999e+01   7.7003997e+02
   5.7000002e+01   1.2742711e+03
   4.3999999e+01   5.9670035e+02
   4.7999999e+01   7.7003997e+02
   4.7999999e+01   7.7003997e+02
   4.6000000e+01   6.7973413e+02
   4.1999999e+01   5.2064404e+02
   4.7000000e+01   7.2395964e+02
   5.0000000e+01   8.6791195e+02
   4.3999999e+01   5.9670035e+02
   4.7999999e+01   7.7003997e+02
   4.7000000e+01   7.2395964e+02
   4.6000000e+01   6.7973413e+02
   4.7000000e+01   7.2395964e+02
   4.9000000e+01   8.1801189e+02
   4.2999999e+01   5.5781851e+02
   4.6000000e+01   6.7973413e+02
   4.3999999e+01   5.9670035e+02
   4.7999999e+01   7.7003997e+02
   4.7999999e+01   7.7003997e+02
   4.6000000e+01   6.7973413e+02
   4.7000000e+01   7.2395964e+02
   3.3000001e+01   2.5678245e+02
   3.8000002e+01   3.8827958e+02
   3.2000000e+01   2.3463672e+02
   4.7000000e+01   7.2395964e+02
   5.0999998e+01   9.1977677e+02
   4.3999999e+01   5.9670035e+02
   4.3999999e+01   5.9670035e+02
   4.1000001e+01   4.8514007e+02
   4.2999999e+01   5.5781851e+02
   4.7999999e+01   7.7003997e+02
   4.7000000e+01   7.2395964e+02
   5.0000000e+01   8.6791195e+02
   4.5000000e+01   6.3732667e+02
   4.5000000e+01   6.3732667e+02
   4.7999999e+01   7.7003997e+02
   4.7000000e+01   7.2395964e+02
   4.2999999e+01   5.5781851e+02
   4.6000000e+01   6.7973413e+02
   4.7000000e+01   7.2395964e+02
   4.5000000e+01   6.3732667e+02
   4.5000000e+01   6.3732667e+02
   4.6000000e+01   6.7973413e+02
   4.7000000e+01   7.2395964e+02
   4.6000000e+01   6.7973413e+02
   4.3999999e+01   5.9670035e+02
   6.4000001e+01   1.7893873e+03
   4.3999999e+01   5.9670035e+02
   4.5000000e+01   6.3732667e+02
   5.0000000e+01   8.6791195e+02
   4.9000000e+01   8.1801189e+02
   4.5000000e+01   6.3732667e+02
   4.6000000e+01   6.7973413e+02
   4.2999999e+01   5.5781851e+02
   4.6000000e+01   6.7973413e+02
   5.0999998e+01   9.1977677e+02
   4.9000000e+01   8.1801189e+02
   4.6000000e+01   6.7973413e+02
   4.5000000e+01   6.3732667e+02
   4.7000000e+01   7.2395964e+02
   5.1999999e+01   9.7364306e+02
   4.7000000e+01   7.2395964e+02
   2.8999999e+01   1.7582936e+02
   3.0000001e+01   1.9419802e+02
   4.2999999e+01   5.5781851e+02
   2.8000000e+01   1.5864399e+02
   3.5000001e+01   3.0511497e+02
   3.3000001e+01   2.5678245e+02
   3.8999998e+01   4.1899485e+02
   2.8999999e+01   1.7582936e+02
   3.1000000e+01   2.1378784e+02
   3.2000000e+01   2.3463672e+02
   2.8999999e+01   1.7582936e+02
   3.1000000e+01   2.1378784e+02
   3.5000001e+01   3.0511497e+02
   4.3999999e+01   5.9670035e+02
   3.5000001e+01   3.0511497e+02
   4.6000000e+01   6.7973413e+02
   4.1000001e+01   4.8514007e+02
   3.7000000e+01   3.5908596e+02
   1.4000000e+01   2.0802487e+01
   4.1999999e+01   5.2064404e+02
   4.3999999e+01   5.9670035e+02
   3.8000002e+01   3.8827958e+02
   2.2000001e+01   7.8243462e+01
   3.0000001e+01   1.9419802e+02
   2.3000000e+01   8.9131396e+01
   4.7000000e+01   7.2395964e+02
   2.0999999e+01   6.8270414e+01
   2.8999999e+01   1.7582936e+02
   2.3999999e+01   1.0097292e+02
   3.1000000e+01   2.1378784e+02
   2.8999999e+01   1.7582936e+02
   3.5000001e+01   3.0511497e+02
   4.3999999e+01   5.9670035e+02
   3.8999998e+01   4.1899485e+02
   3.3999999e+01   2.8026260e+02
   3.5999999e+01   3.3137687e+02
   3.7000000e+01   3.5908596e+02
   3.5000001e+01   3.0511497e+02
   3.3999999e+01   2.8026260e+02
   4.3999999e+01   5.9670035e+02
   3.3999999e+01   2.8026260e+02
   2.8000000e+01   1.5864399e+02
   4.7999999e+01   7.7003997e+02
   4.9000000e+01   8.1801189e+02
   5.0000000e+01   8.6791195e+02
   4.5000000e+01   6.3732667e+02
   4.7000000e+01   7.2395964e+02
   4.5000000e+01   6.3732667e+02
   5.0000000e+01   8.6791195e+02
   4.7999999e+01   7.7003997e+02
   4.7999999e+01   7.7003997e+02
   5.0999998e+01   9.1977677e+02
   4.6000000e+01   6.7973413e+02
   1.5000000e+01   2.5464576e+01
   4.9000000e+01   8.1801189e+02
   3.5000001e+01   3.0511497e+02
   2.8000000e+01   1.5864399e+02
   3.1000000e+01   2.1378784e+02
   3.1000000e+01   2.1378784e+02
   3.0000001e+01   1.9419802e+02
   2.8999999e+01   1.7582936e+02
   2.8999999e+01   1.7582936e+02
   2.3000000e+01   8.9131396e+01
   2.8999999e+01   1.7582936e+02
   2.8000000e+01   1.5864399e+02
   2.8999999e+01   1.7582936e+02
   3.0000001e+01   1.9419802e+02
   3.3000001e+01   2.5678245e+02
   2.8000000e+01   1.5864399e+02
   3.0000001e+01   1.9419802e+02
   3.2000000e+01   2.3463672e+02
   2.5999999e+01   1.2767075e+02
   4.0000002e+01   4.5126941e+02
   3.0000001e+01   1.9419802e+02
   2.7000001e+01   1.4260384e+02
   3.0000001e+01   1.9419802e+02
   2.3999999e+01   1.0097292e+02
   3.1000000e+01   2.1378784e+02
   2.8999999e+01   1.7582936e+02
   3.3000001e+01   2.5678245e+02
   3.2000000e+01   2.3463672e+02
   2.8000000e+01   1.5864399e+02
   3.2000000e+01   2.3463672e+02
   2.8999999e+01   1.7582936e+02
   3.0000001e+01   1.9419802e+02
   3.1000000e+01   2.1378784e+02
   3.3999999e+01   2.8026260e+02
   2.8999999e+01   1.7582936e+02
   3.1000000e+01   2.1378784e+02
   2.8999999e+01   1.7582936e+02
   3.2000000e+01   2.3463672e+02
   2.8999999e+01   1.7582936e+02
   2.8999999e+01   1.7582936e+02
   3.1000000e+01   2.1378784e+02
   3.2000000e+01   2.3463672e+02
   3.1000000e+01   2.1378784e+02
   3.3000001e+01   2.5678245e+02
   2.7000001e+01   1.4260384e+02
   3.1000000e+01   2.1378784e+02
   3.2000000e+01   2.3463672e+02
   3.5999999e+01   3.3137687e+02
   2.8000000e+01   1.5864399e+02
   4.1000001e+01   4.8514007e+02
   4.1999999e+01   5.2064404e+02
   4.7000000e+01   7.2395964e+02
   4.0000002e+01   4.5126941e+02
   4.7000000e+01   7.2395964e+02
   4.3999999e+01   5.9670035e+02
   3.5999999e+01   3.3137687e+02
   4.7999999e+01   7.7003997e+02
   4.5000000e+01   6.3732667e+02
   3.7000000e+01   3.5908596e+02
   4.2999999e+01   5.5781851e+02
   4.3999999e+01   5.9670035e+02
   3.8999998e+01   4.1899485e+02
   3.1000000e+01   2.1378784e+02
   3.8999998e+01   4.1899485e+02
   3.0000001e+01   1.9419802e+02
   4.0000002e+01   4.5126941e+02
   3.5000001e+01   3.0511497e+02
   3.8999998e+01   4.1899485e+02
   3.5000001e+01   3.0511497e+02
   3.1000000e+01   2.1378784e+02
   3.7000000e+01   3.5908596e+02
   3.1000000e+01   2.1378784e+02
   3.5000001e+01   3.0511497e+02
   3.3999999e+01   2.8026260e+02
   3.3999999e+01   2.8026260e+02
   4.2999999e+01   5.5781851e+02
   4.0000002e+01   4.5126941e+02
   2.8000000e+01   1.5864399e+02
   2.8000000e+01   1.5864399e+02
   3.5999999e+01   3.3137687e+02
   3.3999999e+01   2.8026260e+02
   3.7000000e+01   3.5908596e+02
   3.5000001e+01   3.0511497e+02
   3.5999999e+01   3.3137687e+02
   3.7000000e+01   3.5908596e+02
   3.3000001e+01   2.5678245e+02
   2.8000000e+01   1.5864399e+02
   3.5999999e+01   3.3137687e+02
   3.5000001e+01   3.0511497e+02
   2.7000001e+01   1.4260384e+02
   3.8000002e+01   3.8827958e+02
   3.0000001e+01   1.9419802e+02
   3.8000002e+01   3.8827958e+02
   1.5000000e+01   2.5464576e+01
   4.1000001e+01   4.8514007e+02
   3.7000000e+01   3.5908596e+02
   4.6000000e+01   6.7973413e+02
   3.3999999e+01   2.8026260e+02
   3.0000001e+01   1.9419802e+02
   3.3000001e+01   2.5678245e+02
   3.2000000e+01   2.3463672e+02
   4.7000000e+01   7.2395964e+02
   4.6000000e+01   6.7973413e+02
   4.7999999e+01   7.7003997e+02
   4.3999999e+01   5.9670035e+02
   4.5000000e+01   6.3732667e+02
   4.6000000e+01   6.7973413e+02
   4.3999999e+01   5.9670035e+02
   4.9000000e+01   8.1801189e+02
   4.7999999e+01   7.7003997e+02
   4.7999999e+01   7.7003997e+02
   4.2999999e+01   5.5781851e+02
   4.3999999e+01   5.9670035e+02
   4.7999999e+01   7.7003997e+02
   4.2999999e+01   5.5781851e+02
   5.0000000e+01   8.6791195e+02
   4.6000000e+01   6.7973413e+02
   4.6000000e+01   6.7973413e+02
   4.2999999e+01   5.5781851e+02
   4.2999999e+01   5.5781851e+02
   4.6000000e+01   6.7973413e+02
   4.7000000e+01   7.2395964e+02
   4.5000000e+01   6.3732667e+02
   4.2999999e+01   5.5781851e+02
   4.3999999e+01   5.9670035e+02
   4.7000000e+01   7.2395964e+02
   4.5000000e+01   6.3732667e+02
   4.7999999e+01   7.7003997e+02
   4.7000000e+01   7.2395964e+02
   4.5000000e+01   6.3732667e+02
   4.7999999e+01   7.7003997e+02
   4.7000000e+01   7.2395964e+02
   4.6000000e+01   6.7973413e+02
   4.6000000e+01   6.7973413e+02
   4.3999999e+01   5.9670035e+02
   5.0999998e+01   9.1977677e+02
   4.7999999e+01   7.7003997e+02
   4.6000000e+01   6.7973413e+02
   4.5000000e+01   6.3732667e+02
   5.0000000e+01   8.6791195e+02
   4.9000000e+01   8.1801189e+02
   4.6000000e+01   6.7973413e+02
   5.0999998e+01   9.1977677e+02
   4.7000000e+01   7.2395964e+02
   4.6000000e+01   6.7973413e+02
   4.7999999e+01   7.7003997e+02
   5.7000002e+01   1.2742711e+03
   4.2999999e+01   5.5781851e+02
   4.6000000e+01   6.7973413e+02
   4.5000000e+01   6.3732667e+02
   5.0999998e+01   9.1977677e+02
   4.6000000e+01   6.7973413e+02
   5.0000000e+01   8.6791195e+02
   4.9000000e+01   8.1801189e+02
   4.2999999e+01   5.5781851e+02
   5.0999998e+01   9.1977677e+02
   4.5000000e+01   6.3732667e+02
   4.5000000e+01   6.3732667e+02
   4.3999999e+01   5.9670035e+02
   4.5000000e+01   6.3732667e+02
   4.9000000e+01   8.1801189e+02
   5.0000000e+01   8.6791195e+02
   5.3999997e+01   1.0875256e+03
   5.0000000e+01   8.6791195e+02
   4.9000000e+01   8.1801189e+02
   4.9000000e+01   8.1801189e+02
   5.0999998e+01   9.1977677e+02
   4.9000000e+01   8.1801189e+02
   4.5000000e+01   6.3732667e+02
   4.7999999e+01   7.7003997e+02
   3.5000001e+01   3.0511497e+02
   2.8000000e+01   1.5864399e+02
   2.7000001e+01   1.4260384e+02
   3.5000001e+01   3.0511497e+02
   3.7000000e+01   3.5908596e+02
   4.2999999e+01   5.5781851e+02
   4.5000000e+01   6.3732667e+02
   3.7000000e+01   3.5908596e+02
   3.5000001e+01   3.0511497e+02
   3.3000001e+01   2.5678245e+02
   3.5999999e+01   3.3137687e+02
   3.7000000e+01   3.5908596e+02
   4.1999999e+01   5.2064404e+02
   4.7000000e+01   7.2395964e+02
   4.1999999e+01   5.2064404e+02
   4.1999999e+01   5.2064404e+02
   4.1999999e+01   5.2064404e+02
   4.6000000e+01   6.7973413e+02
   3.8000002e+01   3.8827958e+02
   4.2999999e+01   5.5781851e+02
   4.0000002e+01   4.5126941e+02
   3.0000001e+01   1.9419802e+02
   3.2000000e+01   2.3463672e+02
   4.1000001e+01   4.8514007e+02
   3.8999998e+01   4.1899485e+02
   3.8999998e+01   4.1899485e+02
   3.5999999e+01   3.3137687e+02
   3.7000000e+01   3.5908596e+02
   3.3000001e+01   2.5678245e+02
   4.7999999e+01   7.7003997e+02
   2.3999999e+01   1.0097292e+02
   2.7000001e+01   1.4260384e+02
   4.0000002e+01   4.5126941e+02
   3.5999999e+01   3.3137687e+02
   3.5000001e+01   3.0511497e+02
   3.8999998e+01   4.1899485e+02
   4.5000000e+01   6.3732667e+02
   4.7999999e+01   7.7003997e+02
   4.3999999e+01   5.9670035e+02
   5.1999999e+01   9.7364306e+02
   3.8000002e+01   3.8827958e+02
   4.7000000e+01   7.2395964e+02
   4.5000000e+01   6.3732667e+02
   4.6000000e+01   6.7973413e+02
   4.2999999e+01   5.5781851e+02
   4.3999999e+01   5.9670035e+02
   4.9000000e+01   8.1801189e+02
   4.7999999e+01   7.7003997e+02
   4.6000000e+01   6.7973413e+02
   4.1000001e+01   4.8514007e+02
   4.3999999e+01   5.9670035e+02
   4.1000001e+01   4.8514007e+02
   3.2000000e+01   2.3463672e+02
   4.7000000e+01   7.2395964e+02
   5.2999999e+01   1.0295472e+03
   4.5000000e+01   6.3732667e+02
   5.6000001e+01   1.2098513e+03
   4.7999999e+01   7.7003997e+02
   5.0000000e+01   8.6791195e+02
   4.6000000e+01   6.7973413e+02
   4.9000000e+01   8.1801189e+02
   2.3999999e+01   1.0097292e+02
   2.8999999e+01   1.7582936e+02
   3.0000001e+01   1.9419802e+02
   2.5999999e+01   1.2767075e+02
   2.2000001e+01   7.8243462e+01
   2.0999999e+01   6.8270414e+01
   2.7000001e+01   1.4260384e+02
   2.8000000e+01   1.5864399e+02
   2.0000001e+01   5.9173537e+01
   2.0999999e+01   6.8270414e+01
   3.1000000e+01   2.1378784e+02
   3.0000001e+01   1.9419802e+02
   2.8999999e+01   1.7582936e+02
   3.5000001e+01   3.0511497e+02
   2.8999999e+01   1.7582936e+02
   2.2000001e+01   7.8243462e+01
   2.5999999e+01   1.2767075e+02
   3.1000000e+01   2.1378784e+02
   2.3000000e+01   8.9131396e+01
   2.3999999e+01   1.0097292e+02
   3.3999999e+01   2.8026260e+02
   3.3999999e+01   2.8026260e+02
   4.7000000e+01   7.2395964e+02
   3.8000002e+01   3.8827958e+02
   3.7000000e+01   3.5908596e+02
   3.5999999e+01   3.3137687e+02
   3.3999999e+01   2.8026260e+02
   3.5999999e+01   3.3137687e+02
   3.5000001e+01   3.0511497e+02
   3.3999999e+01   2.8026260e+02
   3.5999999e+01   3.3137687e+02
   3.3999999e+01   2.8026260e+02
   3.5999999e+01   3.3137687e+02
   3.3999999e+01   2.8026260e+02
   3.5000001e+01   3.0511497e+02
   3.5000001e+01   3.0511497e+02
   3.5000001e+01   3.0511497e+02
   3.5000001e+01   3.0511497e+02
   3.5000001e+01   3.0511497e+02
   3.3999999e+01   2.8026260e+02
   3.3999999e+01   2.8026260e+02
   5.0000000e+01   8.6791195e+02
   4.3999999e+01   5.9670035e+02
   4.0000002e+01   4.5126941e+02
   4.7000000e+01   7.2395964e+02
   3.8999998e+01   4.1899485e+02
   4.1000001e+01   4.8514007e+02
   3.8999998e+01   4.1899485e+02
   4.1999999e+01   5.2064404e+02
   3.5999999e+01   3.3137687e+02
   4.9000000e+01   8.1801189e+02
   4.7999999e+01   7.7003997e+02
   4.7000000e+01   7.2395964e+02
   4.6000000e+01   6.7973413e+02
   2.8000000e+01   1.5864399e+02
   4.1999999e+01   5.2064404e+02
   3.2000000e+01   2.3463672e+02
   3.1000000e+01   2.1378784e+02
   4.0000002e+01   4.5126941e+02
   3.2000000e+01   2.3463672e+02
   3.1000000e+01   2.1378784e+02
   2.8000000e+01   1.5864399e+02
   3.1000000e+01   2.1378784e+02
   3.3000001e+01   2.5678245e+02
   3.0000001e+01   1.9419802e+02
   5.1999999e+01   9.7364306e+02
   4.7000000e+01   7.2395964e+02
   4.6000000e+01   6.7973413e+02
   5.0999998e+01   9.1977677e+02
   5.0999998e+01   9.1977677e+02
   5.1999999e+01   9.7364306e+02
   4.7000000e+01   7.2395964e+02
   4.9000000e+01   8.1801189e+02
   4.7000000e+01   7.2395964e+02
   4.5000000e+01   6.3732667e+02
   5.0000000e+01   8.6791195e+02
   4.7999999e+01   7.7003997e+02
   4.6000000e+01   6.7973413e+02
   4.9000000e+01   8.1801189e+02
   4.6000000e+01   6.7973413e+02
   4.5000000e+01   6.3732667e+02
   1.4000000e+01   2.0802487e+01
   1.1999999e+01   1.3240261e+01
   1.5000000e+01   2.5464576e+01
   1.3000001e+01   1.6741068e+01
   1.4000000e+01   2.0802487e+01
   1.4000000e+01   2.0802487e+01
   1.3000001e+01   1.6741068e+01
   1.6999999e+01   3.6749953e+01
   1.4000000e+01   2.0802487e+01
   1.1999999e+01   1.3240261e+01
   1.4000000e+01   2.0802487e+01
   1.1999999e+01   1.3240261e+01
   1.5000000e+01   2.5464576e+01
   1.3000001e+01   1.6741068e+01
   1.3000001e+01   1.6741068e+01
   1.4000000e+01   2.0802487e+01
   3.3000001e+01   2.5678245e+02
   3.8999998e+01   4.1899485e+02
   3.5000001e+01   3.0511497e+02
   4.2999999e+01   5.5781851e+02
   5.6000001e+01   1.2098513e+03
   4.5000000e+01   6.3732667e+02
   4.6000000e+01   6.7973413e+02
   4.7000000e+01   7.2395964e+02
   5.0000000e+01   8.6791195e+02
   4.9000000e+01   8.1801189e+02
   4.7999999e+01   7.7003997e+02
   6.4000001e+01   1.7893873e+03
   4.3999999e+01   5.9670035e+02
   4.1999999e+01   5.2064404e+02
   5.3999997e+01   1.0875256e+03
   2.2000001e+01   7.8243462e+01
   1.5000000e+01   2.5464576e+01
   3.7000000e+01   3.5908596e+02
   3.5999999e+01   3.3137687e+02
   3.7000000e+01   3.5908596e+02
   3.5000001e+01   3.0511497e+02
   3.5000001e+01   3.0511497e+02
   2.5999999e+01   1.2767075e+02
   3.0000001e+01   1.9419802e+02
   3.7000000e+01   3.5908596e+02
   4.9000000e+01   8.1801189e+02
   4.7000000e+01   7.2395964e+02
   4.0000002e+01   4.5126941e+02
   4.6000000e+01   6.7973413e+02
   4.6000000e+01   6.7973413e+02
   4.6000000e+01   6.7973413e+02
   4.1000001e+01   4.8514007e+02
   4.5000000e+01   6.3732667e+02
   3.8999998e+01   4.1899485e+02
   4.2999999e+01   5.5781851e+02
   4.3999999e+01   5.9670035e+02
   3.8000002e+01   3.8827958e+02
   4.6000000e+01   6.7973413e+02
   3.3999999e+01   2.8026260e+02
   5.6000001e+01   1.2098513e+03
   3.5000001e+01   3.0511497e+02
   5.0000000e+01   8.6791195e+02
   4.3999999e+01   5.9670035e+02
   3.7000000e+01   3.5908596e+02
   4.1000001e+01   4.8514007e+02
   4.1000001e+01   4.8514007e+02
   4.0000002e+01   4.5126941e+02
   3.5000001e+01   3.0511497e+02
   3.3000001e+01   2.5678245e+02
   3.5999999e+01   3.3137687e+02
   4.6000000e+01   6.7973413e+02
   4.1999999e+01   5.2064404e+02
   4.1000001e+01   4.8514007e+02
   3.7000000e+01   3.5908596e+02
   4.0000002e+01   4.5126941e+02
   4.9000000e+01   8.1801189e+02
   4.7000000e+01   7.2395964e+02
   4.3999999e+01   5.9670035e+02
   4.6000000e+01   6.7973413e+02
   4.1000001e+01   4.8514007e+02
   4.1999999e+01   5.2064404e+02
   4.3999999e+01   5.9670035e+02
   3.2000000e+01   2.3463672e+02
   3.3000001e+01   2.5678245e+02
   5.0999998e+01   9.1977677e+02
   3.2000000e+01   2.3463672e+02
   2.8999999e+01   1.7582936e+02
   5.0000000e+01   8.6791195e+02
   5.7000002e+01   1.2742711e+03
   4.3999999e+01   5.9670035e+02
   4.9000000e+01   8.1801189e+02
   4.5000000e+01   6.3732667e+02
   4.7999999e+01   7.7003997e+02
   4.7000000e+01   7.2395964e+02
   4.9000000e+01   8.1801189e+02
   3.8000002e+01   3.8827958e+02
   3.7000000e+01   3.5908596e+02
   3.3999999e+01   2.8026260e+02
   3.3999999e+01   2.8026260e+02
   4.1000001e+01   4.8514007e+02
   3.7000000e+01   3.5908596e+02
   3.5999999e+01   3.3137687e+02
   3.8000002e+01   3.8827958e+02
   2.7000001e+01   1.4260384e+02
   3.7000000e+01   3.5908596e+02
   3.8000002e+01   3.8827958e+02
   3.8999998e+01   4.1899485e+02
   3.5999999e+01   3.3137687e+02
   3.8999998e+01   4.1899485e+02
   3.3999999e+01   2.8026260e+02
   3.8999998e+01   4.1899485e+02
   3.3999999e+01   2.8026260e+02
   3.3000001e+01   2.5678245e+02
   3.5000001e+01   3.0511497e+02
   3.7000000e+01   3.5908596e+02
   3.8999998e+01   4.1899485e+02
   3.5000001e+01   3.0511497e+02
   3.5999999e+01   3.3137687e+02
   3.5999999e+01   3.3137687e+02
   3.5999999e+01   3.3137687e+02
   5.1999999e+01   9.7364306e+02
   5.6000001e+01   1.2098513e+03
   5.2999999e+01   1.0295472e+03
   4.7000000e+01   7.2395964e+02
   5.0999998e+01   9.1977677e+02
   4.9000000e+01   8.1801189e+02
   4.7999999e+01   7.7003997e+02
   4.7000000e+01   7.2395964e+02
   4.5000000e+01   6.3732667e+02
   4.5000000e+01   6.3732667e+02
   5.3999997e+01   1.0875256e+03
   4.6000000e+01   6.7973413e+02
   5.1999999e+01   9.7364306e+02
   4.7999999e+01   7.7003997e+02
   4.6000000e+01   6.7973413e+02
   5.1999999e+01   9.7364306e+02
   5.0000000e+01   8.6791195e+02
   4.7999999e+01   7.7003997e+02
   5.6000001e+01   1.2098513e+03
   5.0000000e+01   8.6791195e+02
   5.0000000e+01   8.6791195e+02
   4.5000000e+01   6.3732667e+02
   4.6000000e+01   6.7973413e+02
   4.7999999e+01   7.7003997e+02
   4.7000000e+01   7.2395964e+02
   5.1999999e+01   9.7364306e+02
   4.5000000e+01   6.3732667e+02
   5.7999999e+01   1.3409104e+03
   4.7999999e+01   7.7003997e+02
   4.3999999e+01   5.9670035e+02
   4.7999999e+01   7.7003997e+02
   5.0999998e+01   9.1977677e+02
   4.3999999e+01   5.9670035e+02
   4.9000000e+01   8.1801189e+02
   4.7000000e+01   7.2395964e+02
   5.1999999e+01   9.7364306e+02
   4.7000000e+01   7.2395964e+02
   5.3999997e+01   1.0875256e+03
   5.0000000e+01   8.6791195e+02
   5.1999999e+01   9.7364306e+02
   4.7999999e+01   7.7003997e+02
   4.6000000e+01   6.7973413e+02
   5.5000001e+01   1.1476150e+03
   4.6000000e+01   6.7973413e+02
   4.7999999e+01   7.7003997e+02
   4.5000000e+01   6.3732667e+02
   4.3999999e+01   5.9670035e+02
   4.6000000e+01   6.7973413e+02
   4.2999999e+01   5.5781851e+02
   4.6000000e+01   6.7973413e+02
   5.0000000e+01   8.6791195e+02
   4.6000000e+01   6.7973413e+02
   4.7999999e+01   7.7003997e+02
   4.9000000e+01   8.1801189e+02
   3.2000000e+01   2.3463672e+02
   3.1000000e+01   2.1378784e+02
   2.8999999e+01   1.7582936e+02
   3.5000001e+01   3.0511497e+02
   3.1000000e+01   2.1378784e+02
   3.0000001e+01   1.9419802e+02
   4.1000001e+01   4.8514007e+02
   4.0000002e+01   4.5126941e+02
   3.7000000e+01   3.5908596e+02
   3.5000001e+01   3.0511497e+02
   3.8999998e+01   4.1899485e+02
   3.5999999e+01   3.3137687e+02
   4.5000000e+01   6.3732667e+02
   4.7000000e+01   7.2395964e+02
   3.8999998e+01   4.1899485e+02
   4.2999999e+01   5.5781851e+02
   3.8999998e+01   4.1899485e+02
   3.7000000e+01   3.5908596e+02
   4.0000002e+01   4.5126941e+02
   3.7000000e+01   3.5908596e+02
   3.3999999e+01   2.8026260e+02
   3.3999999e+01   2.8026260e+02
   3.8999998e+01   4.1899485e+02
   2.8000000e+01   1.5864399e+02
   3.3000001e+01   2.5678245e+02
   3.2000000e+01   2.3463672e+02
   3.0000001e+01   1.9419802e+02
   3.0000001e+01   1.9419802e+02
   3.1000000e+01   2.1378784e+02
   2.8999999e+01   1.7582936e+02
   3.1000000e+01   2.1378784e+02
   4.7999999e+01   7.7003997e+02
   2.0999999e+01   6.8270414e+01
   2.8000000e+01   1.5864399e+02
   3.5999999e+01   3.3137687e+02
   4.7999999e+01   7.7003997e+02
   4.7000000e+01   7.2395964e+02
   4.5000000e+01   6.3732667e+02
   3.5000001e+01   3.0511497e+02
   4.9000000e+01   8.1801189e+02
   4.6000000e+01   6.7973413e+02
   3.8000002e+01   3.8827958e+02
   3.7000000e+01   3.5908596e+02
   4.0000002e+01   4.5126941e+02
   4.0000002e+01   4.5126941e+02
   3.8999998e+01   4.1899485e+02
   5.0000000e+01   8.6791195e+02
   3.2000000e+01   2.3463672e+02
   3.8000002e+01   3.8827958e+02
   4.3999999e+01   5.9670035e+02
   4.1000001e+01   4.8514007e+02
   3.8000002e+01   3.8827958e+02
   3.8999998e+01   4.1899485e+02
   6.5000002e+01   1.8725770e+03
   3.5999999e+01   3.3137687e+02
   4.1999999e+01   5.2064404e+02
   3.8999998e+01   4.1899485e+02
   4.0000002e+01   4.5126941e+02
   4.1999999e+01   5.2064404e+02
   4.0000002e+01   4.5126941e+02
   3.8999998e+01   4.1899485e+02
   3.8000002e+01   3.8827958e+02
   4.0000002e+01   4.5126941e+02
   3.8999998e+01   4.1899485e+02
   3.8999998e+01   4.1899485e+02
   4.1999999e+01   5.2064404e+02
   4.3999999e+01   5.9670035e+02
   4.6000000e+01   6.7973413e+02
   4.7000000e+01   7.2395964e+02
   4.0000002e+01   4.5126941e+02
   4.7999999e+01   7.7003997e+02
   4.0000002e+01   4.5126941e+02
   3.3999999e+01   2.8026260e+02
   4.2999999e+01   5.5781851e+02
   4.3999999e+01   5.9670035e+02
   4.2999999e+01   5.5781851e+02
   3.5999999e+01   3.3137687e+02
   4.1000001e+01   4.8514007e+02
   3.3000001e+01   2.5678245e+02
   4.2999999e+01   5.5781851e+02
   1.6000000e+01   3.0767175e+01
   4.9000000e+01   8.1801189e+02
   5.5000001e+01   1.1476150e+03
   4.3999999e+01   5.9670035e+02
   4.9000000e+01   8.1801189e+02
   5.2999999e+01   1.0295472e+03
   3.8000002e+01   3.8827958e+02
   4.7999999e+01   7.7003997e+02
   4.5000000e+01   6.3732667e+02
   4.7000000e+01   7.2395964e+02
   4.5000000e+01   6.3732667e+02
   5.0999998e+01   9.1977677e+02
   4.3999999e+01   5.9670035e+02
   5.0000000e+01   8.6791195e+02
   4.7999999e+01   7.7003997e+02
   4.2999999e+01   5.5781851e+02
   4.5000000e+01   6.3732667e+02
   4.6000000e+01   6.7973413e+02
   4.3999999e+01   5.9670035e+02
   4.9000000e+01   8.1801189e+02
   4.5000000e+01   6.3732667e+02
   4.9000000e+01   8.1801189e+02
   4.6000000e+01   6.7973413e+02
   4.2999999e+01   5.5781851e+02
   5.0000000e+01   8.6791195e+02
   4.7999999e+01   7.7003997e+02
   4.7000000e+01   7.2395964e+02
   4.5000000e+01   6.3732667e+02
   5.0000000e+01   8.6791195e+02
   4.2999999e+01   5.5781851e+02
   4.3999999e+01   5.9670035e+02
   4.6000000e+01   6.7973413e+02
   4.7000000e+01   7.2395964e+02
   4.3999999e+01   5.9670035e+02
   4.6000000e+01   6.7973413e+02
   4.6000000e+01   6.7973413e+02
   4.3999999e+01   5.9670035e+02
   4.7999999e+01   7.7003997e+02
   4.1000001e+01   4.8514007e+02
   4.7000000e+01   7.2395964e+02
   4.7999999e+01   7.7003997e+02
   5.0000000e+01   8.6791195e+02
   4.9000000e+01   8.1801189e+02
   4.1999999e+01   5.2064404e+02
   5.0000000e+01   8.6791195e+02
   5.5000001e+01   1.1476150e+03
   5.0000000e+01   8.6791195e+02
   5.0000000e+01   8.6791195e+02
   4.6000000e+01   6.7973413e+02
   4.9000000e+01   8.1801189e+02
   5.0999998e+01   9.1977677e+02
   4.7999999e+01   7.7003997e+02
   5.3999997e+01   1.0875256e+03
   5.0999998e+01   9.1977677e+02
   4.7000000e+01   7.2395964e+02
   5.1999999e+01   9.7364306e+02
   4.7000000e+01   7.2395964e+02
   4.7000000e+01   7.2395964e+02
   3.5999999e+01   3.3137687e+02
   4.5000000e+01   6.3732667e+02
   4.3999999e+01   5.9670035e+02
   4.3999999e+01   5.9670035e+02
   4.7999999e+01   7.7003997e+02
   4.7999999e+01   7.7003997e+02
   4.5000000e+01   6.3732667e+02
   4.7999999e+01   7.7003997e+02
   4.7000000e+01   7.2395964e+02
   4.7000000e+01   7.2395964e+02
   5.1999999e+01   9.7364306e+02
   4.1999999e+01   5.2064404e+02
   4.5000000e+01   6.3732667e+02
   3.8999998e+01   4.1899485e+02
   5.0000000e+01   8.6791195e+02
   4.3999999e+01   5.9670035e+02
   4.7000000e+01   7.2395964e+02
   5.0000000e+01   8.6791195e+02
   4.3999999e+01   5.9670035e+02
   4.7000000e+01   7.2395964e+02
   4.5000000e+01   6.3732667e+02
   4.5000000e+01   6.3732667e+02
   4.7000000e+01   7.2395964e+02
   4.6000000e+01   6.7973413e+02
   5.2999999e+01   1.0295472e+03
   5.0000000e+01   8.6791195e+02
   4.6000000e+01   6.7973413e+02
   3.1000000e+01   2.1378784e+02
   3.0000001e+01   1.9419802e+02
   3.5000001e+01   3.0511497e+02
   3.2000000e+01   2.3463672e+02
   2.5999999e+01   1.2767075e+02
   3.3999999e+01   2.8026260e+02
   3.2000000e+01   2.3463672e+02
   2.8999999e+01   1.7582936e+02
   3.2000000e+01   2.3463672e+02
   3.2000000e+01   2.3463672e+02
   3.2000000e+01   2.3463672e+02
   2.8000000e+01   1.5864399e+02
   3.0000001e+01   1.9419802e+02
   2.8000000e+01   1.5864399e+02
   3.5000001e+01   3.0511497e+02
   2.8999999e+01   1.7582936e+02
   2.8999999e+01   1.7582936e+02
   3.2000000e+01   2.3463672e+02
   3.7000000e+01   3.5908596e+02
   3.3999999e+01   2.8026260e+02
   4.2999999e+01   5.5781851e+02
   3.3000001e+01   2.5678245e+02
   4.2999999e+01   5.5781851e+02
   3.3000001e+01   2.5678245e+02
   4.0000002e+01   4.5126941e+02
   3.3000001e+01   2.5678245e+02
   3.3999999e+01   2.8026260e+02
   3.5999999e+01   3.3137687e+02
   2.7000001e+01   1.4260384e+02
   3.5000001e+01   3.0511497e+02
   3.3999999e+01   2.8026260e+02
   4.1000001e+01   4.8514007e+02
   4.7999999e+01   7.7003997e+02
   4.6000000e+01   6.7973413e+02
   4.0000002e+01   4.5126941e+02
   3.8999998e+01   4.1899485e+02
   4.5000000e+01   6.3732667e+02
   4.0000002e+01   4.5126941e+02
   4.2999999e+01   5.5781851e+02
   5.3999997e+01   1.0875256e+03
   4.2999999e+01   5.5781851e+02
   3.5999999e+01   3.3137687e+02
   4.7999999e+01   7.7003997e+02
   4.1999999e+01   5.2064404e+02
   3.3000001e+01   2.5678245e+02
   3.7000000e+01   3.5908596e+02
   4.1000001e+01   4.8514007e+02
   3.3000001e+01   2.5678245e+02
   4.1000001e+01   4.8514007e+02
   4.2999999e+01   5.5781851e+02
   5.6000001e+01   1.2098513e+03
   3.7000000e+01   3.5908596e+02
   3.5000001e+01   3.0511497e+02
   4.7999999e+01   7.7003997e+02
   1.4000000e+01   2.0802487e+01
   2.0999999e+01   6.8270414e+01
   3.5999999e+01   3.3137687e+02
   2.8999999e+01   1.7582936e+02
   3.3000001e+01   2.5678245e+02
   2.0999999e+01   6.8270414e+01
   3.8000002e+01   3.8827958e+02
   3.0000001e+01   1.9419802e+02
   6.1000002e+01   1.5545094e+03
   4.7000000e+01   7.2395964e+02
   3.8000002e+01   3.8827958e+02
   3.8999998e+01   4.1899485e+02
   4.5000000e+01   6.3732667e+02
   4.1999999e+01   5.2064404e+02
   4.2999999e+01   5.5781851e+02
   4.1999999e+01   5.2064404e+02
   4.7999999e+01   7.7003997e+02
   4.3999999e+01   5.9670035e+02
   3.3000001e+01   2.5678245e+02
   5.1999999e+01   9.7364306e+02
   4.5000000e+01   6.3732667e+02
   3.5999999e+01   3.3137687e+02
   4.1000001e+01   4.8514007e+02
   3.1000000e+01   2.1378784e+02
   3.2000000e+01   2.3463672e+02
   3.0000001e+01   1.9419802e+02
   4.2999999e+01   5.5781851e+02
   3.1000000e+01   2.1378784e+02
   4.5000000e+01   6.3732667e+02
   2.2000001e+01   7.8243462e+01
   2.2000001e+01   7.8243462e+01
   5.0999998e+01   9.1977677e+02
   3.3000001e+01   2.5678245e+02
   3.1000000e+01   2.1378784e+02
   4.3999999e+01   5.9670035e+02
   4.7999999e+01   7.7003997e+02
   4.5000000e+01   6.3732667e+02
   4.7999999e+01   7.7003997e+02
   4.6000000e+01   6.7973413e+02
   5.0000000e+01   8.6791195e+02
   4.7999999e+01   7.7003997e+02
   5.0000000e+01   8.6791195e+02
   4.7000000e+01   7.2395964e+02
   4.3999999e+01   5.9670035e+02
   4.5000000e+01   6.3732667e+02
   4.7999999e+01   7.7003997e+02
   3.8999998e+01   4.1899485e+02
   4.7999999e+01   7.7003997e+02
   5.0999998e+01   9.1977677e+02
   4.3999999e+01   5.9670035e+02
   4.2999999e+01   5.5781851e+02
   5.0000000e+01   8.6791195e+02
   4.7000000e+01   7.2395964e+02
   4.9000000e+01   8.1801189e+02
   4.9000000e+01   8.1801189e+02
   4.7999999e+01   7.7003997e+02
   4.5000000e+01   6.3732667e+02
   5.0000000e+01   8.6791195e+02
   4.3999999e+01   5.9670035e+02
   4.7000000e+01   7.2395964e+02
   4.7999999e+01   7.7003997e+02
   4.5000000e+01   6.3732667e+02
   4.6000000e+01   6.7973413e+02
   4.3999999e+01   5.9670035e+02
   4.7999999e+01   7.7003997e+02
   4.7999999e+01   7.7003997e+02
   4.6000000e+01   6.7973413e+02
   4.7000000e+01   7.2395964e+02
   4.7999999e+01   7.7003997e+02
   4.7000000e+01   7.2395964e+02
   4.7999999e+01   7.7003997e+02
   5.2999999e+01   1.0295472e+03
   4.7000000e+01   7.2395964e+02
   4.6000000e+01   6.7973413e+02
   4.7000000e+01   7.2395964e+02
   4.3999999e+01   5.9670035e+02
   4.6000000e+01   6.7973413e+02
   5.0999998e+01   9.1977677e+02
   5.0000000e+01   8.6791195e+02
   4.7000000e+01   7.2395964e+02
   4.3999999e+01   5.9670035e+02
   5.0000000e+01   8.6791195e+02
   4.6000000e+01   6.7973413e+02
   4.9000000e+01   8.1801189e+02
   3.7000000e+01   3.5908596e+02
   4.1999999e+01   5.2064404e+02
   4.5000000e+01   6.3732667e+02
   4.9000000e+01   8.1801189e+02
   5.0999998e+01   9.1977677e+02
   4.7999999e+01   7.7003997e+02
   4.7999999e+01   7.7003997e+02
   4.7000000e+01   7.2395964e+02
   3.7000000e+01   3.5908596e+02
   2.8999999e+01   1.7582936e+02
   3.5999999e+01   3.3137687e+02
   3.8999998e+01   4.1899485e+02
   5.1999999e+01   9.7364306e+02
   3.5999999e+01   3.3137687e+02
   4.5000000e+01   6.3732667e+02
   3.7000000e+01   3.5908596e+02
   4.9000000e+01   8.1801189e+02
   4.9000000e+01   8.1801189e+02
   4.0000002e+01   4.5126941e+02
   3.8000002e+01   3.8827958e+02
   4.6000000e+01   6.7973413e+02
   5.0000000e+01   8.6791195e+02
   5.0999998e+01   9.1977677e+02
   3.7000000e+01   3.5908596e+02
   4.6000000e+01   6.7973413e+02
   4.7999999e+01   7.7003997e+02
   4.2999999e+01   5.5781851e+02
   4.1000001e+01   4.8514007e+02
   4.9000000e+01   8.1801189e+02
   3.8999998e+01   4.1899485e+02
   4.3999999e+01   5.9670035e+02
   4.2999999e+01   5.5781851e+02
   3.8999998e+01   4.1899485e+02
   4.7000000e+01   7.2395964e+02
   4.7999999e+01   7.7003997e+02
   4.1000001e+01   4.8514007e+02
   4.7000000e+01   7.2395964e+02
   2.8999999e+01   1.7582936e+02
   3.1000000e+01   2.1378784e+02
   2.8999999e+01   1.7582936e+02
   3.5000001e+01   3.0511497e+02
   3.0000001e+01   1.9419802e+02
   3.1000000e+01   2.1378784e+02
   4.1000001e+01   4.8514007e+02
   4.0000002e+01   4.5126941e+02
   4.3999999e+01   5.9670035e+02
   3.8000002e+01   3.8827958e+02
   3.5000001e+01   3.0511497e+02
   4.1999999e+01   5.2064404e+02
   2.8000000e+01   1.5864399e+02
   2.8999999e+01   1.7582936e+02
   3.7000000e+01   3.5908596e+02
   3.3000001e+01   2.5678245e+02
   4.5000000e+01   6.3732667e+02
   3.3999999e+01   2.8026260e+02
   3.2000000e+01   2.3463672e+02
   4.6000000e+01   6.7973413e+02
   3.8000002e+01   3.8827958e+02
   3.5999999e+01   3.3137687e+02
   3.8999998e+01   4.1899485e+02
   3.5999999e+01   3.3137687e+02
   3.8000002e+01   3.8827958e+02
   3.2000000e+01   2.3463672e+02
   2.8000000e+01   1.5864399e+02
   4.0000002e+01   4.5126941e+02
   3.5999999e+01   3.3137687e+02
   4.5000000e+01   6.3732667e+02
   4.0000002e+01   4.5126941e+02
   4.1999999e+01   5.2064404e+02
   3.1000000e+01   2.1378784e+02
   4.5000000e+01   6.3732667e+02
   4.1999999e+01   5.2064404e+02
   3.3999999e+01   2.8026260e+02
   4.7000000e+01   7.2395964e+02
   4.7000000e+01   7.2395964e+02
   3.8999998e+01   4.1899485e+02
   4.1000001e+01   4.8514007e+02
   5.6000001e+01   1.2098513e+03
   3.5999999e+01   3.3137687e+02
   3.8000002e+01   3.8827958e+02
   3.5000001e+01   3.0511497e+02
   3.2000000e+01   2.3463672e+02
   5.7000002e+01   1.2742711e+03
   5.0000000e+01   8.6791195e+02
   5.3999997e+01   1.0875256e+03
   4.3999999e+01   5.9670035e+02
   3.5999999e+01   3.3137687e+02
   4.7000000e+01   7.2395964e+02
   5.1999999e+01   9.7364306e+02
   4.2999999e+01   5.5781851e+02
   4.6000000e+01   6.7973413e+02
   5.7999999e+01   1.3409104e+03
   5.3999997e+01   1.0875256e+03
   3.5999999e+01   3.3137687e+02
   3.5999999e+01   3.3137687e+02
   3.3000001e+01   2.5678245e+02
   3.5999999e+01   3.3137687e+02
   5.1999999e+01   9.7364306e+02
   5.1999999e+01   9.7364306e+02
   3.7000000e+01   3.5908596e+02
   4.9000000e+01   8.1801189e+02
   3.7000000e+01   3.5908596e+02
   5.0999998e+01   9.1977677e+02
   5.1999999e+01   9.7364306e+02
   4.7000000e+01   7.2395964e+02
   5.6000001e+01   1.2098513e+03
   4.1999999e+01   5.2064404e+02
   4.2999999e+01   5.5781851e+02
   4.0000002e+01   4.5126941e+02
   5.3999997e+01   1.0875256e+03
   2.7000001e+01   1.4260384e+02
   3.7000000e+01   3.5908596e+02
   3.8999998e+01   4.1899485e+02
   2.8000000e+01   1.5864399e+02
   2.4999999e+01   1.1380656e+02
   2.3000000e+01   8.9131396e+01
   3.3999999e+01   2.8026260e+02
   4.5000000e+01   6.3732667e+02
   3.8000002e+01   3.8827958e+02
   3.7000000e+01   3.5908596e+02
   3.3000001e+01   2.5678245e+02
   3.3999999e+01   2.8026260e+02
   3.3000001e+01   2.5678245e+02
   4.9000000e+01   8.1801189e+02
   4.1000001e+01   4.8514007e+02
   4.7999999e+01   7.7003997e+02
   4.9000000e+01   8.1801189e+02
   4.2999999e+01   5.5781851e+02
   3.3999999e+01   2.8026260e+02
   3.3000001e+01   2.5678245e+02
   3.0000001e+01   1.9419802e+02
   4.2999999e+01   5.5781851e+02
   3.1000000e+01   2.1378784e+02
   4.0000002e+01   4.5126941e+02
   4.2999999e+01   5.5781851e+02
   3.8999998e+01   4.1899485e+02
   3.7000000e+01   3.5908596e+02
   4.6000000e+01   6.7973413e+02
   5.3999997e+01   1.0875256e+03
   3.5999999e+01   3.3137687e+02
   3.8000002e+01   3.8827958e+02
   4.7000000e+01   7.2395964e+02
   4.1999999e+01   5.2064404e+02
   4.1999999e+01   5.2064404e+02
   4.7000000e+01   7.2395964e+02
   3.5999999e+01   3.3137687e+02
   4.1000001e+01   4.8514007e+02
   3.8999998e+01   4.1899485e+02
   3.5000001e+01   3.0511497e+02
   5.3999997e+01   1.0875256e+03
   3.5999999e+01   3.3137687e+02
   5.7000002e+01   1.2742711e+03
   5.6000001e+01   1.2098513e+03
   3.5999999e+01   3.3137687e+02
   5.7000002e+01   1.2742711e+03
   3.3999999e+01   2.8026260e+02
   3.8999998e+01   4.1899485e+02
   3.8000002e+01   3.8827958e+02
   4.0000002e+01   4.5126941e+02
   3.3999999e+01   2.8026260e+02
   4.6000000e+01   6.7973413e+02
   3.0000001e+01   1.9419802e+02
   3.3000001e+01   2.5678245e+02
   3.3000001e+01   2.5678245e+02
   3.1000000e+01   2.1378784e+02
   3.1000000e+01   2.1378784e+02
   3.0000001e+01   1.9419802e+02
   3.2000000e+01   2.3463672e+02
   3.1000000e+01   2.1378784e+02
   4.1000001e+01   4.8514007e+02
   4.1999999e+01   5.2064404e+02
   4.6000000e+01   6.7973413e+02
   3.8999998e+01   4.1899485e+02
   4.3999999e+01   5.9670035e+02
   4.7000000e+01   7.2395964e+02
   5.7000002e+01   1.2742711e+03
   4.7000000e+01   7.2395964e+02
   4.7999999e+01   7.7003997e+02
   4.5000000e+01   6.3732667e+02
   5.1999999e+01   9.7364306e+02
   4.7000000e+01   7.2395964e+02
   4.7999999e+01   7.7003997e+02
   4.5000000e+01   6.3732667e+02
   4.6000000e+01   6.7973413e+02
   3.8000002e+01   3.8827958e+02
   4.6000000e+01   6.7973413e+02
   5.0999998e+01   9.1977677e+02
   5.0000000e+01   8.6791195e+02
   4.1000001e+01   4.8514007e+02
   4.6000000e+01   6.7973413e+02
   4.7999999e+01   7.7003997e+02
   4.0000002e+01   4.5126941e+02
   4.5000000e+01   6.3732667e+02
   4.1000001e+01   4.8514007e+02
   1.3000001e+01   1.6741068e+01
   1.9000000e+01   5.0913879e+01
   1.5000000e+01   2.5464576e+01
   1.4000000e+01   2.0802487e+01
   2.0999999e+01   6.8270414e+01
   1.3000001e+01   1.6741068e+01
   1.6000000e+01   3.0767175e+01
   1.4000000e+01   2.0802487e+01
   1.3000001e+01   1.6741068e+01
   1.6999999e+01   3.6749953e+01
   1.3000001e+01   1.6741068e+01
   1.6000000e+01   3.0767175e+01
   1.5000000e+01   2.5464576e+01
   1.5000000e+01   2.5464576e+01
   1.5000000e+01   2.5464576e+01
   1.3000001e+01   1.6741068e+01
   1.5000000e+01   2.5464576e+01
   1.4000000e+01   2.0802487e+01
   1.3000001e+01   1.6741068e+01
   1.4000000e+01   2.0802487e+01
   1.3000001e+01   1.6741068e+01
   4.3999999e+01   5.9670035e+02
   4.3999999e+01   5.9670035e+02
   4.3999999e+01   5.9670035e+02
   4.9000000e+01   8.1801189e+02
   5.6000001e+01   1.2098513e+03
   4.7999999e+01   7.7003997e+02
   4.5000000e+01   6.3732667e+02
   5.0000000e+01   8.6791195e+02
   4.5000000e+01   6.3732667e+02
   4.1999999e+01   5.2064404e+02
   4.2999999e+01   5.5781851e+02
   4.1999999e+01   5.2064404e+02
   3.8999998e+01   4.1899485e+02
   5.0000000e+01   8.6791195e+02
   4.0000002e+01   4.5126941e+02
   3.3000001e+01   2.5678245e+02
   4.5000000e+01   6.3732667e+02
   4.0000002e+01   4.5126941e+02
   4.1000001e+01   4.8514007e+02
   3.8000002e+01   3.8827958e+02
   5.0000000e+01   8.6791195e+02
   3.3999999e+01   2.8026260e+02
   3.7000000e+01   3.5908596e+02
   3.5999999e+01   3.3137687e+02
   3.5000001e+01   3.0511497e+02
   4.6000000e+01   6.7973413e+02
   4.2999999e+01   5.5781851e+02
   4.9000000e+01   8.1801189e+02
   4.2999999e+01   5.5781851e+02
   4.7000000e+01   7.2395964e+02
   3.5999999e+01   3.3137687e+02
   3.5999999e+01   3.3137687e+02
   3.5999999e+01   3.3137687e+02
   3.8000002e+01   3.8827958e+02
   4.5000000e+01   6.3732667e+02
   4.9000000e+01   8.1801189e+02
   3.3000001e+01   2.5678245e+02
   3.7000000e+01   3.5908596e+02
   2.8000000e+01   1.5864399e+02
   3.5999999e+01   3.3137687e+02
   3.5999999e+01   3.3137687e+02
   4.1000001e+01   4.8514007e+02
   3.7000000e+01   3.5908596e+02
   3.5999999e+01   3.3137687e+02
   3.3999999e+01   2.8026260e+02
   3.7000000e+01   3.5908596e+02
   2.8999999e+01   1.7582936e+02
   4.2999999e+01   5.5781851e+02
   4.5000000e+01   6.3732667e+02
   4.0000002e+01   4.5126941e+02
   3.8000002e+01   3.8827958e+02
   3.3000001e+01   2.5678245e+02
   2.7000001e+01   1.4260384e+02
   3.8999998e+01   4.1899485e+02
   3.8000002e+01   3.8827958e+02
   3.8999998e+01   4.1899485e+02
   4.5000000e+01   6.3732667e+02
   3.1000000e+01   2.1378784e+02
   3.0000001e+01   1.9419802e+02
   4.6000000e+01   6.7973413e+02
   4.3999999e+01   5.9670035e+02
   4.1000001e+01   4.8514007e+02
   4.6000000e+01   6.7973413e+02
   4.0000002e+01   4.5126941e+02
   4.7000000e+01   7.2395964e+02
   4.2999999e+01   5.5781851e+02
   4.1000001e+01   4.8514007e+02
   4.2999999e+01   5.5781851e+02
   4.7000000e+01   7.2395964e+02
   3.8999998e+01   4.1899485e+02
   2.0999999e+01   6.8270414e+01
   2.8000000e+01   1.5864399e+02
   3.7000000e+01   3.5908596e+02
   4.1000001e+01   4.8514007e+02
   4.7000000e+01   7.2395964e+02
   4.9000000e+01   8.1801189e+02
   4.1000001e+01   4.8514007e+02
   5.0999998e+01   9.1977677e+02
   5.3999997e+01   1.0875256e+03
   4.5000000e+01   6.3732667e+02
   3.5999999e+01   3.3137687e+02
   5.5000001e+01   1.1476150e+03
   5.8999997e+01   1.4098057e+03
   5.5000001e+01   1.1476150e+03
   6.1000002e+01   1.5545094e+03
   5.5000001e+01   1.1476150e+03
   4.7999999e+01   7.7003997e+02
   5.7999999e+01   1.3409104e+03
   5.3999997e+01   1.0875256e+03
   6.2000001e+01   1.6303895e+03
   3.7000000e+01   3.5908596e+02
   2.3000000e+01   8.9131396e+01
   5.7000002e+01   1.2742711e+03
   5.0999998e+01   9.1977677e+02
   2.4999999e+01   1.1380656e+02
   4.2999999e+01   5.5781851e+02
   4.5000000e+01   6.3732667e+02
   3.5999999e+01   3.3137687e+02
   3.3999999e+01   2.8026260e+02
   4.7000000e+01   7.2395964e+02
   5.5000001e+01   1.1476150e+03
   4.3999999e+01   5.9670035e+02
   3.8000002e+01   3.8827958e+02
   3.5000001e+01   3.0511497e+02
   5.6000001e+01   1.2098513e+03
   4.7999999e+01   7.7003997e+02
   4.7999999e+01   7.7003997e+02
   4.1999999e+01   5.2064404e+02
   3.8999998e+01   4.1899485e+02
   3.5999999e+01   3.3137687e+02
   4.5000000e+01   6.3732667e+02
   4.2999999e+01   5.5781851e+02
   4.1999999e+01   5.2064404e+02
   4.1000001e+01   4.8514007e+02
   4.7999999e+01   7.7003997e+02
   5.1999999e+01   9.7364306e+02
   4.6000000e+01   6.7973413e+02
   4.7000000e+01   7.2395964e+02
   4.6000000e+01   6.7973413e+02
   3.8999998e+01   4.1899485e+02
   4.7000000e+01   7.2395964e+02
   3.8999998e+01   4.1899485e+02
   2.4999999e+01   1.1380656e+02
   4.7000000e+01   7.2395964e+02
   4.5000000e+01   6.3732667e+02
   4.1999999e+01   5.2064404e+02
   3.8000002e+01   3.8827958e+02
   4.0000002e+01   4.5126941e+02
   4.7000000e+01   7.2395964e+02
   4.6000000e+01   6.7973413e+02
   6.0000002e+01   1.4809936e+03
   5.0000000e+01   8.6791195e+02
   4.0000002e+01   4.5126941e+02
   4.7000000e+01   7.2395964e+02
   4.3999999e+01   5.9670035e+02
   5.2999999e+01   1.0295472e+03
   4.1999999e+01   5.2064404e+02
   5.5000001e+01   1.1476150e+03
   2.4999999e+01   1.1380656e+02
   3.7000000e+01   3.5908596e+02
   3.0000001e+01   1.9419802e+02
   4.7999999e+01   7.7003997e+02
   4.2999999e+01   5.5781851e+02
   5.8999997e+01   1.4098057e+03
   3.2000000e+01   2.3463672e+02
   3.1000000e+01   2.1378784e+02
   2.8999999e+01   1.7582936e+02
   3.0000001e+01   1.9419802e+02
   3.0000001e+01   1.9419802e+02
   2.8000000e+01   1.5864399e+02
   3.2000000e+01   2.3463672e+02
   3.0000001e+01   1.9419802e+02
   4.7999999e+01   7.7003997e+02
   3.3999999e+01   2.8026260e+02
   3.3000001e+01   2.5678245e+02
   4.1999999e+01   5.2064404e+02
   3.3000001e+01   2.5678245e+02
   4.9000000e+01   8.1801189e+02
   4.2999999e+01   5.5781851e+02
   4.3999999e+01   5.9670035e+02
   3.5999999e+01   3.3137687e+02
   4.0000002e+01   4.5126941e+02
   4.1999999e+01   5.2064404e+02
   3.8999998e+01   4.1899485e+02
   4.3999999e+01   5.9670035e+02
   5.1999999e+01   9.7364306e+02
   5.0999998e+01   9.1977677e+02
   4.5000000e+01   6.3732667e+02
   5.0000000e+01   8.6791195e+02
   2.8000000e+01   1.5864399e+02
   1.4000000e+01   2.0802487e+01
   4.3999999e+01   5.9670035e+02
   4.2999999e+01   5.5781851e+02
   4.3999999e+01   5.9670035e+02
   4.9000000e+01   8.1801189e+02
   3.8000002e+01   3.8827958e+02
   3.5000001e+01   3.0511497e+02
   4.0000002e+01   4.5126941e+02
   3.8000002e+01   3.8827958e+02
   4.3999999e+01   5.9670035e+02
   4.1999999e+01   5.2064404e+02
   3.2000000e+01   2.3463672e+02
   3.0000001e+01   1.9419802e+02
   4.0000002e+01   4.5126941e+02
   3.8000002e+01   3.8827958e+02
   4.2999999e+01   5.5781851e+02
   4.7000000e+01   7.2395964e+02
   4.6000000e+01   6.7973413e+02
   4.1000001e+01   4.8514007e+02
   4.6000000e+01   6.7973413e+02
   3.8999998e+01   4.1899485e+02
   4.0000002e+01   4.5126941e+02
   3.2000000e+01   2.3463672e+02
   3.3000001e+01   2.5678245e+02
   3.8999998e+01   4.1899485e+02
   3.8000002e+01   3.8827958e+02
   4.6000000e+01   6.7973413e+02
   4.6000000e+01   6.7973413e+02
   3.5999999e+01   3.3137687e+02
   2.0999999e+01   6.8270414e+01
   2.3000000e+01   8.9131396e+01
   1.3000001e+01   1.6741068e+01
   1.8000001e+01   4.3452418e+01
   1.4000000e+01   2.0802487e+01
   2.2000001e+01   7.8243462e+01
   2.0000001e+01   5.9173537e+01
   2.0000001e+01   5.9173537e+01
   1.6000000e+01   3.0767175e+01
   1.6999999e+01   3.6749953e+01
   1.5000000e+01   2.5464576e+01
   2.0000001e+01   5.9173537e+01
   2.3000000e+01   8.9131396e+01
   4.3999999e+01   5.9670035e+02
   4.6000000e+01   6.7973413e+02
   4.7999999e+01   7.7003997e+02
   2.8999999e+01   1.7582936e+02
   4.1999999e+01   5.2064404e+02
   4.1999999e+01   5.2064404e+02
   3.8000002e+01   3.8827958e+02
   4.7999999e+01   7.7003997e+02
   3.5999999e+01   3.3137687e+02
   4.9000000e+01   8.1801189e+02
   4.2999999e+01   5.5781851e+02
   4.1999999e+01   5.2064404e+02
   3.8000002e+01   3.8827958e+02
   3.1000000e+01   2.1378784e+02
   4.1999999e+01   5.2064404e+02
   3.7000000e+01   3.5908596e+02
   4.5000000e+01   6.3732667e+02
   3.3999999e+01   2.8026260e+02
   3.5999999e+01   3.3137687e+02
   4.3999999e+01   5.9670035e+02
   4.3999999e+01   5.9670035e+02
   4.2999999e+01   5.5781851e+02
   4.7999999e+01   7.7003997e+02
   2.8999999e+01   1.7582936e+02
   4.7999999e+01   7.7003997e+02
   4.2999999e+01   5.5781851e+02
   3.7000000e+01   3.5908596e+02
   4.7000000e+01   7.2395964e+02
   4.6000000e+01   6.7973413e+02
   4.1000001e+01   4.8514007e+02
   4.2999999e+01   5.5781851e+02
   4.6000000e+01   6.7973413e+02
   4.6000000e+01   6.7973413e+02
   3.8000002e+01   3.8827958e+02
   4.1999999e+01   5.2064404e+02
   4.3999999e+01   5.9670035e+02
   4.9000000e+01   8.1801189e+02
   4.5000000e+01   6.3732667e+02
   3.2000000e+01   2.3463672e+02
   4.3999999e+01   5.9670035e+02
   4.7000000e+01   7.2395964e+02
   4.1999999e+01   5.2064404e+02
   4.5000000e+01   6.3732667e+02
   4.6000000e+01   6.7973413e+02
   4.5000000e+01   6.3732667e+02
   4.0000002e+01   4.5126941e+02
   4.2999999e+01   5.5781851e+02
   5.5000001e+01   1.1476150e+03
   5.0000000e+01   8.6791195e+02
   3.3000001e+01   2.5678245e+02
   4.1999999e+01   5.2064404e+02
   4.1999999e+01   5.2064404e+02
   3.8000002e+01   3.8827958e+02
   3.8999998e+01   4.1899485e+02
   4.0000002e+01   4.5126941e+02
   4.3999999e+01   5.9670035e+02
   3.5999999e+01   3.3137687e+02
   3.0000001e+01   1.9419802e+02
   4.7000000e+01   7.2395964e+02
   3.5000001e+01   3.0511497e+02
   3.8999998e+01   4.1899485e+02
   3.3000001e+01   2.5678245e+02
   4.6000000e+01   6.7973413e+02
   4.9000000e+01   8.1801189e+02
   3.8000002e+01   3.8827958e+02
   3.8000002e+01   3.8827958e+02
   3.8000002e+01   3.8827958e+02
   3.8999998e+01   4.1899485e+02
   4.1000001e+01   4.8514007e+02
   4.0000002e+01   4.5126941e+02
   4.6000000e+01   6.7973413e+02
   4.7999999e+01   7.7003997e+02
   4.0000002e+01   4.5126941e+02
   3.1000000e+01   2.1378784e+02
   4.5000000e+01   6.3732667e+02
   3.8000002e+01   3.8827958e+02
   3.7000000e+01   3.5908596e+02
   4.1000001e+01   4.8514007e+02
   4.5000000e+01   6.3732667e+02
   4.3999999e+01   5.9670035e+02
   4.6000000e+01   6.7973413e+02
   3.5999999e+01   3.3137687e+02
   4.1000001e+01   4.8514007e+02
   4.5000000e+01   6.3732667e+02
   3.8999998e+01   4.1899485e+02
   4.5000000e+01   6.3732667e+02
   4.2999999e+01   5.5781851e+02
   4.2999999e+01   5.5781851e+02
   4.2999999e+01   5.5781851e+02
   5.2999999e+01   1.0295472e+03
   4.5000000e+01   6.3732667e+02
   4.6000000e+01   6.7973413e+02
   4.7999999e+01   7.7003997e+02
   4.1000001e+01   4.8514007e+02
   2.8999999e+01   1.7582936e+02
   4.9000000e+01   8.1801189e+02
   4.2999999e+01   5.5781851e+02
   4.1000001e+01   4.8514007e+02
   4.3999999e+01   5.9670035e+02
   5.0999998e+01   9.1977677e+02
   5.2999999e+01   1.0295472e+03
   4.1999999e+01   5.2064404e+02
   4.6000000e+01   6.7973413e+02
   4.7000000e+01   7.2395964e+02
   3.5000001e+01   3.0511497e+02
   4.6000000e+01   6.7973413e+02
   5.0999998e+01   9.1977677e+02
   2.0000001e+01   5.9173537e+01
   4.6000000e+01   6.7973413e+02
   4.6000000e+01   6.7973413e+02
   4.5000000e+01   6.3732667e+02
   3.8000002e+01   3.8827958e+02
   5.5000001e+01   1.1476150e+03
   4.7000000e+01   7.2395964e+02
   5.2999999e+01   1.0295472e+03
   4.3999999e+01   5.9670035e+02
   5.7999999e+01   1.3409104e+03
   4.1999999e+01   5.2064404e+02
   4.7999999e+01   7.7003997e+02
   5.8999997e+01   1.4098057e+03
   4.6000000e+01   6.7973413e+02
   4.2999999e+01   5.5781851e+02
   4.0000002e+01   4.5126941e+02
   3.8000002e+01   3.8827958e+02
   2.7000001e+01   1.4260384e+02
   4.9000000e+01   8.1801189e+02
   4.7000000e+01   7.2395964e+02
   3.3999999e+01   2.8026260e+02
   4.1000001e+01   4.8514007e+02
   4.2999999e+01   5.5781851e+02
   3.2000000e+01   2.3463672e+02
   3.7000000e+01   3.5908596e+02
   3.8000002e+01   3.8827958e+02
   5.1999999e+01   9.7364306e+02
   4.7000000e+01   7.2395964e+02
   4.6000000e+01   6.7973413e+02
   3.5999999e+01   3.3137687e+02
   5.1999999e+01   9.7364306e+02
   2.3000000e+01   8.9131396e+01
   1.5000000e+01   2.5464576e+01
   5.2999999e+01   1.0295472e+03
   3.8999998e+01   4.1899485e+02
   4.5000000e+01   6.3732667e+02
   4.0000002e+01   4.5126941e+02
   4.1000001e+01   4.8514007e+02
   4.1999999e+01   5.2064404e+02
   3.8999998e+01   4.1899485e+02
   2.2000001e+01   7.8243462e+01
   3.3000001e+01   2.5678245e+02
   3.0000001e+01   1.9419802e+02
   3.0000001e+01   1.9419802e+02
   3.0000001e+01   1.9419802e+02
   3.3999999e+01   2.8026260e+02
   3.2000000e+01   2.3463672e+02
   3.3999999e+01   2.8026260e+02
   3.1000000e+01   2.1378784e+02
   2.5999999e+01   1.2767075e+02
   3.2000000e+01   2.3463672e+02
   2.8000000e+01   1.5864399e+02
   3.1000000e+01   2.1378784e+02
   2.3999999e+01   1.0097292e+02
   3.1000000e+01   2.1378784e+02
   3.0000001e+01   1.9419802e+02
   2.8999999e+01   1.7582936e+02
   4.0000002e+01   4.5126941e+02
   3.7000000e+01   3.5908596e+02
   5.2999999e+01   1.0295472e+03
   3.8999998e+01   4.1899485e+02
   3.5999999e+01   3.3137687e+02
   3.3999999e+01   2.8026260e+02
   3.5000001e+01   3.0511497e+02
   3.5000001e+01   3.0511497e+02
   3.0000001e+01   1.9419802e+02
   3.8999998e+01   4.1899485e+02
   3.8999998e+01   4.1899485e+02
   2.8999999e+01   1.7582936e+02
   4.1000001e+01   4.8514007e+02
   3.5000001e+01   3.0511497e+02
   3.3000001e+01   2.5678245e+02
   3.2000000e+01   2.3463672e+02
   3.2000000e+01   2.3463672e+02
   3.5999999e+01   3.3137687e+02
   3.3999999e+01   2.8026260e+02
   3.5999999e+01   3.3137687e+02
   3.7000000e+01   3.5908596e+02
   4.9000000e+01   8.1801189e+02
   3.8999998e+01   4.1899485e+02
   4.1999999e+01   5.2064404e+02
   3.3000001e+01   2.5678245e+02
   4.1999999e+01   5.2064404e+02
   3.5000001e+01   3.0511497e+02
   3.2000000e+01   2.3463672e+02
   4.1000001e+01   4.8514007e+02
   3.5999999e+01   3.3137687e+02
   3.7000000e+01   3.5908596e+02
   4.0000002e+01   4.5126941e+02
   4.1000001e+01   4.8514007e+02
   4.1999999e+01   5.2064404e+02
   3.1000000e+01   2.1378784e+02
   3.7000000e+01   3.5908596e+02
   3.1000000e+01   2.1378784e+02
   2.8999999e+01   1.7582936e+02
   2.2000001e+01   7.8243462e+01
   3.0000001e+01   1.9419802e+02
   2.5999999e+01   1.2767075e+02
   2.8000000e+01   1.5864399e+02
   3.1000000e+01   2.1378784e+02
   2.4999999e+01   1.1380656e+02
   3.5000001e+01   3.0511497e+02
   2.8999999e+01   1.7582936e+02
   2.3000000e+01   8.9131396e+01
   2.3999999e+01   1.0097292e+02
   2.5999999e+01   1.2767075e+02
   2.8999999e+01   1.7582936e+02
   3.0000001e+01   1.9419802e+02
   3.0000001e+01   1.9419802e+02
   2.5999999e+01   1.2767075e+02
   3.1000000e+01   2.1378784e+02
   2.7000001e+01   1.4260384e+02
   2.4999999e+01   1.1380656e+02
   2.8999999e+01   1.7582936e+02
   3.0000001e+01   1.9419802e+02
   2.8999999e+01   1.7582936e+02
   2.3000000e+01   8.9131396e+01
   2.2000001e+01   7.8243462e+01
   2.7000001e+01   1.4260384e+02
   2.3000000e+01   8.9131396e+01
   2.3000000e+01   8.9131396e+01
   3.1000000e+01   2.1378784e+02
   5.2999999e+01   1.0295472e+03
   4.7000000e+01   7.2395964e+02
   4.9000000e+01   8.1801189e+02
   2.3999999e+01   1.0097292e+02
   2.3999999e+01   1.0097292e+02
   2.2000001e+01   7.8243462e+01
   2.2000001e+01   7.8243462e+01
   2.2000001e+01   7.8243462e+01
   2.0999999e+01   6.8270414e+01
   2.0999999e+01   6.8270414e+01
   2.3999999e+01   1.0097292e+02
   2.2000001e+01   7.8243462e+01
   2.0999999e+01   6.8270414e+01
   2.3000000e+01   8.9131396e+01
   2.3999999e+01   1.0097292e+02
   2.0999999e+01   6.8270414e+01
   2.0999999e+01   6.8270414e+01
   3.2000000e+01   2.3463672e+02
   3.1000000e+01   2.1378784e+02
   3.0000001e+01   1.9419802e+02
   2.8999999e+01   1.7582936e+02
   3.0000001e+01   1.9419802e+02
   3.8000002e+01   3.8827958e+02
   4.7000000e+01   7.2395964e+02
   4.0000002e+01   4.5126941e+02
   4.3999999e+01   5.9670035e+02
   3.8999998e+01   4.1899485e+02
   4.0000002e+01   4.5126941e+02
   3.8999998e+01   4.1899485e+02
   3.8999998e+01   4.1899485e+02
   4.1000001e+01   4.8514007e+02
   4.6000000e+01   6.7973413e+02
   4.6000000e+01   6.7973413e+02
   3.2000000e+01   2.3463672e+02
   3.8000002e+01   3.8827958e+02
   4.1000001e+01   4.8514007e+02
   3.8000002e+01   3.8827958e+02
   4.6000000e+01   6.7973413e+02
   4.1999999e+01   5.2064404e+02
   3.7000000e+01   3.5908596e+02
   4.3999999e+01   5.9670035e+02
   3.3999999e+01   2.8026260e+02
   4.5000000e+01   6.3732667e+02
   3.5000001e+01   3.0511497e+02
   3.8000002e+01   3.8827958e+02
   4.0000002e+01   4.5126941e+02
   4.0000002e+01   4.5126941e+02
   3.8999998e+01   4.1899485e+02
   3.8000002e+01   3.8827958e+02
   4.0000002e+01   4.5126941e+02
   4.3999999e+01   5.9670035e+02
   3.8999998e+01   4.1899485e+02
   3.0000001e+01   1.9419802e+02
   3.1000000e+01   2.1378784e+02
   3.5000001e+01   3.0511497e+02
   3.3999999e+01   2.8026260e+02
   3.2000000e+01   2.3463672e+02
   3.5999999e+01   3.3137687e+02
   3.8999998e+01   4.1899485e+02
   3.3999999e+01   2.8026260e+02
   2.8999999e+01   1.7582936e+02
   3.3999999e+01   2.8026260e+02
   4.1000001e+01   4.8514007e+02
   5.0000000e+01   8.6791195e+02
   3.8999998e+01   4.1899485e+02
   4.7999999e+01   7.7003997e+02
   4.1999999e+01   5.2064404e+02
   3.8999998e+01   4.1899485e+02
   5.0000000e+01   8.6791195e+02
   4.0000002e+01   4.5126941e+02
   4.3999999e+01   5.9670035e+02
   3.7000000e+01   3.5908596e+02
   4.5000000e+01   6.3732667e+02
   4.7000000e+01   7.2395964e+02
   4.7000000e+01   7.2395964e+02
   3.8999998e+01   4.1899485e+02
   4.7000000e+01   7.2395964e+02
   4.1999999e+01   5.2064404e+02
   4.7999999e+01   7.7003997e+02
   4.5000000e+01   6.3732667e+02
   3.5000001e+01   3.0511497e+02
   3.5999999e+01   3.3137687e+02
   1.4000000e+01   2.0802487e+01
   4.5000000e+01   6.3732667e+02
   3.8000002e+01   3.8827958e+02
   4.1000001e+01   4.8514007e+02
   2.0999999e+01   6.8270414e+01
   2.0000001e+01   5.9173537e+01
   4.7000000e+01   7.2395964e+02
   4.7999999e+01   7.7003997e+02
   4.3999999e+01   5.9670035e+02
   2.0999999e+01   6.8270414e+01
   4.6000000e+01   6.7973413e+02
   4.7999999e+01   7.7003997e+02
   4.7999999e+01   7.7003997e+02
   3.5999999e+01   3.3137687e+02
   2.4999999e+01   1.1380656e+02
   2.2000001e+01   7.8243462e+01
   3.5999999e+01   3.3137687e+02
   3.3999999e+01   2.8026260e+02
   3.7000000e+01   3.5908596e+02
   3.5999999e+01   3.3137687e+02
   3.5000001e+01   3.0511497e+02
   3.5999999e+01   3.3137687e+02
   3.8000002e+01   3.8827958e+02
   2.5999999e+01   1.2767075e+02
   2.3000000e+01   8.9131396e+01
   5.0000000e+01   8.6791195e+02
   4.2999999e+01   5.5781851e+02
   4.5000000e+01   6.3732667e+02
   3.8999998e+01   4.1899485e+02
   4.1999999e+01   5.2064404e+02
   4.0000002e+01   4.5126941e+02
   4.1999999e+01   5.2064404e+02
   4.1000001e+01   4.8514007e+02
   3.7000000e+01   3.5908596e+02
   3.3999999e+01   2.8026260e+02
   1.1000000e+01   1.0259819e+01
   3.5000001e+01   3.0511497e+02
   4.1999999e+01   5.2064404e+02
   5.1999999e+01   9.7364306e+02
   4.7000000e+01   7.2395964e+02
   4.6000000e+01   6.7973413e+02
   4.5000000e+01   6.3732667e+02
   3.5000001e+01   3.0511497e+02
   3.3999999e+01   2.8026260e+02
   4.9000000e+01   8.1801189e+02
   4.7000000e+01   7.2395964e+02
   4.9000000e+01   8.1801189e+02
   3.8999998e+01   4.1899485e+02
   4.3999999e+01   5.9670035e+02
   4.7999999e+01   7.7003997e+02
   3.2000000e+01   2.3463672e+02
   3.3000001e+01   2.5678245e+02
   4.2999999e+01   5.5781851e+02
   4.3999999e+01   5.9670035e+02
   1.4000000e+01   2.0802487e+01
   2.0999999e+01   6.8270414e+01
   4.2999999e+01   5.5781851e+02
   2.3999999e+01   1.0097292e+02
   2.3999999e+01   1.0097292e+02
   2.3000000e+01   8.9131396e+01
   2.4999999e+01   1.1380656e+02
   2.3000000e+01   8.9131396e+01
   2.5999999e+01   1.2767075e+02
   2.4999999e+01   1.1380656e+02
   2.0999999e+01   6.8270414e+01
   2.2000001e+01   7.8243462e+01
   2.2000001e+01   7.8243462e+01
   2.2000001e+01   7.8243462e+01
   4.1999999e+01   5.2064404e+02
   4.0000002e+01   4.5126941e+02
   3.1000000e+01   2.1378784e+02
   2.8000000e+01   1.5864399e+02
   3.0000001e+01   1.9419802e+02
   3.1000000e+01   2.1378784e+02
   2.8000000e+01   1.5864399e+02
   2.3999999e+01   1.0097292e+02
   2.3999999e+01   1.0097292e+02
   2.2000001e+01   7.8243462e+01
   2.8000000e+01   1.5864399e+02
   3.1000000e+01   2.1378784e+02
   2.2000001e+01   7.8243462e+01
   2.0999999e+01   6.8270414e+01
   2.0999999e+01   6.8270414e+01
   2.3999999e+01   1.0097292e+02
   2.3000000e+01   8.9131396e+01
   1.9000000e+01   5.0913879e+01
   2.2000001e+01   7.8243462e+01
   2.2000001e+01   7.8243462e+01
   2.3000000e+01   8.9131396e+01
   2.0999999e+01   6.8270414e+01
   5.2999999e+01   1.0295472e+03
   5.0999998e+01   9.1977677e+02
   5.0999998e+01   9.1977677e+02
   4.7000000e+01   7.2395964e+02
   5.0999998e+01   9.1977677e+02
   4.7999999e+01   7.7003997e+02
   4.9000000e+01   8.1801189e+02
   4.5000000e+01   6.3732667e+02
   4.5000000e+01   6.3732667e+02
   4.7000000e+01   7.2395964e+02
   4.3999999e+01   5.9670035e+02
   5.0000000e+01   8.6791195e+02
   4.0000002e+01   4.5126941e+02
   3.7000000e+01   3.5908596e+02
   3.0000001e+01   1.9419802e+02
   2.5999999e+01   1.2767075e+02
   3.2000000e+01   2.3463672e+02
   3.2000000e+01   2.3463672e+02
   3.3000001e+01   2.5678245e+02
   2.8000000e+01   1.5864399e+02
   2.3000000e+01   8.9131396e+01
   2.8999999e+01   1.7582936e+02
   2.7000001e+01   1.4260384e+02
   2.3000000e+01   8.9131396e+01
   3.5999999e+01   3.3137687e+02
   3.3000001e+01   2.5678245e+02
   2.3999999e+01   1.0097292e+02
   2.8000000e+01   1.5864399e+02
   2.8999999e+01   1.7582936e+02
   3.8000002e+01   3.8827958e+02
   3.5999999e+01   3.3137687e+02
   3.1000000e+01   2.1378784e+02
   3.1000000e+01   2.1378784e+02
   3.5999999e+01   3.3137687e+02
   3.3999999e+01   2.8026260e+02
   4.0000002e+01   4.5126941e+02
   3.3999999e+01   2.8026260e+02
   4.5000000e+01   6.3732667e+02
   3.5999999e+01   3.3137687e+02
   3.1000000e+01   2.1378784e+02
   4.0000002e+01   4.5126941e+02
   3.1000000e+01   2.1378784e+02
   3.3999999e+01   2.8026260e+02
   2.8999999e+01   1.7582936e+02
   3.3999999e+01   2.8026260e+02
   3.2000000e+01   2.3463672e+02
   3.5999999e+01   3.3137687e+02
   3.3999999e+01   2.8026260e+02
   3.1000000e+01   2.1378784e+02
   3.5000001e+01   3.0511497e+02
   4.2999999e+01   5.5781851e+02
   4.1000001e+01   4.8514007e+02
   2.8000000e+01   1.5864399e+02
   4.3999999e+01   5.9670035e+02
   3.5000001e+01   3.0511497e+02
   3.3999999e+01   2.8026260e+02
   4.6000000e+01   6.7973413e+02
   5.0999998e+01   9.1977677e+02
   5.0999998e+01   9.1977677e+02
   2.3000000e+01   8.9131396e+01
   2.8999999e+01   1.7582936e+02
   3.0000001e+01   1.9419802e+02
   2.2000001e+01   7.8243462e+01
   3.2000000e+01   2.3463672e+02
   2.5999999e+01   1.2767075e+02
   3.2000000e+01   2.3463672e+02
   3.3000001e+01   2.5678245e+02
   2.8000000e+01   1.5864399e+02
   3.0000001e+01   1.9419802e+02
   3.8999998e+01   4.1899485e+02
   2.0999999e+01   6.8270414e+01
   3.3999999e+01   2.8026260e+02
   3.8000002e+01   3.8827958e+02
   4.9000000e+01   8.1801189e+02
   4.1999999e+01   5.2064404e+02
   3.3000001e+01   2.5678245e+02
   4.7999999e+01   7.7003997e+02
   4.7999999e+01   7.7003997e+02
   4.7000000e+01   7.2395964e+02
   3.7000000e+01   3.5908596e+02
   4.3999999e+01   5.9670035e+02
   3.7000000e+01   3.5908596e+02
   3.8999998e+01   4.1899485e+02
   3.0000001e+01   1.9419802e+02
   3.7000000e+01   3.5908596e+02
   3.3999999e+01   2.8026260e+02
   3.8000002e+01   3.8827958e+02
   3.3999999e+01   2.8026260e+02
   3.8999998e+01   4.1899485e+02
   3.0000001e+01   1.9419802e+02
   3.3000001e+01   2.5678245e+02
   3.5000001e+01   3.0511497e+02
   3.5999999e+01   3.3137687e+02
   2.8999999e+01   1.7582936e+02
   3.3000001e+01   2.5678245e+02
   3.8999998e+01   4.1899485e+02
   3.8999998e+01   4.1899485e+02
   3.7000000e+01   3.5908596e+02
   3.7000000e+01   3.5908596e+02
   3.8000002e+01   3.8827958e+02
   3.3000001e+01   2.5678245e+02
   4.0000002e+01   4.5126941e+02
   4.1000001e+01   4.8514007e+02
   3.3999999e+01   2.8026260e+02
   3.8999998e+01   4.1899485e+02
   3.7000000e+01   3.5908596e+02
   3.3999999e+01   2.8026260e+02
   4.5000000e+01   6.3732667e+02
   3.8999998e+01   4.1899485e+02
   3.3999999e+01   2.8026260e+02
   4.9000000e+01   8.1801189e+02
   4.6000000e+01   6.7973413e+02
   4.7999999e+01   7.7003997e+02
   4.7999999e+01   7.7003997e+02
   4.6000000e+01   6.7973413e+02
   4.6000000e+01   6.7973413e+02
   4.7000000e+01   7.2395964e+02
   3.5000001e+01   3.0511497e+02
   3.7000000e+01   3.5908596e+02
   3.3999999e+01   2.8026260e+02
   4.2999999e+01   5.5781851e+02
   3.8000002e+01   3.8827958e+02
   3.8000002e+01   3.8827958e+02
   3.8999998e+01   4.1899485e+02
   4.2999999e+01   5.5781851e+02
   4.0000002e+01   4.5126941e+02
   3.8999998e+01   4.1899485e+02
   3.5999999e+01   3.3137687e+02
   5.1999999e+01   9.7364306e+02
   4.7000000e+01   7.2395964e+02
   4.6000000e+01   6.7973413e+02
   3.5000001e+01   3.0511497e+02
   4.9000000e+01   8.1801189e+02
   4.7999999e+01   7.7003997e+02
   4.2999999e+01   5.5781851e+02
   4.6000000e+01   6.7973413e+02
   2.3999999e+01   1.0097292e+02
   5.3999997e+01   1.0875256e+03
   5.0000000e+01   8.6791195e+02
   4.6000000e+01   6.7973413e+02
   3.3999999e+01   2.8026260e+02
   3.8999998e+01   4.1899485e+02
   4.1000001e+01   4.8514007e+02
   4.0000002e+01   4.5126941e+02
   4.6000000e+01   6.7973413e+02
   3.5000001e+01   3.0511497e+02
   4.0000002e+01   4.5126941e+02
   3.3000001e+01   2.5678245e+02
   3.5999999e+01   3.3137687e+02
   4.5000000e+01   6.3732667e+02
   4.7000000e+01   7.2395964e+02
   4.3999999e+01   5.9670035e+02
   4.2999999e+01   5.5781851e+02
   4.5000000e+01   6.3732667e+02
   4.3999999e+01   5.9670035e+02
   4.3999999e+01   5.9670035e+02
   4.5000000e+01   6.3732667e+02
   4.5000000e+01   6.3732667e+02
   4.2999999e+01   5.5781851e+02
   4.5000000e+01   6.3732667e+02
   4.1999999e+01   5.2064404e+02
   4.9000000e+01   8.1801189e+02
   4.3999999e+01   5.9670035e+02
   6.2999998e+01   1.7086700e+03
   5.1999999e+01   9.7364306e+02
   3.3999999e+01   2.8026260e+02
   5.2999999e+01   1.0295472e+03
   3.5000001e+01   3.0511497e+02
   4.1000001e+01   4.8514007e+02
   4.5000000e+01   6.3732667e+02
   2.8000000e+01   1.5864399e+02
   2.3000000e+01   8.9131396e+01
   3.8000002e+01   3.8827958e+02
   3.2000000e+01   2.3463672e+02
   4.0000002e+01   4.5126941e+02
   4.3999999e+01   5.9670035e+02
   4.7000000e+01   7.2395964e+02
   4.5000000e+01   6.3732667e+02
   2.0999999e+01   6.8270414e+01
   1.9000000e+01   5.0913879e+01
   3.3999999e+01   2.8026260e+02
   3.5999999e+01   3.3137687e+02
   3.5999999e+01   3.3137687e+02
   3.1000000e+01   2.1378784e+02
   3.0000001e+01   1.9419802e+02
   2.8999999e+01   1.7582936e+02
   2.8999999e+01   1.7582936e+02
   2.3999999e+01   1.0097292e+02
   2.3999999e+01   1.0097292e+02
   3.1000000e+01   2.1378784e+02
   3.3000001e+01   2.5678245e+02
   3.2000000e+01   2.3463672e+02
   2.8000000e+01   1.5864399e+02
   2.8999999e+01   1.7582936e+02
   2.2000001e+01   7.8243462e+01
   2.7000001e+01   1.4260384e+02
   2.7000001e+01   1.4260384e+02
   2.3000000e+01   8.9131396e+01
   2.8000000e+01   1.5864399e+02
   2.2000001e+01   7.8243462e+01
   2.8999999e+01   1.7582936e+02
   2.2000001e+01   7.8243462e+01
   2.7000001e+01   1.4260384e+02
   2.7000001e+01   1.4260384e+02
   1.8000001e+01   4.3452418e+01
   3.1000000e+01   2.1378784e+02
   3.2000000e+01   2.3463672e+02
   3.1000000e+01   2.1378784e+02
   3.0000001e+01   1.9419802e+02
   3.5999999e+01   3.3137687e+02
   4.2999999e+01   5.5781851e+02
   3.2000000e+01   2.3463672e+02
   4.1999999e+01   5.2064404e+02
   4.0000002e+01   4.5126941e+02
   4.0000002e+01   4.5126941e+02
   3.3000001e+01   2.5678245e+02
   4.1999999e+01   5.2064404e+02
   3.3000001e+01   2.5678245e+02
   3.7000000e+01   3.5908596e+02
   3.5000001e+01   3.0511497e+02
   3.5999999e+01   3.3137687e+02
   3.3000001e+01   2.5678245e+02
   3.3999999e+01   2.8026260e+02
   3.1000000e+01   2.1378784e+02
   3.5999999e+01   3.3137687e+02
   3.5999999e+01   3.3137687e+02
   2.8999999e+01   1.7582936e+02
   3.7000000e+01   3.5908596e+02
   4.6000000e+01   6.7973413e+02
   4.5000000e+01   6.3732667e+02
   3.7000000e+01   3.5908596e+02
   3.3999999e+01   2.8026260e+02
   3.5000001e+01   3.0511497e+02
   4.6000000e+01   6.7973413e+02
   4.3999999e+01   5.9670035e+02
   3.8000002e+01   3.8827958e+02
   4.1000001e+01   4.8514007e+02
   4.0000002e+01   4.5126941e+02
   3.2000000e+01   2.3463672e+02
   2.0000001e+01   5.9173537e+01
   2.8000000e+01   1.5864399e+02
   2.8000000e+01   1.5864399e+02
   2.3999999e+01   1.0097292e+02
   2.8999999e+01   1.7582936e+02
   3.0000001e+01   1.9419802e+02
   3.0000001e+01   1.9419802e+02
   2.5999999e+01   1.2767075e+02
   2.3000000e+01   8.9131396e+01
   4.3999999e+01   5.9670035e+02
   4.7999999e+01   7.7003997e+02
   4.7999999e+01   7.7003997e+02
   4.1999999e+01   5.2064404e+02
   4.0000002e+01   4.5126941e+02
   3.5000001e+01   3.0511497e+02
   3.8999998e+01   4.1899485e+02
   3.3999999e+01   2.8026260e+02
   2.8999999e+01   1.7582936e+02
   3.3999999e+01   2.8026260e+02
   2.8999999e+01   1.7582936e+02
   3.7000000e+01   3.5908596e+02
   3.3000001e+01   2.5678245e+02
   2.7000001e+01   1.4260384e+02
   2.8000000e+01   1.5864399e+02
   2.8999999e+01   1.7582936e+02
   2.8999999e+01   1.7582936e+02
   2.3000000e+01   8.9131396e+01
   2.4999999e+01   1.1380656e+02
   3.2000000e+01   2.3463672e+02
   4.6000000e+01   6.7973413e+02
   3.0000001e+01   1.9419802e+02
   3.0000001e+01   1.9419802e+02
   2.3999999e+01   1.0097292e+02
   3.3000001e+01   2.5678245e+02
   3.0000001e+01   1.9419802e+02
   2.8000000e+01   1.5864399e+02
   2.8000000e+01   1.5864399e+02
   3.1000000e+01   2.1378784e+02
   3.3000001e+01   2.5678245e+02
   2.8999999e+01   1.7582936e+02
   2.8999999e+01   1.7582936e+02
   2.8999999e+01   1.7582936e+02
   3.2000000e+01   2.3463672e+02
   2.5999999e+01   1.2767075e+02
   2.3999999e+01   1.0097292e+02
   2.8999999e+01   1.7582936e+02
   3.0000001e+01   1.9419802e+02
   3.2000000e+01   2.3463672e+02
   2.8999999e+01   1.7582936e+02
   4.1000001e+01   4.8514007e+02
   3.2000000e+01   2.3463672e+02
   3.2000000e+01   2.3463672e+02
   2.4999999e+01   1.1380656e+02
   4.3999999e+01   5.9670035e+02
   4.1999999e+01   5.2064404e+02
   3.8999998e+01   4.1899485e+02
   4.7999999e+01   7.7003997e+02
   4.1999999e+01   5.2064404e+02
   3.7000000e+01   3.5908596e+02
   3.5000001e+01   3.0511497e+02
   4.3999999e+01   5.9670035e+02
   3.8999998e+01   4.1899485e+02
   3.8999998e+01   4.1899485e+02
   3.8000002e+01   3.8827958e+02
   4.1000001e+01   4.8514007e+02
   3.5000001e+01   3.0511497e+02
   4.5000000e+01   6.3732667e+02
   3.5000001e+01   3.0511497e+02
   5.1999999e+01   9.7364306e+02
   5.2999999e+01   1.0295472e+03
   5.0999998e+01   9.1977677e+02
   4.7000000e+01   7.2395964e+02
   4.2999999e+01   5.5781851e+02
   5.5000001e+01   1.1476150e+03
   5.2999999e+01   1.0295472e+03
   4.7999999e+01   7.7003997e+02
   4.5000000e+01   6.3732667e+02
   4.5000000e+01   6.3732667e+02
   4.6000000e+01   6.7973413e+02
   5.5000001e+01   1.1476150e+03
   4.7999999e+01   7.7003997e+02
   5.1999999e+01   9.7364306e+02
   4.1999999e+01   5.2064404e+02
   3.5999999e+01   3.3137687e+02
   4.1000001e+01   4.8514007e+02
   3.7000000e+01   3.5908596e+02
   3.5999999e+01   3.3137687e+02
   3.7000000e+01   3.5908596e+02
   4.5000000e+01   6.3732667e+02
   4.7999999e+01   7.7003997e+02
   4.3999999e+01   5.9670035e+02
   3.8000002e+01   3.8827958e+02
   4.3999999e+01   5.9670035e+02
   4.2999999e+01   5.5781851e+02
   4.3999999e+01   5.9670035e+02
   4.3999999e+01   5.9670035e+02
   4.3999999e+01   5.9670035e+02
   4.7000000e+01   7.2395964e+02
   4.7999999e+01   7.7003997e+02
   4.3999999e+01   5.9670035e+02
   5.2999999e+01   1.0295472e+03
   4.7999999e+01   7.7003997e+02
   5.0000000e+01   8.6791195e+02
   5.8999997e+01   1.4098057e+03
   4.7999999e+01   7.7003997e+02
   4.3999999e+01   5.9670035e+02
   4.0000002e+01   4.5126941e+02
   5.6000001e+01   1.2098513e+03
   3.7000000e+01   3.5908596e+02
   2.8000000e+01   1.5864399e+02
   3.0000001e+01   1.9419802e+02
   4.9000000e+01   8.1801189e+02
   4.7999999e+01   7.7003997e+02
   5.0000000e+01   8.6791195e+02
   4.9000000e+01   8.1801189e+02
   4.6000000e+01   6.7973413e+02
   4.2999999e+01   5.5781851e+02
   3.0000001e+01   1.9419802e+02
   3.8000002e+01   3.8827958e+02
   4.5000000e+01   6.3732667e+02
   3.8999998e+01   4.1899485e+02
   4.7000000e+01   7.2395964e+02
   3.2000000e+01   2.3463672e+02
   4.5000000e+01   6.3732667e+02
   3.3999999e+01   2.8026260e+02
   3.7000000e+01   3.5908596e+02
   4.6000000e+01   6.7973413e+02
   4.5000000e+01   6.3732667e+02
   2.7000001e+01   1.4260384e+02
   5.2999999e+01   1.0295472e+03
   3.5999999e+01   3.3137687e+02
   4.2999999e+01   5.5781851e+02
   4.1999999e+01   5.2064404e+02
   3.7000000e+01   3.5908596e+02
   4.7000000e+01   7.2395964e+02
   4.6000000e+01   6.7973413e+02
   3.3000001e+01   2.5678245e+02
   3.3999999e+01   2.8026260e+02
   3.8999998e+01   4.1899485e+02
   4.7999999e+01   7.7003997e+02
   4.7999999e+01   7.7003997e+02
   4.9000000e+01   8.1801189e+02
   5.1999999e+01   9.7364306e+02
   4.9000000e+01   8.1801189e+02
   4.7999999e+01   7.7003997e+02
   4.6000000e+01   6.7973413e+02
   4.3999999e+01   5.9670035e+02
   4.6000000e+01   6.7973413e+02
   4.6000000e+01   6.7973413e+02
   4.3999999e+01   5.9670035e+02
   4.7000000e+01   7.2395964e+02
   4.6000000e+01   6.7973413e+02
   3.1000000e+01   2.1378784e+02
   4.3999999e+01   5.9670035e+02
   4.5000000e+01   6.3732667e+02
   3.0000001e+01   1.9419802e+02
   5.2999999e+01   1.0295472e+03
   5.0999998e+01   9.1977677e+02
   4.7000000e+01   7.2395964e+02
   2.2000001e+01   7.8243462e+01
   2.5999999e+01   1.2767075e+02
   2.3000000e+01   8.9131396e+01
   1.1000000e+01   1.0259819e+01
   2.0999999e+01   6.8270414e+01
   3.2000000e+01   2.3463672e+02
   3.3999999e+01   2.8026260e+02
   3.3000001e+01   2.5678245e+02
   3.8000002e+01   3.8827958e+02
   3.3000001e+01   2.5678245e+02
   4.1000001e+01   4.8514007e+02
   4.1999999e+01   5.2064404e+02
   4.6000000e+01   6.7973413e+02
   4.3999999e+01   5.9670035e+02
   4.6000000e+01   6.7973413e+02
   4.1000001e+01   4.8514007e+02
   3.3999999e+01   2.8026260e+02
   3.2000000e+01   2.3463672e+02
   3.7000000e+01   3.5908596e+02
   3.0000001e+01   1.9419802e+02
   3.1000000e+01   2.1378784e+02
   4.1000001e+01   4.8514007e+02
   3.3999999e+01   2.8026260e+02
   3.7000000e+01   3.5908596e+02
   3.8000002e+01   3.8827958e+02
   3.5000001e+01   3.0511497e+02
   2.8000000e+01   1.5864399e+02
   4.0000002e+01   4.5126941e+02
   4.1000001e+01   4.8514007e+02
   3.3999999e+01   2.8026260e+02
   3.5000001e+01   3.0511497e+02
   3.3999999e+01   2.8026260e+02
   3.3999999e+01   2.8026260e+02
   3.0000001e+01   1.9419802e+02
   3.5999999e+01   3.3137687e+02
   3.5000001e+01   3.0511497e+02
   3.2000000e+01   2.3463672e+02
   3.8999998e+01   4.1899485e+02
   4.7999999e+01   7.7003997e+02
   3.3999999e+01   2.8026260e+02
   4.3999999e+01   5.9670035e+02
   4.1000001e+01   4.8514007e+02
   4.0000002e+01   4.5126941e+02
   4.7000000e+01   7.2395964e+02
   4.2999999e+01   5.5781851e+02
   4.7000000e+01   7.2395964e+02
   4.6000000e+01   6.7973413e+02
   4.5000000e+01   6.3732667e+02
   4.9000000e+01   8.1801189e+02
   5.5000001e+01   1.1476150e+03
   4.3999999e+01   5.9670035e+02
   4.5000000e+01   6.3732667e+02
   3.8999998e+01   4.1899485e+02
   4.0000002e+01   4.5126941e+02
   4.6000000e+01   6.7973413e+02
   4.2999999e+01   5.5781851e+02
   4.3999999e+01   5.9670035e+02
   3.3999999e+01   2.8026260e+02
   4.9000000e+01   8.1801189e+02
   4.6000000e+01   6.7973413e+02
   4.2999999e+01   5.5781851e+02
   4.7000000e+01   7.2395964e+02
   4.0000002e+01   4.5126941e+02
   4.1000001e+01   4.8514007e+02
   3.0000001e+01   1.9419802e+02
   4.0000002e+01   4.5126941e+02
   3.5000001e+01   3.0511497e+02
   3.0000001e+01   1.9419802e+02
   4.1999999e+01   5.2064404e+02
   3.3000001e+01   2.5678245e+02
   4.7000000e+01   7.2395964e+02
   2.8000000e+01   1.5864399e+02
   4.1000001e+01   4.8514007e+02
   3.7000000e+01   3.5908596e+02
   3.0000001e+01   1.9419802e+02
   3.1000000e+01   2.1378784e+02
   3.3999999e+01   2.8026260e+02
   3.5000001e+01   3.0511497e+02
   3.0000001e+01   1.9419802e+02
   3.3000001e+01   2.5678245e+02
   3.2000000e+01   2.3463672e+02
   2.0999999e+01   6.8270414e+01
   3.2000000e+01   2.3463672e+02
   5.0999998e+01   9.1977677e+02
   3.8999998e+01   4.1899485e+02
   3.7000000e+01   3.5908596e+02
   2.5999999e+01   1.2767075e+02
   2.4999999e+01   1.1380656e+02
   3.1000000e+01   2.1378784e+02
   3.1000000e+01   2.1378784e+02
   2.3999999e+01   1.0097292e+02
   2.8999999e+01   1.7582936e+02
   3.0000001e+01   1.9419802e+02
   3.3999999e+01   2.8026260e+02
   2.8000000e+01   1.5864399e+02
   3.2000000e+01   2.3463672e+02
   2.8999999e+01   1.7582936e+02
   2.3000000e+01   8.9131396e+01
   3.0000001e+01   1.9419802e+02
   3.0000001e+01   1.9419802e+02
   3.5999999e+01   3.3137687e+02
   2.8000000e+01   1.5864399e+02
   3.0000001e+01   1.9419802e+02
   2.5999999e+01   1.2767075e+02
   3.0000001e+01   1.9419802e+02
   3.3000001e+01   2.5678245e+02
   3.0000001e+01   1.9419802e+02
   2.8000000e+01   1.5864399e+02
   3.1000000e+01   2.1378784e+02
   2.8000000e+01   1.5864399e+02
   3.3999999e+01   2.8026260e+02
   2.8999999e+01   1.7582936e+02
   2.8000000e+01   1.5864399e+02
   3.2000000e+01   2.3463672e+02
   2.3000000e+01   8.9131396e+01
   5.1999999e+01   9.7364306e+02
   5.8999997e+01   1.4098057e+03
   4.7999999e+01   7.7003997e+02
   5.2999999e+01   1.0295472e+03
   4.7000000e+01   7.2395964e+02
   5.0000000e+01   8.6791195e+02
   4.7999999e+01   7.7003997e+02
   4.3999999e+01   5.9670035e+02
   5.0000000e+01   8.6791195e+02
   4.7000000e+01   7.2395964e+02
   6.0000002e+01   1.4809936e+03
   4.1000001e+01   4.8514007e+02
   5.8999997e+01   1.4098057e+03
   6.2000001e+01   1.6303895e+03
   4.0000002e+01   4.5126941e+02
   4.7999999e+01   7.7003997e+02
   4.9000000e+01   8.1801189e+02
   5.0000000e+01   8.6791195e+02
   5.0000000e+01   8.6791195e+02
   5.1999999e+01   9.7364306e+02
   4.7999999e+01   7.7003997e+02
   5.3999997e+01   1.0875256e+03
   5.0999998e+01   9.1977677e+02
   4.7999999e+01   7.7003997e+02
   4.9000000e+01   8.1801189e+02
   5.3999997e+01   1.0875256e+03
   4.7000000e+01   7.2395964e+02
   4.7999999e+01   7.7003997e+02
   3.8000002e+01   3.8827958e+02
   3.8000002e+01   3.8827958e+02
   4.1000001e+01   4.8514007e+02
   3.3000001e+01   2.5678245e+02
   4.0000002e+01   4.5126941e+02
   4.1000001e+01   4.8514007e+02
   4.5000000e+01   6.3732667e+02
   3.3999999e+01   2.8026260e+02
   3.5000001e+01   3.0511497e+02
   3.3999999e+01   2.8026260e+02
   4.1999999e+01   5.2064404e+02
   2.8000000e+01   1.5864399e+02
   3.5000001e+01   3.0511497e+02
   3.8000002e+01   3.8827958e+02
   4.3999999e+01   5.9670035e+02
   3.5999999e+01   3.3137687e+02
   4.3999999e+01   5.9670035e+02
   4.3999999e+01   5.9670035e+02
   3.3000001e+01   2.5678245e+02
   4.7999999e+01   7.7003997e+02
   4.6000000e+01   6.7973413e+02
   4.5000000e+01   6.3732667e+02
   4.7000000e+01   7.2395964e+02
   3.5999999e+01   3.3137687e+02
   3.7000000e+01   3.5908596e+02
   4.0000002e+01   4.5126941e+02
   4.6000000e+01   6.7973413e+02
   4.5000000e+01   6.3732667e+02
   4.5000000e+01   6.3732667e+02
   3.3999999e+01   2.8026260e+02
   4.1000001e+01   4.8514007e+02
   5.1999999e+01   9.7364306e+02
   4.7999999e+01   7.7003997e+02
   3.5000001e+01   3.0511497e+02
   3.2000000e+01   2.3463672e+02
   4.9000000e+01   8.1801189e+02
   5.1999999e+01   9.7364306e+02
   4.5000000e+01   6.3732667e+02
   4.1000001e+01   4.8514007e+02
   4.3999999e+01   5.9670035e+02
   5.0000000e+01   8.6791195e+02
   4.7999999e+01   7.7003997e+02
   4.3999999e+01   5.9670035e+02
   4.9000000e+01   8.1801189e+02
   3.8999998e+01   4.1899485e+02
   4.1999999e+01   5.2064404e+02
   4.6000000e+01   6.7973413e+02
   4.1000001e+01   4.8514007e+02
   4.6000000e+01   6.7973413e+02
   4.2999999e+01   5.5781851e+02
   4.9000000e+01   8.1801189e+02
   4.5000000e+01   6.3732667e+02
   5.5000001e+01   1.1476150e+03
   4.7999999e+01   7.7003997e+02
   4.5000000e+01   6.3732667e+02
   4.5000000e+01   6.3732667e+02
   4.6000000e+01   6.7973413e+02
   3.8000002e+01   3.8827958e+02
   4.1999999e+01   5.2064404e+02
   3.3999999e+01   2.8026260e+02
   4.6000000e+01   6.7973413e+02
   4.3999999e+01   5.9670035e+02
   5.0000000e+01   8.6791195e+02
   3.3999999e+01   2.8026260e+02
   4.7999999e+01   7.7003997e+02
   5.7999999e+01   1.3409104e+03
   4.9000000e+01   8.1801189e+02
   3.3999999e+01   2.8026260e+02
   4.0000002e+01   4.5126941e+02
   4.6000000e+01   6.7973413e+02
   3.5000001e+01   3.0511497e+02
   4.0000002e+01   4.5126941e+02
   5.0999998e+01   9.1977677e+02
   4.7999999e+01   7.7003997e+02
   4.0000002e+01   4.5126941e+02
   3.8999998e+01   4.1899485e+02
   4.3999999e+01   5.9670035e+02
   3.5000001e+01   3.0511497e+02
   3.2000000e+01   2.3463672e+02
   4.7000000e+01   7.2395964e+02
   4.1000001e+01   4.8514007e+02
   5.0999998e+01   9.1977677e+02
   4.1999999e+01   5.2064404e+02
   3.1000000e+01   2.1378784e+02
   3.8000002e+01   3.8827958e+02
   4.3999999e+01   5.9670035e+02
   4.0000002e+01   4.5126941e+02
   3.3000001e+01   2.5678245e+02
   3.8000002e+01   3.8827958e+02
   4.2999999e+01   5.5781851e+02
   3.3000001e+01   2.5678245e+02
   4.0000002e+01   4.5126941e+02
   3.0000001e+01   1.9419802e+02
   3.8000002e+01   3.8827958e+02
   3.2000000e+01   2.3463672e+02
   3.8999998e+01   4.1899485e+02
   3.5999999e+01   3.3137687e+02
   3.5000001e+01   3.0511497e+02
   2.8999999e+01   1.7582936e+02
   3.2000000e+01   2.3463672e+02
   3.5000001e+01   3.0511497e+02
   3.3999999e+01   2.8026260e+02
   4.0000002e+01   4.5126941e+02
   3.7000000e+01   3.5908596e+02
   4.7999999e+01   7.7003997e+02
   3.3999999e+01   2.8026260e+02
   3.7000000e+01   3.5908596e+02
   3.3999999e+01   2.8026260e+02
   3.0000001e+01   1.9419802e+02
   3.5999999e+01   3.3137687e+02
   4.7999999e+01   7.7003997e+02
   4.0000002e+01   4.5126941e+02
   4.1999999e+01   5.2064404e+02
   4.9000000e+01   8.1801189e+02
   4.5000000e+01   6.3732667e+02
   4.1000001e+01   4.8514007e+02
   4.7000000e+01   7.2395964e+02
   5.0000000e+01   8.6791195e+02
   4.6000000e+01   6.7973413e+02
   4.5000000e+01   6.3732667e+02
   4.2999999e+01   5.5781851e+02
   4.5000000e+01   6.3732667e+02
   4.1999999e+01   5.2064404e+02
   4.6000000e+01   6.7973413e+02
   4.7999999e+01   7.7003997e+02
   4.2999999e+01   5.5781851e+02
   3.7000000e+01   3.5908596e+02
   3.8000002e+01   3.8827958e+02
   4.3999999e+01   5.9670035e+02
   4.1999999e+01   5.2064404e+02
   4.3999999e+01   5.9670035e+02
   3.2000000e+01   2.3463672e+02
   2.7000001e+01   1.4260384e+02
   3.8999998e+01   4.1899485e+02
   4.7000000e+01   7.2395964e+02
   4.3999999e+01   5.9670035e+02
   4.6000000e+01   6.7973413e+02
   4.1000001e+01   4.8514007e+02
   4.6000000e+01   6.7973413e+02
   3.7000000e+01   3.5908596e+02
   5.0999998e+01   9.1977677e+02
   4.7000000e+01   7.2395964e+02
   4.7999999e+01   7.7003997e+02
   4.7999999e+01   7.7003997e+02
   4.3999999e+01   5.9670035e+02
   2.5999999e+01   1.2767075e+02
   2.8000000e+01   1.5864399e+02
   2.8000000e+01   1.5864399e+02
   2.5999999e+01   1.2767075e+02
   2.3999999e+01   1.0097292e+02
   2.3999999e+01   1.0097292e+02
   2.2000001e+01   7.8243462e+01
   2.3999999e+01   1.0097292e+02
   2.0999999e+01   6.8270414e+01
   2.0000001e+01   5.9173537e+01
   2.2000001e+01   7.8243462e+01
   2.2000001e+01   7.8243462e+01
   2.3000000e+01   8.9131396e+01
   2.0999999e+01   6.8270414e+01
   2.2000001e+01   7.8243462e+01
   2.0999999e+01   6.8270414e+01
   2.2000001e+01   7.8243462e+01
   2.3000000e+01   8.9131396e+01
   3.0000001e+01   1.9419802e+02
   2.7000001e+01   1.4260384e+02
   2.8000000e+01   1.5864399e+02
   2.8999999e+01   1.7582936e+02
   3.3000001e+01   2.5678245e+02
   2.5999999e+01   1.2767075e+02
   3.0000001e+01   1.9419802e+02
   3.3000001e+01   2.5678245e+02
   2.8000000e+01   1.5864399e+02
   3.1000000e+01   2.1378784e+02
   2.5999999e+01   1.2767075e+02
   3.1000000e+01   2.1378784e+02
   2.8000000e+01   1.5864399e+02
   2.5999999e+01   1.2767075e+02
   2.4999999e+01   1.1380656e+02
   3.0000001e+01   1.9419802e+02
   3.5999999e+01   3.3137687e+02
   3.1000000e+01   2.1378784e+02
   4.7000000e+01   7.2395964e+02
   3.8999998e+01   4.1899485e+02
   3.8000002e+01   3.8827958e+02
   3.2000000e+01   2.3463672e+02
   3.3000001e+01   2.5678245e+02
   3.5999999e+01   3.3137687e+02
   3.1000000e+01   2.1378784e+02
   3.5999999e+01   3.3137687e+02
   2.8000000e+01   1.5864399e+02
   3.0000001e+01   1.9419802e+02
   3.3000001e+01   2.5678245e+02
   4.2999999e+01   5.5781851e+02
   2.8999999e+01   1.7582936e+02
   2.8000000e+01   1.5864399e+02
   2.8999999e+01   1.7582936e+02
   3.0000001e+01   1.9419802e+02
   2.4999999e+01   1.1380656e+02
   2.8000000e+01   1.5864399e+02
   3.2000000e+01   2.3463672e+02
   3.3000001e+01   2.5678245e+02
   3.3000001e+01   2.5678245e+02
   2.8999999e+01   1.7582936e+02
   3.0000001e+01   1.9419802e+02
   3.0000001e+01   1.9419802e+02
   3.3999999e+01   2.8026260e+02
   3.3000001e+01   2.5678245e+02
   3.1000000e+01   2.1378784e+02
   4.5000000e+01   6.3732667e+02
   4.2999999e+01   5.5781851e+02
   4.0000002e+01   4.5126941e+02
   3.7000000e+01   3.5908596e+02
   4.1000001e+01   4.8514007e+02
   4.6000000e+01   6.7973413e+02
   3.8999998e+01   4.1899485e+02
   4.0000002e+01   4.5126941e+02
   3.5000001e+01   3.0511497e+02
   3.8999998e+01   4.1899485e+02
   3.7000000e+01   3.5908596e+02
   2.8999999e+01   1.7582936e+02
   3.8000002e+01   3.8827958e+02
   3.3000001e+01   2.5678245e+02
   4.5000000e+01   6.3732667e+02
   4.2999999e+01   5.5781851e+02
   4.6000000e+01   6.7973413e+02
   4.0000002e+01   4.5126941e+02
   3.2000000e+01   2.3463672e+02
   3.8999998e+01   4.1899485e+02
   3.2000000e+01   2.3463672e+02
   3.5000001e+01   3.0511497e+02
   3.7000000e+01   3.5908596e+02
   5.3999997e+01   1.0875256e+03
   5.1999999e+01   9.7364306e+02
   5.3999997e+01   1.0875256e+03
   4.9000000e+01   8.1801189e+02
   5.5000001e+01   1.1476150e+03
   5.0999998e+01   9.1977677e+02
   5.1999999e+01   9.7364306e+02
   4.6000000e+01   6.7973413e+02
   5.1999999e+01   9.7364306e+02
   4.7000000e+01   7.2395964e+02
   4.7000000e+01   7.2395964e+02
   5.2999999e+01   1.0295472e+03
   5.0999998e+01   9.1977677e+02
   4.7000000e+01   7.2395964e+02
   5.5000001e+01   1.1476150e+03
   3.8999998e+01   4.1899485e+02
   3.3000001e+01   2.5678245e+02
   5.7000002e+01   1.2742711e+03
   3.1000000e+01   2.1378784e+02
   2.8999999e+01   1.7582936e+02
   3.2000000e+01   2.3463672e+02
   3.5999999e+01   3.3137687e+02
   3.5000001e+01   3.0511497e+02
   2.8999999e+01   1.7582936e+02
   2.8999999e+01   1.7582936e+02
   3.8999998e+01   4.1899485e+02
   3.8000002e+01   3.8827958e+02
   3.8000002e+01   3.8827958e+02
   3.5999999e+01   3.3137687e+02
   4.5000000e+01   6.3732667e+02
   4.3999999e+01   5.9670035e+02
   4.0000002e+01   4.5126941e+02
   3.8000002e+01   3.8827958e+02
   3.8000002e+01   3.8827958e+02
   4.3999999e+01   5.9670035e+02
   4.7999999e+01   7.7003997e+02
   3.7000000e+01   3.5908596e+02
   5.0000000e+01   8.6791195e+02
   4.6000000e+01   6.7973413e+02
   4.6000000e+01   6.7973413e+02
   3.8999998e+01   4.1899485e+02
   3.8999998e+01   4.1899485e+02
   4.2999999e+01   5.5781851e+02
   3.8999998e+01   4.1899485e+02
   4.3999999e+01   5.9670035e+02
   4.1999999e+01   5.2064404e+02
   4.7999999e+01   7.7003997e+02
   4.6000000e+01   6.7973413e+02
   4.6000000e+01   6.7973413e+02
   3.8999998e+01   4.1899485e+02
   5.1999999e+01   9.7364306e+02
   3.3999999e+01   2.8026260e+02
   4.7000000e+01   7.2395964e+02
   4.7000000e+01   7.2395964e+02
   4.5000000e+01   6.3732667e+02
   4.6000000e+01   6.7973413e+02
   3.5999999e+01   3.3137687e+02
   3.8999998e+01   4.1899485e+02
   3.8999998e+01   4.1899485e+02
   4.1000001e+01   4.8514007e+02
   3.7000000e+01   3.5908596e+02
   4.0000002e+01   4.5126941e+02
   5.1999999e+01   9.7364306e+02
   4.3999999e+01   5.9670035e+02
   3.5999999e+01   3.3137687e+02
   3.8999998e+01   4.1899485e+02
   4.0000002e+01   4.5126941e+02
   4.7999999e+01   7.7003997e+02
   4.3999999e+01   5.9670035e+02
   3.8000002e+01   3.8827958e+02
   3.3000001e+01   2.5678245e+02
   4.7999999e+01   7.7003997e+02
   4.5000000e+01   6.3732667e+02
   3.8999998e+01   4.1899485e+02
   4.7000000e+01   7.2395964e+02
   4.2999999e+01   5.5781851e+02
   4.2999999e+01   5.5781851e+02
   3.7000000e+01   3.5908596e+02
   3.3999999e+01   2.8026260e+02
   4.6000000e+01   6.7973413e+02
   4.7000000e+01   7.2395964e+02
   4.0000002e+01   4.5126941e+02
   4.6000000e+01   6.7973413e+02
   4.2999999e+01   5.5781851e+02
   4.5000000e+01   6.3732667e+02
   4.5000000e+01   6.3732667e+02
   4.6000000e+01   6.7973413e+02
   4.7999999e+01   7.7003997e+02
   3.8000002e+01   3.8827958e+02
   3.2000000e+01   2.3463672e+02
   3.7000000e+01   3.5908596e+02
   3.5000001e+01   3.0511497e+02
   4.0000002e+01   4.5126941e+02
   3.1000000e+01   2.1378784e+02
   2.8999999e+01   1.7582936e+02
   3.3000001e+01   2.5678245e+02
   2.8000000e+01   1.5864399e+02
   3.8000002e+01   3.8827958e+02
   3.7000000e+01   3.5908596e+02
   3.8000002e+01   3.8827958e+02
   1.1999999e+01   1.3240261e+01
   1.4000000e+01   2.0802487e+01
   4.6000000e+01   6.7973413e+02
   2.3999999e+01   1.0097292e+02
   4.5000000e+01   6.3732667e+02
   5.7999999e+01   1.3409104e+03
   4.6000000e+01   6.7973413e+02
   4.7000000e+01   7.2395964e+02
   3.3000001e+01   2.5678245e+02
   3.5999999e+01   3.3137687e+02
   3.3999999e+01   2.8026260e+02
   3.8000002e+01   3.8827958e+02
   3.7000000e+01   3.5908596e+02
   4.2999999e+01   5.5781851e+02
   3.3999999e+01   2.8026260e+02
   4.1000001e+01   4.8514007e+02
   4.0000002e+01   4.5126941e+02
   3.7000000e+01   3.5908596e+02
   3.2000000e+01   2.3463672e+02
   3.3999999e+01   2.8026260e+02
   3.3999999e+01   2.8026260e+02
   3.2000000e+01   2.3463672e+02
   4.3999999e+01   5.9670035e+02
   3.7000000e+01   3.5908596e+02
   3.1000000e+01   2.1378784e+02
   3.3999999e+01   2.8026260e+02
   2.8000000e+01   1.5864399e+02
   3.5000001e+01   3.0511497e+02
   3.7000000e+01   3.5908596e+02
   3.2000000e+01   2.3463672e+02
   2.7000001e+01   1.4260384e+02
   3.3999999e+01   2.8026260e+02
   2.3000000e+01   8.9131396e+01
   2.8999999e+01   1.7582936e+02
   3.0000001e+01   1.9419802e+02
   3.3000001e+01   2.5678245e+02
   2.5999999e+01   1.2767075e+02
   3.1000000e+01   2.1378784e+02
   2.7000001e+01   1.4260384e+02
   2.5999999e+01   1.2767075e+02
   3.1000000e+01   2.1378784e+02
   2.4999999e+01   1.1380656e+02
   3.2000000e+01   2.3463672e+02
   2.8000000e+01   1.5864399e+02
   3.1000000e+01   2.1378784e+02
   2.2000001e+01   7.8243462e+01
   2.2000001e+01   7.8243462e+01
   2.4999999e+01   1.1380656e+02
   2.8000000e+01   1.5864399e+02
   2.8000000e+01   1.5864399e+02
   2.8999999e+01   1.7582936e+02
   3.0000001e+01   1.9419802e+02
   1.5000000e+01   2.5464576e+01
   3.8000002e+01   3.8827958e+02
   3.0000001e+01   1.9419802e+02
   2.3000000e+01   8.9131396e+01
   2.0999999e+01   6.8270414e+01
   3.8999998e+01   4.1899485e+02
   2.2000001e+01   7.8243462e+01
   2.7000001e+01   1.4260384e+02
   3.1000000e+01   2.1378784e+02
   2.8999999e+01   1.7582936e+02
   3.3999999e+01   2.8026260e+02
   2.8999999e+01   1.7582936e+02
   3.0000001e+01   1.9419802e+02
   3.0000001e+01   1.9419802e+02
   3.2000000e+01   2.3463672e+02
   4.0000002e+01   4.5126941e+02
   3.3000001e+01   2.5678245e+02
   2.2000001e+01   7.8243462e+01
   1.9000000e+01   5.0913879e+01
   2.0000001e+01   5.9173537e+01
   2.2000001e+01   7.8243462e+01
   3.8000002e+01   3.8827958e+02
   2.2000001e+01   7.8243462e+01
   3.3000001e+01   2.5678245e+02
   3.0000001e+01   1.9419802e+02
   3.3000001e+01   2.5678245e+02
   2.7000001e+01   1.4260384e+02
   3.3999999e+01   2.8026260e+02
   3.7000000e+01   3.5908596e+02
   3.8000002e+01   3.8827958e+02
   3.2000000e+01   2.3463672e+02
   3.5999999e+01   3.3137687e+02
   2.8000000e+01   1.5864399e+02
   3.8000002e+01   3.8827958e+02
   3.3999999e+01   2.8026260e+02
   3.1000000e+01   2.1378784e+02
   3.0000001e+01   1.9419802e+02
   3.0000001e+01   1.9419802e+02
   3.0000001e+01   1.9419802e+02
   2.8000000e+01   1.5864399e+02
   2.3000000e+01   8.9131396e+01
   3.3000001e+01   2.5678245e+02
   3.5000001e+01   3.0511497e+02
   2.8000000e+01   1.5864399e+02
   3.3000001e+01   2.5678245e+02
   3.8999998e+01   4.1899485e+02
   3.1000000e+01   2.1378784e+02
   3.1000000e+01   2.1378784e+02
   2.8999999e+01   1.7582936e+02
   3.3000001e+01   2.5678245e+02
   5.1999999e+01   9.7364306e+02
   4.5000000e+01   6.3732667e+02
   4.9000000e+01   8.1801189e+02
   5.0000000e+01   8.6791195e+02
   4.7000000e+01   7.2395964e+02
   4.3999999e+01   5.9670035e+02
   4.9000000e+01   8.1801189e+02
   4.7999999e+01   7.7003997e+02
   5.0000000e+01   8.6791195e+02
   4.1999999e+01   5.2064404e+02
   4.6000000e+01   6.7973413e+02
   4.7000000e+01   7.2395964e+02
   4.7999999e+01   7.7003997e+02
   4.1000001e+01   4.8514007e+02
   4.7999999e+01   7.7003997e+02
   4.7000000e+01   7.2395964e+02
   4.9000000e+01   8.1801189e+02
   5.2999999e+01   1.0295472e+03
   5.5000001e+01   1.1476150e+03
   5.6000001e+01   1.2098513e+03
   5.1999999e+01   9.7364306e+02
   4.5000000e+01   6.3732667e+02
   4.3999999e+01   5.9670035e+02
   5.2999999e+01   1.0295472e+03
   4.7999999e+01   7.7003997e+02
   4.9000000e+01   8.1801189e+02
   4.6000000e+01   6.7973413e+02
   4.6000000e+01   6.7973413e+02
   4.3999999e+01   5.9670035e+02
   5.6000001e+01   1.2098513e+03
   5.1999999e+01   9.7364306e+02
   5.0000000e+01   8.6791195e+02
   4.7000000e+01   7.2395964e+02
   5.2999999e+01   1.0295472e+03
   4.5000000e+01   6.3732667e+02
   4.5000000e+01   6.3732667e+02
   4.5000000e+01   6.3732667e+02
   5.1999999e+01   9.7364306e+02
   4.3999999e+01   5.9670035e+02
   4.7999999e+01   7.7003997e+02
   5.2999999e+01   1.0295472e+03
   4.9000000e+01   8.1801189e+02
   5.1999999e+01   9.7364306e+02
   4.7000000e+01   7.2395964e+02
   5.0000000e+01   8.6791195e+02
   4.5000000e+01   6.3732667e+02
   4.9000000e+01   8.1801189e+02
   5.0000000e+01   8.6791195e+02
   5.5000001e+01   1.1476150e+03
   4.1000001e+01   4.8514007e+02
   4.0000002e+01   4.5126941e+02
   4.9000000e+01   8.1801189e+02
   4.1000001e+01   4.8514007e+02
   4.9000000e+01   8.1801189e+02
   5.0000000e+01   8.6791195e+02
   3.7000000e+01   3.5908596e+02
   4.9000000e+01   8.1801189e+02
   4.3999999e+01   5.9670035e+02
   4.2999999e+01   5.5781851e+02
   3.7000000e+01   3.5908596e+02
   4.7999999e+01   7.7003997e+02
   3.5999999e+01   3.3137687e+02
   3.8000002e+01   3.8827958e+02
   4.7000000e+01   7.2395964e+02
   4.9000000e+01   8.1801189e+02
   4.3999999e+01   5.9670035e+02
   3.8000002e+01   3.8827958e+02
   3.1000000e+01   2.1378784e+02
   3.8999998e+01   4.1899485e+02
   5.7000002e+01   1.2742711e+03
   3.8000002e+01   3.8827958e+02
   3.8000002e+01   3.8827958e+02
   4.9000000e+01   8.1801189e+02
   4.3999999e+01   5.9670035e+02
   4.1999999e+01   5.2064404e+02
   3.7000000e+01   3.5908596e+02
   4.2999999e+01   5.5781851e+02
   3.7000000e+01   3.5908596e+02
   3.8000002e+01   3.8827958e+02
   4.2999999e+01   5.5781851e+02
   4.5000000e+01   6.3732667e+02
   3.8000002e+01   3.8827958e+02
   4.7000000e+01   7.2395964e+02
   4.5000000e+01   6.3732667e+02
   4.7000000e+01   7.2395964e+02
   5.1999999e+01   9.7364306e+02
   3.8999998e+01   4.1899485e+02
   4.6000000e+01   6.7973413e+02
   4.7999999e+01   7.7003997e+02
   3.1000000e+01   2.1378784e+02
   3.5999999e+01   3.3137687e+02
   4.5000000e+01   6.3732667e+02
   3.8999998e+01   4.1899485e+02
   4.1999999e+01   5.2064404e+02
   4.9000000e+01   8.1801189e+02
   3.0000001e+01   1.9419802e+02
   4.0000002e+01   4.5126941e+02
   3.1000000e+01   2.1378784e+02
   4.3999999e+01   5.9670035e+02
   4.6000000e+01   6.7973413e+02
   5.1999999e+01   9.7364306e+02
   5.1999999e+01   9.7364306e+02
   1.5000000e+01   2.5464576e+01
   4.1999999e+01   5.2064404e+02
   5.0000000e+01   8.6791195e+02
   4.6000000e+01   6.7973413e+02
   2.8999999e+01   1.7582936e+02
   2.0999999e+01   6.8270414e+01
   3.3999999e+01   2.8026260e+02
   3.1000000e+01   2.1378784e+02
   2.8999999e+01   1.7582936e+02
   3.8999998e+01   4.1899485e+02
   3.0000001e+01   1.9419802e+02
   2.4999999e+01   1.1380656e+02
   2.3000000e+01   8.9131396e+01
   2.2000001e+01   7.8243462e+01
   1.1999999e+01   1.3240261e+01
   1.3000001e+01   1.6741068e+01
   1.4000000e+01   2.0802487e+01
   1.3000001e+01   1.6741068e+01
   1.4000000e+01   2.0802487e+01
   1.3000001e+01   1.6741068e+01
   1.1000000e+01   1.0259819e+01
   1.4000000e+01   2.0802487e+01
   1.5000000e+01   2.5464576e+01
   1.1999999e+01   1.3240261e+01
   1.5000000e+01   2.5464576e+01
   1.4000000e+01   2.0802487e+01
   1.5000000e+01   2.5464576e+01
   1.3000001e+01   1.6741068e+01
   1.1999999e+01   1.3240261e+01
   1.4000000e+01   2.0802487e+01
   3.2000000e+01   2.3463672e+02
   4.2999999e+01   5.5781851e+02
   3.8000002e+01   3.8827958e+02
   3.3999999e+01   2.8026260e+02
   4.1000001e+01   4.8514007e+02
   4.1000001e+01   4.8514007e+02
   4.1999999e+01   5.2064404e+02
   3.3999999e+01   2.8026260e+02
   3.5000001e+01   3.0511497e+02
   3.5999999e+01   3.3137687e+02
   4.0000002e+01   4.5126941e+02
   4.0000002e+01   4.5126941e+02
   4.0000002e+01   4.5126941e+02
   4.0000002e+01   4.5126941e+02
   2.5999999e+01   1.2767075e+02
   3.1000000e+01   2.1378784e+02
   5.1999999e+01   9.7364306e+02
   4.3999999e+01   5.9670035e+02
   5.0999998e+01   9.1977677e+02
   3.3000001e+01   2.5678245e+02
   2.3000000e+01   8.9131396e+01
   4.3999999e+01   5.9670035e+02
   3.3999999e+01   2.8026260e+02
   3.3999999e+01   2.8026260e+02
   3.8000002e+01   3.8827958e+02
   3.2000000e+01   2.3463672e+02
   3.0000001e+01   1.9419802e+02
   2.2000001e+01   7.8243462e+01
   2.8999999e+01   1.7582936e+02
   3.3999999e+01   2.8026260e+02
   4.5000000e+01   6.3732667e+02
   4.7000000e+01   7.2395964e+02
   4.7000000e+01   7.2395964e+02
   3.8999998e+01   4.1899485e+02
   4.9000000e+01   8.1801189e+02
   3.7000000e+01   3.5908596e+02
   4.2999999e+01   5.5781851e+02
   4.6000000e+01   6.7973413e+02
   4.5000000e+01   6.3732667e+02
   4.5000000e+01   6.3732667e+02
   3.7000000e+01   3.5908596e+02
   3.8999998e+01   4.1899485e+02
   4.1000001e+01   4.8514007e+02
   3.8999998e+01   4.1899485e+02
   4.0000002e+01   4.5126941e+02
   3.5999999e+01   3.3137687e+02
   3.8999998e+01   4.1899485e+02
   3.8000002e+01   3.8827958e+02
   4.9000000e+01   8.1801189e+02
   3.7000000e+01   3.5908596e+02
   4.7000000e+01   7.2395964e+02
   4.0000002e+01   4.5126941e+02
   4.7999999e+01   7.7003997e+02
   5.0000000e+01   8.6791195e+02
   4.9000000e+01   8.1801189e+02
   4.0000002e+01   4.5126941e+02
   4.3999999e+01   5.9670035e+02
   4.9000000e+01   8.1801189e+02
   4.3999999e+01   5.9670035e+02
   4.7000000e+01   7.2395964e+02
   4.3999999e+01   5.9670035e+02
   4.1999999e+01   5.2064404e+02
   3.5000001e+01   3.0511497e+02
   4.9000000e+01   8.1801189e+02
   4.7000000e+01   7.2395964e+02
   4.3999999e+01   5.9670035e+02
   4.0000002e+01   4.5126941e+02
   2.8000000e+01   1.5864399e+02
   3.7000000e+01   3.5908596e+02
   4.1999999e+01   5.2064404e+02
   1.5000000e+01   2.5464576e+01
   2.3000000e+01   8.9131396e+01
   2.3000000e+01   8.9131396e+01
   2.3000000e+01   8.9131396e+01
   2.0999999e+01   6.8270414e+01
   3.2000000e+01   2.3463672e+02
   3.5999999e+01   3.3137687e+02
   2.8999999e+01   1.7582936e+02
   3.5999999e+01   3.3137687e+02
   3.5999999e+01   3.3137687e+02
   3.8000002e+01   3.8827958e+02
   3.5999999e+01   3.3137687e+02
   3.2000000e+01   2.3463672e+02
   4.1000001e+01   4.8514007e+02
   3.8000002e+01   3.8827958e+02
   3.5000001e+01   3.0511497e+02
   3.8000002e+01   3.8827958e+02
   5.1999999e+01   9.7364306e+02
   5.3999997e+01   1.0875256e+03
   5.2999999e+01   1.0295472e+03
   4.7999999e+01   7.7003997e+02
   6.2000001e+01   1.6303895e+03
   5.0000000e+01   8.6791195e+02
   4.7000000e+01   7.2395964e+02
   5.0999998e+01   9.1977677e+02
   5.6000001e+01   1.2098513e+03
   5.0999998e+01   9.1977677e+02
   5.8999997e+01   1.4098057e+03
   4.7000000e+01   7.2395964e+02
   4.1000001e+01   4.8514007e+02
   4.2999999e+01   5.5781851e+02
   5.2999999e+01   1.0295472e+03
   5.0000000e+01   8.6791195e+02
   4.7000000e+01   7.2395964e+02
   4.7999999e+01   7.7003997e+02
   4.5000000e+01   6.3732667e+02
   4.1000001e+01   4.8514007e+02
   4.3999999e+01   5.9670035e+02
   4.3999999e+01   5.9670035e+02
   4.1999999e+01   5.2064404e+02
   3.8000002e+01   3.8827958e+02
   4.6000000e+01   6.7973413e+02
   4.5000000e+01   6.3732667e+02
   4.7000000e+01   7.2395964e+02
   3.3000001e+01   2.5678245e+02
   4.1999999e+01   5.2064404e+02
   3.8999998e+01   4.1899485e+02
   3.8000002e+01   3.8827958e+02
   4.3999999e+01   5.9670035e+02
   4.2999999e+01   5.5781851e+02
   4.3999999e+01   5.9670035e+02
   4.5000000e+01   6.3732667e+02
   4.1999999e+01   5.2064404e+02
   4.2999999e+01   5.5781851e+02
   4.7999999e+01   7.7003997e+02
   3.8999998e+01   4.1899485e+02
   4.7000000e+01   7.2395964e+02
   4.3999999e+01   5.9670035e+02
   4.6000000e+01   6.7973413e+02
   4.3999999e+01   5.9670035e+02
   4.5000000e+01   6.3732667e+02
   5.0999998e+01   9.1977677e+02
   4.1999999e+01   5.2064404e+02
   4.3999999e+01   5.9670035e+02
   4.3999999e+01   5.9670035e+02
   4.1999999e+01   5.2064404e+02
   4.6000000e+01   6.7973413e+02
   4.1999999e+01   5.2064404e+02
   3.3000001e+01   2.5678245e+02
   3.7000000e+01   3.5908596e+02
   4.0000002e+01   4.5126941e+02
   3.5000001e+01   3.0511497e+02
   4.1000001e+01   4.8514007e+02
   3.7000000e+01   3.5908596e+02
   2.3000000e+01   8.9131396e+01
   2.3999999e+01   1.0097292e+02
   2.3000000e+01   8.9131396e+01
   2.4999999e+01   1.1380656e+02
   3.3000001e+01   2.5678245e+02
   2.3999999e+01   1.0097292e+02
   2.3000000e+01   8.9131396e+01
   2.3000000e+01   8.9131396e+01
   2.3999999e+01   1.0097292e+02
   2.4999999e+01   1.1380656e+02
   2.7000001e+01   1.4260384e+02
   2.4999999e+01   1.1380656e+02
   3.3000001e+01   2.5678245e+02
   3.5000001e+01   3.0511497e+02
   4.5000000e+01   6.3732667e+02
   3.8999998e+01   4.1899485e+02
   3.3999999e+01   2.8026260e+02
   2.4999999e+01   1.1380656e+02
   2.3000000e+01   8.9131396e+01
   3.1000000e+01   2.1378784e+02
   2.2000001e+01   7.8243462e+01
   2.4999999e+01   1.1380656e+02
   2.3999999e+01   1.0097292e+02
   2.3999999e+01   1.0097292e+02
   2.8000000e+01   1.5864399e+02
   2.2000001e+01   7.8243462e+01
   2.4999999e+01   1.1380656e+02
   3.7000000e+01   3.5908596e+02
   3.7000000e+01   3.5908596e+02
   3.7000000e+01   3.5908596e+02
   3.8000002e+01   3.8827958e+02
   2.3999999e+01   1.0097292e+02
   2.4999999e+01   1.1380656e+02
   3.5000001e+01   3.0511497e+02
   3.7000000e+01   3.5908596e+02
   3.3999999e+01   2.8026260e+02
   2.3000000e+01   8.9131396e+01
   2.2000001e+01   7.8243462e+01
   2.7000001e+01   1.4260384e+02
   3.5999999e+01   3.3137687e+02
   4.5000000e+01   6.3732667e+02
   2.3999999e+01   1.0097292e+02
   5.1999999e+01   9.7364306e+02
   4.9000000e+01   8.1801189e+02
   4.6000000e+01   6.7973413e+02
   4.7999999e+01   7.7003997e+02
   5.0000000e+01   8.6791195e+02
   3.2000000e+01   2.3463672e+02
   3.5000001e+01   3.0511497e+02
   3.5000001e+01   3.0511497e+02
   3.3999999e+01   2.8026260e+02
   3.7000000e+01   3.5908596e+02
   3.5000001e+01   3.0511497e+02
   3.5000001e+01   3.0511497e+02
   3.5000001e+01   3.0511497e+02
   4.6000000e+01   6.7973413e+02
   5.0000000e+01   8.6791195e+02
   4.7000000e+01   7.2395964e+02
   5.1999999e+01   9.7364306e+02
   4.6000000e+01   6.7973413e+02
   4.5000000e+01   6.3732667e+02
   5.0000000e+01   8.6791195e+02
   4.9000000e+01   8.1801189e+02
   5.1999999e+01   9.7364306e+02
   4.5000000e+01   6.3732667e+02
   5.0999998e+01   9.1977677e+02
   5.0000000e+01   8.6791195e+02
   5.2999999e+01   1.0295472e+03
   4.3999999e+01   5.9670035e+02
   4.6000000e+01   6.7973413e+02
   4.9000000e+01   8.1801189e+02
   5.1999999e+01   9.7364306e+02
   5.0999998e+01   9.1977677e+02
   4.6000000e+01   6.7973413e+02
   4.7999999e+01   7.7003997e+02
   4.7999999e+01   7.7003997e+02
   4.7000000e+01   7.2395964e+02
   4.7999999e+01   7.7003997e+02
   4.7999999e+01   7.7003997e+02
   5.3999997e+01   1.0875256e+03
   4.6000000e+01   6.7973413e+02
   4.1999999e+01   5.2064404e+02
   4.6000000e+01   6.7973413e+02
   4.5000000e+01   6.3732667e+02
   4.9000000e+01   8.1801189e+02
   5.0999998e+01   9.1977677e+02
   3.5000001e+01   3.0511497e+02
   3.0000001e+01   1.9419802e+02
   4.6000000e+01   6.7973413e+02
   4.3999999e+01   5.9670035e+02
   4.3999999e+01   5.9670035e+02
   3.3000001e+01   2.5678245e+02
   4.2999999e+01   5.5781851e+02
   4.0000002e+01   4.5126941e+02
   4.3999999e+01   5.9670035e+02
   4.6000000e+01   6.7973413e+02
   4.5000000e+01   6.3732667e+02
   3.3999999e+01   2.8026260e+02
   4.1999999e+01   5.2064404e+02
   4.6000000e+01   6.7973413e+02
   4.7999999e+01   7.7003997e+02
   4.6000000e+01   6.7973413e+02
   4.1999999e+01   5.2064404e+02
   4.7000000e+01   7.2395964e+02
   3.8000002e+01   3.8827958e+02
   3.7000000e+01   3.5908596e+02
   4.5000000e+01   6.3732667e+02
   4.5000000e+01   6.3732667e+02
   4.6000000e+01   6.7973413e+02
   4.9000000e+01   8.1801189e+02
   3.3999999e+01   2.8026260e+02
   3.7000000e+01   3.5908596e+02
   3.3000001e+01   2.5678245e+02
   4.1000001e+01   4.8514007e+02
   3.7000000e+01   3.5908596e+02
   3.5000001e+01   3.0511497e+02
   3.8999998e+01   4.1899485e+02
   3.7000000e+01   3.5908596e+02
   3.5999999e+01   3.3137687e+02
   4.2999999e+01   5.5781851e+02
   3.5000001e+01   3.0511497e+02
   4.6000000e+01   6.7973413e+02
   3.3999999e+01   2.8026260e+02
   4.7999999e+01   7.7003997e+02
   4.3999999e+01   5.9670035e+02
   3.1000000e+01   2.1378784e+02
   2.4999999e+01   1.1380656e+02
   3.5999999e+01   3.3137687e+02
   3.8999998e+01   4.1899485e+02
   4.5000000e+01   6.3732667e+02
   4.7000000e+01   7.2395964e+02
   4.9000000e+01   8.1801189e+02
   5.6000001e+01   1.2098513e+03
   4.9000000e+01   8.1801189e+02
   4.3999999e+01   5.9670035e+02
   4.7000000e+01   7.2395964e+02
   4.6000000e+01   6.7973413e+02
   5.2999999e+01   1.0295472e+03
   4.7000000e+01   7.2395964e+02
   6.4000001e+01   1.7893873e+03
   4.7000000e+01   7.2395964e+02
   4.6000000e+01   6.7973413e+02
   4.7999999e+01   7.7003997e+02
   5.8999997e+01   1.4098057e+03
   4.7000000e+01   7.2395964e+02
   4.9000000e+01   8.1801189e+02
   5.0999998e+01   9.1977677e+02
   4.5000000e+01   6.3732667e+02
   4.6000000e+01   6.7973413e+02
   5.1999999e+01   9.7364306e+02
   5.0000000e+01   8.6791195e+02
   4.3999999e+01   5.9670035e+02
   4.3999999e+01   5.9670035e+02
   5.7000002e+01   1.2742711e+03
   4.9000000e+01   8.1801189e+02
   5.0999998e+01   9.1977677e+02
   3.5000001e+01   3.0511497e+02
   3.5000001e+01   3.0511497e+02
   3.8999998e+01   4.1899485e+02
   3.8999998e+01   4.1899485e+02
   3.3000001e+01   2.5678245e+02
   3.3999999e+01   2.8026260e+02
   3.8999998e+01   4.1899485e+02
   4.7999999e+01   7.7003997e+02
   4.3999999e+01   5.9670035e+02
   3.8000002e+01   3.8827958e+02
   3.5999999e+01   3.3137687e+02
   3.3999999e+01   2.8026260e+02
   3.3000001e+01   2.5678245e+02
   3.0000001e+01   1.9419802e+02
   3.8000002e+01   3.8827958e+02
   4.7999999e+01   7.7003997e+02
   4.3999999e+01   5.9670035e+02
   4.2999999e+01   5.5781851e+02
   4.7999999e+01   7.7003997e+02
   4.2999999e+01   5.5781851e+02
   4.6000000e+01   6.7973413e+02
   4.5000000e+01   6.3732667e+02
   4.9000000e+01   8.1801189e+02
   4.7000000e+01   7.2395964e+02
   5.3999997e+01   1.0875256e+03
   4.5000000e+01   6.3732667e+02
   4.7000000e+01   7.2395964e+02
   4.2999999e+01   5.5781851e+02
   4.5000000e+01   6.3732667e+02
   4.5000000e+01   6.3732667e+02
   4.3999999e+01   5.9670035e+02
   3.7000000e+01   3.5908596e+02
   5.2999999e+01   1.0295472e+03
   4.7000000e+01   7.2395964e+02
   4.5000000e+01   6.3732667e+02
   3.5000001e+01   3.0511497e+02
   4.7000000e+01   7.2395964e+02
   4.1000001e+01   4.8514007e+02
   3.3999999e+01   2.8026260e+02
   4.2999999e+01   5.5781851e+02
   3.3000001e+01   2.5678245e+02
   3.5999999e+01   3.3137687e+02
   3.5999999e+01   3.3137687e+02
   3.7000000e+01   3.5908596e+02
   3.8000002e+01   3.8827958e+02
   4.7000000e+01   7.2395964e+02
   4.7000000e+01   7.2395964e+02
   4.2999999e+01   5.5781851e+02
   5.0000000e+01   8.6791195e+02
   3.8000002e+01   3.8827958e+02
   3.3000001e+01   2.5678245e+02
   4.7000000e+01   7.2395964e+02
   3.8000002e+01   3.8827958e+02
   4.3999999e+01   5.9670035e+02
   3.5000001e+01   3.0511497e+02
   3.8999998e+01   4.1899485e+02
   3.5000001e+01   3.0511497e+02
   3.8999998e+01   4.1899485e+02
   3.5999999e+01   3.3137687e+02
   2.8999999e+01   1.7582936e+02
   4.1999999e+01   5.2064404e+02
   4.7000000e+01   7.2395964e+02
   3.8999998e+01   4.1899485e+02
   3.5000001e+01   3.0511497e+02
   3.5999999e+01   3.3137687e+02
   2.3999999e+01   1.0097292e+02
   2.8999999e+01   1.7582936e+02
   3.5999999e+01   3.3137687e+02
   3.3000001e+01   2.5678245e+02
   2.4999999e+01   1.1380656e+02
   3.3999999e+01   2.8026260e+02
   3.7000000e+01   3.5908596e+02
   2.8999999e+01   1.7582936e+02
   3.5999999e+01   3.3137687e+02
   3.3999999e+01   2.8026260e+02
   3.5000001e+01   3.0511497e+02
   3.5000001e+01   3.0511497e+02
   3.5000001e+01   3.0511497e+02
   3.7000000e+01   3.5908596e+02
   3.3999999e+01   2.8026260e+02
   3.3999999e+01   2.8026260e+02
   3.8999998e+01   4.1899485e+02
   3.5999999e+01   3.3137687e+02
   2.8000000e+01   1.5864399e+02
   3.5999999e+01   3.3137687e+02
   3.1000000e+01   2.1378784e+02
   2.5999999e+01   1.2767075e+02
   2.4999999e+01   1.1380656e+02
   3.3000001e+01   2.5678245e+02
   2.3000000e+01   8.9131396e+01
   3.5000001e+01   3.0511497e+02
   2.2000001e+01   7.8243462e+01
   2.5999999e+01   1.2767075e+02
   2.4999999e+01   1.1380656e+02
   2.4999999e+01   1.1380656e+02
   3.5000001e+01   3.0511497e+02
   2.4999999e+01   1.1380656e+02
   2.2000001e+01   7.8243462e+01
   4.1000001e+01   4.8514007e+02
   4.5000000e+01   6.3732667e+02
   5.5000001e+01   1.1476150e+03
   5.2999999e+01   1.0295472e+03
   4.5000000e+01   6.3732667e+02
   4.3999999e+01   5.9670035e+02
   5.5000001e+01   1.1476150e+03
   4.9000000e+01   8.1801189e+02
   5.1999999e+01   9.7364306e+02
   4.1000001e+01   4.8514007e+02
   3.5000001e+01   3.0511497e+02
   3.5999999e+01   3.3137687e+02
   3.3000001e+01   2.5678245e+02
   3.8999998e+01   4.1899485e+02
   2.7000001e+01   1.4260384e+02
   2.3000000e+01   8.9131396e+01
   4.1000001e+01   4.8514007e+02
   4.6000000e+01   6.7973413e+02
   3.5000001e+01   3.0511497e+02
   3.8999998e+01   4.1899485e+02
   4.7999999e+01   7.7003997e+02
   4.6000000e+01   6.7973413e+02
   4.5000000e+01   6.3732667e+02
   4.6000000e+01   6.7973413e+02
   4.5000000e+01   6.3732667e+02
   4.1999999e+01   5.2064404e+02
   4.6000000e+01   6.7973413e+02
   4.1999999e+01   5.2064404e+02
   4.2999999e+01   5.5781851e+02
   4.0000002e+01   4.5126941e+02
   4.0000002e+01   4.5126941e+02
   4.5000000e+01   6.3732667e+02
   4.6000000e+01   6.7973413e+02
   4.6000000e+01   6.7973413e+02
   5.1999999e+01   9.7364306e+02
   4.7000000e+01   7.2395964e+02
   4.7999999e+01   7.7003997e+02
   4.3999999e+01   5.9670035e+02
   4.0000002e+01   4.5126941e+02
   4.6000000e+01   6.7973413e+02
   4.3999999e+01   5.9670035e+02
   4.5000000e+01   6.3732667e+02
   5.0000000e+01   8.6791195e+02
   4.6000000e+01   6.7973413e+02
   4.5000000e+01   6.3732667e+02
   3.8999998e+01   4.1899485e+02
   3.8999998e+01   4.1899485e+02
   3.8999998e+01   4.1899485e+02
   3.3000001e+01   2.5678245e+02
   3.8999998e+01   4.1899485e+02
   4.3999999e+01   5.9670035e+02
   3.8999998e+01   4.1899485e+02
   3.7000000e+01   3.5908596e+02
   3.5999999e+01   3.3137687e+02
   4.2999999e+01   5.5781851e+02
   3.5999999e+01   3.3137687e+02
   4.0000002e+01   4.5126941e+02
   4.1000001e+01   4.8514007e+02
   4.2999999e+01   5.5781851e+02
   4.6000000e+01   6.7973413e+02
   4.1000001e+01   4.8514007e+02
   4.6000000e+01   6.7973413e+02
   4.5000000e+01   6.3732667e+02
   4.0000002e+01   4.5126941e+02
   4.5000000e+01   6.3732667e+02
   3.8000002e+01   3.8827958e+02
   4.3999999e+01   5.9670035e+02
   4.7999999e+01   7.7003997e+02
   4.9000000e+01   8.1801189e+02
   4.3999999e+01   5.9670035e+02
   3.5000001e+01   3.0511497e+02
   4.1999999e+01   5.2064404e+02
   3.8000002e+01   3.8827958e+02
   4.1000001e+01   4.8514007e+02
   3.8000002e+01   3.8827958e+02
   4.6000000e+01   6.7973413e+02
   5.1999999e+01   9.7364306e+02
   5.1999999e+01   9.7364306e+02
   4.7000000e+01   7.2395964e+02
   4.7999999e+01   7.7003997e+02
   5.2999999e+01   1.0295472e+03
   5.1999999e+01   9.7364306e+02
   5.8999997e+01   1.4098057e+03
   4.7000000e+01   7.2395964e+02
   4.6000000e+01   6.7973413e+02
   4.6000000e+01   6.7973413e+02
   4.6000000e+01   6.7973413e+02
   4.7999999e+01   7.7003997e+02
   4.6000000e+01   6.7973413e+02
   5.0000000e+01   8.6791195e+02
   3.3999999e+01   2.8026260e+02
   4.6000000e+01   6.7973413e+02
   4.6000000e+01   6.7973413e+02
   4.7999999e+01   7.7003997e+02
   4.7000000e+01   7.2395964e+02
   5.1999999e+01   9.7364306e+02
   4.9000000e+01   8.1801189e+02
   5.0999998e+01   9.1977677e+02
   4.7000000e+01   7.2395964e+02
   4.6000000e+01   6.7973413e+02
   4.7000000e+01   7.2395964e+02
   5.0000000e+01   8.6791195e+02
   4.9000000e+01   8.1801189e+02
   4.7000000e+01   7.2395964e+02
   4.9000000e+01   8.1801189e+02
   5.0000000e+01   8.6791195e+02
   4.0000002e+01   4.5126941e+02
   4.1000001e+01   4.8514007e+02
   4.1000001e+01   4.8514007e+02
   4.7999999e+01   7.7003997e+02
   3.8999998e+01   4.1899485e+02
   4.2999999e+01   5.5781851e+02
   3.8000002e+01   3.8827958e+02
   3.5000001e+01   3.0511497e+02
   4.3999999e+01   5.9670035e+02
   3.8999998e+01   4.1899485e+02
   3.8000002e+01   3.8827958e+02
   4.7999999e+01   7.7003997e+02
   4.7999999e+01   7.7003997e+02
   4.7999999e+01   7.7003997e+02
   5.0999998e+01   9.1977677e+02
   5.0999998e+01   9.1977677e+02
   4.5000000e+01   6.3732667e+02
   4.7000000e+01   7.2395964e+02
   3.5000001e+01   3.0511497e+02
   5.0999998e+01   9.1977677e+02
   4.3999999e+01   5.9670035e+02
   5.0000000e+01   8.6791195e+02
   5.0000000e+01   8.6791195e+02
   5.2999999e+01   1.0295472e+03
   4.7000000e+01   7.2395964e+02
   4.5000000e+01   6.3732667e+02
   4.7999999e+01   7.7003997e+02
   4.3999999e+01   5.9670035e+02
   4.7999999e+01   7.7003997e+02
   3.8999998e+01   4.1899485e+02
   4.1000001e+01   4.8514007e+02
   4.2999999e+01   5.5781851e+02
   4.1000001e+01   4.8514007e+02
   3.8999998e+01   4.1899485e+02
   3.8000002e+01   3.8827958e+02
   4.1999999e+01   5.2064404e+02
   4.3999999e+01   5.9670035e+02
   4.0000002e+01   4.5126941e+02
   4.5000000e+01   6.3732667e+02
   3.8000002e+01   3.8827958e+02
   4.7999999e+01   7.7003997e+02
   3.8999998e+01   4.1899485e+02
   4.7999999e+01   7.7003997e+02
   4.3999999e+01   5.9670035e+02
   4.1999999e+01   5.2064404e+02
   5.5000001e+01   1.1476150e+03
   4.1000001e+01   4.8514007e+02
   3.8999998e+01   4.1899485e+02
   4.3999999e+01   5.9670035e+02
   5.0999998e+01   9.1977677e+02
   4.2999999e+01   5.5781851e+02
   3.1000000e+01   2.1378784e+02
   4.3999999e+01   5.9670035e+02
   3.5999999e+01   3.3137687e+02
   4.5000000e+01   6.3732667e+02
   4.1000001e+01   4.8514007e+02
   4.5000000e+01   6.3732667e+02
   3.7000000e+01   3.5908596e+02
   4.0000002e+01   4.5126941e+02
   4.1999999e+01   5.2064404e+02
   3.5000001e+01   3.0511497e+02
   5.2999999e+01   1.0295472e+03
   4.3999999e+01   5.9670035e+02
   4.5000000e+01   6.3732667e+02
   4.0000002e+01   4.5126941e+02
   6.2000001e+01   1.6303895e+03
   4.6000000e+01   6.7973413e+02
   4.9000000e+01   8.1801189e+02
   4.7999999e+01   7.7003997e+02
   4.3999999e+01   5.9670035e+02
   4.7000000e+01   7.2395964e+02
   2.4999999e+01   1.1380656e+02
   4.5000000e+01   6.3732667e+02
   4.7000000e+01   7.2395964e+02
   4.7000000e+01   7.2395964e+02
   6.2999998e+01   1.7086700e+03
   3.2000000e+01   2.3463672e+02
   2.8000000e+01   1.5864399e+02
   3.0000001e+01   1.9419802e+02
   4.6000000e+01   6.7973413e+02
   4.6000000e+01   6.7973413e+02
   3.5000001e+01   3.0511497e+02
   4.1999999e+01   5.2064404e+02
   3.3999999e+01   2.8026260e+02
   3.7000000e+01   3.5908596e+02
   3.2000000e+01   2.3463672e+02
   3.5999999e+01   3.3137687e+02
   3.7000000e+01   3.5908596e+02
   2.8000000e+01   1.5864399e+02
   3.3999999e+01   2.8026260e+02
   3.2000000e+01   2.3463672e+02
   3.5000001e+01   3.0511497e+02
   3.5999999e+01   3.3137687e+02
   3.7000000e+01   3.5908596e+02
   5.7000002e+01   1.2742711e+03
   5.7000002e+01   1.2742711e+03
   5.7999999e+01   1.3409104e+03
   4.6000000e+01   6.7973413e+02
   5.2999999e+01   1.0295472e+03
   4.9000000e+01   8.1801189e+02
   5.3999997e+01   1.0875256e+03
   4.6000000e+01   6.7973413e+02
   4.1000001e+01   4.8514007e+02
   4.5000000e+01   6.3732667e+02
   4.7999999e+01   7.7003997e+02
   4.5000000e+01   6.3732667e+02
   4.2999999e+01   5.5781851e+02
   5.8999997e+01   1.4098057e+03
   4.3999999e+01   5.9670035e+02
   4.5000000e+01   6.3732667e+02
   4.3999999e+01   5.9670035e+02
   5.3999997e+01   1.0875256e+03
   5.2999999e+01   1.0295472e+03
   6.2999998e+01   1.7086700e+03
   4.1000001e+01   4.8514007e+02
   4.9000000e+01   8.1801189e+02
   5.7000002e+01   1.2742711e+03
   6.1000002e+01   1.5545094e+03
   5.5000001e+01   1.1476150e+03
   4.7999999e+01   7.7003997e+02
   5.0999998e+01   9.1977677e+02
   5.5000001e+01   1.1476150e+03
   5.1999999e+01   9.7364306e+02
   4.3999999e+01   5.9670035e+02
   4.9000000e+01   8.1801189e+02
   5.2999999e+01   1.0295472e+03
   4.0000002e+01   4.5126941e+02
   3.7000000e+01   3.5908596e+02
   3.8000002e+01   3.8827958e+02
   3.8999998e+01   4.1899485e+02
   4.5000000e+01   6.3732667e+02
   5.7000002e+01   1.2742711e+03
   5.0000000e+01   8.6791195e+02
   4.5000000e+01   6.3732667e+02
   4.7000000e+01   7.2395964e+02
   4.5000000e+01   6.3732667e+02
   3.8999998e+01   4.1899485e+02
   3.3999999e+01   2.8026260e+02
   4.2999999e+01   5.5781851e+02
   3.5999999e+01   3.3137687e+02
   4.7999999e+01   7.7003997e+02
   4.2999999e+01   5.5781851e+02
   4.7999999e+01   7.7003997e+02
   3.5999999e+01   3.3137687e+02
   3.8000002e+01   3.8827958e+02
   3.7000000e+01   3.5908596e+02
   3.8999998e+01   4.1899485e+02
   4.2999999e+01   5.5781851e+02
   3.7000000e+01   3.5908596e+02
   4.3999999e+01   5.9670035e+02
   3.3999999e+01   2.8026260e+02
   4.0000002e+01   4.5126941e+02
   4.1999999e+01   5.2064404e+02
   4.0000002e+01   4.5126941e+02
   4.1999999e+01   5.2064404e+02
   4.1999999e+01   5.2064404e+02
   3.7000000e+01   3.5908596e+02
   3.8999998e+01   4.1899485e+02
   4.6000000e+01   6.7973413e+02
   3.8000002e+01   3.8827958e+02
   3.8999998e+01   4.1899485e+02
   4.7000000e+01   7.2395964e+02
   4.2999999e+01   5.5781851e+02
   4.3999999e+01   5.9670035e+02
   4.7000000e+01   7.2395964e+02
   4.9000000e+01   8.1801189e+02
   4.3999999e+01   5.9670035e+02
   4.0000002e+01   4.5126941e+02
   4.3999999e+01   5.9670035e+02
   4.2999999e+01   5.5781851e+02
   3.8999998e+01   4.1899485e+02
   4.2999999e+01   5.5781851e+02
   4.0000002e+01   4.5126941e+02
   3.8000002e+01   3.8827958e+02
   4.2999999e+01   5.5781851e+02
   4.3999999e+01   5.9670035e+02
   4.1000001e+01   4.8514007e+02
   4.2999999e+01   5.5781851e+02
   3.3000001e+01   2.5678245e+02
   4.1000001e+01   4.8514007e+02
   4.3999999e+01   5.9670035e+02
   3.5999999e+01   3.3137687e+02
   4.7999999e+01   7.7003997e+02
   4.2999999e+01   5.5781851e+02
   5.3999997e+01   1.0875256e+03
   4.2999999e+01   5.5781851e+02
   3.3999999e+01   2.8026260e+02
   3.8000002e+01   3.8827958e+02
   3.8999998e+01   4.1899485e+02
   3.8000002e+01   3.8827958e+02
   3.3000001e+01   2.5678245e+02
   4.9000000e+01   8.1801189e+02
   5.0000000e+01   8.6791195e+02
   4.5000000e+01   6.3732667e+02
   4.7000000e+01   7.2395964e+02
   4.7999999e+01   7.7003997e+02
   4.9000000e+01   8.1801189e+02
   5.3999997e+01   1.0875256e+03
   4.3999999e+01   5.9670035e+02
   3.8999998e+01   4.1899485e+02
   4.1000001e+01   4.8514007e+02
   4.9000000e+01   8.1801189e+02
   3.5999999e+01   3.3137687e+02
   3.8999998e+01   4.1899485e+02
   3.8000002e+01   3.8827958e+02
   3.5999999e+01   3.3137687e+02
   3.7000000e+01   3.5908596e+02
   4.1000001e+01   4.8514007e+02
   3.8999998e+01   4.1899485e+02
   4.3999999e+01   5.9670035e+02
   4.1999999e+01   5.2064404e+02
   5.0000000e+01   8.6791195e+02
   4.6000000e+01   6.7973413e+02
   4.7000000e+01   7.2395964e+02
   6.2000001e+01   1.6303895e+03
   5.0999998e+01   9.1977677e+02
   4.6000000e+01   6.7973413e+02
   4.6000000e+01   6.7973413e+02
   3.5999999e+01   3.3137687e+02
   4.1999999e+01   5.2064404e+02
   3.5999999e+01   3.3137687e+02
   3.7000000e+01   3.5908596e+02
   3.7000000e+01   3.5908596e+02
   3.5999999e+01   3.3137687e+02
   3.5000001e+01   3.0511497e+02
   3.5000001e+01   3.0511497e+02
   4.1000001e+01   4.8514007e+02
   3.5999999e+01   3.3137687e+02
   4.1999999e+01   5.2064404e+02
   2.3000000e+01   8.9131396e+01
   2.2000001e+01   7.8243462e+01
   2.4999999e+01   1.1380656e+02
   2.3000000e+01   8.9131396e+01
   2.3999999e+01   1.0097292e+02
   2.3000000e+01   8.9131396e+01
   2.3000000e+01   8.9131396e+01
   2.7000001e+01   1.4260384e+02
   4.2999999e+01   5.5781851e+02
   1.1999999e+01   1.3240261e+01
   2.0999999e+01   6.8270414e+01
   3.8999998e+01   4.1899485e+02
   3.5999999e+01   3.3137687e+02
   3.5000001e+01   3.0511497e+02
   3.8999998e+01   4.1899485e+02
   3.8000002e+01   3.8827958e+02
   4.0000002e+01   4.5126941e+02
   3.8000002e+01   3.8827958e+02
   5.3999997e+01   1.0875256e+03
   5.1999999e+01   9.7364306e+02
   3.5000001e+01   3.0511497e+02
   4.3999999e+01   5.9670035e+02
   4.9000000e+01   8.1801189e+02
   4.6000000e+01   6.7973413e+02
   4.7000000e+01   7.2395964e+02
   2.5999999e+01   1.2767075e+02
   4.1000001e+01   4.8514007e+02
   4.7999999e+01   7.7003997e+02
   4.1999999e+01   5.2064404e+02
   4.3999999e+01   5.9670035e+02
   4.3999999e+01   5.9670035e+02
   3.3999999e+01   2.8026260e+02
   4.6000000e+01   6.7973413e+02
   3.7000000e+01   3.5908596e+02
   4.2999999e+01   5.5781851e+02
   4.0000002e+01   4.5126941e+02
   4.7000000e+01   7.2395964e+02
   4.7999999e+01   7.7003997e+02
   4.3999999e+01   5.9670035e+02
   4.2999999e+01   5.5781851e+02
   3.5000001e+01   3.0511497e+02
   4.0000002e+01   4.5126941e+02
   4.1000001e+01   4.8514007e+02
   4.2999999e+01   5.5781851e+02
   3.8999998e+01   4.1899485e+02
   4.2999999e+01   5.5781851e+02
   4.7000000e+01   7.2395964e+02
   3.8999998e+01   4.1899485e+02
   3.8999998e+01   4.1899485e+02
   3.8999998e+01   4.1899485e+02
   4.7999999e+01   7.7003997e+02
   3.5000001e+01   3.0511497e+02
   2.8999999e+01   1.7582936e+02
   5.0000000e+01   8.6791195e+02
   4.2999999e+01   5.5781851e+02
   3.7000000e+01   3.5908596e+02
   3.8000002e+01   3.8827958e+02
   4.7000000e+01   7.2395964e+02
   3.5999999e+01   3.3137687e+02
   3.8999998e+01   4.1899485e+02
   5.2999999e+01   1.0295472e+03
   4.5000000e+01   6.3732667e+02
   3.7000000e+01   3.5908596e+02
   4.2999999e+01   5.5781851e+02
   4.2999999e+01   5.5781851e+02
   4.3999999e+01   5.9670035e+02
   4.7999999e+01   7.7003997e+02
   5.3999997e+01   1.0875256e+03
   4.1999999e+01   5.2064404e+02
   3.5000001e+01   3.0511497e+02
   3.7000000e+01   3.5908596e+02
   3.5000001e+01   3.0511497e+02
   5.3999997e+01   1.0875256e+03
   4.3999999e+01   5.9670035e+02
   5.0000000e+01   8.6791195e+02
   4.6000000e+01   6.7973413e+02
   4.9000000e+01   8.1801189e+02
   4.7000000e+01   7.2395964e+02
   4.5000000e+01   6.3732667e+02
   4.2999999e+01   5.5781851e+02
   4.6000000e+01   6.7973413e+02
   4.5000000e+01   6.3732667e+02
   4.9000000e+01   8.1801189e+02
   4.1999999e+01   5.2064404e+02
   4.2999999e+01   5.5781851e+02
   4.7000000e+01   7.2395964e+02
   5.1999999e+01   9.7364306e+02
   5.0999998e+01   9.1977677e+02
   4.6000000e+01   6.7973413e+02
   4.6000000e+01   6.7973413e+02
   4.3999999e+01   5.9670035e+02
   4.6000000e+01   6.7973413e+02
   5.1999999e+01   9.7364306e+02
   4.5000000e+01   6.3732667e+02
   4.9000000e+01   8.1801189e+02
   4.7000000e+01   7.2395964e+02
   4.6000000e+01   6.7973413e+02
   4.7999999e+01   7.7003997e+02
   4.6000000e+01   6.7973413e+02
   4.5000000e+01   6.3732667e+02
   4.7999999e+01   7.7003997e+02
   5.0000000e+01   8.6791195e+02
   5.0000000e+01   8.6791195e+02
   5.1999999e+01   9.7364306e+02
   4.3999999e+01   5.9670035e+02
   4.6000000e+01   6.7973413e+02
   4.9000000e+01   8.1801189e+02
   4.5000000e+01   6.3732667e+02
   4.6000000e+01   6.7973413e+02
   3.8000002e+01   3.8827958e+02
   4.5000000e+01   6.3732667e+02
   4.6000000e+01   6.7973413e+02
   4.5000000e+01   6.3732667e+02
   4.2999999e+01   5.5781851e+02
   4.3999999e+01   5.9670035e+02
   3.2000000e+01   2.3463672e+02
   2.8000000e+01   1.5864399e+02
   3.0000001e+01   1.9419802e+02
   3.5999999e+01   3.3137687e+02
   3.1000000e+01   2.1378784e+02
   3.2000000e+01   2.3463672e+02
   3.0000001e+01   1.9419802e+02
   3.2000000e+01   2.3463672e+02
   5.2999999e+01   1.0295472e+03
   4.7999999e+01   7.7003997e+02
   4.7999999e+01   7.7003997e+02
   4.9000000e+01   8.1801189e+02
   4.9000000e+01   8.1801189e+02
   3.7000000e+01   3.5908596e+02
   4.3999999e+01   5.9670035e+02
   4.1999999e+01   5.2064404e+02
   4.3999999e+01   5.9670035e+02
   4.2999999e+01   5.5781851e+02
   4.1999999e+01   5.2064404e+02
   4.2999999e+01   5.5781851e+02
   4.1000001e+01   4.8514007e+02
   4.5000000e+01   6.3732667e+02
   4.1000001e+01   4.8514007e+02
   4.1999999e+01   5.2064404e+02
   4.1000001e+01   4.8514007e+02
   4.6000000e+01   6.7973413e+02
   4.1000001e+01   4.8514007e+02
   4.3999999e+01   5.9670035e+02
   4.1999999e+01   5.2064404e+02
   4.5000000e+01   6.3732667e+02
   4.1999999e+01   5.2064404e+02
   4.5000000e+01   6.3732667e+02
   4.3999999e+01   5.9670035e+02
   4.6000000e+01   6.7973413e+02
   4.5000000e+01   6.3732667e+02
   4.6000000e+01   6.7973413e+02
   4.6000000e+01   6.7973413e+02
   5.0999998e+01   9.1977677e+02
   4.9000000e+01   8.1801189e+02
   4.2999999e+01   5.5781851e+02
   4.5000000e+01   6.3732667e+02
   4.2999999e+01   5.5781851e+02
   4.3999999e+01   5.9670035e+02
   4.2999999e+01   5.5781851e+02
   4.0000002e+01   4.5126941e+02
   4.3999999e+01   5.9670035e+02
   4.3999999e+01   5.9670035e+02
   4.3999999e+01   5.9670035e+02
   4.7000000e+01   7.2395964e+02
   5.0000000e+01   8.6791195e+02
   4.7000000e+01   7.2395964e+02
   4.0000002e+01   4.5126941e+02
   4.7000000e+01   7.2395964e+02
   4.9000000e+01   8.1801189e+02
   4.5000000e+01   6.3732667e+02
   4.1999999e+01   5.2064404e+02
   4.6000000e+01   6.7973413e+02
   4.2999999e+01   5.5781851e+02
   4.2999999e+01   5.5781851e+02
   4.7999999e+01   7.7003997e+02
   4.7000000e+01   7.2395964e+02
   5.3999997e+01   1.0875256e+03
   4.2999999e+01   5.5781851e+02
   5.0999998e+01   9.1977677e+02
   4.7999999e+01   7.7003997e+02
   4.2999999e+01   5.5781851e+02
   4.6000000e+01   6.7973413e+02
   4.2999999e+01   5.5781851e+02
   3.5000001e+01   3.0511497e+02
   4.1999999e+01   5.2064404e+02
   3.5999999e+01   3.3137687e+02
   3.8999998e+01   4.1899485e+02
   3.7000000e+01   3.5908596e+02
   3.7000000e+01   3.5908596e+02
   3.5999999e+01   3.3137687e+02
   3.8000002e+01   3.8827958e+02
   4.0000002e+01   4.5126941e+02
   4.5000000e+01   6.3732667e+02
   3.7000000e+01   3.5908596e+02
   3.8000002e+01   3.8827958e+02
   3.5999999e+01   3.3137687e+02
   3.5999999e+01   3.3137687e+02
   4.5000000e+01   6.3732667e+02
   2.4999999e+01   1.1380656e+02
   4.7999999e+01   7.7003997e+02
   4.7999999e+01   7.7003997e+02
   4.6000000e+01   6.7973413e+02
   4.3999999e+01   5.9670035e+02
   4.3999999e+01   5.9670035e+02
   4.2999999e+01   5.5781851e+02
   4.0000002e+01   4.5126941e+02
   3.5000001e+01   3.0511497e+02
   1.5000000e+01   2.5464576e+01
   1.3000001e+01   1.6741068e+01
   1.3000001e+01   1.6741068e+01
   2.3999999e+01   1.0097292e+02
   1.3000001e+01   1.6741068e+01
   2.4999999e+01   1.1380656e+02
   2.3000000e+01   8.9131396e+01
   3.3000001e+01   2.5678245e+02
   2.4999999e+01   1.1380656e+02
   2.2000001e+01   7.8243462e+01
   2.3999999e+01   1.0097292e+02
   1.6000000e+01   3.0767175e+01
   2.2000001e+01   7.8243462e+01
   4.2999999e+01   5.5781851e+02
   2.7000001e+01   1.4260384e+02
   1.4000000e+01   2.0802487e+01
   1.6999999e+01   3.6749953e+01
   2.7000001e+01   1.4260384e+02
   2.3999999e+01   1.0097292e+02
   2.2000001e+01   7.8243462e+01
   4.5000000e+01   6.3732667e+02
   2.4999999e+01   1.1380656e+02
   2.3000000e+01   8.9131396e+01
   2.3999999e+01   1.0097292e+02
   4.7999999e+01   7.7003997e+02
   4.3999999e+01   5.9670035e+02
   4.2999999e+01   5.5781851e+02
   4.5000000e+01   6.3732667e+02
   4.3999999e+01   5.9670035e+02
   4.5000000e+01   6.3732667e+02
   4.3999999e+01   5.9670035e+02
   4.5000000e+01   6.3732667e+02
   4.1999999e+01   5.2064404e+02
   4.5000000e+01   6.3732667e+02
   2.8000000e+01   1.5864399e+02
   3.7000000e+01   3.5908596e+02
   4.3999999e+01   5.9670035e+02
   3.2000000e+01   2.3463672e+02
   4.1999999e+01   5.2064404e+02
   4.2999999e+01   5.5781851e+02
   3.5000001e+01   3.0511497e+02
   3.8000002e+01   3.8827958e+02
   3.5000001e+01   3.0511497e+02
   4.5000000e+01   6.3732667e+02
   4.1000001e+01   4.8514007e+02
   3.7000000e+01   3.5908596e+02
   4.7999999e+01   7.7003997e+02
   3.8999998e+01   4.1899485e+02
   4.3999999e+01   5.9670035e+02
   5.2999999e+01   1.0295472e+03
   5.2999999e+01   1.0295472e+03
   3.8999998e+01   4.1899485e+02
   4.2999999e+01   5.5781851e+02
   3.8000002e+01   3.8827958e+02
   4.3999999e+01   5.9670035e+02
   4.2999999e+01   5.5781851e+02
   3.8000002e+01   3.8827958e+02
   4.2999999e+01   5.5781851e+02
   3.7000000e+01   3.5908596e+02
   4.6000000e+01   6.7973413e+02
   4.3999999e+01   5.9670035e+02
   3.8999998e+01   4.1899485e+02
   4.1999999e+01   5.2064404e+02
   4.6000000e+01   6.7973413e+02
   3.8000002e+01   3.8827958e+02
   4.1000001e+01   4.8514007e+02
   4.3999999e+01   5.9670035e+02
   4.1999999e+01   5.2064404e+02
   4.3999999e+01   5.9670035e+02
   4.1999999e+01   5.2064404e+02
   4.1000001e+01   4.8514007e+02
   3.5000001e+01   3.0511497e+02
   3.8000002e+01   3.8827958e+02
   4.6000000e+01   6.7973413e+02
   3.7000000e+01   3.5908596e+02
   4.2999999e+01   5.5781851e+02
   4.3999999e+01   5.9670035e+02
   4.1999999e+01   5.2064404e+02
   4.2999999e+01   5.5781851e+02
   4.5000000e+01   6.3732667e+02
   4.1000001e+01   4.8514007e+02
   4.3999999e+01   5.9670035e+02
   4.5000000e+01   6.3732667e+02
   4.1999999e+01   5.2064404e+02
   4.9000000e+01   8.1801189e+02
   5.0999998e+01   9.1977677e+02
   4.3999999e+01   5.9670035e+02
   4.2999999e+01   5.5781851e+02
   4.6000000e+01   6.7973413e+02
   4.5000000e+01   6.3732667e+02
   4.2999999e+01   5.5781851e+02
   4.7000000e+01   7.2395964e+02
   4.6000000e+01   6.7973413e+02
   4.5000000e+01   6.3732667e+02
   4.7000000e+01   7.2395964e+02
   3.2000000e+01   2.3463672e+02
   2.3000000e+01   8.9131396e+01
   3.8999998e+01   4.1899485e+02
   2.7000001e+01   1.4260384e+02
   3.3000001e+01   2.5678245e+02
   2.7000001e+01   1.4260384e+02
   3.8000002e+01   3.8827958e+02
   2.8999999e+01   1.7582936e+02
   3.8999998e+01   4.1899485e+02
   2.8000000e+01   1.5864399e+02
   3.3000001e+01   2.5678245e+02
   2.8999999e+01   1.7582936e+02
   2.3000000e+01   8.9131396e+01
   2.8000000e+01   1.5864399e+02
   3.7000000e+01   3.5908596e+02
   3.0000001e+01   1.9419802e+02
   4.7000000e+01   7.2395964e+02
   4.6000000e+01   6.7973413e+02
   4.7999999e+01   7.7003997e+02
   4.3999999e+01   5.9670035e+02
   4.9000000e+01   8.1801189e+02
   4.5000000e+01   6.3732667e+02
   4.6000000e+01   6.7973413e+02
   3.8000002e+01   3.8827958e+02
   4.5000000e+01   6.3732667e+02
   4.3999999e+01   5.9670035e+02
   4.6000000e+01   6.7973413e+02
   4.5000000e+01   6.3732667e+02
   4.7999999e+01   7.7003997e+02
   4.5000000e+01   6.3732667e+02
   4.7999999e+01   7.7003997e+02
   4.7999999e+01   7.7003997e+02
   4.7999999e+01   7.7003997e+02
   4.7999999e+01   7.7003997e+02
   4.0000002e+01   4.5126941e+02
   4.7999999e+01   7.7003997e+02
   3.8000002e+01   3.8827958e+02
   5.0000000e+01   8.6791195e+02
   4.7000000e+01   7.2395964e+02
   3.8000002e+01   3.8827958e+02
   4.1000001e+01   4.8514007e+02
   4.5000000e+01   6.3732667e+02
   3.8999998e+01   4.1899485e+02
   4.7999999e+01   7.7003997e+02
   4.1999999e+01   5.2064404e+02
   4.1999999e+01   5.2064404e+02
   4.3999999e+01   5.9670035e+02
   4.7999999e+01   7.7003997e+02
   4.2999999e+01   5.5781851e+02
   4.3999999e+01   5.9670035e+02
   4.5000000e+01   6.3732667e+02
   4.6000000e+01   6.7973413e+02
   4.2999999e+01   5.5781851e+02
   4.5000000e+01   6.3732667e+02
   4.7999999e+01   7.7003997e+02
   3.8999998e+01   4.1899485e+02
   4.7000000e+01   7.2395964e+02
   4.2999999e+01   5.5781851e+02
   4.1999999e+01   5.2064404e+02
   3.1000000e+01   2.1378784e+02
   3.5000001e+01   3.0511497e+02
   2.5999999e+01   1.2767075e+02
   4.2999999e+01   5.5781851e+02
   2.5999999e+01   1.2767075e+02
   4.0000002e+01   4.5126941e+02
   4.6000000e+01   6.7973413e+02
   4.5000000e+01   6.3732667e+02
   4.7000000e+01   7.2395964e+02
   3.5999999e+01   3.3137687e+02
   4.3999999e+01   5.9670035e+02
   4.6000000e+01   6.7973413e+02
   4.2999999e+01   5.5781851e+02
   4.5000000e+01   6.3732667e+02
   3.1000000e+01   2.1378784e+02
   4.3999999e+01   5.9670035e+02
   2.2000001e+01   7.8243462e+01
   2.0999999e+01   6.8270414e+01
   2.0000001e+01   5.9173537e+01
   2.0000001e+01   5.9173537e+01
   2.0000001e+01   5.9173537e+01
   4.3999999e+01   5.9670035e+02
   2.4999999e+01   1.1380656e+02
   4.6000000e+01   6.7973413e+02
   4.9000000e+01   8.1801189e+02
   4.5000000e+01   6.3732667e+02
   6.0000002e+01   1.4809936e+03
   4.7000000e+01   7.2395964e+02
   4.6000000e+01   6.7973413e+02
   4.7999999e+01   7.7003997e+02
   4.3999999e+01   5.9670035e+02
   4.2999999e+01   5.5781851e+02
   4.9000000e+01   8.1801189e+02
   4.7000000e+01   7.2395964e+02
   5.5000001e+01   1.1476150e+03
   4.6000000e+01   6.7973413e+02
   4.9000000e+01   8.1801189e+02
   4.7000000e+01   7.2395964e+02
   4.5000000e+01   6.3732667e+02
   4.3999999e+01   5.9670035e+02
   4.5000000e+01   6.3732667e+02
   4.5000000e+01   6.3732667e+02
   4.7999999e+01   7.7003997e+02
   4.6000000e+01   6.7973413e+02
   5.0999998e+01   9.1977677e+02
   4.2999999e+01   5.5781851e+02
   4.9000000e+01   8.1801189e+02
   5.0999998e+01   9.1977677e+02
   4.5000000e+01   6.3732667e+02
   4.5000000e+01   6.3732667e+02
   4.7000000e+01   7.2395964e+02
   4.5000000e+01   6.3732667e+02
   4.7000000e+01   7.2395964e+02
   4.6000000e+01   6.7973413e+02
   4.6000000e+01   6.7973413e+02
   4.3999999e+01   5.9670035e+02
   4.2999999e+01   5.5781851e+02
   4.7000000e+01   7.2395964e+02
   4.5000000e+01   6.3732667e+02
   4.5000000e+01   6.3732667e+02
   4.7000000e+01   7.2395964e+02
   4.2999999e+01   5.5781851e+02
   4.5000000e+01   6.3732667e+02
   4.6000000e+01   6.7973413e+02
   2.0999999e+01   6.8270414e+01
   2.0999999e+01   6.8270414e+01
   1.4000000e+01   2.0802487e+01
   4.3999999e+01   5.9670035e+02
   4.3999999e+01   5.9670035e+02
   4.3999999e+01   5.9670035e+02
   2.0000001e+01   5.9173537e+01
   2.0999999e+01   6.8270414e+01
   4.7000000e+01   7.2395964e+02
   4.6000000e+01   6.7973413e+02
   4.6000000e+01   6.7973413e+02
   4.7999999e+01   7.7003997e+02
   4.7000000e+01   7.2395964e+02
   5.0000000e+01   8.6791195e+02
   4.5000000e+01   6.3732667e+02
   4.3999999e+01   5.9670035e+02
   5.0000000e+01   8.6791195e+02
   4.7000000e+01   7.2395964e+02
   5.0000000e+01   8.6791195e+02
   4.3999999e+01   5.9670035e+02
   4.6000000e+01   6.7973413e+02
   5.0999998e+01   9.1977677e+02
   4.1000001e+01   4.8514007e+02
   4.6000000e+01   6.7973413e+02
   4.6000000e+01   6.7973413e+02
   4.1999999e+01   5.2064404e+02
   4.3999999e+01   5.9670035e+02
   4.2999999e+01   5.5781851e+02
   4.5000000e+01   6.3732667e+02
   4.5000000e+01   6.3732667e+02
   4.5000000e+01   6.3732667e+02
   4.3999999e+01   5.9670035e+02
   4.7000000e+01   7.2395964e+02
   4.5000000e+01   6.3732667e+02
   3.0000001e+01   1.9419802e+02
   4.1000001e+01   4.8514007e+02
   4.2999999e+01   5.5781851e+02
   5.3999997e+01   1.0875256e+03
   5.8999997e+01   1.4098057e+03
   5.8999997e+01   1.4098057e+03
   3.8000002e+01   3.8827958e+02
   4.1000001e+01   4.8514007e+02
   3.3999999e+01   2.8026260e+02
   4.1000001e+01   4.8514007e+02
   4.1000001e+01   4.8514007e+02
   5.0000000e+01   8.6791195e+02
   4.3999999e+01   5.9670035e+02
   5.8999997e+01   1.4098057e+03
   4.7000000e+01   7.2395964e+02
   4.7000000e+01   7.2395964e+02
   4.1999999e+01   5.2064404e+02
   3.3999999e+01   2.8026260e+02
   4.3999999e+01   5.9670035e+02
   6.0000002e+01   1.4809936e+03
   4.5000000e+01   6.3732667e+02
   5.0000000e+01   8.6791195e+02
   5.3999997e+01   1.0875256e+03
   4.3999999e+01   5.9670035e+02
   5.0999998e+01   9.1977677e+02
   4.7000000e+01   7.2395964e+02
   4.0000002e+01   4.5126941e+02
   4.0000002e+01   4.5126941e+02
   4.5000000e+01   6.3732667e+02
   4.1000001e+01   4.8514007e+02
   4.5000000e+01   6.3732667e+02
   4.7000000e+01   7.2395964e+02
   4.1000001e+01   4.8514007e+02
   3.8999998e+01   4.1899485e+02
   4.1999999e+01   5.2064404e+02
   4.3999999e+01   5.9670035e+02
   3.8999998e+01   4.1899485e+02
   4.7999999e+01   7.7003997e+02
   3.8999998e+01   4.1899485e+02
   4.3999999e+01   5.9670035e+02
   4.5000000e+01   6.3732667e+02
   4.2999999e+01   5.5781851e+02
   4.7999999e+01   7.7003997e+02
   4.7999999e+01   7.7003997e+02
   4.7999999e+01   7.7003997e+02
   3.8999998e+01   4.1899485e+02
   4.7000000e+01   7.2395964e+02
   4.9000000e+01   8.1801189e+02
   3.3999999e+01   2.8026260e+02
   3.3999999e+01   2.8026260e+02
   4.1999999e+01   5.2064404e+02
   4.1999999e+01   5.2064404e+02
   4.7000000e+01   7.2395964e+02
   3.5999999e+01   3.3137687e+02
   4.3999999e+01   5.9670035e+02
   4.5000000e+01   6.3732667e+02
   4.6000000e+01   6.7973413e+02
   2.8999999e+01   1.7582936e+02
   3.3999999e+01   2.8026260e+02
   2.8000000e+01   1.5864399e+02
   3.0000001e+01   1.9419802e+02
   3.2000000e+01   2.3463672e+02
   3.1000000e+01   2.1378784e+02
   3.1000000e+01   2.1378784e+02
   3.1000000e+01   2.1378784e+02
   3.3999999e+01   2.8026260e+02
   3.3000001e+01   2.5678245e+02
   3.3000001e+01   2.5678245e+02
   3.7000000e+01   3.5908596e+02
   3.1000000e+01   2.1378784e+02
   3.8000002e+01   3.8827958e+02
   3.3000001e+01   2.5678245e+02
   3.7000000e+01   3.5908596e+02
   3.8000002e+01   3.8827958e+02
   3.3999999e+01   2.8026260e+02
   3.3999999e+01   2.8026260e+02
   4.5000000e+01   6.3732667e+02
   3.7000000e+01   3.5908596e+02
   3.5000001e+01   3.0511497e+02
   4.0000002e+01   4.5126941e+02
   3.2000000e+01   2.3463672e+02
   3.7000000e+01   3.5908596e+02
   3.8999998e+01   4.1899485e+02
   3.3999999e+01   2.8026260e+02
   4.0000002e+01   4.5126941e+02
   3.7000000e+01   3.5908596e+02
   3.8000002e+01   3.8827958e+02
   5.3999997e+01   1.0875256e+03
   4.7000000e+01   7.2395964e+02
   3.5000001e+01   3.0511497e+02
   3.8999998e+01   4.1899485e+02
   3.8000002e+01   3.8827958e+02
   4.5000000e+01   6.3732667e+02
   3.8000002e+01   3.8827958e+02
   4.3999999e+01   5.9670035e+02
   4.9000000e+01   8.1801189e+02
   5.3999997e+01   1.0875256e+03
   4.3999999e+01   5.9670035e+02
   4.7999999e+01   7.7003997e+02
   4.6000000e+01   6.7973413e+02
   4.7000000e+01   7.2395964e+02
   4.5000000e+01   6.3732667e+02
   4.5000000e+01   6.3732667e+02
   5.0000000e+01   8.6791195e+02
   4.7000000e+01   7.2395964e+02
   3.3000001e+01   2.5678245e+02
   3.7000000e+01   3.5908596e+02
   3.5999999e+01   3.3137687e+02
   2.3000000e+01   8.9131396e+01
   3.5999999e+01   3.3137687e+02
   4.7999999e+01   7.7003997e+02
   4.1000001e+01   4.8514007e+02
   4.1999999e+01   5.2064404e+02
   4.1000001e+01   4.8514007e+02
   3.7000000e+01   3.5908596e+02
   3.5000001e+01   3.0511497e+02
   4.0000002e+01   4.5126941e+02
   3.8999998e+01   4.1899485e+02
   3.5999999e+01   3.3137687e+02
   4.7999999e+01   7.7003997e+02
   4.3999999e+01   5.9670035e+02
   4.2999999e+01   5.5781851e+02
   4.2999999e+01   5.5781851e+02
   2.8000000e+01   1.5864399e+02
   2.3999999e+01   1.0097292e+02
   3.8999998e+01   4.1899485e+02
   4.1999999e+01   5.2064404e+02
   3.7000000e+01   3.5908596e+02
   4.3999999e+01   5.9670035e+02
   4.1999999e+01   5.2064404e+02
   4.7000000e+01   7.2395964e+02
   4.5000000e+01   6.3732667e+02
   4.7999999e+01   7.7003997e+02
   4.3999999e+01   5.9670035e+02
   4.6000000e+01   6.7973413e+02
   4.6000000e+01   6.7973413e+02
   4.7000000e+01   7.2395964e+02
   4.9000000e+01   8.1801189e+02
   4.1000001e+01   4.8514007e+02
   4.2999999e+01   5.5781851e+02
   4.1999999e+01   5.2064404e+02
   4.5000000e+01   6.3732667e+02
   4.5000000e+01   6.3732667e+02
   4.5000000e+01   6.3732667e+02
   4.3999999e+01   5.9670035e+02
   4.6000000e+01   6.7973413e+02
   5.0000000e+01   8.6791195e+02
   4.7000000e+01   7.2395964e+02
   4.3999999e+01   5.9670035e+02
   4.3999999e+01   5.9670035e+02
   4.7000000e+01   7.2395964e+02
   4.7000000e+01   7.2395964e+02
   4.9000000e+01   8.1801189e+02
   4.5000000e+01   6.3732667e+02
   4.5000000e+01   6.3732667e+02
   4.3999999e+01   5.9670035e+02
   4.6000000e+01   6.7973413e+02
   4.7000000e+01   7.2395964e+02
   4.2999999e+01   5.5781851e+02
   4.5000000e+01   6.3732667e+02
   4.1999999e+01   5.2064404e+02
   4.7000000e+01   7.2395964e+02
   4.1999999e+01   5.2064404e+02
   4.7999999e+01   7.7003997e+02
   4.5000000e+01   6.3732667e+02
   5.3999997e+01   1.0875256e+03
   4.2999999e+01   5.5781851e+02
   4.1000001e+01   4.8514007e+02
   4.2999999e+01   5.5781851e+02
   5.0000000e+01   8.6791195e+02
   4.5000000e+01   6.3732667e+02
   4.7000000e+01   7.2395964e+02
   4.1000001e+01   4.8514007e+02
   4.7999999e+01   7.7003997e+02
   4.6000000e+01   6.7973413e+02
   4.7000000e+01   7.2395964e+02
   4.7999999e+01   7.7003997e+02
   4.5000000e+01   6.3732667e+02
   4.7999999e+01   7.7003997e+02
   2.0000001e+01   5.9173537e+01
   2.2000001e+01   7.8243462e+01
   4.1000001e+01   4.8514007e+02
   4.5000000e+01   6.3732667e+02
   4.6000000e+01   6.7973413e+02
   5.0000000e+01   8.6791195e+02
   4.7999999e+01   7.7003997e+02
   4.7999999e+01   7.7003997e+02
   4.6000000e+01   6.7973413e+02
   4.3999999e+01   5.9670035e+02
   2.2000001e+01   7.8243462e+01
   2.0999999e+01   6.8270414e+01
   1.5000000e+01   2.5464576e+01
   4.9000000e+01   8.1801189e+02
   4.7999999e+01   7.7003997e+02
   2.0999999e+01   6.8270414e+01
   4.7999999e+01   7.7003997e+02
   4.5000000e+01   6.3732667e+02
   4.2999999e+01   5.5781851e+02
   4.5000000e+01   6.3732667e+02
   4.9000000e+01   8.1801189e+02
   3.8999998e+01   4.1899485e+02
   4.9000000e+01   8.1801189e+02
   4.2999999e+01   5.5781851e+02
   4.1000001e+01   4.8514007e+02
   4.2999999e+01   5.5781851e+02
   4.1000001e+01   4.8514007e+02
   4.0000002e+01   4.5126941e+02
   4.3999999e+01   5.9670035e+02
   4.7000000e+01   7.2395964e+02
   5.1999999e+01   9.7364306e+02
   5.7000002e+01   1.2742711e+03
   4.5000000e+01   6.3732667e+02
   3.8999998e+01   4.1899485e+02
   4.9000000e+01   8.1801189e+02
   4.7000000e+01   7.2395964e+02
   4.1000001e+01   4.8514007e+02
   4.5000000e+01   6.3732667e+02
   3.5999999e+01   3.3137687e+02
   4.7999999e+01   7.7003997e+02
   4.2999999e+01   5.5781851e+02
   4.5000000e+01   6.3732667e+02
   4.7000000e+01   7.2395964e+02
   3.3999999e+01   2.8026260e+02
   4.1000001e+01   4.8514007e+02
   3.2000000e+01   2.3463672e+02
   4.5000000e+01   6.3732667e+02
   3.8999998e+01   4.1899485e+02
   4.7000000e+01   7.2395964e+02
   3.5999999e+01   3.3137687e+02
   3.8999998e+01   4.1899485e+02
   4.1999999e+01   5.2064404e+02
   5.3999997e+01   1.0875256e+03
   5.0999998e+01   9.1977677e+02
   5.0000000e+01   8.6791195e+02
   4.6000000e+01   6.7973413e+02
   4.7000000e+01   7.2395964e+02
   4.1999999e+01   5.2064404e+02
   4.7999999e+01   7.7003997e+02
   4.6000000e+01   6.7973413e+02
   4.0000002e+01   4.5126941e+02
   3.8999998e+01   4.1899485e+02
   4.5000000e+01   6.3732667e+02
   5.0999998e+01   9.1977677e+02
   4.9000000e+01   8.1801189e+02
   4.5000000e+01   6.3732667e+02
   5.1999999e+01   9.7364306e+02
   4.5000000e+01   6.3732667e+02
   4.5000000e+01   6.3732667e+02
   4.2999999e+01   5.5781851e+02
   3.8999998e+01   4.1899485e+02
   3.5999999e+01   3.3137687e+02
   5.0000000e+01   8.6791195e+02
   3.5999999e+01   3.3137687e+02
   3.8999998e+01   4.1899485e+02
   3.8999998e+01   4.1899485e+02
   5.0999998e+01   9.1977677e+02
   5.0000000e+01   8.6791195e+02
   4.0000002e+01   4.5126941e+02
   5.0000000e+01   8.6791195e+02
   4.3999999e+01   5.9670035e+02
   5.0000000e+01   8.6791195e+02
   3.5000001e+01   3.0511497e+02
   4.1999999e+01   5.2064404e+02
   4.7000000e+01   7.2395964e+02
   5.3999997e+01   1.0875256e+03
   4.2999999e+01   5.5781851e+02
   4.6000000e+01   6.7973413e+02
   3.7000000e+01   3.5908596e+02
   4.1999999e+01   5.2064404e+02
   5.0999998e+01   9.1977677e+02
   3.2000000e+01   2.3463672e+02
   5.3999997e+01   1.0875256e+03
   3.8000002e+01   3.8827958e+02
   2.7000001e+01   1.4260384e+02
   4.7999999e+01   7.7003997e+02
   4.9000000e+01   8.1801189e+02
   5.1999999e+01   9.7364306e+02
   4.2999999e+01   5.5781851e+02
   3.3000001e+01   2.5678245e+02
   3.5999999e+01   3.3137687e+02
   3.8000002e+01   3.8827958e+02
   3.5999999e+01   3.3137687e+02
   4.7999999e+01   7.7003997e+02
   4.7999999e+01   7.7003997e+02
   4.7999999e+01   7.7003997e+02
   4.5000000e+01   6.3732667e+02
   4.7000000e+01   7.2395964e+02
   4.5000000e+01   6.3732667e+02
   4.5000000e+01   6.3732667e+02
   5.0000000e+01   8.6791195e+02
   3.2000000e+01   2.3463672e+02
   4.6000000e+01   6.7973413e+02
   4.7000000e+01   7.2395964e+02
   3.1000000e+01   2.1378784e+02
   3.5000001e+01   3.0511497e+02
   3.5000001e+01   3.0511497e+02
   4.0000002e+01   4.5126941e+02
   4.0000002e+01   4.5126941e+02
   4.0000002e+01   4.5126941e+02
   3.5999999e+01   3.3137687e+02
   3.8000002e+01   3.8827958e+02
   4.5000000e+01   6.3732667e+02
   3.8000002e+01   3.8827958e+02
   3.5000001e+01   3.0511497e+02
   4.7999999e+01   7.7003997e+02
   3.5000001e+01   3.0511497e+02
   5.0000000e+01   8.6791195e+02
   4.5000000e+01   6.3732667e+02
   4.7000000e+01   7.2395964e+02
   4.7999999e+01   7.7003997e+02
   4.2999999e+01   5.5781851e+02
   4.7000000e+01   7.2395964e+02
   4.3999999e+01   5.9670035e+02
   4.5000000e+01   6.3732667e+02
   4.9000000e+01   8.1801189e+02
   4.1999999e+01   5.2064404e+02
   4.6000000e+01   6.7973413e+02
   4.7000000e+01   7.2395964e+02
   3.5999999e+01   3.3137687e+02
   3.5999999e+01   3.3137687e+02
   3.3000001e+01   2.5678245e+02
   3.5000001e+01   3.0511497e+02
   4.3999999e+01   5.9670035e+02
   3.5999999e+01   3.3137687e+02
   3.3999999e+01   2.8026260e+02
   3.5999999e+01   3.3137687e+02
   3.5999999e+01   3.3137687e+02
   3.5000001e+01   3.0511497e+02
   3.5999999e+01   3.3137687e+02
   3.1000000e+01   2.1378784e+02
   3.3000001e+01   2.5678245e+02
   3.8999998e+01   4.1899485e+02
   3.8999998e+01   4.1899485e+02
   4.6000000e+01   6.7973413e+02
   4.1999999e+01   5.2064404e+02
   5.0999998e+01   9.1977677e+02
   4.7000000e+01   7.2395964e+02
   4.5000000e+01   6.3732667e+02
   5.0999998e+01   9.1977677e+02
   4.9000000e+01   8.1801189e+02
   4.5000000e+01   6.3732667e+02
   4.6000000e+01   6.7973413e+02
   4.5000000e+01   6.3732667e+02
   4.7000000e+01   7.2395964e+02
   4.3999999e+01   5.9670035e+02
   4.1999999e+01   5.2064404e+02
   4.5000000e+01   6.3732667e+02
   4.7000000e+01   7.2395964e+02
   4.7999999e+01   7.7003997e+02
   4.9000000e+01   8.1801189e+02
   4.5000000e+01   6.3732667e+02
   4.7000000e+01   7.2395964e+02
   4.9000000e+01   8.1801189e+02
   4.3999999e+01   5.9670035e+02
   5.2999999e+01   1.0295472e+03
   4.7000000e+01   7.2395964e+02
   4.6000000e+01   6.7973413e+02
   4.7999999e+01   7.7003997e+02
   4.1999999e+01   5.2064404e+02
   4.6000000e+01   6.7973413e+02
   4.1000001e+01   4.8514007e+02
   4.7999999e+01   7.7003997e+02
   4.3999999e+01   5.9670035e+02
   1.3000001e+01   1.6741068e+01
   3.2000000e+01   2.3463672e+02
   2.7000001e+01   1.4260384e+02
   2.4999999e+01   1.1380656e+02
   3.1000000e+01   2.1378784e+02
   3.3000001e+01   2.5678245e+02
   3.2000000e+01   2.3463672e+02
   2.5999999e+01   1.2767075e+02
   4.7999999e+01   7.7003997e+02
   4.1000001e+01   4.8514007e+02
   4.3999999e+01   5.9670035e+02
   4.5000000e+01   6.3732667e+02
   4.5000000e+01   6.3732667e+02
   4.5000000e+01   6.3732667e+02
   4.7999999e+01   7.7003997e+02
   4.6000000e+01   6.7973413e+02
   4.6000000e+01   6.7973413e+02
   4.6000000e+01   6.7973413e+02
   4.9000000e+01   8.1801189e+02
   4.7000000e+01   7.2395964e+02
   4.6000000e+01   6.7973413e+02
   4.1000001e+01   4.8514007e+02
   4.7999999e+01   7.7003997e+02
   4.3999999e+01   5.9670035e+02
   4.9000000e+01   8.1801189e+02
   4.6000000e+01   6.7973413e+02
   4.1999999e+01   5.2064404e+02
   4.6000000e+01   6.7973413e+02
   4.2999999e+01   5.5781851e+02
   3.8000002e+01   3.8827958e+02
   5.0000000e+01   8.6791195e+02
   5.0000000e+01   8.6791195e+02
   4.9000000e+01   8.1801189e+02
   4.2999999e+01   5.5781851e+02
   4.3999999e+01   5.9670035e+02
   4.3999999e+01   5.9670035e+02
   4.0000002e+01   4.5126941e+02
   4.3999999e+01   5.9670035e+02
   4.7000000e+01   7.2395964e+02
   3.8999998e+01   4.1899485e+02
   4.2999999e+01   5.5781851e+02
   4.7999999e+01   7.7003997e+02
   4.7000000e+01   7.2395964e+02
   4.7000000e+01   7.2395964e+02
   4.7999999e+01   7.7003997e+02
   4.9000000e+01   8.1801189e+02
   4.6000000e+01   6.7973413e+02
   4.9000000e+01   8.1801189e+02
   4.7000000e+01   7.2395964e+02
   4.6000000e+01   6.7973413e+02
   4.7999999e+01   7.7003997e+02
   4.1999999e+01   5.2064404e+02
   4.3999999e+01   5.9670035e+02
   4.5000000e+01   6.3732667e+02
   4.7999999e+01   7.7003997e+02
   5.0000000e+01   8.6791195e+02
   5.7000002e+01   1.2742711e+03
   4.5000000e+01   6.3732667e+02
   4.9000000e+01   8.1801189e+02
   5.3999997e+01   1.0875256e+03
   4.1999999e+01   5.2064404e+02
   5.3999997e+01   1.0875256e+03
   4.5000000e+01   6.3732667e+02
   5.0000000e+01   8.6791195e+02
   4.9000000e+01   8.1801189e+02
   4.0000002e+01   4.5126941e+02
   5.0000000e+01   8.6791195e+02
   4.2999999e+01   5.5781851e+02
   5.5000001e+01   1.1476150e+03
   5.1999999e+01   9.7364306e+02
   4.9000000e+01   8.1801189e+02
   5.2999999e+01   1.0295472e+03
   3.8999998e+01   4.1899485e+02
   4.7000000e+01   7.2395964e+02
   6.0000002e+01   1.4809936e+03
   4.5000000e+01   6.3732667e+02
   4.5000000e+01   6.3732667e+02
   4.7999999e+01   7.7003997e+02
   4.5000000e+01   6.3732667e+02
   4.0000002e+01   4.5126941e+02
   4.2999999e+01   5.5781851e+02
   4.6000000e+01   6.7973413e+02
   4.1000001e+01   4.8514007e+02
   2.7000001e+01   1.4260384e+02
   3.3000001e+01   2.5678245e+02
   3.3999999e+01   2.8026260e+02
   3.3999999e+01   2.8026260e+02
   3.5000001e+01   3.0511497e+02
   3.5000001e+01   3.0511497e+02
   4.7000000e+01   7.2395964e+02
   4.7000000e+01   7.2395964e+02
   4.6000000e+01   6.7973413e+02
   5.0000000e+01   8.6791195e+02
   5.1999999e+01   9.7364306e+02
   4.2999999e+01   5.5781851e+02
   4.9000000e+01   8.1801189e+02
   4.5000000e+01   6.3732667e+02
   5.0999998e+01   9.1977677e+02
   5.6000001e+01   1.2098513e+03
   4.7999999e+01   7.7003997e+02
   2.8000000e+01   1.5864399e+02
   5.3999997e+01   1.0875256e+03
   3.8999998e+01   4.1899485e+02
   3.5000001e+01   3.0511497e+02
   5.2999999e+01   1.0295472e+03
   3.5000001e+01   3.0511497e+02
   5.0000000e+01   8.6791195e+02
   3.7000000e+01   3.5908596e+02
   4.7999999e+01   7.7003997e+02
   3.2000000e+01   2.3463672e+02
   3.3999999e+01   2.8026260e+02
   4.7999999e+01   7.7003997e+02
   4.7999999e+01   7.7003997e+02
   4.2999999e+01   5.5781851e+02
   4.9000000e+01   8.1801189e+02
   4.3999999e+01   5.9670035e+02
   4.7000000e+01   7.2395964e+02
   4.7000000e+01   7.2395964e+02
   4.3999999e+01   5.9670035e+02
   3.3000001e+01   2.5678245e+02
   3.3999999e+01   2.8026260e+02
   3.5000001e+01   3.0511497e+02
   4.6000000e+01   6.7973413e+02
   3.3000001e+01   2.5678245e+02
   4.9000000e+01   8.1801189e+02
   2.8999999e+01   1.7582936e+02
   3.8999998e+01   4.1899485e+02
   4.0000002e+01   4.5126941e+02
   5.1999999e+01   9.7364306e+02
   5.8999997e+01   1.4098057e+03
   5.2999999e+01   1.0295472e+03
   5.7000002e+01   1.2742711e+03
   5.8999997e+01   1.4098057e+03
   5.6000001e+01   1.2098513e+03
   5.6000001e+01   1.2098513e+03
   5.1999999e+01   9.7364306e+02
   5.0999998e+01   9.1977677e+02
   4.7999999e+01   7.7003997e+02
   3.5999999e+01   3.3137687e+02
   3.5999999e+01   3.3137687e+02
   4.5000000e+01   6.3732667e+02
   4.3999999e+01   5.9670035e+02
   4.7000000e+01   7.2395964e+02
   4.7000000e+01   7.2395964e+02
   4.7000000e+01   7.2395964e+02
   5.0999998e+01   9.1977677e+02
   4.2999999e+01   5.5781851e+02
   4.2999999e+01   5.5781851e+02
   5.0999998e+01   9.1977677e+02
   4.3999999e+01   5.9670035e+02
   4.7000000e+01   7.2395964e+02
   4.3999999e+01   5.9670035e+02
   4.5000000e+01   6.3732667e+02
   4.5000000e+01   6.3732667e+02
   4.1000001e+01   4.8514007e+02
   4.1000001e+01   4.8514007e+02
   4.5000000e+01   6.3732667e+02
   4.3999999e+01   5.9670035e+02
   4.6000000e+01   6.7973413e+02
   4.7000000e+01   7.2395964e+02
   5.1999999e+01   9.7364306e+02
   2.7000001e+01   1.4260384e+02
   4.2999999e+01   5.5781851e+02
   4.6000000e+01   6.7973413e+02
   4.5000000e+01   6.3732667e+02
   4.3999999e+01   5.9670035e+02
   4.7000000e+01   7.2395964e+02
   4.6000000e+01   6.7973413e+02
   4.3999999e+01   5.9670035e+02
   4.5000000e+01   6.3732667e+02
   4.3999999e+01   5.9670035e+02
   4.6000000e+01   6.7973413e+02
   5.1999999e+01   9.7364306e+02
   4.1000001e+01   4.8514007e+02
   3.8999998e+01   4.1899485e+02
   3.8999998e+01   4.1899485e+02
   3.2000000e+01   2.3463672e+02
   3.8000002e+01   3.8827958e+02
   3.3999999e+01   2.8026260e+02
   4.2999999e+01   5.5781851e+02
   4.3999999e+01   5.9670035e+02
   3.8999998e+01   4.1899485e+02
   3.5000001e+01   3.0511497e+02
   3.5999999e+01   3.3137687e+02
   4.1000001e+01   4.8514007e+02
   2.8000000e+01   1.5864399e+02
   3.3000001e+01   2.5678245e+02
   4.0000002e+01   4.5126941e+02
   3.3000001e+01   2.5678245e+02
   4.6000000e+01   6.7973413e+02
   3.7000000e+01   3.5908596e+02
   3.3999999e+01   2.8026260e+02
   4.1000001e+01   4.8514007e+02
   3.8000002e+01   3.8827958e+02
   3.8000002e+01   3.8827958e+02
   4.7000000e+01   7.2395964e+02
   4.6000000e+01   6.7973413e+02
   4.2999999e+01   5.5781851e+02
   4.7999999e+01   7.7003997e+02
   4.5000000e+01   6.3732667e+02
   3.3999999e+01   2.8026260e+02
   3.5999999e+01   3.3137687e+02
   3.3999999e+01   2.8026260e+02
   3.3999999e+01   2.8026260e+02
   3.8999998e+01   4.1899485e+02
   5.0000000e+01   8.6791195e+02
   4.7000000e+01   7.2395964e+02
   3.5000001e+01   3.0511497e+02
   4.0000002e+01   4.5126941e+02
   4.6000000e+01   6.7973413e+02
   3.5999999e+01   3.3137687e+02
   4.1999999e+01   5.2064404e+02
   4.6000000e+01   6.7973413e+02
   3.5000001e+01   3.0511497e+02
   3.8999998e+01   4.1899485e+02
   3.3999999e+01   2.8026260e+02
   4.0000002e+01   4.5126941e+02
   3.5000001e+01   3.0511497e+02
   3.7000000e+01   3.5908596e+02
   4.9000000e+01   8.1801189e+02
   5.0000000e+01   8.6791195e+02
   4.9000000e+01   8.1801189e+02
   4.7999999e+01   7.7003997e+02
   4.5000000e+01   6.3732667e+02
   4.7999999e+01   7.7003997e+02
   4.5000000e+01   6.3732667e+02
   4.9000000e+01   8.1801189e+02
   4.6000000e+01   6.7973413e+02
   4.2999999e+01   5.5781851e+02
   4.3999999e+01   5.9670035e+02
   3.5999999e+01   3.3137687e+02
   2.5999999e+01   1.2767075e+02
   4.9000000e+01   8.1801189e+02
   4.6000000e+01   6.7973413e+02
   5.0999998e+01   9.1977677e+02
   4.6000000e+01   6.7973413e+02
   4.7000000e+01   7.2395964e+02
   5.0000000e+01   8.6791195e+02
   4.9000000e+01   8.1801189e+02
   4.6000000e+01   6.7973413e+02
   4.5000000e+01   6.3732667e+02
   5.0999998e+01   9.1977677e+02
   4.7000000e+01   7.2395964e+02
   5.5000001e+01   1.1476150e+03
   4.5000000e+01   6.3732667e+02
   4.6000000e+01   6.7973413e+02
   4.7000000e+01   7.2395964e+02
   4.6000000e+01   6.7973413e+02
   4.7000000e+01   7.2395964e+02
   4.7999999e+01   7.7003997e+02
   4.7000000e+01   7.2395964e+02
   4.9000000e+01   8.1801189e+02
   3.5000001e+01   3.0511497e+02
   4.7000000e+01   7.2395964e+02
   4.9000000e+01   8.1801189e+02
   4.7000000e+01   7.2395964e+02
   4.2999999e+01   5.5781851e+02
   5.0999998e+01   9.1977677e+02
   5.0000000e+01   8.6791195e+02
   5.0000000e+01   8.6791195e+02
   5.6000001e+01   1.2098513e+03
   4.3999999e+01   5.9670035e+02
   5.3999997e+01   1.0875256e+03
   5.1999999e+01   9.7364306e+02
   4.6000000e+01   6.7973413e+02
   4.3999999e+01   5.9670035e+02
   4.0000002e+01   4.5126941e+02
   4.3999999e+01   5.9670035e+02
   3.5999999e+01   3.3137687e+02
   5.1999999e+01   9.7364306e+02
   3.7000000e+01   3.5908596e+02
   4.3999999e+01   5.9670035e+02
   4.9000000e+01   8.1801189e+02
   4.5000000e+01   6.3732667e+02
   5.0999998e+01   9.1977677e+02
   4.7999999e+01   7.7003997e+02
   5.1999999e+01   9.7364306e+02
   4.0000002e+01   4.5126941e+02
   4.1999999e+01   5.2064404e+02
   4.6000000e+01   6.7973413e+02
   4.2999999e+01   5.5781851e+02
   4.7000000e+01   7.2395964e+02
   3.8999998e+01   4.1899485e+02
   4.1999999e+01   5.2064404e+02
   5.1999999e+01   9.7364306e+02
   4.6000000e+01   6.7973413e+02
   4.3999999e+01   5.9670035e+02
   4.6000000e+01   6.7973413e+02
   4.7999999e+01   7.7003997e+02
   4.7999999e+01   7.7003997e+02
   5.6000001e+01   1.2098513e+03
   4.7999999e+01   7.7003997e+02
   4.3999999e+01   5.9670035e+02
   5.3999997e+01   1.0875256e+03
   5.0000000e+01   8.6791195e+02
   4.7999999e+01   7.7003997e+02
   4.7000000e+01   7.2395964e+02
   5.0000000e+01   8.6791195e+02
   5.3999997e+01   1.0875256e+03
   5.3999997e+01   1.0875256e+03
   5.0000000e+01   8.6791195e+02
   4.2999999e+01   5.5781851e+02
   5.0000000e+01   8.6791195e+02
   4.9000000e+01   8.1801189e+02
   5.0000000e+01   8.6791195e+02
   4.2999999e+01   5.5781851e+02
   4.7000000e+01   7.2395964e+02
   3.8000002e+01   3.8827958e+02
   6.2000001e+01   1.6303895e+03
   5.7000002e+01   1.2742711e+03
   3.2000000e+01   2.3463672e+02
   4.7000000e+01   7.2395964e+02
   4.1999999e+01   5.2064404e+02
   4.7000000e+01   7.2395964e+02
   3.3999999e+01   2.8026260e+02
   3.7000000e+01   3.5908596e+02
   3.5000001e+01   3.0511497e+02
   2.4999999e+01   1.1380656e+02
   2.7000001e+01   1.4260384e+02
   5.2999999e+01   1.0295472e+03
   3.1000000e+01   2.1378784e+02
   3.3000001e+01   2.5678245e+02
   2.3999999e+01   1.0097292e+02
   3.5999999e+01   3.3137687e+02
   2.5999999e+01   1.2767075e+02
   4.2999999e+01   5.5781851e+02
   4.9000000e+01   8.1801189e+02
   3.1000000e+01   2.1378784e+02
   4.6000000e+01   6.7973413e+02
   3.8999998e+01   4.1899485e+02
   4.5000000e+01   6.3732667e+02
   5.0000000e+01   8.6791195e+02
   5.7000002e+01   1.2742711e+03
   5.7000002e+01   1.2742711e+03
   5.7000002e+01   1.2742711e+03
   5.0000000e+01   8.6791195e+02
   5.7000002e+01   1.2742711e+03
   5.6000001e+01   1.2098513e+03
   5.3999997e+01   1.0875256e+03
   5.5000001e+01   1.1476150e+03
   5.7999999e+01   1.3409104e+03
   5.2999999e+01   1.0295472e+03
   5.7000002e+01   1.2742711e+03
   6.2000001e+01   1.6303895e+03
   5.8999997e+01   1.4098057e+03
   5.6000001e+01   1.2098513e+03
   5.8999997e+01   1.4098057e+03
   6.1000002e+01   1.5545094e+03
   4.7999999e+01   7.7003997e+02
   5.2999999e+01   1.0295472e+03
   5.2999999e+01   1.0295472e+03
   5.7000002e+01   1.2742711e+03
   5.7999999e+01   1.3409104e+03
   5.8999997e+01   1.4098057e+03
   5.3999997e+01   1.0875256e+03
   5.7999999e+01   1.3409104e+03
   5.8999997e+01   1.4098057e+03
   5.6000001e+01   1.2098513e+03
   5.0999998e+01   9.1977677e+02
   6.0000002e+01   1.4809936e+03
   6.0000002e+01   1.4809936e+03
   5.3999997e+01   1.0875256e+03
   5.6000001e+01   1.2098513e+03
   4.6000000e+01   6.7973413e+02
   5.5000001e+01   1.1476150e+03
   4.7000000e+01   7.2395964e+02
   4.3999999e+01   5.9670035e+02
   4.6000000e+01   6.7973413e+02
   4.6000000e+01   6.7973413e+02
   5.0999998e+01   9.1977677e+02
   4.1999999e+01   5.2064404e+02
   3.8999998e+01   4.1899485e+02
   4.3999999e+01   5.9670035e+02
   4.5000000e+01   6.3732667e+02
   4.7000000e+01   7.2395964e+02
   4.7000000e+01   7.2395964e+02
   4.7000000e+01   7.2395964e+02
   4.5000000e+01   6.3732667e+02
   4.3999999e+01   5.9670035e+02
   4.3999999e+01   5.9670035e+02
   4.7000000e+01   7.2395964e+02
   4.2999999e+01   5.5781851e+02
   4.2999999e+01   5.5781851e+02
   4.3999999e+01   5.9670035e+02
   4.5000000e+01   6.3732667e+02
   4.7999999e+01   7.7003997e+02
   4.3999999e+01   5.9670035e+02
   4.5000000e+01   6.3732667e+02
   4.7000000e+01   7.2395964e+02
   4.5000000e+01   6.3732667e+02
   3.3999999e+01   2.8026260e+02
   4.0000002e+01   4.5126941e+02
   4.1999999e+01   5.2064404e+02
   3.2000000e+01   2.3463672e+02
   2.8999999e+01   1.7582936e+02
   4.3999999e+01   5.9670035e+02
   4.0000002e+01   4.5126941e+02
   3.3999999e+01   2.8026260e+02
   4.1000001e+01   4.8514007e+02
   4.5000000e+01   6.3732667e+02
   4.6000000e+01   6.7973413e+02
   3.5999999e+01   3.3137687e+02
   3.3000001e+01   2.5678245e+02
   3.2000000e+01   2.3463672e+02
   3.5999999e+01   3.3137687e+02
   4.1999999e+01   5.2064404e+02
   4.5000000e+01   6.3732667e+02
   4.7999999e+01   7.7003997e+02
   3.8999998e+01   4.1899485e+02
   4.3999999e+01   5.9670035e+02
   4.7000000e+01   7.2395964e+02
   4.2999999e+01   5.5781851e+02
   4.2999999e+01   5.5781851e+02
   4.2999999e+01   5.5781851e+02
   5.0999998e+01   9.1977677e+02
   4.2999999e+01   5.5781851e+02
   4.5000000e+01   6.3732667e+02
   4.9000000e+01   8.1801189e+02
   4.3999999e+01   5.9670035e+02
   4.7000000e+01   7.2395964e+02
   3.5999999e+01   3.3137687e+02
   4.5000000e+01   6.3732667e+02
   3.8000002e+01   3.8827958e+02
   3.7000000e+01   3.5908596e+02
   3.8000002e+01   3.8827958e+02
   4.7999999e+01   7.7003997e+02
   4.6000000e+01   6.7973413e+02
   3.5000001e+01   3.0511497e+02
   3.8000002e+01   3.8827958e+02
   3.3000001e+01   2.5678245e+02
   4.2999999e+01   5.5781851e+02
   4.5000000e+01   6.3732667e+02
   4.0000002e+01   4.5126941e+02
   2.5999999e+01   1.2767075e+02
   4.0000002e+01   4.5126941e+02
   3.7000000e+01   3.5908596e+02
   2.8999999e+01   1.7582936e+02
   3.8999998e+01   4.1899485e+02
   3.8999998e+01   4.1899485e+02
   3.8999998e+01   4.1899485e+02
   2.5999999e+01   1.2767075e+02
   3.8000002e+01   3.8827958e+02
   3.3000001e+01   2.5678245e+02
   4.5000000e+01   6.3732667e+02
   4.7000000e+01   7.2395964e+02
   4.6000000e+01   6.7973413e+02
   3.5999999e+01   3.3137687e+02
   4.1999999e+01   5.2064404e+02
   3.8999998e+01   4.1899485e+02
   4.6000000e+01   6.7973413e+02
   3.3999999e+01   2.8026260e+02
   3.8000002e+01   3.8827958e+02
   4.6000000e+01   6.7973413e+02
   4.7000000e+01   7.2395964e+02
   4.7000000e+01   7.2395964e+02
   5.0999998e+01   9.1977677e+02
   5.1999999e+01   9.7364306e+02
   4.6000000e+01   6.7973413e+02
   5.0000000e+01   8.6791195e+02
   4.7000000e+01   7.2395964e+02
   4.2999999e+01   5.5781851e+02
   5.0000000e+01   8.6791195e+02
   5.2999999e+01   1.0295472e+03
   5.7000002e+01   1.2742711e+03
   3.3000001e+01   2.5678245e+02
   4.1000001e+01   4.8514007e+02
   3.1000000e+01   2.1378784e+02
   4.7000000e+01   7.2395964e+02
   3.7000000e+01   3.5908596e+02
   3.7000000e+01   3.5908596e+02
   3.8999998e+01   4.1899485e+02
   4.1000001e+01   4.8514007e+02
   4.0000002e+01   4.5126941e+02
   3.5999999e+01   3.3137687e+02
   2.4999999e+01   1.1380656e+02
   4.3999999e+01   5.9670035e+02
   3.5000001e+01   3.0511497e+02
   4.1000001e+01   4.8514007e+02
   4.7000000e+01   7.2395964e+02
   4.3999999e+01   5.9670035e+02
   4.5000000e+01   6.3732667e+02
   4.1999999e+01   5.2064404e+02
   3.8000002e+01   3.8827958e+02
   4.2999999e+01   5.5781851e+02
   5.0999998e+01   9.1977677e+02
   4.1999999e+01   5.2064404e+02
   5.1999999e+01   9.7364306e+02
   4.6000000e+01   6.7973413e+02
   4.1999999e+01   5.2064404e+02
   4.9000000e+01   8.1801189e+02
   4.1999999e+01   5.2064404e+02
   4.5000000e+01   6.3732667e+02
   4.5000000e+01   6.3732667e+02
   4.0000002e+01   4.5126941e+02
   4.0000002e+01   4.5126941e+02
   4.5000000e+01   6.3732667e+02
   4.9000000e+01   8.1801189e+02
   4.1000001e+01   4.8514007e+02
   4.3999999e+01   5.9670035e+02
   4.5000000e+01   6.3732667e+02
   4.0000002e+01   4.5126941e+02
   3.3999999e+01   2.8026260e+02
   4.0000002e+01   4.5126941e+02
   3.8000002e+01   3.8827958e+02
   4.7000000e+01   7.2395964e+02
   4.2999999e+01   5.5781851e+02
   4.1999999e+01   5.2064404e+02
   4.2999999e+01   5.5781851e+02
   3.5999999e+01   3.3137687e+02
   4.0000002e+01   4.5126941e+02
   3.3999999e+01   2.8026260e+02
   3.8999998e+01   4.1899485e+02
   3.1000000e+01   2.1378784e+02
   2.5999999e+01   1.2767075e+02
   3.5999999e+01   3.3137687e+02
   4.0000002e+01   4.5126941e+02
   5.7999999e+01   1.3409104e+03
   3.2000000e+01   2.3463672e+02
   4.1999999e+01   5.2064404e+02
   3.8000002e+01   3.8827958e+02
   5.0000000e+01   8.6791195e+02
   4.9000000e+01   8.1801189e+02
   4.1999999e+01   5.2064404e+02
   3.5000001e+01   3.0511497e+02
   4.2999999e+01   5.5781851e+02
   3.8000002e+01   3.8827958e+02
   3.5999999e+01   3.3137687e+02
   4.1999999e+01   5.2064404e+02
   3.5999999e+01   3.3137687e+02
   5.6000001e+01   1.2098513e+03
   4.6000000e+01   6.7973413e+02
   5.7000002e+01   1.2742711e+03
   6.0000002e+01   1.4809936e+03
   5.6000001e+01   1.2098513e+03
   4.7999999e+01   7.7003997e+02
   6.1000002e+01   1.5545094e+03
   5.2999999e+01   1.0295472e+03
   5.1999999e+01   9.7364306e+02
   5.5000001e+01   1.1476150e+03
   5.6000001e+01   1.2098513e+03
   5.7000002e+01   1.2742711e+03
   5.7999999e+01   1.3409104e+03
   5.0000000e+01   8.6791195e+02
   5.7999999e+01   1.3409104e+03
   5.7000002e+01   1.2742711e+03
   6.0000002e+01   1.4809936e+03
   5.0000000e+01   8.6791195e+02
   5.5000001e+01   1.1476150e+03
   5.6000001e+01   1.2098513e+03
   5.5000001e+01   1.1476150e+03
   5.2999999e+01   1.0295472e+03
   6.2999998e+01   1.7086700e+03
   5.1999999e+01   9.7364306e+02
   5.7999999e+01   1.3409104e+03
   5.0000000e+01   8.6791195e+02
   5.7000002e+01   1.2742711e+03
   4.5000000e+01   6.3732667e+02
   5.5000001e+01   1.1476150e+03
   5.7999999e+01   1.3409104e+03
   5.1999999e+01   9.7364306e+02
   5.8999997e+01   1.4098057e+03
   5.0999998e+01   9.1977677e+02
   6.1000002e+01   1.5545094e+03
   4.7999999e+01   7.7003997e+02
   4.7999999e+01   7.7003997e+02
   5.6000001e+01   1.2098513e+03
   5.3999997e+01   1.0875256e+03
   5.0000000e+01   8.6791195e+02
   5.6000001e+01   1.2098513e+03
   6.2000001e+01   1.6303895e+03
   5.5000001e+01   1.1476150e+03
   5.7000002e+01   1.2742711e+03
   5.1999999e+01   9.7364306e+02
   5.2999999e+01   1.0295472e+03
   5.1999999e+01   9.7364306e+02
   5.1999999e+01   9.7364306e+02
   5.0999998e+01   9.1977677e+02
   5.6000001e+01   1.2098513e+03
   5.7000002e+01   1.2742711e+03
   5.7000002e+01   1.2742711e+03
   5.6000001e+01   1.2098513e+03
   5.6000001e+01   1.2098513e+03
   5.7000002e+01   1.2742711e+03
   5.7000002e+01   1.2742711e+03
   5.7000002e+01   1.2742711e+03
   5.6000001e+01   1.2098513e+03
   4.7000000e+01   7.2395964e+02
   4.7000000e+01   7.2395964e+02
   4.5000000e+01   6.3732667e+02
   4.5000000e+01   6.3732667e+02
   4.2999999e+01   5.5781851e+02
   4.1999999e+01   5.2064404e+02
   4.2999999e+01   5.5781851e+02
   4.6000000e+01   6.7973413e+02
   4.7000000e+01   7.2395964e+02
   4.1999999e+01   5.2064404e+02
   4.6000000e+01   6.7973413e+02
   4.6000000e+01   6.7973413e+02
   4.5000000e+01   6.3732667e+02
   4.3999999e+01   5.9670035e+02
   4.6000000e+01   6.7973413e+02
   3.3000001e+01   2.5678245e+02
   4.2999999e+01   5.5781851e+02
   3.5999999e+01   3.3137687e+02
   3.5999999e+01   3.3137687e+02
   3.3999999e+01   2.8026260e+02
   3.5000001e+01   3.0511497e+02
   3.3999999e+01   2.8026260e+02
   3.3000001e+01   2.5678245e+02
   3.1000000e+01   2.1378784e+02
   3.3000001e+01   2.5678245e+02
   3.8999998e+01   4.1899485e+02
   3.3999999e+01   2.8026260e+02
   4.1999999e+01   5.2064404e+02
   4.1999999e+01   5.2064404e+02
   3.5000001e+01   3.0511497e+02
   4.0000002e+01   4.5126941e+02
   3.2000000e+01   2.3463672e+02
   3.3000001e+01   2.5678245e+02
   3.3999999e+01   2.8026260e+02
   3.2000000e+01   2.3463672e+02
   3.3000001e+01   2.5678245e+02
   4.2999999e+01   5.5781851e+02
   3.1000000e+01   2.1378784e+02
   3.7000000e+01   3.5908596e+02
   3.3000001e+01   2.5678245e+02
   3.3000001e+01   2.5678245e+02
   3.2000000e+01   2.3463672e+02
   3.5000001e+01   3.0511497e+02
   3.5000001e+01   3.0511497e+02
   3.0000001e+01   1.9419802e+02
   3.5999999e+01   3.3137687e+02
   3.7000000e+01   3.5908596e+02
   5.0000000e+01   8.6791195e+02
   5.0999998e+01   9.1977677e+02
   5.6000001e+01   1.2098513e+03
   4.7000000e+01   7.2395964e+02
   4.7999999e+01   7.7003997e+02
   5.1999999e+01   9.7364306e+02
   4.6000000e+01   6.7973413e+02
   4.7000000e+01   7.2395964e+02
   4.9000000e+01   8.1801189e+02
   5.2999999e+01   1.0295472e+03
   3.2000000e+01   2.3463672e+02
   3.3000001e+01   2.5678245e+02
   3.7000000e+01   3.5908596e+02
   3.8000002e+01   3.8827958e+02
   3.3999999e+01   2.8026260e+02
   4.3999999e+01   5.9670035e+02
   4.0000002e+01   4.5126941e+02
   3.3999999e+01   2.8026260e+02
   3.5999999e+01   3.3137687e+02
   3.3999999e+01   2.8026260e+02
   4.2999999e+01   5.5781851e+02
   3.5999999e+01   3.3137687e+02
   3.7000000e+01   3.5908596e+02
   3.8000002e+01   3.8827958e+02
   4.6000000e+01   6.7973413e+02
   3.5000001e+01   3.0511497e+02
   3.5000001e+01   3.0511497e+02
   3.7000000e+01   3.5908596e+02
   3.1000000e+01   2.1378784e+02
   3.5000001e+01   3.0511497e+02
   5.1999999e+01   9.7364306e+02
   4.3999999e+01   5.9670035e+02
   4.5000000e+01   6.3732667e+02
   5.0000000e+01   8.6791195e+02
   5.0999998e+01   9.1977677e+02
   4.5000000e+01   6.3732667e+02
   4.7999999e+01   7.7003997e+02
   5.0000000e+01   8.6791195e+02
   5.1999999e+01   9.7364306e+02
   4.6000000e+01   6.7973413e+02
   4.1999999e+01   5.2064404e+02
   4.5000000e+01   6.3732667e+02
   5.2999999e+01   1.0295472e+03
   4.7000000e+01   7.2395964e+02
   4.7999999e+01   7.7003997e+02
   4.9000000e+01   8.1801189e+02
   4.7999999e+01   7.7003997e+02
   4.9000000e+01   8.1801189e+02
   4.7999999e+01   7.7003997e+02
   5.0999998e+01   9.1977677e+02
   4.5000000e+01   6.3732667e+02
   4.7000000e+01   7.2395964e+02
   4.7000000e+01   7.2395964e+02
   5.1999999e+01   9.7364306e+02
   4.9000000e+01   8.1801189e+02
   4.7999999e+01   7.7003997e+02
   4.7999999e+01   7.7003997e+02
   4.7999999e+01   7.7003997e+02
   5.0999998e+01   9.1977677e+02
   4.7999999e+01   7.7003997e+02
   5.0999998e+01   9.1977677e+02
   5.6000001e+01   1.2098513e+03
   4.3999999e+01   5.9670035e+02
   3.8000002e+01   3.8827958e+02
   3.7000000e+01   3.5908596e+02
   3.8000002e+01   3.8827958e+02
   3.5000001e+01   3.0511497e+02
   4.9000000e+01   8.1801189e+02
   4.2999999e+01   5.5781851e+02
   4.2999999e+01   5.5781851e+02
   4.6000000e+01   6.7973413e+02
   5.2999999e+01   1.0295472e+03
   4.6000000e+01   6.7973413e+02
   4.7000000e+01   7.2395964e+02
   4.5000000e+01   6.3732667e+02
   5.0000000e+01   8.6791195e+02
   4.6000000e+01   6.7973413e+02
   4.7000000e+01   7.2395964e+02
   5.7999999e+01   1.3409104e+03
   4.5000000e+01   6.3732667e+02
   4.6000000e+01   6.7973413e+02
   4.7000000e+01   7.2395964e+02
   4.5000000e+01   6.3732667e+02
   4.5000000e+01   6.3732667e+02
   4.5000000e+01   6.3732667e+02
   4.5000000e+01   6.3732667e+02
   4.3999999e+01   5.9670035e+02
   4.3999999e+01   5.9670035e+02
   4.5000000e+01   6.3732667e+02
   4.9000000e+01   8.1801189e+02
   4.3999999e+01   5.9670035e+02
   4.3999999e+01   5.9670035e+02
   4.0000002e+01   4.5126941e+02
   4.1999999e+01   5.2064404e+02
   4.2999999e+01   5.5781851e+02
   4.1999999e+01   5.2064404e+02
   4.0000002e+01   4.5126941e+02
   4.7000000e+01   7.2395964e+02
   4.2999999e+01   5.5781851e+02
   3.8999998e+01   4.1899485e+02
   5.7000002e+01   1.2742711e+03
   4.3999999e+01   5.9670035e+02
   4.2999999e+01   5.5781851e+02
   4.0000002e+01   4.5126941e+02
   5.0000000e+01   8.6791195e+02
   3.7000000e+01   3.5908596e+02
   4.9000000e+01   8.1801189e+02
   3.7000000e+01   3.5908596e+02
   5.0000000e+01   8.6791195e+02
   5.0000000e+01   8.6791195e+02
   3.8000002e+01   3.8827958e+02
   5.0000000e+01   8.6791195e+02
   3.8999998e+01   4.1899485e+02
   6.2000001e+01   1.6303895e+03
   3.7000000e+01   3.5908596e+02
   3.7000000e+01   3.5908596e+02
   3.3000001e+01   2.5678245e+02
   3.5999999e+01   3.3137687e+02
   4.1000001e+01   4.8514007e+02
   4.0000002e+01   4.5126941e+02
   5.0000000e+01   8.6791195e+02
   4.5000000e+01   6.3732667e+02
   4.5000000e+01   6.3732667e+02
   4.7000000e+01   7.2395964e+02
   6.2000001e+01   1.6303895e+03
   5.7000002e+01   1.2742711e+03
   6.0000002e+01   1.4809936e+03
   5.0999998e+01   9.1977677e+02
   5.0999998e+01   9.1977677e+02
   5.3999997e+01   1.0875256e+03
   5.7999999e+01   1.3409104e+03
   5.2999999e+01   1.0295472e+03
   3.5999999e+01   3.3137687e+02
   3.8000002e+01   3.8827958e+02
   4.2999999e+01   5.5781851e+02
   2.3999999e+01   1.0097292e+02
   3.7000000e+01   3.5908596e+02
   3.3999999e+01   2.8026260e+02
   3.1000000e+01   2.1378784e+02
   4.7999999e+01   7.7003997e+02
   3.0000001e+01   1.9419802e+02
   5.0999998e+01   9.1977677e+02
   4.7999999e+01   7.7003997e+02
   3.5999999e+01   3.3137687e+02
   3.8999998e+01   4.1899485e+02
   2.3999999e+01   1.0097292e+02
   5.1999999e+01   9.7364306e+02
   5.0999998e+01   9.1977677e+02
   5.5000001e+01   1.1476150e+03
   5.2999999e+01   1.0295472e+03
   6.0000002e+01   1.4809936e+03
   5.3999997e+01   1.0875256e+03
   5.0999998e+01   9.1977677e+02
   5.7000002e+01   1.2742711e+03
   4.2999999e+01   5.5781851e+02
   5.6000001e+01   1.2098513e+03
   5.7000002e+01   1.2742711e+03
   5.1999999e+01   9.7364306e+02
   5.0000000e+01   8.6791195e+02
   5.7999999e+01   1.3409104e+03
   5.2999999e+01   1.0295472e+03
   5.3999997e+01   1.0875256e+03
   5.6000001e+01   1.2098513e+03
   6.1000002e+01   1.5545094e+03
   4.2999999e+01   5.5781851e+02
   3.8999998e+01   4.1899485e+02
   5.1999999e+01   9.7364306e+02
   4.9000000e+01   8.1801189e+02
   5.2999999e+01   1.0295472e+03
   3.8000002e+01   3.8827958e+02
   5.0999998e+01   9.1977677e+02
   3.5000001e+01   3.0511497e+02
   4.5000000e+01   6.3732667e+02
   5.7000002e+01   1.2742711e+03
   3.3000001e+01   2.5678245e+02
   4.9000000e+01   8.1801189e+02
   4.7000000e+01   7.2395964e+02
   2.5999999e+01   1.2767075e+02
   5.0999998e+01   9.1977677e+02
   4.6000000e+01   6.7973413e+02
   5.2999999e+01   1.0295472e+03
   5.1999999e+01   9.7364306e+02
   4.2999999e+01   5.5781851e+02
   5.2999999e+01   1.0295472e+03
   5.0999998e+01   9.1977677e+02
   5.2999999e+01   1.0295472e+03
   5.0000000e+01   8.6791195e+02
   4.7000000e+01   7.2395964e+02
   5.2999999e+01   1.0295472e+03
   3.5000001e+01   3.0511497e+02
   3.5000001e+01   3.0511497e+02
   4.7999999e+01   7.7003997e+02
   3.5000001e+01   3.0511497e+02
   3.3000001e+01   2.5678245e+02
   3.2000000e+01   2.3463672e+02
   3.3000001e+01   2.5678245e+02
   3.8000002e+01   3.8827958e+02
   3.5000001e+01   3.0511497e+02
   3.8999998e+01   4.1899485e+02
   4.3999999e+01   5.9670035e+02
   4.1999999e+01   5.2064404e+02
   4.1000001e+01   4.8514007e+02
   3.5000001e+01   3.0511497e+02
   4.1999999e+01   5.2064404e+02
   4.1999999e+01   5.2064404e+02
   4.3999999e+01   5.9670035e+02
   4.0000002e+01   4.5126941e+02
   4.0000002e+01   4.5126941e+02
   3.8000002e+01   3.8827958e+02
   5.6000001e+01   1.2098513e+03
   5.5000001e+01   1.1476150e+03
   5.0999998e+01   9.1977677e+02
   5.5000001e+01   1.1476150e+03
   5.6000001e+01   1.2098513e+03
   5.1999999e+01   9.7364306e+02
   5.0999998e+01   9.1977677e+02
   5.0999998e+01   9.1977677e+02
   4.6000000e+01   6.7973413e+02
   5.0999998e+01   9.1977677e+02
   5.0000000e+01   8.6791195e+02
   5.0000000e+01   8.6791195e+02
   5.2999999e+01   1.0295472e+03
   4.6000000e+01   6.7973413e+02
   5.6000001e+01   1.2098513e+03
   4.7000000e+01   7.2395964e+02
   4.7000000e+01   7.2395964e+02
   5.0000000e+01   8.6791195e+02
   4.7999999e+01   7.7003997e+02
   5.7000002e+01   1.2742711e+03
   4.5000000e+01   6.3732667e+02
   5.0999998e+01   9.1977677e+02
   5.0999998e+01   9.1977677e+02
   4.3999999e+01   5.9670035e+02
   2.8000000e+01   1.5864399e+02
   4.5000000e+01   6.3732667e+02
   4.1999999e+01   5.2064404e+02
   4.3999999e+01   5.9670035e+02
   4.7000000e+01   7.2395964e+02
   3.8000002e+01   3.8827958e+02
   3.5000001e+01   3.0511497e+02
   3.8000002e+01   3.8827958e+02
   4.3999999e+01   5.9670035e+02
   3.5000001e+01   3.0511497e+02
   4.7999999e+01   7.7003997e+02
   4.7999999e+01   7.7003997e+02
   3.5000001e+01   3.0511497e+02
   4.2999999e+01   5.5781851e+02
   3.3999999e+01   2.8026260e+02
   3.7000000e+01   3.5908596e+02
   4.1999999e+01   5.2064404e+02
   3.8000002e+01   3.8827958e+02
   4.0000002e+01   4.5126941e+02
   3.1000000e+01   2.1378784e+02
   3.7000000e+01   3.5908596e+02
   3.7000000e+01   3.5908596e+02
   4.7000000e+01   7.2395964e+02
   4.7999999e+01   7.7003997e+02
   4.5000000e+01   6.3732667e+02
   4.5000000e+01   6.3732667e+02
   4.9000000e+01   8.1801189e+02
   4.6000000e+01   6.7973413e+02
   4.6000000e+01   6.7973413e+02
   4.5000000e+01   6.3732667e+02
   4.7999999e+01   7.7003997e+02
   4.2999999e+01   5.5781851e+02
   4.5000000e+01   6.3732667e+02
   5.0999998e+01   9.1977677e+02
   5.5000001e+01   1.1476150e+03
   4.5000000e+01   6.3732667e+02
   4.7000000e+01   7.2395964e+02
   4.3999999e+01   5.9670035e+02
   4.6000000e+01   6.7973413e+02
   4.7000000e+01   7.2395964e+02
   4.6000000e+01   6.7973413e+02
   5.2999999e+01   1.0295472e+03
   4.7000000e+01   7.2395964e+02
   5.0999998e+01   9.1977677e+02
   4.3999999e+01   5.9670035e+02
   5.0000000e+01   8.6791195e+02
   4.5000000e+01   6.3732667e+02
   4.7000000e+01   7.2395964e+02
   4.7999999e+01   7.7003997e+02
   5.0000000e+01   8.6791195e+02
   4.7000000e+01   7.2395964e+02
   4.7999999e+01   7.7003997e+02
   4.9000000e+01   8.1801189e+02
   4.6000000e+01   6.7973413e+02
   3.8000002e+01   3.8827958e+02
   4.2999999e+01   5.5781851e+02
   4.3999999e+01   5.9670035e+02
   4.6000000e+01   6.7973413e+02
   4.5000000e+01   6.3732667e+02
   4.5000000e+01   6.3732667e+02
   5.0000000e+01   8.6791195e+02
   4.6000000e+01   6.7973413e+02
   4.6000000e+01   6.7973413e+02
   4.0000002e+01   4.5126941e+02
   4.3999999e+01   5.9670035e+02
   4.5000000e+01   6.3732667e+02
   4.9000000e+01   8.1801189e+02
   4.5000000e+01   6.3732667e+02
   5.0000000e+01   8.6791195e+02
   4.5000000e+01   6.3732667e+02
   4.7000000e+01   7.2395964e+02
   4.9000000e+01   8.1801189e+02
   4.6000000e+01   6.7973413e+02
   4.0000002e+01   4.5126941e+02
   4.1000001e+01   4.8514007e+02
   4.5000000e+01   6.3732667e+02
   3.5000001e+01   3.0511497e+02
   3.8999998e+01   4.1899485e+02
   4.3999999e+01   5.9670035e+02
   4.7000000e+01   7.2395964e+02
   2.7000001e+01   1.4260384e+02
   3.5000001e+01   3.0511497e+02
   4.1000001e+01   4.8514007e+02
   4.3999999e+01   5.9670035e+02
   3.5000001e+01   3.0511497e+02
   4.0000002e+01   4.5126941e+02
   4.9000000e+01   8.1801189e+02
   3.8999998e+01   4.1899485e+02
   3.8000002e+01   3.8827958e+02
   3.8000002e+01   3.8827958e+02
   6.1000002e+01   1.5545094e+03
   3.5000001e+01   3.0511497e+02
   3.5999999e+01   3.3137687e+02
   4.2999999e+01   5.5781851e+02
   3.8999998e+01   4.1899485e+02
   3.5999999e+01   3.3137687e+02
   5.2999999e+01   1.0295472e+03
   4.3999999e+01   5.9670035e+02
   4.6000000e+01   6.7973413e+02
   4.7000000e+01   7.2395964e+02
   4.0000002e+01   4.5126941e+02
   4.3999999e+01   5.9670035e+02
   4.1000001e+01   4.8514007e+02
   4.3999999e+01   5.9670035e+02
   4.2999999e+01   5.5781851e+02
   5.5000001e+01   1.1476150e+03
   5.2999999e+01   1.0295472e+03
   5.0999998e+01   9.1977677e+02
   5.0999998e+01   9.1977677e+02
   4.3999999e+01   5.9670035e+02
   4.6000000e+01   6.7973413e+02
   3.8000002e+01   3.8827958e+02
   3.5999999e+01   3.3137687e+02
   4.2999999e+01   5.5781851e+02
   3.5999999e+01   3.3137687e+02
   2.8999999e+01   1.7582936e+02
   4.9000000e+01   8.1801189e+02
   3.5999999e+01   3.3137687e+02
   3.7000000e+01   3.5908596e+02
   2.8000000e+01   1.5864399e+02
   4.1999999e+01   5.2064404e+02
   2.4999999e+01   1.1380656e+02
   3.1000000e+01   2.1378784e+02
   4.5000000e+01   6.3732667e+02
   4.7999999e+01   7.7003997e+02
   4.6000000e+01   6.7973413e+02
   4.5000000e+01   6.3732667e+02
   4.1000001e+01   4.8514007e+02
   2.5999999e+01   1.2767075e+02
   5.0999998e+01   9.1977677e+02
   5.3999997e+01   1.0875256e+03
   4.9000000e+01   8.1801189e+02
   4.9000000e+01   8.1801189e+02
   4.6000000e+01   6.7973413e+02
   5.2999999e+01   1.0295472e+03
   4.2999999e+01   5.5781851e+02
   4.5000000e+01   6.3732667e+02
   4.7999999e+01   7.7003997e+02
   4.7000000e+01   7.2395964e+02
   4.6000000e+01   6.7973413e+02
   4.7000000e+01   7.2395964e+02
   5.0000000e+01   8.6791195e+02
   4.1999999e+01   5.2064404e+02
   4.2999999e+01   5.5781851e+02
   5.3999997e+01   1.0875256e+03
   4.6000000e+01   6.7973413e+02
   5.7999999e+01   1.3409104e+03
   4.3999999e+01   5.9670035e+02
   5.2999999e+01   1.0295472e+03
   4.2999999e+01   5.5781851e+02
   5.0000000e+01   8.6791195e+02
   4.7000000e+01   7.2395964e+02
   4.7000000e+01   7.2395964e+02
   4.7999999e+01   7.7003997e+02
   4.7999999e+01   7.7003997e+02
   5.2999999e+01   1.0295472e+03
   3.5000001e+01   3.0511497e+02
   4.6000000e+01   6.7973413e+02
   3.3999999e+01   2.8026260e+02
   4.7999999e+01   7.7003997e+02
   3.3999999e+01   2.8026260e+02
   3.3999999e+01   2.8026260e+02
   3.5999999e+01   3.3137687e+02
   4.6000000e+01   6.7973413e+02
   4.5000000e+01   6.3732667e+02
   5.0000000e+01   8.6791195e+02
   3.5000001e+01   3.0511497e+02
   3.3999999e+01   2.8026260e+02
   3.3000001e+01   2.5678245e+02
   3.7000000e+01   3.5908596e+02
   3.5999999e+01   3.3137687e+02
   3.7000000e+01   3.5908596e+02
   3.3999999e+01   2.8026260e+02
   3.3999999e+01   2.8026260e+02
   3.1000000e+01   2.1378784e+02
   4.7000000e+01   7.2395964e+02
   3.8000002e+01   3.8827958e+02
   3.3999999e+01   2.8026260e+02
   3.2000000e+01   2.3463672e+02
   3.7000000e+01   3.5908596e+02
   3.2000000e+01   2.3463672e+02
   3.3000001e+01   2.5678245e+02
   3.3999999e+01   2.8026260e+02
   3.3000001e+01   2.5678245e+02
   3.3999999e+01   2.8026260e+02
   3.2000000e+01   2.3463672e+02
   3.2000000e+01   2.3463672e+02
   3.8999998e+01   4.1899485e+02
   4.6000000e+01   6.7973413e+02
   3.3999999e+01   2.8026260e+02
   4.3999999e+01   5.9670035e+02
   3.5999999e+01   3.3137687e+02
   3.5999999e+01   3.3137687e+02
   4.2999999e+01   5.5781851e+02
   4.2999999e+01   5.5781851e+02
   3.2000000e+01   2.3463672e+02
   2.4999999e+01   1.1380656e+02
   3.8000002e+01   3.8827958e+02
   3.0000001e+01   1.9419802e+02
   3.2000000e+01   2.3463672e+02
   3.0000001e+01   1.9419802e+02
   3.1000000e+01   2.1378784e+02
   3.1000000e+01   2.1378784e+02
   3.2000000e+01   2.3463672e+02
   2.8000000e+01   1.5864399e+02
   2.4999999e+01   1.1380656e+02
   2.8000000e+01   1.5864399e+02
   3.7000000e+01   3.5908596e+02
   3.1000000e+01   2.1378784e+02
   2.4999999e+01   1.1380656e+02
   3.0000001e+01   1.9419802e+02
   2.3999999e+01   1.0097292e+02
   2.3999999e+01   1.0097292e+02
   2.5999999e+01   1.2767075e+02
   2.3999999e+01   1.0097292e+02
   2.5999999e+01   1.2767075e+02
   2.8999999e+01   1.7582936e+02
   2.3000000e+01   8.9131396e+01
   3.1000000e+01   2.1378784e+02
   2.5999999e+01   1.2767075e+02
   3.1000000e+01   2.1378784e+02
   3.8999998e+01   4.1899485e+02
   4.3999999e+01   5.9670035e+02
   4.5000000e+01   6.3732667e+02
   4.2999999e+01   5.5781851e+02
   2.3000000e+01   8.9131396e+01
   2.3999999e+01   1.0097292e+02
   2.5999999e+01   1.2767075e+02
   2.5999999e+01   1.2767075e+02
   2.5999999e+01   1.2767075e+02
   2.5999999e+01   1.2767075e+02
   2.3000000e+01   8.9131396e+01
   2.5999999e+01   1.2767075e+02
   2.4999999e+01   1.1380656e+02
   2.3000000e+01   8.9131396e+01
   2.4999999e+01   1.1380656e+02
   2.3999999e+01   1.0097292e+02
   2.3000000e+01   8.9131396e+01
   2.4999999e+01   1.1380656e+02
   3.5000001e+01   3.0511497e+02
   4.7999999e+01   7.7003997e+02
   5.8999997e+01   1.4098057e+03
   3.8000002e+01   3.8827958e+02
   4.6000000e+01   6.7973413e+02
   5.1999999e+01   9.7364306e+02
   5.1999999e+01   9.7364306e+02
   5.0000000e+01   8.6791195e+02
   4.5000000e+01   6.3732667e+02
   4.6000000e+01   6.7973413e+02
   4.9000000e+01   8.1801189e+02
   4.7999999e+01   7.7003997e+02
   4.2999999e+01   5.5781851e+02
   4.7999999e+01   7.7003997e+02
   5.5000001e+01   1.1476150e+03
   4.6000000e+01   6.7973413e+02
   5.8999997e+01   1.4098057e+03
   5.0000000e+01   8.6791195e+02
   3.8999998e+01   4.1899485e+02
   2.2000001e+01   7.8243462e+01
   2.5999999e+01   1.2767075e+02
   3.1000000e+01   2.1378784e+02
   2.3999999e+01   1.0097292e+02
   2.7000001e+01   1.4260384e+02
   4.7000000e+01   7.2395964e+02
   3.5999999e+01   3.3137687e+02
   3.5000001e+01   3.0511497e+02
   3.7000000e+01   3.5908596e+02
   3.7000000e+01   3.5908596e+02
   3.5000001e+01   3.0511497e+02
   2.8000000e+01   1.5864399e+02
   2.5999999e+01   1.2767075e+02
   2.7000001e+01   1.4260384e+02
   2.7000001e+01   1.4260384e+02
   2.3000000e+01   8.9131396e+01
   2.3000000e+01   8.9131396e+01
   2.3000000e+01   8.9131396e+01
   2.8999999e+01   1.7582936e+02
   2.3000000e+01   8.9131396e+01
   4.5000000e+01   6.3732667e+02
   4.5000000e+01   6.3732667e+02
   4.3999999e+01   5.9670035e+02
   4.0000002e+01   4.5126941e+02
   4.1999999e+01   5.2064404e+02
   5.6000001e+01   1.2098513e+03
   4.7999999e+01   7.7003997e+02
   4.7000000e+01   7.2395964e+02
   4.2999999e+01   5.5781851e+02
   4.6000000e+01   6.7973413e+02
   5.0000000e+01   8.6791195e+02
   4.5000000e+01   6.3732667e+02
   4.6000000e+01   6.7973413e+02
   4.3999999e+01   5.9670035e+02
   5.0999998e+01   9.1977677e+02
   4.7000000e+01   7.2395964e+02
   4.7999999e+01   7.7003997e+02
   3.8000002e+01   3.8827958e+02
   3.8000002e+01   3.8827958e+02
   4.2999999e+01   5.5781851e+02
   4.7999999e+01   7.7003997e+02
   4.6000000e+01   6.7973413e+02
   4.0000002e+01   4.5126941e+02
   4.6000000e+01   6.7973413e+02
   4.1000001e+01   4.8514007e+02
   4.0000002e+01   4.5126941e+02
   4.1999999e+01   5.2064404e+02
   4.7000000e+01   7.2395964e+02
   4.2999999e+01   5.5781851e+02
   3.8000002e+01   3.8827958e+02
   4.1000001e+01   4.8514007e+02
   3.7000000e+01   3.5908596e+02
   3.8999998e+01   4.1899485e+02
   5.0999998e+01   9.1977677e+02
   4.1000001e+01   4.8514007e+02
   4.7000000e+01   7.2395964e+02
   4.2999999e+01   5.5781851e+02
   4.2999999e+01   5.5781851e+02
   4.1999999e+01   5.2064404e+02
   3.8000002e+01   3.8827958e+02
   3.8000002e+01   3.8827958e+02
   3.7000000e+01   3.5908596e+02
   3.8999998e+01   4.1899485e+02
   5.7999999e+01   1.3409104e+03
   5.1999999e+01   9.7364306e+02
   5.2999999e+01   1.0295472e+03
   5.6000001e+01   1.2098513e+03
   4.5000000e+01   6.3732667e+02
   4.1000001e+01   4.8514007e+02
   4.7000000e+01   7.2395964e+02
   4.7000000e+01   7.2395964e+02
   3.8999998e+01   4.1899485e+02
   3.3999999e+01   2.8026260e+02
   4.1999999e+01   5.2064404e+02
   4.5000000e+01   6.3732667e+02
   3.3999999e+01   2.8026260e+02
   3.7000000e+01   3.5908596e+02
   4.2999999e+01   5.5781851e+02
   5.5000001e+01   1.1476150e+03
   3.7000000e+01   3.5908596e+02
   4.7000000e+01   7.2395964e+02
   4.1000001e+01   4.8514007e+02
   3.3999999e+01   2.8026260e+02
   3.8000002e+01   3.8827958e+02
   3.7000000e+01   3.5908596e+02
   3.5000001e+01   3.0511497e+02
   3.5000001e+01   3.0511497e+02
   3.3000001e+01   2.5678245e+02
   3.2000000e+01   2.3463672e+02
   3.8999998e+01   4.1899485e+02
   3.8000002e+01   3.8827958e+02
   3.5999999e+01   3.3137687e+02
   3.3999999e+01   2.8026260e+02
   4.7999999e+01   7.7003997e+02
   6.4000001e+01   1.7893873e+03
   5.6000001e+01   1.2098513e+03
   5.0000000e+01   8.6791195e+02
   5.6000001e+01   1.2098513e+03
   4.9000000e+01   8.1801189e+02
   4.2999999e+01   5.5781851e+02
   4.7999999e+01   7.7003997e+02
   5.3999997e+01   1.0875256e+03
   5.7999999e+01   1.3409104e+03
   4.9000000e+01   8.1801189e+02
   5.2999999e+01   1.0295472e+03
   5.7999999e+01   1.3409104e+03
   5.0000000e+01   8.6791195e+02
   5.0000000e+01   8.6791195e+02
   4.7999999e+01   7.7003997e+02
   5.1999999e+01   9.7364306e+02
   5.5000001e+01   1.1476150e+03
   4.5000000e+01   6.3732667e+02
   4.9000000e+01   8.1801189e+02
   5.6000001e+01   1.2098513e+03
   4.7000000e+01   7.2395964e+02
   5.0999998e+01   9.1977677e+02
   4.7999999e+01   7.7003997e+02
   3.5000001e+01   3.0511497e+02
   4.6000000e+01   6.7973413e+02
   4.5000000e+01   6.3732667e+02
   3.7000000e+01   3.5908596e+02
   4.5000000e+01   6.3732667e+02
   3.7000000e+01   3.5908596e+02
   4.2999999e+01   5.5781851e+02
   2.5999999e+01   1.2767075e+02
   2.7000001e+01   1.4260384e+02
   3.3000001e+01   2.5678245e+02
   4.0000002e+01   4.5126941e+02
   4.2999999e+01   5.5781851e+02
   3.3999999e+01   2.8026260e+02
   3.0000001e+01   1.9419802e+02
   3.0000001e+01   1.9419802e+02
   2.8999999e+01   1.7582936e+02
   3.2000000e+01   2.3463672e+02
   3.0000001e+01   1.9419802e+02
   3.0000001e+01   1.9419802e+02
   4.7000000e+01   7.2395964e+02
   3.2000000e+01   2.3463672e+02
   4.0000002e+01   4.5126941e+02
   2.8000000e+01   1.5864399e+02
   3.8000002e+01   3.8827958e+02
   3.1000000e+01   2.1378784e+02
   3.7000000e+01   3.5908596e+02
   2.7000001e+01   1.4260384e+02
   3.1000000e+01   2.1378784e+02
   3.3000001e+01   2.5678245e+02
   3.3000001e+01   2.5678245e+02
   4.1999999e+01   5.2064404e+02
   4.7999999e+01   7.7003997e+02
   4.1000001e+01   4.8514007e+02
   4.6000000e+01   6.7973413e+02
   3.3999999e+01   2.8026260e+02
   4.1999999e+01   5.2064404e+02
   3.8999998e+01   4.1899485e+02
   4.5000000e+01   6.3732667e+02
   2.4999999e+01   1.1380656e+02
   3.1000000e+01   2.1378784e+02
   3.3999999e+01   2.8026260e+02
   2.7000001e+01   1.4260384e+02
   3.0000001e+01   1.9419802e+02
   2.8000000e+01   1.5864399e+02
   2.5999999e+01   1.2767075e+02
   2.2000001e+01   7.8243462e+01
   2.8999999e+01   1.7582936e+02
   3.3000001e+01   2.5678245e+02
   2.8999999e+01   1.7582936e+02
   3.1000000e+01   2.1378784e+02
   2.8999999e+01   1.7582936e+02
   4.1000001e+01   4.8514007e+02
   3.2000000e+01   2.3463672e+02
   3.0000001e+01   1.9419802e+02
   3.7000000e+01   3.5908596e+02
   3.8999998e+01   4.1899485e+02
   3.8000002e+01   3.8827958e+02
   3.8000002e+01   3.8827958e+02
   3.5000001e+01   3.0511497e+02
   3.5999999e+01   3.3137687e+02
   3.3999999e+01   2.8026260e+02
   3.8000002e+01   3.8827958e+02
   4.3999999e+01   5.9670035e+02
   3.5999999e+01   3.3137687e+02
   4.7000000e+01   7.2395964e+02
   3.7000000e+01   3.5908596e+02
   4.1999999e+01   5.2064404e+02
   4.1000001e+01   4.8514007e+02
   2.5999999e+01   1.2767075e+02
   2.3000000e+01   8.9131396e+01
   2.7000001e+01   1.4260384e+02
   2.3999999e+01   1.0097292e+02
   2.8999999e+01   1.7582936e+02
   2.3000000e+01   8.9131396e+01
   2.5999999e+01   1.2767075e+02
   2.4999999e+01   1.1380656e+02
   2.4999999e+01   1.1380656e+02
   2.0999999e+01   6.8270414e+01
   2.3999999e+01   1.0097292e+02
   2.4999999e+01   1.1380656e+02
   3.5999999e+01   3.3137687e+02
   3.5999999e+01   3.3137687e+02
   3.5999999e+01   3.3137687e+02
   3.5999999e+01   3.3137687e+02
   3.7000000e+01   3.5908596e+02
   3.3999999e+01   2.8026260e+02
   3.3999999e+01   2.8026260e+02
   3.3000001e+01   2.5678245e+02
   3.3999999e+01   2.8026260e+02
   3.7000000e+01   3.5908596e+02
   3.5999999e+01   3.3137687e+02
   3.5999999e+01   3.3137687e+02
   3.3999999e+01   2.8026260e+02
   3.3999999e+01   2.8026260e+02
   3.5000001e+01   3.0511497e+02
   3.8000002e+01   3.8827958e+02
   3.3000001e+01   2.5678245e+02
   3.3999999e+01   2.8026260e+02
   3.7000000e+01   3.5908596e+02
   3.5999999e+01   3.3137687e+02
   3.8000002e+01   3.8827958e+02
   3.7000000e+01   3.5908596e+02
   3.3000001e+01   2.5678245e+02
   3.8000002e+01   3.8827958e+02
   3.7000000e+01   3.5908596e+02
   3.5000001e+01   3.0511497e+02
   3.3999999e+01   2.8026260e+02
   3.5000001e+01   3.0511497e+02
   2.3999999e+01   1.0097292e+02
   2.3000000e+01   8.9131396e+01
   3.8000002e+01   3.8827958e+02
   2.3999999e+01   1.0097292e+02
   2.3999999e+01   1.0097292e+02
   2.3000000e+01   8.9131396e+01
   4.6000000e+01   6.7973413e+02
   4.6000000e+01   6.7973413e+02
   3.8000002e+01   3.8827958e+02
   3.5999999e+01   3.3137687e+02
   3.5999999e+01   3.3137687e+02
   3.1000000e+01   2.1378784e+02
   3.5000001e+01   3.0511497e+02
   3.5999999e+01   3.3137687e+02
   3.8999998e+01   4.1899485e+02
   3.5000001e+01   3.0511497e+02
   4.3999999e+01   5.9670035e+02
   4.7999999e+01   7.7003997e+02
   3.7000000e+01   3.5908596e+02
   3.3999999e+01   2.8026260e+02
   4.2999999e+01   5.5781851e+02
   4.2999999e+01   5.5781851e+02
   4.6000000e+01   6.7973413e+02
   5.0999998e+01   9.1977677e+02
   4.6000000e+01   6.7973413e+02
   4.6000000e+01   6.7973413e+02
   4.3999999e+01   5.9670035e+02
   4.6000000e+01   6.7973413e+02
   5.1999999e+01   9.7364306e+02
   4.9000000e+01   8.1801189e+02
   4.9000000e+01   8.1801189e+02
   4.5000000e+01   6.3732667e+02
   4.3999999e+01   5.9670035e+02
   4.2999999e+01   5.5781851e+02
   3.7000000e+01   3.5908596e+02
   4.7000000e+01   7.2395964e+02
   4.5000000e+01   6.3732667e+02
   4.6000000e+01   6.7973413e+02
   4.1999999e+01   5.2064404e+02
   4.2999999e+01   5.5781851e+02
   4.5000000e+01   6.3732667e+02
   4.5000000e+01   6.3732667e+02
   4.5000000e+01   6.3732667e+02
   5.0000000e+01   8.6791195e+02
   5.0000000e+01   8.6791195e+02
   5.3999997e+01   1.0875256e+03
   4.6000000e+01   6.7973413e+02
   3.3999999e+01   2.8026260e+02
   4.5000000e+01   6.3732667e+02
   4.5000000e+01   6.3732667e+02
   4.3999999e+01   5.9670035e+02
   4.9000000e+01   8.1801189e+02
   4.1999999e+01   5.2064404e+02
   4.2999999e+01   5.5781851e+02
   4.7999999e+01   7.7003997e+02
   3.8000002e+01   3.8827958e+02
   4.7000000e+01   7.2395964e+02
   3.8999998e+01   4.1899485e+02
   4.9000000e+01   8.1801189e+02
   4.3999999e+01   5.9670035e+02
   4.1999999e+01   5.2064404e+02
   4.5000000e+01   6.3732667e+02
   4.1999999e+01   5.2064404e+02
   3.5000001e+01   3.0511497e+02
   4.7999999e+01   7.7003997e+02
   3.5999999e+01   3.3137687e+02
   3.3999999e+01   2.8026260e+02
   3.3999999e+01   2.8026260e+02
   4.7000000e+01   7.2395964e+02
   4.1999999e+01   5.2064404e+02
   3.3000001e+01   2.5678245e+02
   4.1999999e+01   5.2064404e+02
   3.8999998e+01   4.1899485e+02
   4.6000000e+01   6.7973413e+02
   4.9000000e+01   8.1801189e+02
   4.5000000e+01   6.3732667e+02
   4.9000000e+01   8.1801189e+02
   5.3999997e+01   1.0875256e+03
   4.7000000e+01   7.2395964e+02
   4.5000000e+01   6.3732667e+02
   4.6000000e+01   6.7973413e+02
   2.7000001e+01   1.4260384e+02
   3.8000002e+01   3.8827958e+02
   3.0000001e+01   1.9419802e+02
   2.4999999e+01   1.1380656e+02
   2.8000000e+01   1.5864399e+02
   2.3000000e+01   8.9131396e+01
   2.4999999e+01   1.1380656e+02
   2.3999999e+01   1.0097292e+02
   2.3999999e+01   1.0097292e+02
   3.7000000e+01   3.5908596e+02
   4.3999999e+01   5.9670035e+02
   3.3000001e+01   2.5678245e+02
   3.2000000e+01   2.3463672e+02
   4.2999999e+01   5.5781851e+02
   3.8000002e+01   3.8827958e+02
   3.3999999e+01   2.8026260e+02
   2.8999999e+01   1.7582936e+02
   2.2000001e+01   7.8243462e+01
   4.6000000e+01   6.7973413e+02
   5.2999999e+01   1.0295472e+03
   4.7999999e+01   7.7003997e+02
   4.7999999e+01   7.7003997e+02
   5.2999999e+01   1.0295472e+03
   6.0000002e+01   1.4809936e+03
   4.7999999e+01   7.7003997e+02
   4.9000000e+01   8.1801189e+02
   4.6000000e+01   6.7973413e+02
   5.7999999e+01   1.3409104e+03
   5.2999999e+01   1.0295472e+03
   5.0999998e+01   9.1977677e+02
   5.5000001e+01   1.1476150e+03
   4.7999999e+01   7.7003997e+02
   4.7000000e+01   7.2395964e+02
   4.1000001e+01   4.8514007e+02
   5.2999999e+01   1.0295472e+03
   5.1999999e+01   9.7364306e+02
   4.7999999e+01   7.7003997e+02
   4.6000000e+01   6.7973413e+02
   4.3999999e+01   5.9670035e+02
   5.8999997e+01   1.4098057e+03
   5.2999999e+01   1.0295472e+03
   5.0000000e+01   8.6791195e+02
   1.1999999e+01   1.3240261e+01
   4.7000000e+01   7.2395964e+02
   4.7000000e+01   7.2395964e+02
   4.6000000e+01   6.7973413e+02
   3.5999999e+01   3.3137687e+02
   3.8999998e+01   4.1899485e+02
   3.5000001e+01   3.0511497e+02
   3.1000000e+01   2.1378784e+02
   3.5000001e+01   3.0511497e+02
   4.5000000e+01   6.3732667e+02
   3.7000000e+01   3.5908596e+02
   4.0000002e+01   4.5126941e+02
   4.1000001e+01   4.8514007e+02
   3.5999999e+01   3.3137687e+02
   3.3000001e+01   2.5678245e+02
   4.0000002e+01   4.5126941e+02
   3.3999999e+01   2.8026260e+02
   5.2999999e+01   1.0295472e+03
   4.2999999e+01   5.5781851e+02
   4.5000000e+01   6.3732667e+02
   4.2999999e+01   5.5781851e+02
   4.2999999e+01   5.5781851e+02
   4.1000001e+01   4.8514007e+02
   4.3999999e+01   5.9670035e+02
   5.0000000e+01   8.6791195e+02
   4.6000000e+01   6.7973413e+02
   4.3999999e+01   5.9670035e+02
   4.5000000e+01   6.3732667e+02
   5.0000000e+01   8.6791195e+02
   4.1999999e+01   5.2064404e+02
   4.9000000e+01   8.1801189e+02
   3.7000000e+01   3.5908596e+02
   4.2999999e+01   5.5781851e+02
   4.3999999e+01   5.9670035e+02
   4.9000000e+01   8.1801189e+02
   4.3999999e+01   5.9670035e+02
   4.6000000e+01   6.7973413e+02
   4.2999999e+01   5.5781851e+02
   3.3999999e+01   2.8026260e+02
   3.2000000e+01   2.3463672e+02
   3.8999998e+01   4.1899485e+02
   3.5000001e+01   3.0511497e+02
   5.0000000e+01   8.6791195e+02
   4.0000002e+01   4.5126941e+02
   3.5999999e+01   3.3137687e+02
   3.3000001e+01   2.5678245e+02
   4.3999999e+01   5.9670035e+02
   3.3999999e+01   2.8026260e+02
   3.2000000e+01   2.3463672e+02
   3.5000001e+01   3.0511497e+02
   2.4999999e+01   1.1380656e+02
   4.3999999e+01   5.9670035e+02
   3.2000000e+01   2.3463672e+02
   4.5000000e+01   6.3732667e+02
   3.3000001e+01   2.5678245e+02
   3.2000000e+01   2.3463672e+02
   2.8000000e+01   1.5864399e+02
   2.4999999e+01   1.1380656e+02
   3.0000001e+01   1.9419802e+02
   3.5000001e+01   3.0511497e+02
   3.5000001e+01   3.0511497e+02
   3.5999999e+01   3.3137687e+02
   3.5000001e+01   3.0511497e+02
   3.5999999e+01   3.3137687e+02
   2.3999999e+01   1.0097292e+02
   2.5999999e+01   1.2767075e+02
   2.3999999e+01   1.0097292e+02
   2.3000000e+01   8.9131396e+01
   2.7000001e+01   1.4260384e+02
   2.3000000e+01   8.9131396e+01
   4.0000002e+01   4.5126941e+02
   2.4999999e+01   1.1380656e+02
   3.5000001e+01   3.0511497e+02
   3.5999999e+01   3.3137687e+02
   3.3000001e+01   2.5678245e+02
   3.3999999e+01   2.8026260e+02
   3.7000000e+01   3.5908596e+02
   3.8000002e+01   3.8827958e+02
   4.5000000e+01   6.3732667e+02
   4.7999999e+01   7.7003997e+02
   3.7000000e+01   3.5908596e+02
   2.5999999e+01   1.2767075e+02
[truncated: 568,987 more chars]
