# Supplementary material for: Assessment of a Takagi–Sugeno-Kang fuzzy model assembly for examination of polyphasic loglinear allometry
Source: PeerJ. 2020 Jan 6;8:e8173. doi: 10.7717/peerj.8173 (PMC6951296; doi:10.7717/peerj.8173)
Supplement: Supplemental Information 2 [file peerj-08-8173-s002.zip › METHODS/PLA/Robertis/HOMOSCEDASTIC/flinccc.m]

% AUTHORS 
% CECILIA LEAL RAMIREZ
% HECTOR A ECHAVARRIA HERAS
% JUAN RAMON CASTRO RODRIGUEZ
% ENRIQUE VILLA DIHARCE


% CALCULA EL CONCORDANCE CORRELATION COEFFICIENT DE LIN (1989,2000)

 function [ rho ] = flin(x,y)

 % x = valores de x
 % y = Valores de y
 
  % Numero de datos en las muestras
  
    n = length(x);
    
  % Suma de X y de Y
  
    sumX = sum(x);
    
    sumY = sum(y);
    
  % Promedio de X y de Y
    
    avgX = sumX/n;
    
    avgY = sumY/n;
  
  % Restamos a cada elemento de x su promedio avgX
  
    Sx = x - avgX;
    
  % Restamos a cada elemento de y su promedio avgY
  
    Sy = y - avgY;  
    
  % Multiplicamos Sx por Sy
  
    SxSy = Sx.*Sy;
 
  % Obtiene Sxy
  
    sumSxSy = sum(SxSy);
    
    Sxy = sumSxSy/n;
    
  % Obtiene Sx2
  
    sumSx = sum(Sx.^2);
    Sx2 = sumSx / n;
    
  % Obtiene Sy2
  
    sumSy = sum(Sy.^2);
    Sy2 = sumSy/n;
      
  % Obtiene rho
  
    rho = (2*Sxy) / (Sx2 + Sy2 + (avgX - avgY)^2);
      
% Calcula el error estandar de rho
  
% r = fpearson(x,y);
    
%     r = 0.99;
%     
%     S1 = 1 / (n-2)
%     
%     S2 = ((1-(r^2))/r^2) * (rho^2) * (1 - rho^2)
%     
%     S3 = sum(Sx)/n
%     S4 = sum(Sy)/n
%     
%     S5 = (2*rho^3) * (1 - rho) * (((avgX-avgY)^2)/(S3*S4*r))
%     
%     S6 = (rho^4) * ((avgX-avgY)^4)/(2*Sx2*Sy2*r^2)
%     
%     es = sqrt(S1 * (S2 + S5 - S6)); 
    
    
    
    
    
    
    
    
    
    
    
