# Supplementary material for: Assessment of a Takagi–Sugeno-Kang fuzzy model assembly for examination of polyphasic loglinear allometry
Source: PeerJ. 2020 Jan 6;8:e8173. doi: 10.7717/peerj.8173 (PMC6951296; doi:10.7717/peerj.8173)
Supplement: Supplemental Information 2 [file peerj-08-8173-s002.zip › METHODS/PLA/Robertis/HOMOSCEDASTIC/Readme_first.txt]

Executable function is distinguished by a main name : main_fun_filename.m 

All remaining functions are auxiliary.

If you only wish to see the results presented in the manuscript, you must 
execute the function main_fun_results.m from the Matlab editor or from the console.

If you wish to make an adjustment using radii values other than those reported in the article,
you must execute the main_fun_tsk_pla_model_fit.m function from the Matlab editor.

De Robertis and Williams 2008 data: 
We acquired the De Robertis and Williams 2008 raw data directly from the authors.
We agreed using the data solely for fitting the TSK fuzzy model. 
We were not allowed to release the data to third parties. 
Nevertheless   for accessing the data for reviewing   
please contact   Professor De Robertis : alex.derobertis@noaa.gob
