# Supplementary material for: Assessment of a Takagi–Sugeno-Kang fuzzy model assembly for examination of polyphasic loglinear allometry
Source: PeerJ. 2020 Jan 6;8:e8173. doi: 10.7717/peerj.8173 (PMC6951296; doi:10.7717/peerj.8173)
Supplement: Supplemental Information 2 [file peerj-08-8173-s002.zip › METHODS/SIMPLE/Echavarria/printprms.m]

% AUTHORS 
% CECILIA LEAL RAMIREZ
% HECTOR A ECHAVARRIA HERAS
% JUAN RAMON CASTRO RODRIGUEZ
% ENRIQUE VILLA DIHARCE

function printprms(Title, a, b)

fprintf('\n================================================================================');
fprintf('\n%s.',Title, 'Estimated parameters');
fprintf('\n================================================================================');

fprintf('\nLinear function :');
fprintf('\t%.4e * u',a);
fprintf('\t^ (%.4e)',b);

fprintf('\n');
